# Supplementary material for: Proteomic analysis of JAK2V617F-induced changes identifies potential new combinatorial therapeutic approaches
Source: Leukemia. 2017 Jun 16;31(12):2717–25. doi: 10.1038/leu.2017.143 (PMC5729335; doi:10.1038/leu.2017.143)
Supplement: Supplementary Table 3 [file leu2017143x2.xlsx]

## Sheet: All protiens identified
Accession	Gene	Gene Symbol	Name	number of peptides used for Quant	Jak2 V617F : Jak2 wt Ratio	error factor
ENSMUSP00000120676	ENSMUSG00000040389	Wdr47	A2AGC6 "WD repeat domain 47; WD repeat-containing protein 47 "	1	32.684	286.31
ENSMUSP00000028522	ENSMUSG00000027111	Itga6	Q61739 Integrin alpha-6 Integrin alpha-6 heavy chain Integrin alpha-6 light chain	4	24.109	74.375
ENSMUSP00000023072	ENSMUSG00000022438	Parvb	Q9ES46 Beta-parvin	5	20.588	127.15
ENSMUSP00000103393	ENSMUSG00000028332	Hemgn	Q9ERZ0 Hemogen	4	18.388	68.801
ENSMUSP00000036410	ENSMUSG00000038205	Prkab2	Q6PAM0 5-AMP-activated protein kinase subunit beta-2	2	16.002	379.77
ENSMUSP00000015581	ENSMUSG00000015437	Gzmb	P04187 Granzyme B(G,H)	5	12.215	17.42
ENSMUSP00000042919	ENSMUSG00000040616	Tmem51	Q99LG1 Transmembrane protein 51	2	0.083859	23.484
ENSMUSP00000031447	ENSMUSG00000029484	Anxa3	O35639 Annexin A3	2	11.188	84.48
ENSMUSP00000075690	ENSMUSG00000044734	Serpinb1a	Q9D154 Leukocyte elastase inhibitor A	18	0.093241	27.574
ENSMUSP00000131585	ENSMUSG00000038615	Nfe2l1	Q3V3M1;Q9CW60;A2A6D0 "Nuclear factor erythroid 2-related factor 1 ";"Putative uncharacterized protein ";"Nuclear factor erythroid 2-related factor 1; Nuclear factor, erythroid derived 2,-like 1 "	1	0.096006	58.859
ENSMUSP00000001046	ENSMUSG00000001020	S100a4	P07091 Protein S100-A4	2	0.1019	26.244
ENSMUSP00000113389	ENSMUSG00000031698	Mylk3	D3Z630 Myosin light chain kinase 3	1	9.2665	13.674
ENSMUSP00000083971	ENSMUSG00000004730	Emr1	Q61549 EGF-like module-containing mucin-like hormone receptor-like 1	3	0.12185	20.008
ENSMUSP00000104825	ENSMUSG00000078920	Ifi47	Q61635 "GTP-binding protein; Interferon gamma inducible protein; Interferon gamma inducible protein 47, isoform CRA_a; Interferon-gamma-inducible GTPase Ifggc1 protein; Protein Ifi47 "	6	8.0464	12.758
ENSMUSP00000099411	ENSMUSG00000037820	Tgm2	P21981 Protein-glutamine gamma-glutamyltransferase 2	7	7.9513	12.007
ENSMUSP00000053489	ENSMUSG00000045382	Cxcr4	P70658 C-X-C chemokine receptor type 4	2	0.13565	14.243
ENSMUSP00000125697	ENSMUSG00000043004	Gng2	P63213 Guanine nucleotide-binding protein G(I)/G(S)/G(O) subunit gamma-2	2	0.13616	34.617
ENSMUSP00000012348	ENSMUSG00000040562	Gstm2	P15626 Glutathione S-transferase Mu 2	4	6.5471	94.226
ENSMUSP00000000476	ENSMUSG00000029231	Pdgfra	P26618 Platelet-derived growth factor receptor alpha	5	0.15306	157.47
ENSMUSP00000135294	ENSMUSG00000090173	Fbxw10	H3BK87 F-box/WD repeat-containing protein 10	3	6.2889	221.83
ENSMUSP00000031376	ENSMUSG00000029427	Zcchc8	Q9CYA6 Zinc finger CCHC domain-containing protein 8	1	5.899	197.33
ENSMUSP00000112062	ENSMUSG00000023170	Gps2	Q921N8 "G protein pathway suppressor 2; MCG22494, isoform CRA_b; Protein Gps2 "	2	5.6712	247.33
ENSMUSP00000120045	ENSMUSG00000005611	Mrvi1	Q3UR44 Protein MRVI1	3	5.5702	9.7718
ENSMUSP00000091317	ENSMUSG00000049493	Pls1	Q3V0K9 Plastin-1	3	5.0382	108.17
ENSMUSP00000021028	ENSMUSG00000020689	Itgb3	O54890 Integrin beta-3	3	4.9413	29.668
ENSMUSP00000094082	ENSMUSG00000071713	Csf2rb	P26955 Cytokine receptor common subunit beta	3	0.20406	19.984
ENSMUSP00000077099	ENSMUSG00000038608	Dock10	E9QM99 Dedicator of cytokinesis protein 10	9	0.21147	51.872
ENSMUSP00000130584	ENSMUSG00000005125	Ndrg1	E9Q5I8 Protein NDRG1	2	4.649	7.2902
ENSMUSP00000079306	ENSMUSG00000059970	Hspa2	P17156 Heat shock-related 70 kDa protein 2	6	4.587	19.027
ENSMUSP00000102794	ENSMUSG00000017724	Etv4	A6MDC6;A2A5C2 "ETS variant protein 4 ";"ETS translocation variant 4; Ets variant gene 4 (E1A enhancer binding protein, E1AF) "	2	4.5276	221.43
ENSMUSP00000094083	ENSMUSG00000071714	Csf2rb2	P26954 Interleukin-3 receptor class 2 subunit beta	3	0.22351	8.5332
ENSMUSP00000101657	ENSMUSG00000025491	Ifitm1	Q9D103 Interferon-induced transmembrane protein 1	1	0.22594	12.594
ENSMUSP00000034973	ENSMUSG00000032402	Smad3	Q8BUN5 Mothers against decapentaplegic homolog 3	1	4.2498	61.585
ENSMUSP00000026546	ENSMUSG00000025473	Adam8	Q3U7G2 Disintegrin and metalloproteinase domain-containing protein 8	3	0.25525	0.45369
ENSMUSP00000078393	ENSMUSG00000035778	Ggta1	Q91W00;B2FDI6 "Ggta1 protein; Glycoprotein galactosyltransferase alpha 1, 3; N-acetyllactosaminide alpha-1,3-galactosyltransferase ";"Glycoprotein galactosyltransferase alpha 1, 3; N-acetyllactosaminide alpha-1,3-galactosyltransferase "	2	0.26979	192.13
ENSMUSP00000042291	ENSMUSG00000057133	Chd6	Q3TSG0;Q80YD0;A3KFM7 "Putative uncharacterized protein ";"Chd6 protein ";"Chromodomain helicase DNA binding protein 6; Protein Chd6 "	2	0.27594	183.61
ENSMUSP00000034874	ENSMUSG00000032323	Cyp11a1	Q9QZ82 Cholesterol side-chain cleavage enzyme, mitochondrial	9	0.27668	77.35
ENSMUSP00000126635	ENSMUSG00000074887	EU599041	B2M0R7;F6ZZH7 "TU7 isoform A ";"Protein EU599041 "	2	0.27762	72.671
ENSMUSP00000032909	ENSMUSG00000030671	Pde3b	Q3UQ25;E9QLQ3 "Putative uncharacterized protein ";"cGMP-inhibited 3',5'-cyclic phosphodiesterase B "	2	0.27805	0.54527
ENSMUSP00000098843	ENSMUSG00000073002	Vamp5	Q9Z2P8 Vesicle-associated membrane protein 5	1	3.5949	5.4544
ENSMUSP00000052020	ENSMUSG00000025278	Flnb	Q80X90 Filamin-B	52	0.28016	27.937
ENSMUSP00000075005	ENSMUSG00000003271	Sult2b1	O35400 Sulfotransferase family cytosolic 2B member 1	2	3.4426	109.45
ENSMUSP00000084882	ENSMUSG00000058624	Gda	Q9R111 Guanine deaminase	3	0.29262	51.577
ENSMUSP00000099853	ENSMUSG00000055447	Cd47	Q61735 Leukocyte surface antigen CD47	3	0.29472	1.6347
ENSMUSP00000120452	ENSMUSG00000021884	Hacl1	D3YZ54 2-hydroxyacyl-CoA lyase 1	3	3.3583	8.8264
ENSMUSP00000105522	ENSMUSG00000068115	Ninl	Q6ZQ12 Ninein-like protein	2	3.1811	166.75
ENSMUSP00000136969	ENSMUSG00000095207	CR974586.1	CR974586.1 CR974586.1-201 Clone_based_ensembl_transcript	2	0.31467	62.939
ENSMUSP00000105200	ENSMUSG00000027624	Epb4.1l1	A2AUK6 "Erythrocyte protein band 4.1-like 1; Protein Epb4.1l1 "	3	0.31589	75.537
ENSMUSP00000048229	ENSMUSG00000039246	Lyplal1	E9QLB2 Lysophospholipase-like protein 1	5	3.066	8.8331
ENSMUSP00000117051	ENSMUSG00000023143	Nagpa	D3Z6C9 N-acetylglucosamine-1-phosphodiester alpha-N-acetylglucosaminidase	1	3.007	224.89
ENSMUSP00000027393	ENSMUSG00000026196	Bard1	O70445 BRCA1-associated RING domain protein 1	3	0.34046	123.96
ENSMUSP00000110707	ENSMUSG00000026655	Fam107b	Q3TGF2 Protein FAM107B	9	0.34262	7.1354
ENSMUSP00000042028	ENSMUSG00000042759	Apobr	Q8VBT6 Apolipoprotein B receptor	3	0.34381	5.3526
ENSMUSP00000109456	ENSMUSG00000024892	Pcx	G5E8R3 Pyruvate carboxylase	9	0.34807	20.415
ENSMUSP00000104952	ENSMUSG00000002699	Lcp2	B1ATD1 Lymphocyte cytosolic protein 2	5	2.8612	9.7514
ENSMUSP00000028135	ENSMUSG00000026796	Fam129b	Q8R1F1 Niban-like protein 1	3	0.35433	34.677
ENSMUSP00000020500	ENSMUSG00000020263	Appl2	Q8K3G9 DCC-interacting protein 13-beta	2	2.8141	13.364
ENSMUSP00000066715	ENSMUSG00000073481	Mosc2	Q922Q1 MOSC domain-containing protein 2, mitochondrial	4	2.8124	36.497
ENSMUSP00000103210	ENSMUSG00000078695	Cisd3	B1AR13 CDGSH iron-sulfur domain-containing protein 3, mitochondrial	1	2.7908	1.1542
ENSMUSP00000076111	ENSMUSG00000026872	Zeb2	Q8BSG9;B1AZ09;B1AZB6;F6X889;H9H9S3 "Putative uncharacterized protein ";"Zinc finger E-box binding homeobox 2 ";"Zinc finger E-box binding homeobox 2 ";"Zinc finger E-box-binding homeobox 2 ";"Zinc finger E-box-binding homeobox 2 "	4	2.7428	2.8538
ENSMUSP00000110351	ENSMUSG00000026748	Plxdc2	B1AY86 "Plexin domain containing 2; Plexin domain-containing protein 2 "	2	0.3673	21.605
ENSMUSP00000038877	ENSMUSG00000040204	2810417H13Rik	Q9CQX4 PCNA-associated factor	4	0.36764	10.283
ENSMUSP00000100862	ENSMUSG00000025351	Cd63	P41731 CD63 antigen	3	0.37073	19.216
ENSMUSP00000067685	ENSMUSG00000021676	Iqgap2	Q3UQ44 Ras GTPase-activating-like protein IQGAP2	25	0.37351	17.883
ENSMUSP00000122185	ENSMUSG00000020777	Acox1	Q8C168;A2A848 "Acyl-coenzyme A oxidase ";"Acyl-coenzyme A oxidase "	2	0.37461	78.138
ENSMUSP00000075950	ENSMUSG00000029552	Tes	Q3ULB1;D6RH72 "Testin; Testis derived transcript, isoform CRA_b ";"Testin "	5	2.6431	8.5898
ENSMUSP00000074729	ENSMUSG00000052609	Plekhg3	Q4VAC9 Pleckstrin homology domain-containing family G member 3	4	0.3803	7.8391
ENSMUSP00000026613	ENSMUSG00000025534	Gusb	P12265 Beta-glucuronidase	3	0.38098	14.389
ENSMUSP00000091409	ENSMUSG00000027122	Arl14ep	Q8BIX3 ARL14 effector protein	3	0.38259	4.8567
ENSMUSP00000026565	ENSMUSG00000025492	Ifitm3	Q9CQW9 Interferon-induced transmembrane protein 3	1	0.38281	0.1162
ENSMUSP00000043865	ENSMUSG00000032020	Ubash3b	Q8BGG7 Ubiquitin-associated and SH3 domain-containing protein B	3	2.6003	10.007
ENSMUSP00000006669	ENSMUSG00000006494	Pdk1	Q8BFP9 [Pyruvate dehydrogenase [lipoamide]] kinase isozyme 1, mitochondrial	1	2.5992	5.7413
ENSMUSP00000059033	ENSMUSG00000039959	Hip1	Q8VD75 Huntingtin-interacting protein 1	4	0.38861	46.947
ENSMUSP00000107667	ENSMUSG00000026395	Ptprc	P06800 Receptor-type tyrosine-protein phosphatase C	11	0.38957	26.708
ENSMUSP00000035216	ENSMUSG00000032596	Uba7	Q504P1;Q9DBK7;Q9ET03 "Ube1l protein ";"MCG18845, isoform CRA_d; Protein Uba7; Ubiquitin-activating enzyme E1-like ";"Ube1l "	2	2.5562	9.1974
ENSMUSP00000108103	ENSMUSG00000004266	Ptpn6	P29351 Tyrosine-protein phosphatase non-receptor type 6	1	0.39175	10.592
ENSMUSP00000118120	ENSMUSG00000026879	Gsn	A6PWS5 Gelsolin	1	0.3941	2.3742
ENSMUSP00000086795	ENSMUSG00000068220	Lgals1	P16045 Galectin-1	5	0.40013	8.9475
ENSMUSP00000104492	ENSMUSG00000055333	Fat2	Q5F226 Protocadherin Fat 2	2	0.40191	2.8159
ENSMUSP00000020448	ENSMUSG00000020227	Irak3	Q8K4B2 Interleukin-1 receptor-associated kinase 3	4	0.40541	3.9479
ENSMUSP00000108913	ENSMUSG00000023990	Tfeb	Q9R210 Transcription factor EB	4	0.40708	10.256
ENSMUSP00000006235	ENSMUSG00000021939	Ctsb	P10605 Cathepsin B Cathepsin B light chain Cathepsin B heavy chain	2	0.40995	7.8636
ENSMUSP00000122616	ENSMUSG00000006345	Ggt1	D3YVX1;D3YWW2;D3YWW4;D3YWZ7;D3YXV6;D3YY79;D3YYH6;D3Z2C6;D3Z4Q6 "Gamma-glutamyltranspeptidase 1 light chain ";"Gamma-glutamyltranspeptidase 1 light chain ";"Gamma-glutamyltranspeptidase 1 light chain ";"Gamma-glutamyltranspeptidase 1 light chain ";"Gamma-glutamyltranspeptidase 1 light chain ";"Gamma-glutamyltranspeptidase 1 light chain ";"Gamma-glutamyltranspeptidase 1 light chain ";"Gamma-glutamy…	2	0.41004	3.6749
ENSMUSP00000029266	ENSMUSG00000027712	Anxa5	P48036 Annexin A5	7	2.4279	7.5019
ENSMUSP00000031654	ENSMUSG00000029649	Pomp	Q9CQT5 Proteasome maturation protein	2	0.4157	11.492
ENSMUSP00000001513	ENSMUSG00000001473	Tubb6	Q922F4 Tubulin beta-6 chain	2	0.4177	31.553
ENSMUSP00000108848	ENSMUSG00000026797	Stxbp1	O08599 Syntaxin-binding protein 1	2	2.3794	133.16
ENSMUSP00000104652	ENSMUSG00000023022	Lima1	Q9ERG0 LIM domain and actin-binding protein 1	11	0.42326	20.406
ENSMUSP00000045890	ENSMUSG00000042345	Ubash3a	Q3V3E1 Ubiquitin-associated and SH3 domain-containing protein A	3	2.3535	17.527
ENSMUSP00000033427	ENSMUSG00000031101	Sash3	Q8K352 SAM and SH3 domain-containing protein 3	4	2.3398	17.023
ENSMUSP00000058037	ENSMUSG00000049577	Zfpm1	O35615 Zinc finger protein ZFPM1	2	2.3122	8.9509
ENSMUSP00000124793	ENSMUSG00000037280	Galnt6	Q8C7U7 Polypeptide N-acetylgalactosaminyltransferase 6	3	0.43299	4.9654
ENSMUSP00000126622	ENSMUSG00000029860	Zyx	Q62523 Zyxin	5	2.3089	15.571
ENSMUSP00000028239	ENSMUSG00000026879	Gsn	P13020 Gelsolin	5	0.43433	8.5762
ENSMUSP00000026434	ENSMUSG00000025371	Chmp6	P0C0A3 Charged multivesicular body protein 6	2	2.2915	77.152
ENSMUSP00000085253	ENSMUSG00000064147	Rab44	Q8CB87 Ras-related protein Rab-44	4	0.4401	8.9514
ENSMUSP00000029515	ENSMUSG00000027907	S100a11	P50543 Protein S100-A11	2	0.44566	8.6854
ENSMUSP00000079991	ENSMUSG00000034330	Plcg2	Q8CIH5 1-phosphatidylinositol 4,5-bisphosphate phosphodiesterase gamma-2	15	2.2413	30.789
ENSMUSP00000014750	ENSMUSG00000014606	Slc25a11	Q9CR62 Mitochondrial 2-oxoglutarate/malate carrier protein	2	2.2396	9.9865
ENSMUSP00000030010	ENSMUSG00000015243	Abca1	P41233 ATP-binding cassette sub-family A member 1	2	0.44864	95.104
ENSMUSP00000110644	ENSMUSG00000026121	Sema4c	Q64151 Semaphorin-4C	3	0.44882	18.71
ENSMUSP00000004565	ENSMUSG00000004451	Ralb	Q9JIW9 Ras-related protein Ral-B	4	2.1983	15.564
ENSMUSP00000138076	ENSMUSG00000022667	Cd200r1	002 "CD200 receptor 1 [Source:MGI Symbol;Acc:MGI:1889024]" "MGI_transcript_name"	1	0.45673	11.795
ENSMUSP00000021611	ENSMUSG00000021193	Pitrm1	Q8K411 Presequence protease, mitochondrial	18	2.1714	12.466
ENSMUSP00000082018	ENSMUSG00000060216	Arrb2	Q5F2D9;J3QN53;J3QNV6 "Arrestin, beta 2; Beta-arrestin-2 ";"Beta-arrestin-2 ";"Beta-arrestin-2 "	5	2.1668	29.771
ENSMUSP00000020107	ENSMUSG00000019943	Atp2b1	Q3TC38;Q3TDJ2;Q3TSK3;Q6PG79;Q8K314;G5E829 "Putative uncharacterized protein ";"Putative uncharacterized protein ";"Putative uncharacterized protein ";"Atp2b1 protein ";"Atp2b1 protein ";"MCG13663, isoform CRA_a; Protein Atp2b1 "	5	0.46226	54.085
ENSMUSP00000133679	ENSMUSG00000057948	Unc13d	B2RUP2 Protein unc-13 homolog D	2	2.1608	4.419
ENSMUSP00000031251	ENSMUSG00000029311	Hsd17b11	Q9EQ06 Estradiol 17-beta-dehydrogenase 11	2	0.46389	6.1206
ENSMUSP00000102543	ENSMUSG00000028528	Dnajc6	Q80TZ3 Putative tyrosine-protein phosphatase auxilin	3	0.46391	5.7587
ENSMUSP00000106513	ENSMUSG00000022010	Tsc22d1	D3Z0V7;H3BLI9 "TSC22 domain family protein 1 ";"TSC22 domain family protein 1 "	2	0.46514	8.1573
ENSMUSP00000125768	ENSMUSG00000025006	Sorbs1	E9Q6A3 Sorbin and SH3 domain-containing protein 1	2	0.4689	28.999
ENSMUSP00000102098	ENSMUSG00000035064	Eef2k	O08796 Eukaryotic elongation factor 2 kinase	4	0.46937	27.813
ENSMUSP00000066556	ENSMUSG00000055485	9830001H06Rik	E1U8D0 Protein SOGA1 N-terminal form C-terminal 80 kDa form	3	2.1293	2.8747
ENSMUSP00000126024	ENSMUSG00000040274	Cdk6	Q64261 Cyclin-dependent kinase 6	3	0.47137	2.377
ENSMUSP00000100911	ENSMUSG00000020189	Osbpl8	B9EJ86;Q69ZJ4;G3X9N6 "Oxysterol-binding protein ";"Oxysterol-binding protein ";"Oxysterol-binding protein "	6	0.47182	13.552
ENSMUSP00000130626	ENSMUSG00000039952	Dag1	Q62165 Dystroglycan Alpha-dystroglycan Beta-dystroglycan	4	0.47378	25.453
ENSMUSP00000080949	ENSMUSG00000061607	Mdc1	Q5PSV9 Mediator of DNA damage checkpoint protein 1	6	2.0971	30.398
ENSMUSP00000037107	ENSMUSG00000035596	Mboat7	Q8CHK3 Lysophospholipid acyltransferase 7	1	0.4789	2.7832
ENSMUSP00000036571	ENSMUSG00000061411	8430427H17Rik	Q6DIB4 Uncharacterized protein C20orf112 homolog	1	2.0636	4.4553
ENSMUSP00000115629	ENSMUSG00000032413	Rasa2	D3YZE9 Ras GTPase-activating protein 2	2	2.062	29.234
ENSMUSP00000137520	ENSMUSG00000031785	Gpr56	Q8K209 G-protein coupled receptor 56	5	2.0564	33.396
ENSMUSP00000128714	ENSMUSG00000060600	Eno3	P21550 Beta-enolase	6	2.0538	10.991
ENSMUSP00000121186	ENSMUSG00000037966	Ninj1	D6RFN5 Ninjurin-1	1	2.052	2.7948
ENSMUSP00000098901	ENSMUSG00000042032	Mat2b	Q99LB6 Methionine adenosyltransferase 2 subunit beta	5	2.0462	6.954
ENSMUSP00000101956	ENSMUSG00000059248	Sept9	Q80UG5 Septin-9	1	2.0395	3.5138
ENSMUSP00000103500	ENSMUSG00000020541	Tom1l1	Q8BZR6 "TOM1-like protein 1; Target of myb1-like 1 (Chicken) "	2	2.0332	4.9981
ENSMUSP00000128514	ENSMUSG00000090523	Gypc	F7D1I5 Glycophorin-C	1	0.49247	5.1181
ENSMUSP00000118807	ENSMUSG00000024277	Mapre2	D3YYK8 Microtubule-associated protein RP/EB family member 2	2	0.4944	5.6258
ENSMUSP00000051645	ENSMUSG00000022533	Atp13a3	Q5XF89 Probable cation-transporting ATPase 13A3	3	0.49498	11.087
ENSMUSP00000026698	ENSMUSG00000025608	Podxl	Q9R0M4 Podocalyxin	1	0.4958	7.102
ENSMUSP00000021726	ENSMUSG00000011148	Adssl1	P28650 Adenylosuccinate synthetase isozyme 1	3	0.49911	37.601
ENSMUSP00000002678	ENSMUSG00000002603	Tgfb1	P04202 Transforming growth factor beta-1 Latency-associated peptide	4	1.9925	24.338
ENSMUSP00000122474	ENSMUSG00000001750	Tcirg1	Q9JHF5;F6ZFB8 "A3 subunit of vacuolar-adenosine triphosphatase; Osteoclast-specific 116-kDa V-ATPase subunit; Protein Tcirg1; T-cell, immune regulator 1, ATPase, H+ transporting, lysosomal V0 protein A3, isoform CRA_b ";"Protein Tcirg1 "	2	0.50419	15.209
ENSMUSP00000116802	ENSMUSG00000036620	Mgat4b	005 "mannoside acetylglucosaminyltransferase 4, isoenzyme B [Source:MGI Symbol;Acc:MGI:2143974]" "MGI_transcript_name"	2	0.50569	93.316
ENSMUSP00000055823	ENSMUSG00000032322	Pstpip1	P97814 Proline-serine-threonine phosphatase-interacting protein 1	1	1.9769	1.4796
ENSMUSP00000134845	ENSMUSG00000023021	Lass5	H3BJ49 Protein Lass5	2	0.50773	4.7035
ENSMUSP00000027379	ENSMUSG00000026187	Xrcc5	P27641 X-ray repair cross-complementing protein 5	5	1.9674	47.989
ENSMUSP00000050907	ENSMUSG00000051730	Mettl5	Q8K1A0 Methyltransferase-like protein 5	2	1.9605	42.501
ENSMUSP00000097100	ENSMUSG00000035697	Hmha1	G3X9Q3 "Histocompatibility (Minor) HA-1, isoform CRA_a; Minor histocompatibility protein HA-1 "	9	1.9564	26.732
ENSMUSP00000055803	ENSMUSG00000045594	Glb1	P23780 Beta-galactosidase	4	0.51216	7.6759
ENSMUSP00000084846	ENSMUSG00000030695	Aldoa	A6ZI44;Q5FWB7;D3YV98;D3YWI1 "Fructose-bisphosphate aldolase ";"Fructose-bisphosphate aldolase ";"Fructose-bisphosphate aldolase A ";"Fructose-bisphosphate aldolase "	1	0.51459	2.1071
ENSMUSP00000137626	ENSMUSG00000087687	2900053A13Rik	P0DJE0 Protein PET100 homolog, mitochondrial	2	1.943	4.4188
ENSMUSP00000099703	ENSMUSG00000018507	Trpv2	Q9WTR1 Transient receptor potential cation channel subfamily V member 2	3	0.51524	4.2348
ENSMUSP00000003369	ENSMUSG00000003282	Plag1	Q9QYE0 Zinc finger protein PLAG1	2	0.51792	73.826
ENSMUSP00000054840	ENSMUSG00000049588	Ccdc69	Q3TCJ8 Coiled-coil domain-containing protein 69	2	0.52086	11.194
ENSMUSP00000071470	ENSMUSG00000060591	Ifitm2	Q99J93 Interferon-induced transmembrane protein 2	1	0.52107	3.0979
ENSMUSP00000096397	ENSMUSG00000074364	Ehd2	Q8BH64 EH domain-containing protein 2	3	1.9177	4.5276
ENSMUSP00000002640	ENSMUSG00000002565	Scin	Q60604 Adseverin	12	0.52148	9.7522
ENSMUSP00000037858	ENSMUSG00000024965	Fermt3	Q8K1B8 Fermitin family homolog 3	5	1.9028	3.2658
ENSMUSP00000101011	ENSMUSG00000075706	Gpx4	O70325 Phospholipid hydroperoxide glutathione peroxidase, mitochondrial	2	1.9011	7.6035
ENSMUSP00000095082	ENSMUSG00000040723	Rcsd1	Q3UZA1 CapZ-interacting protein	4	0.52707	12.367
ENSMUSP00000136407	ENSMUSG00000052593	Adam17	Q9Z0F8 Disintegrin and metalloproteinase domain-containing protein 17	2	0.52838	33.526
ENSMUSP00000022612	ENSMUSG00000022033	Pbk	Q9JJ78 Lymphokine-activated killer T-cell-originated protein kinase	2	0.5293	35.587
ENSMUSP00000092375	ENSMUSG00000028894	Inpp5b	Q8K337 Type II inositol 1,4,5-trisphosphate 5-phosphatase	3	1.8797	5.5424
ENSMUSP00000028059	ENSMUSG00000026727	Rsu1	Q9CSE4;Q9D031 "Putative uncharacterized protein ";"Ras suppressor protein 1; Ras suppressor protein 1, isoform CRA_b "	5	1.8786	9.9757
ENSMUSP00000097968	ENSMUSG00000022471	Xrcc6	P23475 X-ray repair cross-complementing protein 6	7	1.8756	4.3481
ENSMUSP00000114011	ENSMUSG00000021236	Entpd5	Q9WUZ9 Ectonucleoside triphosphate diphosphohydrolase 5	2	0.53381	6.4151
ENSMUSP00000046168	ENSMUSG00000038286	Bphl	Q8R164 Valacyclovir hydrolase	3	1.8726	4.0586
ENSMUSP00000113174	ENSMUSG00000039156	Stim2	P83093 Stromal interaction molecule 2	2	0.53417	4.2012
ENSMUSP00000136708	ENSMUSG00000021908	Gm6768	Q9CUF2;E9PWU9;E9Q0D2;J3QND8 "Putative uncharacterized protein ";"Protein Ncoa4 ";"Protein Ncoa4 ";"Uncharacterized protein "	2	0.53489	12.839
ENSMUSP00000122796	ENSMUSG00000040701	Ap1g2	D6RFT7 AP-1 complex subunit gamma-like 2	2	0.53513	5.454
ENSMUSP00000022616	ENSMUSG00000022037	Clu	Q06890 Clusterin Clusterin beta chain Clusterin alpha chain	3	1.8619	5.241
ENSMUSP00000113972	ENSMUSG00000029201	Ugdh	D3Z3F7 UDP-glucose 6-dehydrogenase	2	0.53798	13.684
ENSMUSP00000034929	ENSMUSG00000032370	Lactb	Q9EP89 Serine beta-lactamase-like protein LACTB, mitochondrial	3	0.53811	36.248
ENSMUSP00000029135	ENSMUSG00000027605	Acss2	Q9QXG4 Acetyl-coenzyme A synthetase, cytoplasmic	2	0.53923	9.859
ENSMUSP00000062392	ENSMUSG00000050965	Prkca	Q4VA93;Q9R0Z6 "Protein kinase C ";"Protein kinase c-alpha "	4	1.8456	4.7757
ENSMUSP00000038061	ENSMUSG00000039253	Fn3krp	Q8K274 Ketosamine-3-kinase	2	1.8424	35.982
ENSMUSP00000115054	ENSMUSG00000057672	Pkn1	D6RH37 Serine/threonine-protein kinase N1	2	1.84	4.4209
ENSMUSP00000071643	ENSMUSG00000029822	Osbpl3	D3YVF7;F8WH20 "Oxysterol-binding protein-related protein 3 ";"Oxysterol-binding protein "	4	0.54428	2.3935
ENSMUSP00000125202	ENSMUSG00000028717	Tal1	P22091 T-cell acute lymphocytic leukemia protein 1 homolog	4	1.8317	26.063
ENSMUSP00000066281	ENSMUSG00000050471	Fam118b	Q8C569 Protein FAM118B	2	0.5461	13.858
ENSMUSP00000107557	ENSMUSG00000056220	Pla2g4a	Q9DBX5 Phospholipase A2	11	1.831	14.442
ENSMUSP00000115822	ENSMUSG00000026483	Fam129a	Q3UW53 Protein Niban	7	0.5462	4.8208
ENSMUSP00000119287	ENSMUSG00000024236	Svil	D3Z2X9;E9Q983 "Supervillin ";"Supervillin "	11	1.8289	79.681
ENSMUSP00000097519	ENSMUSG00000019823	Mical1	Q8VDP3 Protein-methionine sulfoxide oxidase MICAL1	4	0.54683	0.59302
ENSMUSP00000122564	ENSMUSG00000031557	Plekha2	Q9ERS5 Pleckstrin homology domain-containing family A member 2	2	1.8281	1.8573
ENSMUSP00000116120	ENSMUSG00000000826	Dnajc5	A2AUE1 "DnaJ (Hsp40) homolog, subfamily C, member 5; DnaJ homolog subfamily C member 5 "	2	1.8276	15.457
ENSMUSP00000118997	ENSMUSG00000006362	Cbfa2t3	B7ZP57;D3Z3P7;E9QM80 "Core-binding factor, runt domain, alpha subunit 2, translocated to, 3 (Human); Core-binding factor, runt domain, alpha subunit 2, translocated to, 3 homolog (Human); Protein CBFA2T3 ";"Protein CBFA2T3 ";"Protein CBFA2T3 "	1	1.8267	8.0141
ENSMUSP00000102050	ENSMUSG00000030766	Arhgap17	Q3UIA2 Rho GTPase-activating protein 17	6	0.54791	5.37
ENSMUSP00000066696	ENSMUSG00000002881	Nab1	Q61122 NGFI-A-binding protein 1	2	1.8163	53.253
ENSMUSP00000043033	ENSMUSG00000039128	Cdc123	Q8CII2 Cell division cycle protein 123 homolog	2	1.8156	41.439
ENSMUSP00000136327	ENSMUSG00000021065	Fut8	Q9WTS2 Alpha-(1,6)-fucosyltransferase	9	0.55121	7.2525
ENSMUSP00000107405	ENSMUSG00000026469	Xpr1	D3Z2B4;E3VX02;E3VX03;E3VX04;E3VX06;E3VX07;E3VX10;E3VX11;E3VX14;E3VX15;E3VX17 "Xenotropic and polytropic retrovirus receptor 1 ";"Xenotropic and polytropic retrovirus receptor 1 ";"Xenotropic and polytropic retrovirus receptor 1 ";"Xenotropic and polytropic retrovirus receptor 1 ";"Xenotropic and polytropic retrovirus receptor 1 ";"Xenotropic and polytropic retrovirus receptor 1 ";"Xenotropic and …	2	0.55468	9.4804
ENSMUSP00000133222	ENSMUSG00000025241	Fyco1	Q8VDC1 FYVE and coiled-coil domain-containing protein 1	2	0.55629	13.247
ENSMUSP00000103032	ENSMUSG00000030605	Mfge8	P21956 Lactadherin	3	0.55823	9.0896
ENSMUSP00000073134	ENSMUSG00000063354	Slc39a4	Q78IQ7 Zinc transporter ZIP4	2	0.55837	8.7961
ENSMUSP00000105755	ENSMUSG00000057531	Dtnbp1	202 "dystrobrevin binding protein 1 [Source:MGI Symbol;Acc:MGI:2137586]" "MGI_transcript_name"	2	1.7904	8.2259
ENSMUSP00000087947	ENSMUSG00000022148	Fyb	O35601 FYN-binding protein	16	1.7872	11.734
ENSMUSP00000023629	ENSMUSG00000022912	Pros1	Q08761 Vitamin K-dependent protein S	2	0.55968	0.77328
ENSMUSP00000021843	ENSMUSG00000046949	Nqo2	Q9JI75 Ribosyldihydronicotinamide dehydrogenase [quinone]	3	1.7849	3.4437
ENSMUSP00000023128	ENSMUSG00000000555	Itga5	P11688 Integrin alpha-5 Integrin alpha-5 heavy chain Integrin alpha-5 light chain	2	0.56082	7.7738
ENSMUSP00000041851	ENSMUSG00000026709	Dars2	Q8BIP0 Aspartate--tRNA ligase, mitochondrial	3	1.783	6.0155
ENSMUSP00000086606	ENSMUSG00000068129	Cst7	O89098 Cystatin-F	2	0.56116	28.817
ENSMUSP00000059304	ENSMUSG00000046909	Tefm	Q5SSK3 Transcription elongation factor, mitochondrial	3	1.7793	3.053
ENSMUSP00000025835	ENSMUSG00000024900	Cpt1a	P97742 Carnitine O-palmitoyltransferase 1, liver isoform	3	0.56205	4.3871
ENSMUSP00000114094	ENSMUSG00000024511	Rab27b	Q99P58 Ras-related protein Rab-27B	4	0.56281	4.0448
ENSMUSP00000038555	ENSMUSG00000040618	Pck2	Q8BH04 Phosphoenolpyruvate carboxykinase [GTP], mitochondrial	4	0.56356	4.8887
ENSMUSP00000034905	ENSMUSG00000032350	Gclc	P97494 Glutamate--cysteine ligase catalytic subunit	7	0.56384	8.3842
ENSMUSP00000045873	ENSMUSG00000036777	Anln	Q8K298 Actin-binding protein anillin	7	0.56389	8.3493
ENSMUSP00000023806	ENSMUSG00000023045	Soat2	O88908 Sterol O-acyltransferase 2	2	0.56416	2.9024
ENSMUSP00000025739	ENSMUSG00000024817	Uhrf2	Q7TMI3 E3 ubiquitin-protein ligase UHRF2	2	0.56535	1.325
ENSMUSP00000026427	ENSMUSG00000025366	Esyt1	Q3U7R1 Extended synaptotagmin-1	8	0.56605	6.8717
ENSMUSP00000043722	ENSMUSG00000035504	Reep6	D3Z6V2 Receptor expression-enhancing protein 6	1	0.56668	4.797
ENSMUSP00000105088	ENSMUSG00000016933	Plcg1	Q792T1;A2A4A6;G3V016 "ELP ";"1-phosphatidylinositol 4,5-bisphosphate phosphodiesterase gamma-1; Phospholipase C, gamma 1; Phospholipase C, gamma 1, isoform CRA_c ";"1-phosphatidylinositol 4,5-bisphosphate phosphodiesterase gamma-1 "	2	1.7632	1.5857
ENSMUSP00000101834	ENSMUSG00000039781	Azi1	B1AXI9 "5-azacytidine induced 1; 5-azacytidine induced gene 1; 5-azacytidine-induced protein 1 "	2	1.7619	4.5181
ENSMUSP00000025601	ENSMUSG00000024696	Lpxn	Q99N69 Leupaxin	6	0.56783	5.9824
ENSMUSP00000107116	ENSMUSG00000041396	Mettl18	Q9CZ09 Histidine protein methyltransferase 1 homolog	1	1.7606	6.7726
ENSMUSP00000033313	ENSMUSG00000031007	Atp6ap2	Q9CYN9 Renin receptor	1	0.56822	9.2779
ENSMUSP00000124167	ENSMUSG00000029638	Glcci1	Q8K3I9 Glucocorticoid-induced transcript 1 protein	2	0.56903	49.075
ENSMUSP00000066067	ENSMUSG00000030986	Dhx32	Q8BZS9 Putative pre-mRNA-splicing factor ATP-dependent RNA helicase DHX32	2	0.56904	33.21
ENSMUSP00000089286	ENSMUSG00000036006	Fam65b	Q80U16 Protein FAM65B	3	0.56938	7.0125
ENSMUSP00000070588	ENSMUSG00000027935	Rab13	Q9DD03 Ras-related protein Rab-13	2	1.7547	84.323
ENSMUSP00000027146	ENSMUSG00000025997	Ikzf2	P81183 Zinc finger protein Helios	1	0.57038	4.6121
ENSMUSP00000122951	ENSMUSG00000038147	Cd84	E9Q9E8 SLAM family member 5	2	0.57038	4.0257
ENSMUSP00000082046	ENSMUSG00000030761	Myo7a	P97479 Unconventional myosin-VIIa	2	0.57149	51.752
ENSMUSP00000099304	ENSMUSG00000000056	Narf	Q9CYQ7 Nuclear prelamin A recognition factor	2	1.749	10.607
ENSMUSP00000100073	ENSMUSG00000028249	Sdcbp	Q3TMX0;A2AKJ6 "MCG4375, isoform CRA_b; Syndecan binding protein; Syntenin-1 ";"Syndecan binding protein; Syntenin-1 "	6	0.57215	5.934
ENSMUSP00000004389	ENSMUSG00000072772	Grcc10	O35127 Protein C10	3	0.57231	5.1208
ENSMUSP00000128509	ENSMUSG00000035235	Trim13	Q9CYB0 E3 ubiquitin-protein ligase TRIM13	2	0.57366	10.852
ENSMUSP00000031810	ENSMUSG00000029790	Tsga14	Q99NF3 Centrosomal protein of 41 kDa	1	1.7379	7.7269
ENSMUSP00000023226	ENSMUSG00000022565	Plec	E9PW24;E9Q3W4;E9QMZ5 "Plectin ";"Plectin ";"Plectin "	63	0.57589	10.973
ENSMUSP00000131788	ENSMUSG00000017286	Glod4	Q9CPV4 Glyoxalase domain-containing protein 4	8	1.7352	9.6025
ENSMUSP00000026209	ENSMUSG00000025195	Dnmbp	Q6TXD4 Dynamin-binding protein	4	0.57683	8.0344
ENSMUSP00000052544	ENSMUSG00000049090	Zadh2	Q8BGC4 Zinc-binding alcohol dehydrogenase domain-containing protein 2	1	0.57701	0.6131
ENSMUSP00000025472	ENSMUSG00000024579	Pcyox1l	Q8C7K6 Prenylcysteine oxidase-like	3	0.57734	193.04
ENSMUSP00000098918	ENSMUSG00000029780	Nt5c3	Q9D020 Cytosolic 5-nucleotidase 3	11	1.7314	16.38
ENSMUSP00000035194	ENSMUSG00000032577	Mapkapk3	Q3UMW7 MAP kinase-activated protein kinase 3	2	0.5777	6.0896
ENSMUSP00000097154	ENSMUSG00000024812	Tjp2	Q9Z0U1 Tight junction protein ZO-2	13	0.57904	6.3156
ENSMUSP00000004955	ENSMUSG00000020528	Prpsap2	Q8R574 Phosphoribosyl pyrophosphate synthase-associated protein 2	2	1.7245	34.076
ENSMUSP00000069692	ENSMUSG00000056665	4930572J05Rik	Q80ZW2 UPF0670 protein THEM6 homolog	2	0.58015	8.8729
ENSMUSP00000082013	ENSMUSG00000066324	Impad1	Q80V26 Inositol monophosphatase 3	4	0.58048	5.8011
ENSMUSP00000015855	ENSMUSG00000015711	Prune	Q8BIW1 Protein prune homolog	10	1.7226	8.9761
ENSMUSP00000028062	ENSMUSG00000026728	Vim	P20152 Vimentin	11	0.58056	8.3278
ENSMUSP00000027623	ENSMUSG00000026374	Tsn	Q62348 Translin	2	1.7222	11.623
ENSMUSP00000012587	ENSMUSG00000012443	Kif11	Q6P9P6 Kinesin-like protein KIF11	15	0.58084	18.016
ENSMUSP00000045606	ENSMUSG00000041426	Hibch	Q8QZS1 3-hydroxyisobutyryl-CoA hydrolase, mitochondrial	7	1.7172	14.71
ENSMUSP00000018803	ENSMUSG00000018659	Pnpo	Q91XF0 Pyridoxine-5-phosphate oxidase	3	1.717	9.6838
ENSMUSP00000130712	ENSMUSG00000041959	S100a10	P08207 Protein S100-A10	3	0.58299	4.7716
ENSMUSP00000022590	ENSMUSG00000022013	Dnajc15	Q78YY6 DnaJ homolog subfamily C member 15	1	0.58357	3.0328
ENSMUSP00000133003	ENSMUSG00000091747	D17H6S56E-5	Q91UZ6 "DNA segment, Chr 17, human D6S56E 5, isoform CRA_c; Protein D17H6S56E-5; Viral envelope protein G7e "	3	0.58385	19.467
ENSMUSP00000024959	ENSMUSG00000024146	Cript	O70333 Cysteine-rich PDZ-binding protein	2	0.5842	6.0397
ENSMUSP00000059562	ENSMUSG00000057335	Cep170	Q6A065 Centrosomal protein of 170 kDa	9	1.7114	16.402
ENSMUSP00000025549	ENSMUSG00000024646	Cyb5	G5E850 "Cytochrome b-5, isoform CRA_a; Protein Cyb5 "	3	0.5846	5.7248
ENSMUSP00000099403	ENSMUSG00000004040	Stat3	P42227 Signal transducer and activator of transcription 3	7	1.7092	5.0669
ENSMUSP00000025704	ENSMUSG00000024791	Cdca5	Q9CPY3 Sororin	2	0.58659	19.32
ENSMUSP00000127937	ENSMUSG00000036718	Micall2	E9PZD2 Protein Micall2	8	1.7041	10.077
ENSMUSP00000102364	ENSMUSG00000028618	Tmem59	D3YVM2 Transmembrane protein 59	1	0.58825	6.1038
ENSMUSP00000021458	ENSMUSG00000021061	Spnb1	Q149M1;Q3UGX2;Q5DTG9;Q8BWJ8 "Spnb1 protein ";"Protein Spnb1; Spectrin beta 1; Spectrin beta 1, isoform CRA_b ";"MKIAA4219 protein ";"Putative uncharacterized protein "	3	0.58826	26.273
ENSMUSP00000033444	ENSMUSG00000031112	2610018G03Rik	Q99JT2 Serine/threonine-protein kinase MST4	4	1.6991	8.9516
ENSMUSP00000131446	ENSMUSG00000022800	Fyttd1	Q91Z49 UAP56-interacting factor	4	0.59027	5.5204
ENSMUSP00000111329	ENSMUSG00000031154	Otud5	A2AES3 "OTU domain containing 5; OTU domain-containing protein 5 "	3	0.59078	4.7742
ENSMUSP00000079257	ENSMUSG00000040990	Sh3kbp1	Q8R550 SH3 domain-containing kinase-binding protein 1	9	0.59165	7.182
ENSMUSP00000022821	ENSMUSG00000022210	Dhrs4	Q99LB2 Dehydrogenase/reductase SDR family member 4	4	0.59181	3.7916
ENSMUSP00000117582	ENSMUSG00000030254	Rad18	F6ZKR0 E3 ubiquitin-protein ligase RAD18	1	0.59524	2.8606
ENSMUSP00000128933	ENSMUSG00000070522	Gm6505	G3UW66 "MCG120086; Uncharacterized protein "	2	1.6796	14.126
ENSMUSP00000112975	ENSMUSG00000020097	Sgpl1	Q8R0X7 Sphingosine-1-phosphate lyase 1	9	0.5957	49.933
ENSMUSP00000027071	ENSMUSG00000025937	Lactb2	Q99KR3 Beta-lactamase-like protein 2	2	1.6759	5.6781
ENSMUSP00000022946	ENSMUSG00000022323	Hrsp12	P52760 Ribonuclease UK114	2	1.6751	6.1293
ENSMUSP00000088334	ENSMUSG00000004085	B230120H23Rik	Q9ESL4 Mitogen-activated protein kinase kinase kinase MLT	2	0.59709	73.34
ENSMUSP00000063102	ENSMUSG00000042331	Specc1	Q5SXY1 Cytospin-B	4	1.6742	4.6966
ENSMUSP00000033695	ENSMUSG00000031333	Abcb7	Q61102 ATP-binding cassette sub-family B member 7, mitochondrial	4	0.59731	7.644
ENSMUSP00000121201	ENSMUSG00000021998	Lcp1	Q61233 Plastin-2	15	0.59744	5.8994
ENSMUSP00000069969	ENSMUSG00000056536	Pign	G3X9F1 "GPI ethanolamine phosphate transferase 1; Phosphatidylinositol glycan anchor biosynthesis, class N "	3	1.6726	18.978
ENSMUSP00000022831	ENSMUSG00000047153	Khnyn	Q80U38 Protein KHNYN	2	0.59894	2.4266
ENSMUSP00000015277	ENSMUSG00000015133	Lrrk1	Q3UHC2 Leucine-rich repeat serine/threonine-protein kinase 1	2	0.60082	13.894
ENSMUSP00000112158	ENSMUSG00000027215	Cd82	P40237 CD82 antigen	1	0.60198	3.1589
ENSMUSP00000063999	ENSMUSG00000036333	Kidins220	Q3U9G3;Q8K0P2;E9Q9B7 "Putative uncharacterized protein ";"Kidins220 protein ";"Protein Kidins220 "	6	0.60262	23.415
ENSMUSP00000037454	ENSMUSG00000042684	Npl	Q9DCJ9 N-acetylneuraminate lyase	4	0.60495	4.3508
ENSMUSP00000030986	ENSMUSG00000029103	Lrpap1	P55302 Alpha-2-macroglobulin receptor-associated protein	11	0.60531	20.93
ENSMUSP00000131542	ENSMUSG00000022019	Tdrd3	Q91W18 Tudor domain-containing protein 3	4	0.60554	23.142
ENSMUSP00000099718	ENSMUSG00000027009	Itga4	Q61989;Q78E20;Q792F9;Q8BQ25 "Integrin alpha-4 subunit ";"Alpha 4 integrin ";"Alpha-4 integrin; Integrin alpha 4; Integrin alpha-4; Integrin alpha-4 subunit ";"Putative uncharacterized protein "	3	0.60564	7.1151
ENSMUSP00000099803	ENSMUSG00000028568	Btf3l4	Q9CQH7 Transcription factor BTF3 homolog 4	6	1.6511	40.655
ENSMUSP00000105185	ENSMUSG00000027634	Ndrg3	Q8CBD0 "N-myc downstream regulated gene 3; Protein NDRG3 "	2	1.6503	4.5367
ENSMUSP00000077017	ENSMUSG00000028397	Kdm4c	Q8VCD7 Lysine-specific demethylase 4C	4	1.6479	52.21
ENSMUSP00000081324	ENSMUSG00000028649	Macf1	E9QA63 Microtubule-actin cross-linking factor 1	38	1.6465	28.656
ENSMUSP00000105647	ENSMUSG00000021190	Lgmn	O89017 Legumain	4	1.6464	19.863
ENSMUSP00000109706	ENSMUSG00000056737	Capg	Q99LB4;D3YTL5;D3YU77;D3YZN3;D3Z014;D3Z4K5 "Capping protein (Actin filament), gelsolin-like; Capping protein (Actin filament), gelsolin-like, isoform CRA_a; Macrophage-capping protein ";"Macrophage-capping protein ";"Macrophage-capping protein ";"Macrophage-capping protein ";"Macrophage-capping protein ";"Macrophage-capping protein "	8	0.60881	11.715
ENSMUSP00000136697	ENSMUSG00000042302	Ehbp1	Q69ZW3 EH domain-binding protein 1	4	0.60977	27.361
ENSMUSP00000027015	ENSMUSG00000025888	Casp1	P29452 Caspase-1 Caspase-1 subunit p20 Caspase-1 subunit p10	4	0.61105	9.1231
ENSMUSP00000123222	ENSMUSG00000027201	Myef2	A2AVF3 Myelin basic protein expression factor 2, repressor	3	0.61109	11.849
ENSMUSP00000110389	ENSMUSG00000025429	Pstpip2	Q99M15 Proline-serine-threonine phosphatase-interacting protein 2	3	1.6352	7.5155
ENSMUSP00000099523	ENSMUSG00000017561	Crlf3	Q9Z2L7 Cytokine receptor-like factor 3	2	1.6335	0.46083
ENSMUSP00000101864	ENSMUSG00000028656	Cap1	P40124 Adenylyl cyclase-associated protein 1	9	1.6332	8.5881
ENSMUSP00000112994	ENSMUSG00000090150	Acad11	D3YTQ5 Acyl-CoA dehydrogenase family member 11	2	1.6312	2.9324
ENSMUSP00000047327	ENSMUSG00000034247	Plekhm1	Q7TSI1 Pleckstrin homology domain-containing family M member 1	2	1.6311	41.7
ENSMUSP00000020930	ENSMUSG00000020611	Gna13	P27601 Guanine nucleotide-binding protein subunit alpha-13	3	1.6308	1.0364
ENSMUSP00000124218	ENSMUSG00000033487	Fndc3a	005 "fibronectin type III domain containing 3A [Source:MGI Symbol;Acc:MGI:1196463]" "MGI_transcript_name"	3	0.6133	65.602
ENSMUSP00000029941	ENSMUSG00000028273	Pdlim5	Q8CI51 PDZ and LIM domain protein 5	8	0.61421	7.665
ENSMUSP00000118678	ENSMUSG00000025421	Hdhd2	D3YUN7;D3YZI3 "Haloacid dehalogenase-like hydrolase domain-containing protein 2 ";"Haloacid dehalogenase-like hydrolase domain-containing protein 2 "	2	1.6281	3.619
ENSMUSP00000075290	ENSMUSG00000056820	Tsnax	Q9QZE7 Translin-associated protein X	4	1.6264	8.9639
ENSMUSP00000131030	ENSMUSG00000042700	Sipa1l1	Q8C0T5 Signal-induced proliferation-associated 1-like protein 1	17	0.61535	8.1305
ENSMUSP00000038838	ENSMUSG00000042228	Lyn	P25911 Tyrosine-protein kinase Lyn	1	1.6249	5.2784
ENSMUSP00000115729	ENSMUSG00000078584	AU022252	Q5EBG8 Uncharacterized protein C1orf50 homolog	2	1.6233	6.997
ENSMUSP00000023538	ENSMUSG00000022836	Mylk	B1B1A8;Q8CIY5;Q8CIY6 "Myosin light chain kinase, smooth muscle; Myosin, light polypeptide kinase ";"Myosin light chain kinase ";"Telokin "	6	1.6227	48.663
ENSMUSP00000046449	ENSMUSG00000036686	Cc2d1a	Q8K1A6 Coiled-coil and C2 domain-containing protein 1A	4	1.6224	8.458
ENSMUSP00000073616	ENSMUSG00000041836	Ptpre	P49446 Receptor-type tyrosine-protein phosphatase epsilon	3	1.6219	22.829
ENSMUSP00000129021	ENSMUSG00000015536	Mocs2	F6ZGI7 Molybdopterin synthase catalytic subunit	1	1.6068	9.3694
ENSMUSP00000120465	ENSMUSG00000021493	Pdlim7	Q3TJD7 PDZ and LIM domain protein 7	2	0.62304	4.1921
ENSMUSP00000120355	ENSMUSG00000035268	Pkig	B7ZC21;B7ZC22 "Protein kinase inhibitor, gamma; cAMP-dependent protein kinase inhibitor gamma ";"Protein kinase inhibitor, gamma; cAMP-dependent protein kinase inhibitor gamma "	1	0.62348	5.3573
ENSMUSP00000106186	ENSMUSG00000029642	Polr1d	Q9D1M1 "DNA-directed RNA polymerases I and III subunit RPAC2; Polymerase (RNA) I polypeptide D; RNA polymerase 1-3; RNA polymerase 1-3, isoform CRA_b "	3	0.62415	4.9376
ENSMUSP00000090256	ENSMUSG00000022558	Heatr7a	D3Z624;E0CYC5 "Protein Heatr7a ";"Protein Heatr7a "	2	0.6257	3.6446
ENSMUSP00000019231	ENSMUSG00000019087	Atp6ap1	Q9R1Q9 V-type proton ATPase subunit S1	2	0.62661	20.952
ENSMUSP00000105163	ENSMUSG00000034361	Cpne2	P59108 Copine-2	3	0.62722	18.056
ENSMUSP00000023599	ENSMUSG00000022884	Eif4a2	P10630 Eukaryotic initiation factor 4A-II	3	0.6276	8.1196
ENSMUSP00000022613	ENSMUSG00000022034	Esco2	Q8CIB9 N-acetyltransferase ESCO2	2	0.62832	3.7255
ENSMUSP00000111297	ENSMUSG00000024456	Diap1	O08808 Protein diaphanous homolog 1	21	1.5893	11.637
ENSMUSP00000029087	ENSMUSG00000049401	Ogfr	Q99PG2 Opioid growth factor receptor	3	1.5859	12.637
ENSMUSP00000119372	ENSMUSG00000009030	Pdcl	A2AVP3 "Phosducin-like; Phosducin-like protein "	2	1.5851	3.4857
ENSMUSP00000037447	ENSMUSG00000036565	Ttyh3	Q6P5F7 Protein tweety homolog 3	2	0.63157	4.7798
ENSMUSP00000034903	ENSMUSG00000032348	Gsta4	P24472 Glutathione S-transferase A4	2	1.5819	69.213
ENSMUSP00000108571	ENSMUSG00000000441	Raf1	Q99N57 RAF proto-oncogene serine/threonine-protein kinase	4	0.63263	25.366
ENSMUSP00000077342	ENSMUSG00000059182	Skap2	Q3UND0 Src kinase-associated phosphoprotein 2	5	1.5766	30.411
ENSMUSP00000134877	ENSMUSG00000022377	Asap1	Q3TXY1;E9QMJ1 "Putative uncharacterized protein ";"Arf-GAP with SH3 domain, ANK repeat and PH domain-containing protein 1 "	6	1.5744	20.506
ENSMUSP00000025563	ENSMUSG00000024661	Fth1	P09528 Ferritin heavy chain	4	0.63537	18.499
ENSMUSP00000006128	ENSMUSG00000005973	Rcn1	Q05186 Reticulocalbin-1	7	0.63561	19.444
ENSMUSP00000120154	ENSMUSG00000002797	Ggct	Q9D7X8 Gamma-glutamylcyclotransferase	2	1.5717	3.3469
ENSMUSP00000028667	ENSMUSG00000040479	Dgkz	Q80UP3 Diacylglycerol kinase zeta	3	1.5674	3.2538
ENSMUSP00000023165	ENSMUSG00000022521	Crebbp	Q8QZV8;F8VPR5 "CREB-binding protein ";"CREB-binding protein "	1	0.63804	7.492
ENSMUSP00000020980	ENSMUSG00000020649	Rrm2	P11157 Ribonucleoside-diphosphate reductase subunit M2	6	0.6389	14.651
ENSMUSP00000028342	ENSMUSG00000026966	Ssna1	Q9JJ94 Sjoegren syndrome nuclear autoantigen 1 homolog	4	1.5649	6.7737
ENSMUSP00000117922	ENSMUSG00000056962	Jmjd6	G3UVU9 "Bifunctional arginine demethylase and lysyl-hydroxylase JMJD6; Phosphatidylserine receptor, isoform CRA_a "	3	1.5636	2.9199
ENSMUSP00000037431	ENSMUSG00000063146	Clip2	Q9Z0H8 CAP-Gly domain-containing linker protein 2	5	0.63972	19.048
ENSMUSP00000043167	ENSMUSG00000034707	Gns	Q8BFR4 N-acetylglucosamine-6-sulfatase	5	0.64066	12.37
ENSMUSP00000110969	ENSMUSG00000033306	Lpp	Q8BFW7 Lipoma-preferred partner homolog	3	0.64085	56.273
ENSMUSP00000130367	ENSMUSG00000017188	Coa3	E9Q6W2 Cytochrome C oxidase assembly factor 3 homolog, mitochondrial	2	0.64094	56.514
ENSMUSP00000136967	ENSMUSG00000024781	Lipa	Q9Z0M5 Lysosomal acid lipase/cholesteryl ester hydrolase	5	0.64279	33.82
ENSMUSP00000027532	ENSMUSG00000026307	Scly	Q9JLI6 Selenocysteine lyase	5	1.5552	5.2192
ENSMUSP00000122159	ENSMUSG00000003824	Syce2	Q505B8 Synaptonemal complex central element protein 2	3	1.5545	27.679
ENSMUSP00000112332	ENSMUSG00000039382	Wdr45	A2AEU8;A2AEU9;A2AEV0;A2AEV2;F6Q8K5;F6QP00;F6YHS5;F7CAT9;F7DCL5 "WD repeat domain 45 ";"WD repeat domain 45 ";"WD repeat domain 45 ";"WD repeat domain 45; WD repeat domain phosphoinositide-interacting protein 4 ";"WD repeat domain phosphoinositide-interacting protein 4 ";"WD repeat domain phosphoinositide-interacting protein 4 ";"WD repeat domain phosphoinositide-interacting protein 4 ";"WD repeat…	2	0.64445	66.231
ENSMUSP00000072239	ENSMUSG00000024127	Prepl	Q8C167 Prolyl endopeptidase-like	3	0.64487	54.32
ENSMUSP00000005651	ENSMUSG00000005514	Por	P37040 NADPH--cytochrome P450 reductase	10	0.64588	7.0974
ENSMUSP00000024031	ENSMUSG00000023262	Acy1	Q99JW2 Aminoacylase-1	5	1.5455	6.4815
ENSMUSP00000037657	ENSMUSG00000034422	Parp14	Q2EMV9 Poly [ADP-ribose] polymerase 14	12	0.64725	21.671
ENSMUSP00000127751	ENSMUSG00000037419	Endod1	Q8C522 Endonuclease domain-containing 1 protein	2	0.64751	7.3436
ENSMUSP00000122048	ENSMUSG00000039795	Zfand1	F7CFT1 AN1-type zinc finger protein 1	2	1.5443	5.5126
ENSMUSP00000116045	ENSMUSG00000046311	Zfp62	Q3UGK1;I7HPA9;J3JS21;J3JS22;J3JS23 "Zinc finger protein 62 ";"Zinc finger protein 62 ";"Zinc finger protein 62 ";"Zinc finger protein 62 ";"Zinc finger protein 62 "	4	1.5406	16.438
ENSMUSP00000075178	ENSMUSG00000045136	Tubb2b	Q9CWF2 Tubulin beta-2B chain	0	0.64914	15.718
ENSMUSP00000110069	ENSMUSG00000037313	Tacc3	Q6NV52;D3Z1Y4 "Transforming acidic coiled-coil-containing protein 3; Transforming, acidic coiled-coil containing protein 3 ";"Transforming acidic coiled-coil-containing protein 3 "	6	0.6499	10.15
ENSMUSP00000136280	ENSMUSG00000021221	Dpf3	P58269 Zinc finger protein DPF3	2	0.65071	0.30419
ENSMUSP00000122752	ENSMUSG00000026000	Lancl1	B2KGR2 "LanC (Bacterial lantibiotic synthetase component C)-like 1; LanC-like protein 1 "	3	1.536	10.57
ENSMUSP00000114218	ENSMUSG00000038503	Mesdc2	D3YVR4 LDLR chaperone MESD	2	0.65172	8.7598
ENSMUSP00000022119	ENSMUSG00000021619	Atg10	Q8R1P4 Ubiquitin-like-conjugating enzyme ATG10	1	1.5342	16.228
ENSMUSP00000002683	ENSMUSG00000002608	Ccdc97	Q9DBT3 Coiled-coil domain-containing protein 97	2	0.65235	9.378
ENSMUSP00000041778	ENSMUSG00000041740	Rnf10	H7BX06 RING finger protein 10	2	0.65243	16.348
ENSMUSP00000075658	ENSMUSG00000037148	Arhgap10	Q6Y5D8 Rho GTPase-activating protein 10	2	1.5317	2.3173
ENSMUSP00000013807	ENSMUSG00000013663	Pten	O08586 Phosphatidylinositol 3,4,5-trisphosphate 3-phosphatase and dual-specificity protein phosphatase PTEN	2	0.6529	5.3972
ENSMUSP00000101738	ENSMUSG00000028849	Mtap7d1	A2AJI1 "Microtubule-associated protein 7 domain containing 1; Protein Mtap7d1 "	5	0.65294	14.54
ENSMUSP00000105130	ENSMUSG00000064090	Vrk2	Q8BN21 Serine/threonine-protein kinase VRK2	2	1.5309	7.072
ENSMUSP00000097777	ENSMUSG00000023026	Dip2b	Q3UH60 Disco-interacting protein 2 homolog B	7	0.65339	18.457
ENSMUSP00000021114	ENSMUSG00000020766	Galk1	Q9JIA6 "Galactokinase; Galactokinase 1; Galactokinase 1, isoform CRA_c "	1	1.5293	2.7381
ENSMUSP00000136436	ENSMUSG00000042079	Hnrnpf	J3QMV8;J3QP45 "Heterogeneous nuclear ribonucleoprotein F, N-terminally processed ";"Heterogeneous nuclear ribonucleoprotein F, N-terminally processed "	7	0.65445	14.017
ENSMUSP00000122090	ENSMUSG00000001018	Snapin	Q9Z266 SNARE-associated protein Snapin	2	1.5263	8.5126
ENSMUSP00000095195	ENSMUSG00000026425	Srgap2	Q91Z67 SLIT-ROBO Rho GTPase-activating protein 2	9	1.5258	17.677
ENSMUSP00000027602	ENSMUSG00000026356	Dars	Q922B2 Aspartate--tRNA ligase, cytoplasmic	7	1.5249	8.6838
ENSMUSP00000026846	ENSMUSG00000025747	Tyms	P07607 Thymidylate synthase	5	0.65586	12.531
ENSMUSP00000098041	ENSMUSG00000060012	Kif13b	O35063;E9Q4K7 "Motor domain of KIF13B ";"Protein Kif13b "	4	0.65633	18.659
ENSMUSP00000099939	ENSMUSG00000001891	Ugp2	Q91ZJ5 UTP--glucose-1-phosphate uridylyltransferase	9	1.5235	17.244
ENSMUSP00000135902	ENSMUSG00000053830	Gm9923	J3KMK0 Protein Gm9923	3	0.6585	10.889
ENSMUSP00000070821	ENSMUSG00000026209	Dnpep	Q9Z2W0 Aspartyl aminopeptidase	2	1.5177	5.5963
ENSMUSP00000026322	ENSMUSG00000025280	Polr3a	B2RXC6 DNA-directed RNA polymerase	2	1.5172	31.484
ENSMUSP00000097833	ENSMUSG00000023169	Slc38a1	Q8K2P7 Sodium-coupled neutral amino acid transporter 1	1	0.6595	3.0899
ENSMUSP00000137411	ENSMUSG00000021417	Eci2	Q9WUR2 Enoyl-CoA delta isomerase 2, mitochondrial	4	1.5137	4.3246
ENSMUSP00000103657	ENSMUSG00000072582	Ptrh2	Q8R2Y8 Peptidyl-tRNA hydrolase 2, mitochondrial	1	1.5137	1.4182
ENSMUSP00000028948	ENSMUSG00000027454	Gins1	Q9CZ15 DNA replication complex GINS protein PSF1	2	1.513	3.8925
ENSMUSP00000109725	ENSMUSG00000031402	Mpp1	A2AN84 "55 kDa erythrocyte membrane protein; Membrane protein, palmitoylated "	6	0.66098	22.534
ENSMUSP00000018478	ENSMUSG00000018334	Ksr1	Q61097 Kinase suppressor of Ras 1	3	1.5121	1.5764
ENSMUSP00000110384	ENSMUSG00000031133	Arhgef6	Q8K4I3 Rho guanine nucleotide exchange factor 6	3	0.66144	14.988
ENSMUSP00000108709	ENSMUSG00000070953	Rabepk	A2AUF7 Rab9 effector protein with kelch motifs	2	1.5117	21.458
ENSMUSP00000105151	ENSMUSG00000020280	Pus10	Q9D3U0 Putative tRNA pseudouridine synthase Pus10	7	1.5112	8.8333
ENSMUSP00000034051	ENSMUSG00000031634	Ufsp2	Q99K23 Ufm1-specific protease 2	4	1.5095	4.7823
ENSMUSP00000000384	ENSMUSG00000000374	Trappc10	F8VQF9 Trafficking protein particle complex subunit 10	2	1.508	6.9016
ENSMUSP00000024011	ENSMUSG00000023243	Kcnk5	Q80XE0;Q9JK62 "Kcnk5 protein ";"Potassium channel TASK2; Potassium channel, subfamily K, member 5; Protein Kcnk5; TASK2 potassium channel "	2	0.66325	8.6982
ENSMUSP00000132662	ENSMUSG00000032479	Mtap4	P27546 Microtubule-associated protein 4	25	0.66331	7.6382
ENSMUSP00000035092	ENSMUSG00000032508	Myd88	P22366 Myeloid differentiation primary response protein MyD88	1	0.66337	56.611
ENSMUSP00000076090	ENSMUSG00000062054	Iah1	Q9DB29 Isoamyl acetate-hydrolyzing esterase 1 homolog	2	1.507	8.174
ENSMUSP00000102104	ENSMUSG00000059923	Grb2	B1AT92;B1AT95 "Growth factor receptor bound protein 2; Growth factor receptor-bound protein 2 ";"Growth factor receptor bound protein 2; Growth factor receptor-bound protein 2 "	5	1.5067	6.2638
ENSMUSP00000004622	ENSMUSG00000004508	Gab2	Q3ZB57;Q3ZB59 "GRB2-associated-binding protein 2; Growth factor receptor bound protein 2-associated protein 2 ";"Growth factor receptor bound protein 2-associated protein 2 "	3	0.66371	2.4237
ENSMUSP00000078875	ENSMUSG00000058715	Fcer1g	P20491 High affinity immunoglobulin epsilon receptor subunit gamma	1	0.66386	5.0007
ENSMUSP00000034094	ENSMUSG00000031669	Gins3	Q9CY94 DNA replication complex GINS protein PSF3	2	1.5063	3.8658
ENSMUSP00000022419	ENSMUSG00000021868	Ppif	Q99KR7 Peptidyl-prolyl cis-trans isomerase F, mitochondrial	1	1.5053	0.60714
ENSMUSP00000081010	ENSMUSG00000063856	Gpx1	P11352 Glutathione peroxidase 1	2	1.505	9.7809
ENSMUSP00000016400	ENSMUSG00000016256	Ctsz	Q9WUU7 Cathepsin Z	1	0.6645	2.0965
ENSMUSP00000021077	ENSMUSG00000020733	Slc9a3r1	P70441 Na(+)/H(+) exchange regulatory cofactor NHE-RF1	7	0.66482	6.3064
ENSMUSP00000107755	ENSMUSG00000031355	Arhgap6	O54834 Rho GTPase-activating protein 6	10	1.5035	5.862
ENSMUSP00000128316	ENSMUSG00000039109	F13a1	Q8BH61 Coagulation factor XIII A chain	7	1.5032	6.6106
ENSMUSP00000129420	ENSMUSG00000022021	Diap3	Q9Z207 Protein diaphanous homolog 3	12	0.66535	9.9123
ENSMUSP00000045103	ENSMUSG00000037172	E330009J07Rik	Q3UHG7 Protein LCHN	2	0.66582	2.7354
ENSMUSP00000023074	ENSMUSG00000022439	Parvg	Q9ERD8 Gamma-parvin	6	0.66643	8.416
ENSMUSP00000033325	ENSMUSG00000031015	Swap70	Q6A028 Switch-associated protein 70	20	0.66709	17.588
ENSMUSP00000107776	ENSMUSG00000001517	Foxm1	E9Q7Y0 Forkhead box protein M1	3	0.6677	25.835
ENSMUSP00000034313	ENSMUSG00000031851	Ntpcr	Q9CQA9 Cancer-related nucleoside-triphosphatase homolog	3	1.4974	25.104
ENSMUSP00000086019	ENSMUSG00000045962	Wnk1	P83741 Serine/threonine-protein kinase WNK1	10	0.66808	43.463
ENSMUSP00000122550	ENSMUSG00000041720	Pi4ka	Q3UVT5;Q7TNG2;Q80Y45;E9Q3L2 "Putative uncharacterized protein ";"Pik4ca protein ";"Pik4ca protein ";"Protein Pi4ka "	3	0.66823	32.817
ENSMUSP00000099461	ENSMUSG00000015932	Dstn	Q9R0P5 Destrin	4	0.66825	9.4113
ENSMUSP00000083339	ENSMUSG00000054453	Sytl5	Q80T23 Synaptotagmin-like protein 5	1	1.4948	4.0243
ENSMUSP00000135017	ENSMUSG00000024921	Smarca2	Q8R1W7;Q99KH6;Q9CTU8;Q9D007;H3BJI1;H3BJK2;H3BJM2;H3BKD2 "Smarca2 protein ";"Probable global transcription activator SNF2L2; Smarca2 protein ";"Putative uncharacterized protein ";"Probable global transcription activator SNF2L2 ";"Probable global transcription activator SNF2L2 ";"Probable global transcription activator SNF2L2 ";"Probable global transcription activator SNF2L2 ";"Probable global tran…	5	0.66938	5.3464
ENSMUSP00000005108	ENSMUSG00000030180	Kdm5a	Q3U4V8;Q3UZ11;Q3V3E9;E9Q8F1 "Putative uncharacterized protein ";"Putative uncharacterized protein ";"Putative uncharacterized protein ";"Lysine-specific demethylase 5A "	2	0.66964	21.102
ENSMUSP00000127571	ENSMUSG00000048922	Cdca2	Q14B71 Cell division cycle-associated protein 2	3	0.6697	6.6621
ENSMUSP00000004784	ENSMUSG00000004665	Cnn2	Q08093 Calponin-2	4	0.66983	4.2194
ENSMUSP00000002518	ENSMUSG00000054452	Aes	P63002 Amino-terminal enhancer of split	1	0.67076	3.1428
ENSMUSP00000135107	ENSMUSG00000079252	Tor1aip2	Q8BK77;Q9ER81 "Putative uncharacterized protein ";"15kD interferon alpha responsive protein; Ifrg15 protein; Interferon alpha responsive gene; Torsin-1A-interacting protein 2; Torsin-1A-interacting protein 2 "	1	0.67134	6.3617
ENSMUSP00000104136	ENSMUSG00000001918	Slc1a5	Q9ESU7 "Neutral amino acid transporter ASCT2; Neutral amino acid transporter B(0); Solute carrier family 1 (Neutral amino acid transporter), member 5 "	4	0.67171	8.8472
ENSMUSP00000111284	ENSMUSG00000031167	Rbm3	O89086 Putative RNA-binding protein 3	1	0.67212	0.54786
ENSMUSP00000015146	ENSMUSG00000015002	Efr3a	Q8BG67 Protein EFR3 homolog A	4	0.6722	4.8574
ENSMUSP00000121203	ENSMUSG00000007891	Ctsd	P18242 Cathepsin D	8	0.67266	10.563
ENSMUSP00000086724	ENSMUSG00000042524	Sun2	Q8BJS4 SUN domain-containing protein 2	5	0.67306	4.86
ENSMUSP00000082541	ENSMUSG00000032373	Car12	Q8K2J1 "Car12 protein; Protein Car12 "	1	0.67322	0.62483
ENSMUSP00000108065	ENSMUSG00000026427	Eif2d	E9PUG7 Eukaryotic translation initiation factor 2D	6	1.4852	82.101
ENSMUSP00000030446	ENSMUSG00000028684	Urod	P70697 Uroporphyrinogen decarboxylase	3	1.482	7.875
ENSMUSP00000062049	ENSMUSG00000029516	Cit	D3Z1K6;D3Z477;E9QL53;H3BL47 "Citron Rho-interacting kinase ";"Citron Rho-interacting kinase ";"Citron Rho-interacting kinase ";"Citron Rho-interacting kinase "	6	0.67505	71.121
ENSMUSP00000113457	ENSMUSG00000035173	A630007B06Rik	Q8C9S4 Uncharacterized protein C10orf118 homolog	2	1.4813	52.245
ENSMUSP00000021197	ENSMUSG00000020840	Blmh	Q8R016 Bleomycin hydrolase	7	1.4812	10.898
ENSMUSP00000104770	ENSMUSG00000007850	Hnrnph1	O35737 Heterogeneous nuclear ribonucleoprotein H Heterogeneous nuclear ribonucleoprotein H, N-terminally processed	3	1.4799	18.234
ENSMUSP00000097081	ENSMUSG00000074886	Grk6	Q9EP84;Q9EPB9 "G protein-coupled receptor kinase 6; G protein-coupled receptor kinase 6, isoform CRA_a; G-protein coupled receptor kinase 6-A; G-protein coupled receptor kinase 6-C ";"G-protein coupled receptor kinase 6-D "	1	1.4797	11.57
ENSMUSP00000040244	ENSMUSG00000029762	Akr1b8	P45377 Aldose reductase-related protein 2	2	1.4795	9.6359
ENSMUSP00000033394	ENSMUSG00000031077	Fadd	Q61160 Protein FADD	3	1.4792	8.1164
ENSMUSP00000049007	ENSMUSG00000037815	Ctnna1	P26231 Catenin alpha-1	11	0.67636	14.883
ENSMUSP00000037514	ENSMUSG00000040843	Tiprl	Q8BH58 TIP41-like protein	6	1.4785	3.4843
ENSMUSP00000023486	ENSMUSG00000022797	Tfrc	Q62351 Transferrin receptor protein 1	10	0.67642	6.9193
ENSMUSP00000061843	ENSMUSG00000039473	Ubn1	Q4G0F8 Ubinuclein-1	3	0.67663	24.049
ENSMUSP00000030187	ENSMUSG00000028465	Tln1	P26039 Talin-1	40	1.4773	10.105
ENSMUSP00000068309	ENSMUSG00000053286	1190005F20Rik	A2RSY6 TRMT1-like protein	5	1.4767	9.1248
ENSMUSP00000112913	ENSMUSG00000022779	Top3b	Q9Z321 DNA topoisomerase 3-beta-1	3	0.67744	5.4084
ENSMUSP00000044257	ENSMUSG00000041498	Kif14	Q7TQJ9;E9Q3T3 "Kif14 protein ";"Protein Kif14 "	4	1.4748	29.614
ENSMUSP00000108525	ENSMUSG00000031278	Acsl4	Q9QUJ7 Long-chain-fatty-acid--CoA ligase 4	7	0.67819	8.2593
ENSMUSP00000030787	ENSMUSG00000028945	Rheb	Q921J2 GTP-binding protein Rheb	4	0.67887	17.817
ENSMUSP00000029850	ENSMUSG00000028199	Cryz	P47199 Quinone oxidoreductase	3	1.4702	3.5367
ENSMUSP00000122249	ENSMUSG00000006191	Cdkal1	Q91WE6 Threonylcarbamoyladenosine tRNA methylthiotransferase	2	1.47	6.0407
ENSMUSP00000123911	ENSMUSG00000040669	Phc1	Q3TJ47;Q3V116;E0CXA6;E0CXC9;E0CYR2 "Putative uncharacterized protein ";"Polyhomeotic-like protein 1 ";"Polyhomeotic-like protein 1 ";"Polyhomeotic-like protein 1 ";"Polyhomeotic-like protein 1 "	1	0.68084	3.2665
ENSMUSP00000097152	ENSMUSG00000074922	Fam122a	Q9DB52 Protein FAM122A	1	0.68125	5.3446
ENSMUSP00000124931	ENSMUSG00000003500	Impdh1	P50096 Inosine-5-monophosphate dehydrogenase 1	9	0.68128	14.039
ENSMUSP00000109196	ENSMUSG00000031232	Magt1	Q9CQY5 Magnesium transporter protein 1	2	0.68131	15.235
ENSMUSP00000102929	ENSMUSG00000001755	Coasy	Q9DBL7 Bifunctional coenzyme A synthase Phosphopantetheine adenylyltransferase Dephospho-CoA kinase	2	1.4672	3.229
ENSMUSP00000124047	ENSMUSG00000029221	Slc30a9	Q5IRJ6 Zinc transporter 9	2	0.68168	0.05737
ENSMUSP00000041701	ENSMUSG00000024251	Thada	A8C756 Thyroid adenoma-associated protein homolog	7	0.68183	16.448
ENSMUSP00000009003	ENSMUSG00000008859	Rala	P63321 Ras-related protein Ral-A	1	1.4655	45.308
ENSMUSP00000130145	ENSMUSG00000028034	Fubp1	Q3TUE1 Far upstream element-binding protein 1	5	1.4654	37.668
ENSMUSP00000112914	ENSMUSG00000021457	Syk	E9PWE9 Tyrosine-protein kinase	3	1.4638	7.6029
ENSMUSP00000092795	ENSMUSG00000034390	Cmip	Q9D486 C-Maf-inducing protein	2	1.4626	5.4852
ENSMUSP00000033950	ENSMUSG00000031546	Gins4	Q99LZ3 DNA replication complex GINS protein SLD5	1	1.4619	5.8546
ENSMUSP00000010536	ENSMUSG00000010392	Gosr1	O88630 Golgi SNAP receptor complex member 1	3	1.4611	10.919
ENSMUSP00000025484	ENSMUSG00000024588	Fech	P22315 Ferrochelatase, mitochondrial	2	0.68513	5.1555
ENSMUSP00000027252	ENSMUSG00000026083	Eif5b	Q05D44 Eukaryotic translation initiation factor 5B	17	1.4582	10.826
ENSMUSP00000076728	ENSMUSG00000037411	Serpine1	D0ESZ5;G5E899 "Serine or cysteine peptidase inhibitor clade E member 1 ";"Plasminogen activator inhibitor 1; Serine (Or cysteine) peptidase inhibitor, clade E, member 1, isoform CRA_b "	3	0.68594	9.5041
ENSMUSP00000051492	ENSMUSG00000043535	Setx	A2AKX3 Probable helicase senataxin	6	1.4569	8.0807
ENSMUSP00000022704	ENSMUSG00000022108	Itm2b	O89051 Integral membrane protein 2B BRI2, membrane form BRI2 intracellular domain BRI2C, soluble form Bri23 peptide	3	0.68671	43.409
ENSMUSP00000025490	ENSMUSG00000024594	Prrc1	Q3UPH1 Protein PRRC1	6	0.68773	6.5046
ENSMUSP00000018744	ENSMUSG00000020534	Shmt1	P50431 Serine hydroxymethyltransferase, cytosolic	9	1.4536	11.837
ENSMUSP00000133280	ENSMUSG00000021952	Xpo4	Q9ESJ0 Exportin-4	2	0.68797	10.641
ENSMUSP00000123181	ENSMUSG00000074884	Serf2	P84102 Small EDRK-rich factor 2	2	0.6889	4.9359
ENSMUSP00000006692	ENSMUSG00000006517	Mvd	Q99JF5 Diphosphomevalonate decarboxylase	1	1.4504	5.504
ENSMUSP00000030069	ENSMUSG00000028378	Ptgr1	Q91YR9 Prostaglandin reductase 1	3	0.69006	4.5773
ENSMUSP00000107186	ENSMUSG00000049550	Clip1	D3Z2Z1 CAP-Gly domain-containing linker protein 1	20	0.69014	28.76
ENSMUSP00000078459	ENSMUSG00000060860	Ube2s	Q921J4 Ubiquitin-conjugating enzyme E2 S	2	0.6906	0.88608
ENSMUSP00000124069	ENSMUSG00000043336	Filip1l	E0CYM1 Filamin A-interacting protein 1-like	3	0.69076	55.659
ENSMUSP00000066325	ENSMUSG00000039318	Rab3gap2	Q3UEY3;E9QKE4 "Putative uncharacterized protein ";"Rab3 GTPase-activating protein non-catalytic subunit "	12	1.4472	4.9719
ENSMUSP00000024725	ENSMUSG00000023931	Efhb	Q8CDU5 EF-hand domain-containing family member B	2	1.4471	52.37
ENSMUSP00000039797	ENSMUSG00000002997	Prkar2b	P31324 cAMP-dependent protein kinase type II-beta regulatory subunit	4	1.447	22.089
ENSMUSP00000022563	ENSMUSG00000021987	Mtmr6	Q8VE11 Myotubularin-related protein 6	2	0.69118	2.2417
ENSMUSP00000052777	ENSMUSG00000025017	Pik3ap1	Q9EQ32 Phosphoinositide 3-kinase adapter protein 1	4	1.4464	5.9602
ENSMUSP00000075289	ENSMUSG00000003464	Pex19	Q8VCI5 Peroxisomal biogenesis factor 19	6	1.4463	5.6578
ENSMUSP00000051389	ENSMUSG00000002625	Akap8l	Q5RL57;Q99LI6 "A kinase (PRKA) anchor protein 8-like; A kinase (PRKA) anchor protein 8-like, isoform CRA_a; A-kinase anchor protein 8-like ";"Akap8l protein "	2	1.4461	1.0612
ENSMUSP00000102117	ENSMUSG00000020740	Gga3	A2A9W7 "ADP-ribosylation factor-binding protein GGA3; Golgi associated, gamma adaptin ear containing, ARF binding protein 3 "	2	1.446	10.275
ENSMUSP00000122694	ENSMUSG00000005161	Prdx2	006 "peroxiredoxin 2 [Source:MGI Symbol;Acc:MGI:109486]" "MGI_transcript_name"	5	1.4456	4.483
ENSMUSP00000113921	ENSMUSG00000021693	Kif2a	P28740 Kinesin-like protein KIF2A	8	1.4453	17.963
ENSMUSP00000039243	ENSMUSG00000034484	Snx2	Q9CWK8 Sorting nexin-2	9	1.4451	18.359
ENSMUSP00000083928	ENSMUSG00000024085	Man2a1	P27046 Alpha-mannosidase 2	11	0.69211	4.8493
ENSMUSP00000099552	ENSMUSG00000037958	Ccdc55	Q5NCR9 Nuclear speckle splicing regulatory protein 1	5	1.4445	5.2606
ENSMUSP00000101923	ENSMUSG00000028636	Ppcs	Q8VDG5 Phosphopantothenate--cysteine ligase	2	1.4433	1.7606
ENSMUSP00000042070	ENSMUSG00000036104	Rab3gap1	Q80UJ7 Rab3 GTPase-activating protein catalytic subunit	7	1.4433	16.528
ENSMUSP00000124149	ENSMUSG00000033400	Agl	Q8CE68;E0CX86;F8VPN4 "Putative uncharacterized protein ";"Protein Agl ";"Protein Agl "	4	0.69348	8.7795
ENSMUSP00000053440	ENSMUSG00000024580	Grpel2	O88396 GrpE protein homolog 2, mitochondrial	2	0.69456	5.3457
ENSMUSP00000130176	ENSMUSG00000000552	Zfp385a	Q8VD12;G3UWA5 "Zfp385a protein ";"Protein Zfp385a; Zinc finger protein 385 "	3	1.4391	10.362
ENSMUSP00000079280	ENSMUSG00000024589	Nedd4l	G3X9H8 E3 ubiquitin-protein ligase	5	1.4386	9.8486
ENSMUSP00000070250	ENSMUSG00000026159	Agfg1	Q8K2K6 Arf-GAP domain and FG repeat-containing protein 1	6	1.4384	7.1942
ENSMUSP00000096880	ENSMUSG00000074746	Pdzd8	B9EJ80 "PDZ domain containing 8; Protein Pdzd8 "	4	0.6956	11
ENSMUSP00000025542	ENSMUSG00000024640	Psat1	Q99K85 Phosphoserine aminotransferase	12	0.69584	11.947
ENSMUSP00000059977	ENSMUSG00000047250	Ptgs1	P22437 Prostaglandin G/H synthase 1	1	1.436	5.0488
ENSMUSP00000027933	ENSMUSG00000037474	Dtl	Q3TLR7 Denticleless protein homolog	3	1.4335	3.1158
ENSMUSP00000102981	ENSMUSG00000020919	Stat5b	P42232 Signal transducer and activator of transcription 5B	3	1.4328	19.293
ENSMUSP00000119190	ENSMUSG00000075284	Wipf1	A2ATC0;A2ATC1;F6QWW7;F6RQI2 "WAS/WASL interacting protein family, member 1 ";"WAS/WASL interacting protein family, member 1 ";"WAS/WASL-interacting protein family member 1 ";"WAS/WASL-interacting protein family member 1 "	3	1.432	7.7497
ENSMUSP00000135740	ENSMUSG00000027699	Ect2	Q07139 Protein ECT2	3	0.69849	4.7847
ENSMUSP00000108501	ENSMUSG00000059878	Zfp422	Q9ERU3 Zinc finger protein 22	3	0.69884	4.8314
ENSMUSP00000025667	ENSMUSG00000024758	Rtn3	Q9ES97 Reticulon-3	2	0.69917	8.4006
ENSMUSP00000134572	ENSMUSG00000079553	Kifc1	Q9QWT9 Kinesin-like protein KIFC1	1	0.69926	2.4309
ENSMUSP00000119456	ENSMUSG00000025903	Lypla1	D3Z269 Acyl-protein thioesterase 1	1	1.4294	11.788
ENSMUSP00000038150	ENSMUSG00000042644	Itpr3	P70227 Inositol 1,4,5-trisphosphate receptor type 3	10	0.69984	14.739
ENSMUSP00000113793	ENSMUSG00000030530	Furin	P23188 Furin	2	0.70018	0.74671
ENSMUSP00000066238	ENSMUSG00000052681	Rap1b	Q99JI6 Ras-related protein Rap-1b	1	1.4282	17.285
ENSMUSP00000027989	ENSMUSG00000026675	Hsd17b7	O88736 3-keto-steroid reductase	4	1.428	17.396
ENSMUSP00000137616	ENSMUSG00000052331	Ankrd44	B2RXR6 Serine/threonine-protein phosphatase 6 regulatory ankyrin repeat subunit B	8	0.70059	7.5987
ENSMUSP00000133619	ENSMUSG00000017119	Nbr1	Q05BC8;A2A4R0 "Nbr1 protein; Next to BRCA1 gene 1 protein ";"Neighbor of Brca1 gene 1; Next to BRCA1 gene 1 protein "	3	1.4263	35.26
ENSMUSP00000116410	ENSMUSG00000028708	Mknk1	A2A8W4;F7B478 "MAP kinase-interacting serine/threonine kinase 1 ";"MAP kinase-interacting serine/threonine-protein kinase 1 "	1	1.4259	9.4901
ENSMUSP00000061345	ENSMUSG00000046836	Brox	Q8K2Q7 BRO1 domain-containing protein BROX	6	1.4246	9.7834
ENSMUSP00000081285	ENSMUSG00000053841	Txlna	Q6PAM1 Alpha-taxilin	10	1.4244	16.945
ENSMUSP00000026661	ENSMUSG00000025574	Tk1	P04184 Thymidine kinase, cytosolic	2	1.4243	15.755
ENSMUSP00000030455	ENSMUSG00000028692	Akr1a1	Q9JII6 Alcohol dehydrogenase [NADP(+)]	8	1.4241	7.5779
ENSMUSP00000110526	ENSMUSG00000036109	Mbnl3	Q8R003 Muscleblind-like protein 3	1	0.70222	4.62
ENSMUSP00000048817	ENSMUSG00000032932	Hspa13	Q8BM72 Heat shock 70 kDa protein 13	3	0.70235	4.4242
ENSMUSP00000092283	ENSMUSG00000070730	Fam82a2	Q3UJU9 Regulator of microtubule dynamics protein 3	3	1.4235	4.235
ENSMUSP00000033310	ENSMUSG00000031004	Mki67	Q7TSF6;E9PVX6 "Mki67 protein ";"Protein Mki67 "	74	1.4234	10.176
ENSMUSP00000097093	ENSMUSG00000040565	Btaf1	Q52KH4;Q8BTS9;E9QAE3 "Btaf1 protein ";"Putative uncharacterized protein ";"Protein Btaf1 "	11	0.70315	10.78
ENSMUSP00000000985	ENSMUSG00000000959	Oxa1l	Q8BGA9 Mitochondrial inner membrane protein OXA1L	6	0.70342	4.5028
ENSMUSP00000103691	ENSMUSG00000059439	Bcas3	Q8CCN5 Breast carcinoma-amplified sequence 3 homolog	1	1.4216	5.6163
ENSMUSP00000003720	ENSMUSG00000003623	Crot	Q9DC50 Peroxisomal carnitine O-octanoyltransferase	2	0.70368	3.4706
ENSMUSP00000027797	ENSMUSG00000026516	Nvl	Q9DBY8 Nuclear valosin-containing protein-like	10	1.4198	10.823
ENSMUSP00000127498	ENSMUSG00000024942	Capn1	O35350 Calpain-1 catalytic subunit	11	0.70439	6.1047
ENSMUSP00000125986	ENSMUSG00000000628	Hk2	E9Q5B5;E9Q9M6 "Hexokinase-2 ";"Hexokinase-2 "	12	0.70474	5.394
ENSMUSP00000074399	ENSMUSG00000031511	Arhgef7	Q9ES28 Rho guanine nucleotide exchange factor 7	5	1.4188	23.279
ENSMUSP00000123277	ENSMUSG00000028582	Cc2d1b	A2A8R5;A2A8R6 "Coiled-coil and C2 domain containing 1B ";"Coiled-coil and C2 domain containing 1B "	15	1.4182	12.485
ENSMUSP00000069962	ENSMUSG00000013662	Atad1	Q9D5T0 ATPase family AAA domain-containing protein 1	3	0.70523	9.7879
ENSMUSP00000134123	ENSMUSG00000030707	Coro1a	D3YW57;D3YXM2;G3UX53;G3UYK8 "Coronin ";"Coronin ";"Coronin ";"Coronin "	5	0.70535	5.9845
ENSMUSP00000105477	ENSMUSG00000037940	Inpp4b	E9Q2C4;F8WJC1 "Type II inositol 3,4-bisphosphate 4-phosphatase ";"Type II inositol 3,4-bisphosphate 4-phosphatase "	3	0.70535	4.8973
ENSMUSP00000025965	ENSMUSG00000025001	Hells	Q60848 Lymphocyte-specific helicase	14	0.70579	7.5278
ENSMUSP00000064755	ENSMUSG00000053398	Phgdh	Q61753 D-3-phosphoglycerate dehydrogenase	7	0.70607	12.824
ENSMUSP00000065586	ENSMUSG00000031921	Terf2	E9QM06 Telomeric repeat-binding factor 2	4	1.415	4.9185
ENSMUSP00000071081	ENSMUSG00000005417	Mprip	Q5SWZ5;Q8CHC7 "Myosin phosphatase Rho interacting protein; Myosin phosphatase Rho-interacting protein ";"MKIAA0864 protein "	4	1.4147	24.499
ENSMUSP00000103022	ENSMUSG00000017176	Nt5c3l	Q3UFY7 Cytosolic 5-nucleotidase III-like protein	5	1.4132	4.4014
ENSMUSP00000092114	ENSMUSG00000037533	Rapgef6	Q5NCJ4 "Protein Rapgef6; Rap guanine nucleotide exchange factor (GEF) 6 "	4	1.4127	8.5238
ENSMUSP00000101766	ENSMUSG00000025142	Aspscr1	Q8VBT9 Tether containing UBX domain for GLUT4	2	1.4119	6.8672
ENSMUSP00000125731	ENSMUSG00000004446	Bid	P70444 BH3-interacting domain death agonist BH3-interacting domain death agonist p15 BH3-interacting domain death agonist p13 BH3-interacting domain death agonist p11	1	0.70831	7.6156
ENSMUSP00000129828	ENSMUSG00000026245	Farsb	Q9WUA2 Phenylalanine--tRNA ligase beta subunit	16	1.4111	6.5517
ENSMUSP00000132970	ENSMUSG00000040253	Gbp7	Q6KAN1;Q78UK8;Q91Z40 "MFLJ00316 protein ";"Putative uncharacterized protein ";"Gbp6 protein; Guanylate binding protein 7; MCG141961, isoform CRA_a; Protein Gbp7 "	8	0.70877	22.691
ENSMUSP00000130214	ENSMUSG00000020444	Guk1	Q64520 Guanylate kinase	2	1.4106	7.2662
ENSMUSP00000130045	ENSMUSG00000003779	Kif20a	P97329 Kinesin-like protein KIF20A	2	0.70916	25.793
ENSMUSP00000136750	ENSMUSG00000061288	Taok3	Q8BYC6 Serine/threonine-protein kinase TAO3	9	1.4096	13.868
ENSMUSP00000034278	ENSMUSG00000031821	Gins2	Q9D600 DNA replication complex GINS protein PSF2	2	1.4089	15.291
ENSMUSP00000034756	ENSMUSG00000032231	Anxa2	P07356 Annexin A2	11	0.70994	6.7208
ENSMUSP00000006760	ENSMUSG00000006585	Cdt1	Q8R4E9 DNA replication factor Cdt1	3	1.4083	5.8983
ENSMUSP00000129677	ENSMUSG00000032849	Abcc4	E9Q467 Protein Abcc4	5	0.71011	9.3877
ENSMUSP00000116775	ENSMUSG00000057143	Trim12c	D3Z3L3 Protein Trim12c	1	0.71047	4.5549
ENSMUSP00000120299	ENSMUSG00000031012	Cask	O70589 Peripheral plasma membrane protein CASK	2	0.71056	70.364
ENSMUSP00000035800	ENSMUSG00000032870	Smap2	Q7TN29 Stromal membrane-associated protein 2	3	1.4068	24.761
ENSMUSP00000010038	ENSMUSG00000009894	Snap47	Q8R570 Synaptosomal-associated protein 47	2	1.4058	2.0069
ENSMUSP00000127494	ENSMUSG00000020925	Ccdc43	E9Q2S9 Coiled-coil domain-containing protein 43	4	1.4054	5.2789
ENSMUSP00000018437	ENSMUSG00000018293	Pfn1	P62962 Profilin-1	6	1.4042	4.8806
ENSMUSP00000033934	ENSMUSG00000031533	Mrps31	Q61733 28S ribosomal protein S31, mitochondrial	5	1.4042	21.729
ENSMUSP00000117347	ENSMUSG00000029616	Erp29	P57759 Endoplasmic reticulum resident protein 29	6	0.71218	3.874
ENSMUSP00000099907	ENSMUSG00000020458	Rtn4	Q99P72 Reticulon-4	10	1.4038	21.217
ENSMUSP00000098358	ENSMUSG00000000631	Myo18a	Q6PER1;E9Q405 "Myo18a protein ";"Unconventional myosin-XVIIIa "	8	1.4033	14.653
ENSMUSP00000130358	ENSMUSG00000025626	Phf6	Q9D4J7 PHD finger protein 6	3	0.71262	1.4521
ENSMUSP00000022499	ENSMUSG00000021932	Rnaseh2b	Q80ZV0 Ribonuclease H2 subunit B	5	0.71267	4.67
ENSMUSP00000065845	ENSMUSG00000054604	Cggbp1	Q8BHG9 CGG triplet repeat-binding protein 1	2	0.71274	4.0594
ENSMUSP00000081575	ENSMUSG00000066151	Fkbp15	Q6P9Q6 FK506-binding protein 15	9	1.4027	8.0188
ENSMUSP00000025161	ENSMUSG00000024308	Tapbp	Q9R233 Tapasin	2	0.71306	4.6776
ENSMUSP00000092901	ENSMUSG00000071076	Jund	P15066 Transcription factor jun-D	2	0.71373	2.7995
ENSMUSP00000079356	ENSMUSG00000058773	Hist1h1b	P43276 Histone H1.5	9	0.71375	5.749
ENSMUSP00000064839	ENSMUSG00000038379	Ttk	P35761 Dual specificity protein kinase TTK	4	0.71377	4.9553
ENSMUSP00000047855	ENSMUSG00000033429	Mcee	Q9D1I5 Methylmalonyl-CoA epimerase, mitochondrial	2	1.401	26.664
ENSMUSP00000133135	ENSMUSG00000024975	Pdcd4	Q61823 Programmed cell death protein 4	3	0.71386	20.186
ENSMUSP00000136163	ENSMUSG00000026199	Ankzf1	J3QM81 "Ankyrin repeat and zinc finger domain-containing protein 1; MCG133867, isoform CRA_c "	3	1.4008	10.051
ENSMUSP00000105366	ENSMUSG00000003812	Dnase2a	D3Z512 Protein Dnase2a	2	0.71455	10.202
ENSMUSP00000020493	ENSMUSG00000020260	Pofut2	Q8VHI3 GDP-fucose protein O-fucosyltransferase 2	4	0.71513	7.9184
ENSMUSP00000097442	ENSMUSG00000021311	Mtr	A6H5Y3 Methionine synthase	2	1.3981	3.776
ENSMUSP00000020578	ENSMUSG00000020328	Nudcd2	Q9CQ48 NudC domain-containing protein 2	4	1.398	1.6185
ENSMUSP00000045998	ENSMUSG00000039000	Ube3c	Q80U95 Ubiquitin-protein ligase E3C	2	0.7155	4.1363
ENSMUSP00000106861	ENSMUSG00000026547	Tagln2	Q9WVA4 Transgelin-2	9	1.3976	6.66
ENSMUSP00000040431	ENSMUSG00000039615	Stub1	Q9WUD1 STIP1 homology and U box-containing protein 1	4	0.71556	3.7759
ENSMUSP00000105965	ENSMUSG00000037487	Ubr5	Q8BJK5;E9Q2H1 "Putative uncharacterized protein ";"E3 ubiquitin-protein ligase UBR5 "	9	1.3971	4.3824
ENSMUSP00000032915	ENSMUSG00000030677	Kif22	Q3V300 Kinesin-like protein KIF22	6	0.71592	9.6916
ENSMUSP00000043844	ENSMUSG00000034636	Zyg11b	Q3UFS0 Protein zyg-11 homolog B	2	1.3968	9.9168
ENSMUSP00000119518	ENSMUSG00000024691	Fam111a	Q9D2L9 Protein FAM111A	4	0.71632	7.5026
ENSMUSP00000021668	ENSMUSG00000021242	Npc2	Q9Z0J0 Epididymal secretory protein E1	5	0.71654	6.0826
ENSMUSP00000029092	ENSMUSG00000027575	Arfgap1	Q9EPJ9 ADP-ribosylation factor GTPase-activating protein 1	8	1.3955	13.474
ENSMUSP00000104557	ENSMUSG00000090093	Gm14399	E9QA51 Protein Gm14399	3	1.3955	8.7239
ENSMUSP00000135421	ENSMUSG00000056666	Retsat	H3BKK1 All-trans-retinol 13,14-reductase	1	0.71667	0.36841
ENSMUSP00000030491	ENSMUSG00000028719	Cmpk1	Q9DBP5 UMP-CMP kinase	8	1.3937	33.777
ENSMUSP00000016105	ENSMUSG00000015961	Adss	P46664 Adenylosuccinate synthetase isozyme 2	10	1.3933	11.822
ENSMUSP00000120876	ENSMUSG00000023902	Zscan10	E9PV84;E9PXB1 "Zinc finger and SCAN domain-containing protein 10 ";"Zinc finger and SCAN domain-containing protein 10 "	2	1.3931	24.789
ENSMUSP00000080413	ENSMUSG00000005886	Ncoa2	Q8C961;Q8CE59;D3Z4F6;E9PV80 "Putative uncharacterized protein ";"Putative uncharacterized protein ";"Nuclear receptor coactivator 2 ";"Nuclear receptor coactivator 2; Uncharacterized protein "	7	1.3928	13.838
ENSMUSP00000137305	ENSMUSG00000021192	Golga5	Q9QYE6 Golgin subfamily A member 5	5	1.392	13.228
ENSMUSP00000030381	ENSMUSG00000028633	Ctps	P70698 CTP synthase 1	4	1.3914	5.291
ENSMUSP00000026262	ENSMUSG00000025232	Hexa	P29416 Beta-hexosaminidase subunit alpha	2	0.71907	1.8561
ENSMUSP00000005017	ENSMUSG00000004897	Hdgf	P51859 Hepatoma-derived growth factor	11	1.3898	7.8583
ENSMUSP00000048350	ENSMUSG00000034993	Vat1	Q62465 Synaptic vesicle membrane protein VAT-1 homolog	5	1.3882	5.0539
ENSMUSP00000102052	ENSMUSG00000034341	Wbp2	A2A860 "WW domain binding protein 2; WW domain binding protein 2, isoform CRA_a; WW domain-binding protein 2 "	1	1.388	17.177
ENSMUSP00000119715	ENSMUSG00000020516	Rps6kb1	Q8BSK8 Ribosomal protein S6 kinase beta-1	4	1.3873	5.1382
ENSMUSP00000002923	ENSMUSG00000002844	Adprh	P54923 [Protein ADP-ribosylarginine] hydrolase	4	1.387	6.7485
ENSMUSP00000130495	ENSMUSG00000005686	Ampd3	O08739 AMP deaminase 3	4	0.72101	8.1519
ENSMUSP00000107927	ENSMUSG00000024120	Lrpprc	Q6PB66 Leucine-rich PPR motif-containing protein, mitochondrial	20	0.72155	7.2091
ENSMUSP00000133038	ENSMUSG00000021938	Pspc1	Q8R326 Paraspeckle component 1	7	0.72239	6.0934
ENSMUSP00000126678	ENSMUSG00000035649	Zcchc7	B1AX39 Zinc finger CCHC domain-containing protein 7	1	1.3841	16.443
ENSMUSP00000099635	ENSMUSG00000020888	Dvl2	Q60838 Segment polarity protein dishevelled homolog DVL-2	2	1.384	8.2458
ENSMUSP00000034955	ENSMUSG00000032388	Spg21	Q9CQC8 Maspardin	2	0.72266	10.296
ENSMUSP00000003912	ENSMUSG00000003814	Calr	P14211 Calreticulin	17	0.72267	6.3376
ENSMUSP00000121358	ENSMUSG00000056999	Ide	NP_112419.2 insulin-degrading enzyme	22	0.72267	9.965
ENSMUSP00000100547	ENSMUSG00000078139	AK157302	I3ITR1 "MCG50313; Protein AK157302 "	2	1.3837	2.8289
ENSMUSP00000133867	ENSMUSG00000022216	Psme1	G3UXY0 Proteasome activator complex subunit 1	8	0.72286	4.9073
ENSMUSP00000134941	ENSMUSG00000061689	Dlgap4	007 "discs, large homolog-associated protein 4 (Drosophila) [Source:MGI Symbol;Acc:MGI:2138865]" "MGI_transcript_name"	2	1.3829	7.5103
ENSMUSP00000034570	ENSMUSG00000032067	Pts	Q9R1Z7 6-pyruvoyl tetrahydrobiopterin synthase	2	1.3827	2.8296
ENSMUSP00000109137	ENSMUSG00000030091	Nup210	Q9QY81 Nuclear pore membrane glycoprotein 210	8	0.72336	5.3289
ENSMUSP00000105376	ENSMUSG00000003808	Farsa	E9PWY9 Phenylalanine--tRNA ligase alpha subunit	7	1.382	4.7339
ENSMUSP00000006027	ENSMUSG00000005873	Reep5	Q9CQG4;G3X8R0 "Putative uncharacterized protein ";"Receptor accessory protein 5, isoform CRA_a; Receptor expression-enhancing protein 5 "	4	0.72369	31.976
ENSMUSP00000099989	ENSMUSG00000026956	Uap1l1	Q3TW96 UDP-N-acetylhexosamine pyrophosphorylase-like protein 1	2	1.3816	2.8591
ENSMUSP00000018691	ENSMUSG00000018547	Pip4k2b	Q80XI4 Phosphatidylinositol 5-phosphate 4-kinase type-2 beta	2	1.3811	12.008
ENSMUSP00000104826	ENSMUSG00000025451	Paip1	D3Z3J6 Polyadenylate-binding protein-interacting protein 1	1	0.72469	4.9183
ENSMUSP00000103068	ENSMUSG00000028393	Alad	P10518 Delta-aminolevulinic acid dehydratase	1	1.3796	5.6437
ENSMUSP00000125144	ENSMUSG00000019795	Pcmt1	P23506 Protein-L-isoaspartate(D-aspartate) O-methyltransferase	6	0.72486	6.6381
ENSMUSP00000054112	ENSMUSG00000028233	Tgs1	Q923W1 Trimethylguanosine synthase	3	1.3789	17.27
ENSMUSP00000134236	ENSMUSG00000020444	Guk1	G3UYV3 Guanylate kinase	1	1.3789	1.6819
ENSMUSP00000021030	ENSMUSG00000020691	Mettl2	Q8BMK1 Methyltransferase-like protein 2	2	1.3778	9.7371
ENSMUSP00000052283	ENSMUSG00000016534	Lamp2	P17047 Lysosome-associated membrane glycoprotein 2	4	0.72584	4.9534
ENSMUSP00000032898	ENSMUSG00000030662	Ipo5	Q8BKC5 Importin-5	16	0.72595	7.7089
ENSMUSP00000113587	ENSMUSG00000026240	Cops7b	Q8BV13 COP9 signalosome complex subunit 7b	2	1.3769	4.7979
ENSMUSP00000098591	ENSMUSG00000037679	Inf2	E9QLA5 Inverted formin-2	4	1.3763	17.824
ENSMUSP00000062039	ENSMUSG00000050323	Ndufaf6	A2AIL4 NADH dehydrogenase (ubiquinone) complex I, assembly factor 6	3	0.72675	4.6011
ENSMUSP00000080531	ENSMUSG00000059743	Fdps	Q920E5 Farnesyl pyrophosphate synthase	8	1.3759	18.813
ENSMUSP00000032279	ENSMUSG00000030172	Erc1	F8VPM7 ELKS/Rab6-interacting/CAST family member 1	14	0.72713	7.1032
ENSMUSP00000125291	ENSMUSG00000019979	Apaf1	O88879 Apoptotic protease-activating factor 1	7	1.3752	13.451
ENSMUSP00000020964	ENSMUSG00000020635	Fkbp1b	Q9Z2I2 Peptidyl-prolyl cis-trans isomerase FKBP1B	2	1.3751	1.7213
ENSMUSP00000021201	ENSMUSG00000020841	Cpd	O89001 Carboxypeptidase D	2	0.72742	1.5286
ENSMUSP00000082960	ENSMUSG00000058729	Lin9	Q8C735 Protein lin-9 homolog	2	1.3746	10.879
ENSMUSP00000033154	ENSMUSG00000030867	Plk1	Q07832 Serine/threonine-protein kinase PLK1	3	0.72758	5.7563
ENSMUSP00000133922	ENSMUSG00000032187	Smarca4	Q3TKT4 Transcription activator BRG1	0	0.72798	4.7369
ENSMUSP00000109357	ENSMUSG00000024862	Klc2	D3YXZ3;D3Z5Y7 "Kinesin light chain 2 ";"Kinesin light chain 2 "	4	0.72824	11.784
ENSMUSP00000095169	ENSMUSG00000026421	Csrp1	P97315 Cysteine and glycine-rich protein 1	6	1.3725	6.1186
ENSMUSP00000042625	ENSMUSG00000037926	Ssh2	Q5SW75 Protein phosphatase Slingshot homolog 2	4	1.3724	32.076
ENSMUSP00000022218	ENSMUSG00000021707	Dhfr	P00375 Dihydrofolate reductase	6	1.3719	20.3
ENSMUSP00000100878	ENSMUSG00000039994	Timeless	Q9R1X4 Protein timeless homolog	2	0.7293	1.6177
ENSMUSP00000058221	ENSMUSG00000044857	Lemd2	Q6DVA0 LEM domain-containing protein 2	3	0.7294	10.956
ENSMUSP00000108661	ENSMUSG00000001228	Uhrf1	E9Q5Y5 E3 ubiquitin-protein ligase UHRF1	14	0.7295	4.6956
ENSMUSP00000058344	ENSMUSG00000026600	Soat1	Q61263 Sterol O-acyltransferase 1	2	0.7296	13.523
ENSMUSP00000034074	ENSMUSG00000031652	N4bp1	Q6A037 NEDD4-binding protein 1	5	1.3705	15.587
ENSMUSP00000129349	ENSMUSG00000021548	Ccnh	E9PWD3 Cyclin-H	2	0.72967	57.357
ENSMUSP00000081913	ENSMUSG00000050627	Gpd1l	Q3ULJ0 Glycerol-3-phosphate dehydrogenase 1-like protein	4	0.72976	5.5383
ENSMUSP00000052170	ENSMUSG00000033430	Terf2ip	Q91VL8 Telomeric repeat-binding factor 2-interacting protein 1	5	1.3699	11.05
ENSMUSP00000101337	ENSMUSG00000019055	Plod1	A8Y5E6 "Procollagen-lysine, 2-oxoglutarate 5-dioxygenase 1; Procollagen-lysine,2-oxoglutarate 5-dioxygenase 1 "	3	0.73022	3.6767
ENSMUSP00000102655	ENSMUSG00000056938	Acbd4	A2AHR2;B0QZY2;B0QZY3;B0QZY4 "Acyl-Coenzyme A binding domain containing 4; Protein Acbd4 ";"Acyl-Coenzyme A binding domain containing 4; Protein Acbd4 ";"Acyl-Coenzyme A binding domain containing 4; Protein Acbd4 ";"Acyl-Coenzyme A binding domain containing 4; Protein Acbd4 "	2	1.3694	5.8508
ENSMUSP00000022228	ENSMUSG00000021715	Cwc27	Q3TKY6 Peptidyl-prolyl cis-trans isomerase CWC27 homolog	4	1.3684	42.182
ENSMUSP00000036778	ENSMUSG00000049659	Aftph	Q80WT5 Aftiphilin	6	1.3677	46.146
ENSMUSP00000107921	ENSMUSG00000031360	Ctps2	P70303 CTP synthase 2	3	0.73206	15.986
ENSMUSP00000137642	ENSMUSG00000022218	Tgm1	Q9JLF6 Protein-glutamine gamma-glutamyltransferase K	2	0.73247	4.417
ENSMUSP00000117009	ENSMUSG00000026730	Pter	Q60866 Phosphotriesterase-related protein	3	1.365	10.539
ENSMUSP00000048262	ENSMUSG00000033752	Mnd1	Q8K396 Meiotic nuclear division protein 1 homolog	7	1.3645	7.2232
ENSMUSP00000121391	ENSMUSG00000079470	Utp14b	E9Q9S3 U3 small nucleolar RNA-associated protein 14 homolog B	7	1.3644	18.041
ENSMUSP00000040779	ENSMUSG00000041278	Ttc1	Q91Z38 Tetratricopeptide repeat protein 1	5	1.3641	5.854
ENSMUSP00000042987	ENSMUSG00000021180	Rps6ka5	Q8C050 Ribosomal protein S6 kinase alpha-5	9	1.364	10.957
ENSMUSP00000020158	ENSMUSG00000019982	Myb	P06876 Transcriptional activator Myb	3	0.73409	49.759
ENSMUSP00000000939	ENSMUSG00000000915	Hip1r	Q9JKY5 Huntingtin-interacting protein 1-related protein	2	0.73431	9.004
ENSMUSP00000102384	ENSMUSG00000025413	Ttc4	A2AVQ9 "Tetratricopeptide repeat domain 4; Tetratricopeptide repeat protein 4 "	5	1.3617	15.713
ENSMUSP00000073778	ENSMUSG00000026554	Dcaf8	Q8N7N5 DDB1- and CUL4-associated factor 8	2	1.3613	12.862
ENSMUSP00000102437	ENSMUSG00000032952	Ap4b1	Q9CW72;B0V3P3 "Putative uncharacterized protein ";"AP-4 complex subunit beta-1; Adaptor-related protein complex AP-4, beta 1 "	3	1.3601	21.268
ENSMUSP00000025696	ENSMUSG00000024782	Ak3	Q9WTP7 GTP:AMP phosphotransferase, mitochondrial	7	0.73638	12.572
ENSMUSP00000099785	ENSMUSG00000010517	Faf1	P54731 FAS-associated factor 1	3	1.3576	6.2389
ENSMUSP00000099409	ENSMUSG00000006782	Cnp	P16330 2,3-cyclic-nucleotide 3-phosphodiesterase	4	1.3573	76.178
ENSMUSP00000019065	ENSMUSG00000018921	Pelp1	Q9DBD5 Proline-, glutamic acid- and leucine-rich protein 1	1	1.357	1.0237
ENSMUSP00000089198	ENSMUSG00000047547	Cltb	Q6IRU5 Clathrin light chain B	3	1.3561	2.6404
ENSMUSP00000101158	ENSMUSG00000039089	L3mbtl3	Q8BLB7 Lethal(3)malignant brain tumor-like protein 3	4	0.73753	22.357
ENSMUSP00000025912	ENSMUSG00000024960	Plcb3	P51432 1-phosphatidylinositol 4,5-bisphosphate phosphodiesterase beta-3	11	0.73773	6.7713
ENSMUSP00000081889	ENSMUSG00000042029	Ncapg2	Q6DFV1 Condensin-2 complex subunit G2	3	0.7378	8.5156
ENSMUSP00000099885	ENSMUSG00000020272	Stk10	O55098 Serine/threonine-protein kinase 10	11	1.3553	37.383
ENSMUSP00000027642	ENSMUSG00000026393	Nek7	Q9ES74 Serine/threonine-protein kinase Nek7	2	0.73815	6.693
ENSMUSP00000125378	ENSMUSG00000021189	Atxn3	Q810M8;E9Q717 "Atxn3 protein ";"Ataxin-3 "	2	1.354	4.322
ENSMUSP00000034121	ENSMUSG00000005142	Man2b1	O09159 Lysosomal alpha-mannosidase	2	1.3539	60.413
ENSMUSP00000098548	ENSMUSG00000021171	Esyt2	Q3TZZ7 Extended synaptotagmin-2	4	0.73865	6.3994
ENSMUSP00000060421	ENSMUSG00000024780	Cdc37l1	Q9CZP7 Hsp90 co-chaperone Cdc37-like 1	2	0.73882	6.8762
ENSMUSP00000104615	ENSMUSG00000018398	Sept8	Q8CHH9 Septin-8	4	0.73913	7.1851
ENSMUSP00000110821	ENSMUSG00000042197	Zfp451	Q8R5E1;E9Q9H6 "Zfp451 protein ";"Protein Zfp451 "	2	1.3526	0.056543
ENSMUSP00000034427	ENSMUSG00000031949	Adat1	Q9JHI2 tRNA-specific adenosine deaminase 1	2	1.3524	8.1957
ENSMUSP00000070355	ENSMUSG00000020015	Cdk17	Q8K0D0 Cyclin-dependent kinase 17	1	0.73956	44.837
ENSMUSP00000107009	ENSMUSG00000079197	Psme2	Q99LN3;E0CZ90;G3X9V0 "Psme2 protein ";"Proteasome activator complex subunit 2 ";"MCG22048, isoform CRA_a; Proteasome activator complex subunit 2 "	2	0.73987	4.4145
ENSMUSP00000132287	ENSMUSG00000031585	Gtf2e2	Q9D902 General transcription factor IIE subunit 2	9	1.3513	8.9077
ENSMUSP00000044836	ENSMUSG00000034610	Zcchc11	B2RX14 Terminal uridylyltransferase 4	3	1.3505	35.681
ENSMUSP00000108875	ENSMUSG00000013736	Trnt1	Q8K1J6 CCA tRNA nucleotidyltransferase 1, mitochondrial	11	0.74056	15.962
ENSMUSP00000113410	ENSMUSG00000029227	Fip1l1	D3Z619 Pre-mRNA 3-end-processing factor FIP1	4	0.74114	21.081
ENSMUSP00000007533	ENSMUSG00000078656	Vps25	Q9CQ80 Vacuolar protein-sorting-associated protein 25	5	1.3489	5.0569
ENSMUSP00000111465	ENSMUSG00000069729	Arid1b	Q3UT39;Q6ZWS9;E9Q4N6 "Putative uncharacterized protein ";"Putative uncharacterized protein ";"Protein Arid1b "	6	0.74136	13.314
ENSMUSP00000069284	ENSMUSG00000025178	Pi4k2a	Q2TBE6 Phosphatidylinositol 4-kinase type 2-alpha	3	0.74139	7.8778
ENSMUSP00000071521	ENSMUSG00000060098	Prmt7	Q922X9 Protein arginine N-methyltransferase 7	1	1.3471	1.7401
ENSMUSP00000121082	ENSMUSG00000031328	Flna	Q3U7N9;Q4FZG4;B7FAV1 "Putative uncharacterized protein ";"Flna protein ";"Filamin, alpha; Filamin-A "	41	0.74252	11.529
ENSMUSP00000111401	ENSMUSG00000037058	Paip2	Q9D6V8 Polyadenylate-binding protein-interacting protein 2	1	0.74261	4.6858
ENSMUSP00000028771	ENSMUSG00000027306	Nusap1	Q9ERH4 Nucleolar and spindle-associated protein 1	11	0.74295	13.882
ENSMUSP00000055455	ENSMUSG00000022742	Cpox	P36552 Coproporphyrinogen-III oxidase, mitochondrial	4	0.74315	6.9015
ENSMUSP00000135098	ENSMUSG00000030067	Foxp1	H3BJR8;H3BK30;H3BK38;H3BKT4 "Forkhead box protein P1 ";"Forkhead box protein P1 ";"Forkhead box protein P1 ";"Forkhead box protein P1 "	2	0.74342	13.075
ENSMUSP00000035535	ENSMUSG00000042606	Hirip3	Q8BLH7 HIRA-interacting protein 3	6	0.74377	8.5524
ENSMUSP00000002280	ENSMUSG00000002210	Smg9	Q9DB90 Protein SMG9	3	1.3442	4.5766
ENSMUSP00000103476	ENSMUSG00000020857	Nme2	Q01768 Nucleoside diphosphate kinase B	1	1.3438	4.8718
ENSMUSP00000034432	ENSMUSG00000031954	Cfdp1	O88271 Craniofacial development protein 1	7	1.3434	6.5445
ENSMUSP00000048057	ENSMUSG00000032737	Inppl1	Q6P549 Phosphatidylinositol 3,4,5-trisphosphate 5-phosphatase 2	2	0.74443	7.4836
ENSMUSP00000025394	ENSMUSG00000024516	Sec11c	Q9D8V7 Signal peptidase complex catalytic subunit SEC11C	2	0.74445	4.5728
ENSMUSP00000025567	ENSMUSG00000024665	Fads2	Q9Z0R9 Fatty acid desaturase 2	4	0.74478	7.712
ENSMUSP00000112934	ENSMUSG00000052539	Magi3	G5E8T6 "Membrane associated guanylate kinase, WW and PDZ domain containing 3, isoform CRA_a; Membrane-associated guanylate kinase, WW and PDZ domain-containing protein 3 "	2	0.745	18.855
ENSMUSP00000133137	ENSMUSG00000029071	Dvl1	P51141 Segment polarity protein dishevelled homolog DVL-1	1	1.3419	1.2047
ENSMUSP00000096782	ENSMUSG00000038533	Cbfa2t2	Q3UGB2 "Core-binding factor, runt domain, alpha subunit 2, translocated to, 2 (Human); Protein CBFA2T2 "	1	1.3412	8.302
ENSMUSP00000027493	ENSMUSG00000026274	Pask	Q8CEE6 PAS domain-containing serine/threonine-protein kinase	2	1.341	6.2241
ENSMUSP00000131581	ENSMUSG00000024952	Rps6ka4	Q9Z2B9 Ribosomal protein S6 kinase alpha-4	1	0.74584	2.11
ENSMUSP00000114682	ENSMUSG00000010554	Mettl16	Q9CQG2 Methyltransferase-like protein 16	4	1.3407	3.8827
ENSMUSP00000037120	ENSMUSG00000039103	Nexn	Q7TPW1 Nexilin	1	0.74599	24.168
ENSMUSP00000060247	ENSMUSG00000051650	B3gnt2	Q9Z222 UDP-GlcNAc:betaGal beta-1,3-N-acetylglucosaminyltransferase 2	2	1.3404	5.3197
ENSMUSP00000079770	ENSMUSG00000040462	Os9	Q8K2C7 Protein OS-9	7	0.74611	11.445
ENSMUSP00000044359	ENSMUSG00000040054	Baz2a	Q3UET2;Q3USB1;Q3V0H2;Q6PE75;F8VPM0 "Putative uncharacterized protein ";"Putative uncharacterized protein ";"Putative uncharacterized protein ";"Baz2a protein ";"Bromodomain adjacent to zinc finger domain protein 2A "	3	0.74614	12.181
ENSMUSP00000113596	ENSMUSG00000023186	Vwa5a	Q99KC8 von Willebrand factor A domain-containing protein 5A	6	0.74623	15.566
ENSMUSP00000021930	ENSMUSG00000021474	Sfxn1	Q99JR1 Sideroflexin-1	3	1.34	5.5245
ENSMUSP00000108946	ENSMUSG00000034480	Diap2	O70566 Protein diaphanous homolog 2	5	0.74628	22.286
ENSMUSP00000079239	ENSMUSG00000022353	Mtss1	G3X9H7 "Metastasis suppressor 1, isoform CRA_e; Metastasis suppressor protein 1 "	3	0.74714	6.3035
ENSMUSP00000126233	ENSMUSG00000037519	Ppfia1	B2RXW8 "Ppfia1 protein; Protein Ppfia1 "	3	1.3375	5.6883
ENSMUSP00000022528	ENSMUSG00000021958	Pinx1	Q9CZX5 PIN2/TERF1-interacting telomerase inhibitor 1	4	0.74805	4.7549
ENSMUSP00000079667	ENSMUSG00000042590	Ipo11	Q8K2V6 Importin-11	4	1.3366	82.309
ENSMUSP00000130216	ENSMUSG00000027680	Fxr1	Q61584 Fragile X mental retardation syndrome-related protein 1	4	1.336	5.8977
ENSMUSP00000043896	ENSMUSG00000019214	Chtf18	Q8BIW9 Chromosome transmission fidelity protein 18 homolog	2	0.74866	48.743
ENSMUSP00000104783	ENSMUSG00000052056	Zfp217	Q3U0X6;Q811G8 "Protein Zfp217; Zinc finger protein 217 ";"Zfp217 protein "	2	0.74867	2.5081
ENSMUSP00000121746	ENSMUSG00000029993	Nfu1	D3Z285 NFU1 iron-sulfur cluster scaffold homolog, mitochondrial	2	1.3354	2.5528
ENSMUSP00000032335	ENSMUSG00000030213	Atf7ip	Q7TT18 Activating transcription factor 7-interacting protein 1	3	0.74937	75.733
ENSMUSP00000014640	ENSMUSG00000014496	Ankrd28	Q505D1 Serine/threonine-protein phosphatase 6 regulatory ankyrin repeat subunit A	2	1.3338	4.5471
ENSMUSP00000099193	ENSMUSG00000036769	Wdr44	Q6NVE8 WD repeat-containing protein 44	7	0.74975	7.1483
ENSMUSP00000010239	ENSMUSG00000010095	Slc3a2	P10852 4F2 cell-surface antigen heavy chain	11	0.74978	6.1373
ENSMUSP00000020322	ENSMUSG00000020121	Srgap1	Q91Z69 SLIT-ROBO Rho GTPase-activating protein 1	2	1.3335	12.149
ENSMUSP00000096394	ENSMUSG00000070047	Fat1	Q6X4A1;Q80XT9;F2Z4A3 "FATH protein ";"Fat1 protein ";"Protein Fat1 "	2	0.74995	41.67
ENSMUSP00000051935	ENSMUSG00000051223	Bzw1	Q9CQC6 Basic leucine zipper and W2 domain-containing protein 1	10	1.3332	5.8735
ENSMUSP00000093410	ENSMUSG00000021556	Golm1	Q91XA2 Golgi membrane protein 1	7	0.75032	19.618
ENSMUSP00000031779	ENSMUSG00000029767	Calu	O35887 Calumenin	4	0.75041	7.4807
ENSMUSP00000066769	ENSMUSG00000052926	Rnaseh2a	Q05C51;D3YWG3 "Ribonuclease ";"Ribonuclease "	4	0.75042	6.827
ENSMUSP00000136826	ENSMUSG00000027341	5730494N06Rik	Q8CIB6 Transmembrane protein 230	1	1.3322	8.846
ENSMUSP00000030340	ENSMUSG00000028603	Scp2	P32020 Non-specific lipid-transfer protein	11	1.3318	8.6202
ENSMUSP00000020339	ENSMUSG00000020130	Tbc1d15	Q9CXF4 TBC1 domain family member 15	7	1.3315	6.0063
ENSMUSP00000004327	ENSMUSG00000031400	G6pdx	Q00612 Glucose-6-phosphate 1-dehydrogenase X	6	0.75108	3.6645
ENSMUSP00000137313	ENSMUSG00000044434	Gm9791	J3QPI4 Uncharacterized protein	2	1.3311	1.7535
ENSMUSP00000113946	ENSMUSG00000030830	Itgal	B7ZN92;E9QNL8 "Integrin alpha L ";"Integrin alpha-L "	2	1.3307	1.25
ENSMUSP00000102642	ENSMUSG00000055805	Fmnl1	A2AB60 "Formin-like 1; Formin-like 1, isoform CRA_c; Formin-like protein 1 "	16	0.75155	10.571
ENSMUSP00000073061	ENSMUSG00000006373	Pgrmc1	O55022 Membrane-associated progesterone receptor component 1	1	0.7524	15.164
ENSMUSP00000126586	ENSMUSG00000024026	Glo1	Q9CPU0 Lactoylglutathione lyase	5	0.75296	9.1821
ENSMUSP00000006764	ENSMUSG00000006589	Aprt	Q6PK77 "Adenine phosphoribosyl transferase; Adenine phosphoribosyl transferase, isoform CRA_b; Adenine phosphoribosyltransferase "	2	1.3276	5.1909
ENSMUSP00000106132	ENSMUSG00000066551	Hmgb1	P63158 High mobility group protein B1	12	0.75333	9.8825
ENSMUSP00000078741	ENSMUSG00000027878	Notch2	Q3U1W7;G5E8J0 "Putative uncharacterized protein ";"Notch 2 extracellular truncation; Notch gene homolog 2 (Drosophila), isoform CRA_a "	3	0.75407	3.1053
ENSMUSP00000028156	ENSMUSG00000026815	Gfi1b	O70237 Zinc finger protein Gfi-1b	1	1.326	6.3988
ENSMUSP00000093762	ENSMUSG00000022658	Tagln3	Q9R1Q8 Transgelin-3	1	1.3257	3.3657
ENSMUSP00000020630	ENSMUSG00000020361	Hspa4	Q3U2G2;Q571M2;Q8C6R3;Q99L75 "Heat shock 70 kDa protein 4; Heat shock protein 4; Heat shock protein 4, isoform CRA_a ";"MKIAA4025 protein ";"Putative uncharacterized protein ";"Heat shock protein 4 "	28	1.3256	12.06
ENSMUSP00000099380	ENSMUSG00000017670	Elmo2	Q8BHL5 Engulfment and cell motility protein 2	3	1.3251	10.826
ENSMUSP00000039656	ENSMUSG00000038759	Nup205	B9EJ54;Q6P9L5;Q6P9Y6 "MCG21756, isoform CRA_b; Nup205 protein; Protein Nup205 ";"Nup205 protein ";"Nup205 protein "	5	0.75477	6.7083
ENSMUSP00000060159	ENSMUSG00000044308	Ubr3	Q5U430 E3 ubiquitin-protein ligase UBR3	3	0.75528	13.087
ENSMUSP00000101921	ENSMUSG00000000486	Sept1	P42209 Septin-1	7	0.75553	10.268
ENSMUSP00000103328	ENSMUSG00000006058	Snf8	A2A6M1 "SNF8, ESCRT-II complex subunit, homolog (S. cerevisiae); Vacuolar-sorting protein SNF8 "	4	1.3233	7.1681
ENSMUSP00000075619	ENSMUSG00000020817	Rabep1	O35551 Rab GTPase-binding effector protein 1	4	1.3229	3.6113
ENSMUSP00000069850	ENSMUSG00000056501	Cebpb	P28033 CCAAT/enhancer-binding protein beta	2	1.3227	6.7983
ENSMUSP00000041049	ENSMUSG00000035754	Wdr18	Q4VBE8 WD repeat-containing protein 18	2	1.3225	2.9715
ENSMUSP00000115495	ENSMUSG00000029119	Man2b2	002 "mannosidase 2, alpha B2 [Source:MGI Symbol;Acc:MGI:1195262]" "MGI_transcript_name"	1	0.75617	3.9301
ENSMUSP00000136982	ENSMUSG00000004099	Dnmt1	Q3UWN4;J3QNW0 "Putative uncharacterized protein ";"Cytosine-specific methyltransferase "	1	0.75622	4.3183
ENSMUSP00000099797	ENSMUSG00000053510	Nrd1	Q8R1H1;A6PWC3 "Nrd1 protein ";"Nardilysin; Nardilysin, N-arginine dibasic convertase, NRD convertase 1 "	4	1.3209	21.022
ENSMUSP00000019803	ENSMUSG00000019659	Ccdc12	Q8R344 Coiled-coil domain-containing protein 12	3	0.75712	10.403
ENSMUSP00000010189	ENSMUSG00000010045	Tmem115	Q9WUH1 Transmembrane protein 115	1	0.75714	3.1188
ENSMUSP00000080312	ENSMUSG00000028641	Lepre1	Q3V1T4 Prolyl 3-hydroxylase 1	1	0.75717	0.32325
ENSMUSP00000102724	ENSMUSG00000028577	Plaa	P27612 Phospholipase A-2-activating protein	10	1.3207	5.2857
ENSMUSP00000019722	ENSMUSG00000019578	Ubxn6	Q99PL6 UBX domain-containing protein 6	4	1.32	21.818
ENSMUSP00000099799	ENSMUSG00000073775	Kti12	Q9D1R2 Protein KTI12 homolog	2	1.32	2.1294
ENSMUSP00000031621	ENSMUSG00000029617	Ccz1	Q8C1Y8 Vacuolar fusion protein CCZ1 homolog	2	0.75761	53.72
ENSMUSP00000027777	ENSMUSG00000026496	Parp1	Q3UX06;Q921K2 "Putative uncharacterized protein ";"Poly (ADP-ribose) polymerase family, member 1; Poly [ADP-ribose] polymerase 1 "	26	1.3198	66.579
ENSMUSP00000034537	ENSMUSG00000032038	St3gal4	Q91Y74 CMP-N-acetylneuraminate-beta-galactosamide-alpha-2,3-sialyltransferase 4	3	1.3197	5.33
ENSMUSP00000013759	ENSMUSG00000008200	Fnbp4	Q6ZQ03 Formin-binding protein 4	2	1.3191	12.844
ENSMUSP00000039633	ENSMUSG00000052698	Tln2	Q3TN69;E9PUM4 "Putative uncharacterized protein ";"Talin-2 "	4	0.7581	32.35
ENSMUSP00000020647	ENSMUSG00000020381	3010026O09Rik	Q9D1F5 UPF0544 protein C5orf45 homolog	2	1.3181	22.09
ENSMUSP00000032183	ENSMUSG00000030095	Tmem43	Q9DBS1 Transmembrane protein 43	3	0.75891	7.1805
ENSMUSP00000022217	ENSMUSG00000021706	Zfyve16	Q80U44 Zinc finger FYVE domain-containing protein 16	2	0.75918	25.488
ENSMUSP00000124667	ENSMUSG00000061207	Stk19	F6SFN2 Serine/threonine-protein kinase 19	1	0.75919	0.47939
ENSMUSP00000123352	ENSMUSG00000024150	Mcfd2	Q8K5B2 Multiple coagulation factor deficiency protein 2 homolog	1	0.75928	3.1295
ENSMUSP00000126774	ENSMUSG00000003644	Rps6ka1	Q9Z278;A3KGL6;E9PWV3;G3UZI3 "Ribosomal protein S6 kinase ";"Ribosomal protein S6 kinase polypeptide 1 ";"Ribosomal protein S6 kinase ";"Ribosomal protein S6 kinase alpha-1 "	5	0.75931	5.2229
ENSMUSP00000099050	ENSMUSG00000028995	Fam126a	Q3TTP7 Hyccin	2	0.7594	3.9953
ENSMUSP00000022148	ENSMUSG00000021646	Mccc2	Q3ULD5 Methylcrotonoyl-CoA carboxylase beta chain, mitochondrial	4	1.3165	38.749
ENSMUSP00000096136	ENSMUSG00000074182	Znhit6	Q3UFB2 Box C/D snoRNA protein 1	3	1.3164	44.085
ENSMUSP00000038551	ENSMUSG00000033658	Ddx19b	Q8R3C7 "DEAD (Asp-Glu-Ala-Asp) box polypeptide 19b; MCG133615, isoform CRA_a; Protein Ddx19b "	2	1.3159	3.0037
ENSMUSP00000110703	ENSMUSG00000061758	Akr1b10	D3Z494 "MCG142264, isoform CRA_a; Protein Akr1b10 "	2	0.75996	5.0365
ENSMUSP00000042118	ENSMUSG00000040359	Ufl1	Q8CCJ3 E3 UFM1-protein ligase 1	3	1.3157	4.2608
ENSMUSP00000037915	ENSMUSG00000053641	Dennd4a	E9Q8V6 Protein Dennd4a	8	0.76007	7.2466
ENSMUSP00000048925	ENSMUSG00000058997	Vwa8	Q8CC88 von Willebrand factor A domain-containing protein 8	3	1.3149	20.153
ENSMUSP00000047398	ENSMUSG00000034269	Setd5	Q5XJV7 SET domain-containing protein 5	3	0.76096	20.556
ENSMUSP00000123108	ENSMUSG00000053838	Nudcd3	Q8R1N4 NudC domain-containing protein 3	5	1.3139	10.133
ENSMUSP00000050703	ENSMUSG00000026701	Prdx6	D3Z0Y2 Peroxiredoxin-6	6	1.3137	5.6833
ENSMUSP00000034147	ENSMUSG00000031711	Zfp330	Q922H9 Zinc finger protein 330	3	1.3129	7.1806
ENSMUSP00000030404	ENSMUSG00000028651	Ppie	Q9QZH3 Peptidyl-prolyl cis-trans isomerase E	6	1.3127	8.0039
ENSMUSP00000002048	ENSMUSG00000001983	Taco1	Q8K0Z7 Translational activator of cytochrome c oxidase 1	5	1.3121	26.325
ENSMUSP00000027494	ENSMUSG00000026275	Ppp1r7	Q3UM45 Protein phosphatase 1 regulatory subunit 7	5	1.312	8.8497
ENSMUSP00000101754	ENSMUSG00000039450	Dcxr	A2AC16 "Dicarbonyl L-xylulose reductase; Dicarbonyl L-xylulose reductase, isoform CRA_a; L-xylulose reductase "	2	0.76233	119.33
ENSMUSP00000004222	ENSMUSG00000022702	Hira	Q61666 Protein HIRA	5	0.76243	28.22
ENSMUSP00000112259	ENSMUSG00000056201	Cfl1	P18760 Cofilin-1	11	0.76256	9.8902
ENSMUSP00000081544	ENSMUSG00000030934	Oat	P29758 Ornithine aminotransferase, mitochondrial	8	0.76295	26.005
ENSMUSP00000130440	ENSMUSG00000035842	Ddx11	Q6AXC6 Probable ATP-dependent RNA helicase DDX11	5	0.76308	12.592
ENSMUSP00000026125	ENSMUSG00000025134	Alyref	O08583 THO complex subunit 4	6	1.3104	7.0583
ENSMUSP00000119655	ENSMUSG00000020483	Dynll2	D6RIN4 Dynein light chain 2, cytoplasmic	2	1.3102	8.3544
ENSMUSP00000128645	ENSMUSG00000023460	Rab12	P35283 Ras-related protein Rab-12	1	0.76334	6.2993
ENSMUSP00000020123	ENSMUSG00000019961	Tmpo	Q61033 Lamina-associated polypeptide 2, isoforms alpha/zeta	3	0.76356	5.9147
ENSMUSP00000046584	ENSMUSG00000038910	Plcl2	Q8K394 Inactive phospholipase C-like protein 2	4	0.76364	7.8779
ENSMUSP00000126407	ENSMUSG00000004207	Psap	Q3TWM9;E9PZ00 "Putative uncharacterized protein ";"Sulfated glycoprotein 1 "	6	0.76365	7.5866
ENSMUSP00000099558	ENSMUSG00000049396	Gemin4	Q6P6L6 "Gem (Nuclear organelle) associated protein 4; Protein Gemin4 "	3	1.3095	7.5069
ENSMUSP00000133140	ENSMUSG00000064138	Fam172a	Q3TNH5 Protein FAM172A	3	1.3089	128.12
ENSMUSP00000051248	ENSMUSG00000045210	Vcpip1	Q8CDG3 Deubiquitinating protein VCIP135	10	1.3087	6.3857
ENSMUSP00000028583	ENSMUSG00000027162	Lin7c	O88952 Protein lin-7 homolog C	5	0.76422	7.1146
ENSMUSP00000030412	ENSMUSG00000028657	Ppt1	O88531 Palmitoyl-protein thioesterase 1	5	1.3084	4.2826
ENSMUSP00000115701	ENSMUSG00000038544	1110054O05Rik	Q3TXT3 SOSS complex subunit C	1	0.76435	6.934
ENSMUSP00000131652	ENSMUSG00000039201	Tbc1d25	A2BD48;A2VCT6;E9PWX7 "Tbc1d25 protein ";"Tbc1d25 protein ";"TBC1 domain family member 25 "	2	0.76473	12.649
ENSMUSP00000030456	ENSMUSG00000028693	Nasp	Q3TTH5;B1AU75 "Putative uncharacterized protein ";"Nuclear autoantigenic sperm protein; Nuclear autoantigenic sperm protein (Histone-binding); Nuclear autoantigenic sperm protein (Histone-binding), isoform CRA_c "	17	1.3076	7.356
ENSMUSP00000130960	ENSMUSG00000024043	Arhgap28	Q8BN58 Rho GTPase-activating protein 28	2	0.76478	8.6717
ENSMUSP00000137780	ENSMUSG00000097771			3	0.76484	3.9111
ENSMUSP00000028517	ENSMUSG00000027108	Ola1	Q9CZ30 Obg-like ATPase 1	15	1.3074	28.363
ENSMUSP00000110048	ENSMUSG00000031389	Arhgap4	Q3TE27;Q8BM00 "Protein Arhgap4; Rho GTPase activating protein 4 ";"Putative uncharacterized protein "	2	0.76507	3.0508
ENSMUSP00000098333	ENSMUSG00000043733	Ptpn11	P35235 Tyrosine-protein phosphatase non-receptor type 11	4	1.3069	6.1528
ENSMUSP00000031034	ENSMUSG00000029148	Nrbp1	Q99J45 Nuclear receptor-binding protein	4	0.76521	8.7686
ENSMUSP00000091439	ENSMUSG00000034427	Myo15b	Q80X40;Q8R1I5;I7HPW8 "Myo15b protein ";"Myo15b protein ";"Myosin XVB; Protein Myo15b "	3	1.3067	15.756
ENSMUSP00000008733	ENSMUSG00000029131	Dnajb6	O54946 DnaJ homolog subfamily B member 6	1	0.76557	5.1206
ENSMUSP00000021046	ENSMUSG00000020705	Ddx42	Q810A7 ATP-dependent RNA helicase DDX42	11	1.306	8.0774
ENSMUSP00000132469	ENSMUSG00000029405	G3bp2	P97379 Ras GTPase-activating protein-binding protein 2	1	0.76586	1.0454
ENSMUSP00000131267	ENSMUSG00000092137	Gcom1	E9PZ54 Protein Gcom1	1	1.3052	51.361
ENSMUSP00000032196	ENSMUSG00000030105	Arl8b	Q9CQW2 ADP-ribosylation factor-like protein 8B	1	0.76625	9.1452
ENSMUSP00000120797	ENSMUSG00000022487	Gtsf1	D3YUE6;D3YWV9 "Gametocyte-specific factor 1 ";"Gametocyte-specific factor 1 "	3	1.3042	1.7616
ENSMUSP00000118478	ENSMUSG00000027746	Ufm1	P61961 Ubiquitin-fold modifier 1	4	1.3039	3.4455
ENSMUSP00000121184	ENSMUSG00000029863	Casp2	D6RFN6 Caspase	2	1.3038	4.0126
ENSMUSP00000122056	ENSMUSG00000020109	Dnajb12	Q9QYI4 DnaJ homolog subfamily B member 12	3	0.76715	5.3839
ENSMUSP00000092538	ENSMUSG00000028514	Usp24	B1AY13 Ubiquitin carboxyl-terminal hydrolase 24	3	1.3031	4.6599
ENSMUSP00000129684	ENSMUSG00000025198	Erlin1	Q91X78 Erlin-1	3	1.303	7.7834
ENSMUSP00000029387	ENSMUSG00000027810	Eif2a	Q8BJW6 Eukaryotic translation initiation factor 2A	10	1.3027	4.7722
ENSMUSP00000042184	ENSMUSG00000052387	Trpm3	B2RUS0;Q8BIH6 "Protein Trpm3; Transient receptor potential cation channel, subfamily M, member 3 ";"Putative uncharacterized protein "	2	0.76778	23.554
ENSMUSP00000033866	ENSMUSG00000031479	Vps36	Q91XD6 Vacuolar protein-sorting-associated protein 36	5	1.3022	9.7653
ENSMUSP00000083250	ENSMUSG00000029478	Ncor2	Q3TG88;E9PY55 "Putative uncharacterized protein ";"Nuclear receptor corepressor 2 "	7	0.768	6.3185
ENSMUSP00000134398	ENSMUSG00000032113	Chek1	G3UZ93;G3UZZ8 "Serine/threonine-protein kinase Chk1 ";"Serine/threonine-protein kinase Chk1 "	4	0.76824	6.9867
ENSMUSP00000076093	ENSMUSG00000019820	Utrn	Q8C7R5;Q91YF0;E9Q6R7 "Putative uncharacterized protein ";"Utrophin ";"Protein Utrn "	6	0.76836	22.178
ENSMUSP00000113405	ENSMUSG00000024188	Luc7l	Q9CYI4 Putative RNA-binding protein Luc7-like 1	6	0.76863	7.4173
ENSMUSP00000009791	ENSMUSG00000009647	Ccdc109a	Q3UMR5 Calcium uniporter protein, mitochondrial	4	1.3006	3.1615
ENSMUSP00000125334	ENSMUSG00000025907	Rb1cc1	012 "RB1-inducible coiled-coil 1 [Source:MGI Symbol;Acc:MGI:1341850]" "MGI_transcript_name"	4	1.3006	9.4006
ENSMUSP00000027384	ENSMUSG00000026192	Atic	Q9CWJ9 Bifunctional purine biosynthesis protein PURH Phosphoribosylaminoimidazolecarboxamide formyltransferase IMP cyclohydrolase	12	1.3006	9.7025
ENSMUSP00000120522	ENSMUSG00000031631	4933411K20Rik	E9PZJ3 Protein 4933411K20Rik	2	0.7689	39.077
ENSMUSP00000094515	ENSMUSG00000071659	Hnrnpul2	Q00PI9 Heterogeneous nuclear ribonucleoprotein U-like protein 2	9	0.76909	5.8935
ENSMUSP00000113916	ENSMUSG00000046711	Hmga1	P17095 High mobility group protein HMG-I/HMG-Y	1	1.3001	11.524
ENSMUSP00000103994	ENSMUSG00000040466	Blvrb	Q3TP34;E9PZC4 "Putative uncharacterized protein ";"Flavin reductase (NADPH) "	2	1.2998	4.2018
ENSMUSP00000080778	ENSMUSG00000059436	Max	Q8C4Y1 "Max protein; Protein max "	6	1.2995	6.7683
ENSMUSP00000034815	ENSMUSG00000032254	Kif23	Q99PT8;E9Q5G3 "Kinesin superfamily protein 23 ";"Protein Kif23 "	4	0.76993	12.75
ENSMUSP00000110434	ENSMUSG00000059447	Hadhb	Q99JY0 Trifunctional enzyme subunit beta, mitochondrial 3-ketoacyl-CoA thiolase	10	0.76996	26.094
ENSMUSP00000051809	ENSMUSG00000050310	Rictor	Q6QI06 Rapamycin-insensitive companion of mTOR	3	0.77005	21.114
ENSMUSP00000110199	ENSMUSG00000032078	Zfp259	004 "zinc finger protein 259 [Source:MGI Symbol;Acc:MGI:1330262]" "MGI_transcript_name"	12	0.77005	4.433
ENSMUSP00000029445	ENSMUSG00000027852	Nras	Q4FJP3;Q53WZ3;Q9D091;Q9QWR5;B2KGV5 "Nras protein ";"Ras ";"GTPase NRas; Neuroblastoma ras oncogene ";"p21 protein ";"GTPase KRas, N-terminally processed; V-Ki-ras2 Kirsten rat sarcoma viral oncogene homolog "	3	1.2984	20.807
ENSMUSP00000136016	ENSMUSG00000028282	Casp8ap2	Q9WUF3 CASP8-associated protein 2	3	0.77034	30.348
ENSMUSP00000079548	ENSMUSG00000004535	Tax1bp1	Q3UKC1 Tax1-binding protein 1 homolog	18	0.7704	14.57
ENSMUSP00000128345	ENSMUSG00000028163	Nfkb1	P25799 Nuclear factor NF-kappa-B p105 subunit Nuclear factor NF-kappa-B p50 subunit	10	1.298	16.088
ENSMUSP00000022089	ENSMUSG00000021598	Med10	Q9CXU0 Mediator of RNA polymerase II transcription subunit 10	2	1.2979	3.3641
ENSMUSP00000124405	ENSMUSG00000084786	Ubl5	E0CY91 Ubiquitin-like protein 5	1	0.77075	4.1869
ENSMUSP00000023550	ENSMUSG00000022844	Pdia5	Q921X9 Protein disulfide-isomerase A5	5	0.77094	6.4024
ENSMUSP00000030400	ENSMUSG00000028647	Mycbp	Q3V1X1;Q8R048 "Putative uncharacterized protein ";"C-Myc-binding protein; C-myc binding protein; C-myc binding protein, isoform CRA_b "	4	1.2971	3.0195
ENSMUSP00000037583	ENSMUSG00000021248	Tmed10	Q9D1D4 Transmembrane emp24 domain-containing protein 10	4	0.77125	13.649
ENSMUSP00000076521	ENSMUSG00000025823	Pdia4	P08003 Protein disulfide-isomerase A4	37	0.77155	7.1706
ENSMUSP00000021282	ENSMUSG00000020899	Pfas	Q5SUR0 Phosphoribosylformylglycinamidine synthase	5	1.2955	16.724
ENSMUSP00000112947	ENSMUSG00000026035	Ppil3	Q9D6L8 Peptidyl-prolyl cis-trans isomerase-like 3	4	1.2953	6.0588
ENSMUSP00000046598	ENSMUSG00000033075	Senp1	P59110 Sentrin-specific protease 1	3	0.77224	13.186
ENSMUSP00000102473	ENSMUSG00000033014	Trim33	E9QME5 E3 ubiquitin-protein ligase TRIM33	7	1.2945	5.6226
ENSMUSP00000067912	ENSMUSG00000075528	Aarsd1	Q3THG9 Alanyl-tRNA editing protein Aarsd1	3	1.2944	7.0673
ENSMUSP00000101594	ENSMUSG00000028906	Epb4.1	Q3U0G7;Q3V048;A2A842 "Putative uncharacterized protein ";"Putative uncharacterized protein ";"Erythrocyte protein band 4.1; Protein Epb4.1 "	11	1.2942	25.936
ENSMUSP00000019470	ENSMUSG00000078652	Psme3	P61290 Proteasome activator complex subunit 3	9	1.2941	5.3503
ENSMUSP00000119949	ENSMUSG00000028085	Pet112l	Q99JT1 Glutamyl-tRNA(Gln) amidotransferase subunit B, mitochondrial	2	1.2941	3.2582
ENSMUSP00000137974	ENSMUSG00000097306			2	0.77315	4.8788
ENSMUSP00000058609	ENSMUSG00000044452	Zfp507	Q6ZPY5 Zinc finger protein 507	2	0.77333	13.148
ENSMUSP00000048099	ENSMUSG00000032673	Prorsd1	Q9D820 Prolyl-tRNA synthetase associated domain-containing protein 1	2	1.2928	2.0103
ENSMUSP00000119060	ENSMUSG00000033918	Parl	D6RCZ6 P-beta	2	0.7737	14.081
ENSMUSP00000023525	ENSMUSG00000022828	Gtf2e1	Q9D0D5 General transcription factor IIE subunit 1	1	1.2922	0.66393
ENSMUSP00000108083	ENSMUSG00000044150	A830080D01Rik	A2AG58 Uncharacterized protein CXorf23 homolog	4	1.2921	16.403
ENSMUSP00000021130	ENSMUSG00000020778	Ten1	Q9D7K2 CST complex subunit TEN1	1	1.2913	3.7718
ENSMUSP00000089085	ENSMUSG00000026643	Nmt2	Q8CFK1 Glycylpeptide N-tetradecanoyltransferase	4	1.2913	7.0934
ENSMUSP00000087118	ENSMUSG00000053907	Mat2a	Q3THS6 S-adenosylmethionine synthase isoform type-2	4	1.2906	4.0775
ENSMUSP00000126186	ENSMUSG00000022139	Mbnl2	Q8C181 Muscleblind-like protein 2	2	0.77485	121.65
ENSMUSP00000084904	ENSMUSG00000030231	Plekha5	Q6ZPK1;E9Q6H8 "MKIAA1686 protein ";"Protein Plekha5 "	6	0.77493	4.2241
ENSMUSP00000129279	ENSMUSG00000022191	Drosha	Q5HZJ0 Ribonuclease 3	2	0.77524	5.3591
ENSMUSP00000118407	ENSMUSG00000060288	Ppih	A2BGI8 Peptidyl-prolyl cis-trans isomerase	4	1.2899	1.9213
ENSMUSP00000034272	ENSMUSG00000031813	Fam125a	Q78HU3 Multivesicular body subunit 12A	2	1.2893	15.523
ENSMUSP00000060732	ENSMUSG00000047557	Lxn	P70202 Latexin	3	1.2892	11.001
ENSMUSP00000099358	ENSMUSG00000020717	Pecam1	Q08481 Platelet endothelial cell adhesion molecule	3	1.2891	20.685
ENSMUSP00000030028	ENSMUSG00000028343	Erp44	Q9D1Q6 Endoplasmic reticulum resident protein 44	6	0.77586	17.2
ENSMUSP00000085244	ENSMUSG00000041763	Tpp2	Q64514 Tripeptidyl-peptidase 2	15	1.2888	4.6999
ENSMUSP00000029256	ENSMUSG00000027706	Sec62	Q8BU14 Translocation protein SEC62	3	1.2886	8.7101
ENSMUSP00000033283	ENSMUSG00000030978	Rrm1	P07742 Ribonucleoside-diphosphate reductase large subunit	9	0.77609	5.8085
ENSMUSP00000048001	ENSMUSG00000041733	Coq5	Q9CXI0 2-methoxy-6-polyprenyl-1,4-benzoquinol methylase, mitochondrial	2	0.77612	8.794
ENSMUSP00000046515	ENSMUSG00000036461	Elf1	Q60775 ETS-related transcription factor Elf-1	2	1.2884	6.9383
ENSMUSP00000108987	ENSMUSG00000036707	Cab39	Q06138 Calcium-binding protein 39	8	1.2884	4.2513
ENSMUSP00000103817	ENSMUSG00000027708	Dcun1d1	Q9QZ73 DCN1-like protein 1	5	1.2884	4.8666
ENSMUSP00000027263	ENSMUSG00000026094	Stk17b	Q8BG48 Serine/threonine-protein kinase 17B	3	0.77617	7.5298
ENSMUSP00000106506	ENSMUSG00000036817	Sun1	D3Z0V9;E9LV97;D3Z3N5;D3Z5Q2 "SUN domain-containing protein 1; Sun1 isoform eta ";"Unc84-like protein A isoform eta ";"SUN domain-containing protein 1 ";"SUN domain-containing protein 1 "	3	0.77619	1.6665
ENSMUSP00000021335	ENSMUSG00000020952	Scfd1	Q8BRF7 Sec1 family domain-containing protein 1	9	1.2883	6.1801
ENSMUSP00000026538	ENSMUSG00000025465	Echs1	Q8BH95 Enoyl-CoA hydratase, mitochondrial	6	0.77628	6.1547
ENSMUSP00000029269	ENSMUSG00000027714	Exosc9	Q9JHI7 Exosome complex component RRP45	2	1.2879	3.6449
ENSMUSP00000119981	ENSMUSG00000072946	Ptgr2	Q8VDQ1 Prostaglandin reductase 2	4	1.2874	5.6103
ENSMUSP00000092810	ENSMUSG00000024135	Srbd1	B7ZWI4;F8WGW3 "Srbd1 protein ";"S1 RNA-binding domain-containing protein 1 "	3	0.77685	9.3255
ENSMUSP00000048457	ENSMUSG00000036160	Surf6	P70279 Surfeit locus protein 6	8	1.2871	9.0672
ENSMUSP00000106519	ENSMUSG00000060126	Tpt1	P63028 Translationally-controlled tumor protein	4	0.77726	22.378
ENSMUSP00000034136	ENSMUSG00000031700	Gpt2	Q8BGT5 Alanine aminotransferase 2	5	0.77742	7.3112
ENSMUSP00000002291	ENSMUSG00000002221	Paxip1	Q6NZQ4 PAX-interacting protein 1	2	0.77763	5.919
ENSMUSP00000104485	ENSMUSG00000018585	Atox1	O08997 Copper transport protein ATOX1	3	1.2856	4.9214
ENSMUSP00000020801	ENSMUSG00000020495	Smg8	Q8VE18 Protein SMG8	2	1.2853	0.60791
ENSMUSP00000099449	ENSMUSG00000027455	Nsfl1c	A2AT02 "NSFL1 (P97) cofactor (P47); NSFL1 cofactor p47 "	4	1.2851	5.0631
ENSMUSP00000036082	ENSMUSG00000020576	Nbas	Q6GQV6;Q80X24;Q8BUH3;E9Q411 "Nbas protein ";"Nbas protein ";"Putative uncharacterized protein ";"Protein Nbas "	4	1.2851	10.057
ENSMUSP00000005503	ENSMUSG00000005370	Msh6	P54276 DNA mismatch repair protein Msh6	12	0.77829	6.7118
ENSMUSP00000090533	ENSMUSG00000017686	Rhot1	Q8BG51 Mitochondrial Rho GTPase 1	3	1.2848	7.6779
ENSMUSP00000106130	ENSMUSG00000022205	Sub1	P11031 Activated RNA polymerase II transcriptional coactivator p15	8	0.7785	9.3968
ENSMUSP00000027974	ENSMUSG00000026663	Atf6	F6VAN0 Protein Atf6	1	1.2845	4.3014
ENSMUSP00000034983	ENSMUSG00000032412	Atp1b3	P97370 Sodium/potassium-transporting ATPase subunit beta-3	4	0.77871	7.6033
ENSMUSP00000132488	ENSMUSG00000090486	BC035947	B2RQY6 "BC035947 protein; Protein BC035947 "	1	1.2841	3.249
ENSMUSP00000025515	ENSMUSG00000024614	Tmx3	Q8BXZ1 Protein disulfide-isomerase TMX3	5	0.77879	6.1048
ENSMUSP00000065337	ENSMUSG00000052456	Asna1	O54984 ATPase Asna1	5	1.2838	5.0742
ENSMUSP00000007449	ENSMUSG00000052131	Akr1b7	P21300 Aldose reductase-related protein 1	1	1.2837	2.121
ENSMUSP00000109840	ENSMUSG00000049439	Cyp20a1	F2Z3Y7 Cytochrome P450 20A1	4	1.2836	15.01
ENSMUSP00000039314	ENSMUSG00000038388	Mpp6	Q9JLB0 MAGUK p55 subfamily member 6	9	0.77915	8.2799
ENSMUSP00000019992	ENSMUSG00000019846	Lama4	P97927 Laminin subunit alpha-4	3	0.7795	18.711
ENSMUSP00000057905	ENSMUSG00000043998	Mgat2	Q921V5 Alpha-1,6-mannosyl-glycoprotein 2-beta-N-acetylglucosaminyltransferase	2	0.77956	2.5211
ENSMUSP00000043713	ENSMUSG00000038069	Cdkn2aip	Q8BI72 CDKN2A-interacting protein	9	1.2823	7.2379
ENSMUSP00000108963	ENSMUSG00000023977	Ubr2	Q6WKZ8 E3 ubiquitin-protein ligase UBR2	6	0.77992	6.3439
ENSMUSP00000132922	ENSMUSG00000001576	Ergic1	Q9DC16 Endoplasmic reticulum-Golgi intermediate compartment protein 1	1	0.77995	4.7611
ENSMUSP00000116785	ENSMUSG00000032204	Aqp9	E9Q8P3 Aquaporin-9	1	0.77996	2.9009
ENSMUSP00000114667	ENSMUSG00000025223	Ldb1	P70662 LIM domain-binding protein 1	1	1.2821	5.875
ENSMUSP00000132590	ENSMUSG00000091228	Gm20390	B0LAA8;Q5NC82;E9PZF0 "Nucleoside diphosphate kinase ";"Expressed in non-metastatic cells 2 protein; MCG1461, isoform CRA_a ";"Nucleoside diphosphate kinase A "	0	1.282	15.391
ENSMUSP00000050788	ENSMUSG00000036879	Phkb	Q7TSH2 Phosphorylase b kinase regulatory subunit beta	2	1.2818	3.7241
ENSMUSP00000091988	ENSMUSG00000038241	Cep250	Q60952 Centrosome-associated protein CEP250	3	1.2813	46.368
ENSMUSP00000106318	ENSMUSG00000022186	Oxct1	Q9D0K2 Succinyl-CoA:3-ketoacid coenzyme A transferase 1, mitochondrial	11	0.78048	4.9657
ENSMUSP00000034190	ENSMUSG00000010936	Vac14	Q80WQ2 Protein VAC14 homolog	7	1.2808	7.0341
ENSMUSP00000025961	ENSMUSG00000024997	Prdx3	P20108 Thioredoxin-dependent peroxide reductase, mitochondrial	3	0.78079	7.2437
ENSMUSP00000099677	ENSMUSG00000042558	Adprhl2	Q8CG72 Poly(ADP-ribose) glycohydrolase ARH3	3	1.2806	4.8795
ENSMUSP00000010434	ENSMUSG00000010290	AI597479	Q922M7 Ashwin	3	1.2805	10.462
ENSMUSP00000022680	ENSMUSG00000022089	Bin3	Q9JI08 Bridging integrator 3	3	0.78096	6.8166
ENSMUSP00000089874	ENSMUSG00000069539	Scyl2	G5E8J9 SCY1-like protein 2	2	1.2795	29.067
ENSMUSP00000138086	ENSMUSG00000030965	Fam175b	NP_932134.3 BRISC complex subunit Abro1	4	1.2794	11.203
ENSMUSP00000104403	ENSMUSG00000002458	Rgs19	Q8BFU4;Q9CTC4 "GAIP/RGS19 short isoform; Regulator of G-protein signaling 19; Regulator of G-protein-signaling 19 ";"Putative uncharacterized protein "	2	0.78192	2.915
ENSMUSP00000125268	ENSMUSG00000054702	Ap1s3	Q7TN05 AP-1 complex subunit sigma-3	1	1.2788	3.0573
ENSMUSP00000047700	ENSMUSG00000034190	Chmp7	Q8R1T1 Charged multivesicular body protein 7	2	0.78205	13.964
ENSMUSP00000106574	ENSMUSG00000041219	Arhgap11a	Q80Y19 Rho GTPase-activating protein 11A	5	0.78211	6.563
ENSMUSP00000056855	ENSMUSG00000060679	Mrps9	Q9D7N3 28S ribosomal protein S9, mitochondrial	2	1.2782	4.5911
ENSMUSP00000117987	ENSMUSG00000071866	Ppia	P17742 Peptidyl-prolyl cis-trans isomerase A	5	1.2782	6.958
ENSMUSP00000136376	ENSMUSG00000039182	AW209491	Q91WD4 UPF0415 protein C7orf25 homolog	2	1.2781	5.3881
ENSMUSP00000001724	ENSMUSG00000001674	Ddx18	Q8K363 ATP-dependent RNA helicase DDX18	10	1.2778	5.1374
ENSMUSP00000093713	ENSMUSG00000071528	Usmg5	Q78IK2 Up-regulated during skeletal muscle growth protein 5	1	0.78273	9.5293
ENSMUSP00000018333	ENSMUSG00000018189	Uchl5	Q9WUP7 Ubiquitin carboxyl-terminal hydrolase isozyme L5	3	1.2773	4.2947
ENSMUSP00000024849	ENSMUSG00000024053	Emilin2	Q8K482 EMILIN-2	11	0.78295	7.5698
ENSMUSP00000041967	ENSMUSG00000042410	Agps	Q8C0I1 Alkyldihydroxyacetonephosphate synthase, peroxisomal	7	1.2768	4.7248
ENSMUSP00000132780	ENSMUSG00000058258	Idi1	P58044 Isopentenyl-diphosphate Delta-isomerase 1	4	1.2768	5.708
ENSMUSP00000043618	ENSMUSG00000040446	Rprd1a	Q8VDS4 Regulation of nuclear pre-mRNA domain-containing protein 1A	2	0.78326	8.0143
ENSMUSP00000022629	ENSMUSG00000022048	Dpysl2	O08553 Dihydropyrimidinase-related protein 2	7	0.78356	9.4497
ENSMUSP00000103976	ENSMUSG00000028207	Asph	Q8CBM2 "Aspartate-beta-hydroxylase; Aspartyl/asparaginyl beta-hydroxylase "	16	0.78364	13.864
ENSMUSP00000025215	ENSMUSG00000024357	Sil1	Q9EPK6 Nucleotide exchange factor SIL1	2	0.78389	7.7255
ENSMUSP00000083146	ENSMUSG00000005378	Wbscr22	Q9CY21 Uncharacterized methyltransferase WBSCR22	3	0.78393	6.3867
ENSMUSP00000035490	ENSMUSG00000036768	Kif15	Q6P9L6 Kinesin-like protein KIF15	23	0.7841	29.108
ENSMUSP00000029885	ENSMUSG00000028228	Cpne3	Q8BT60 Copine-3	2	0.78433	9.8624
ENSMUSP00000022496	ENSMUSG00000021929	Kpna3	O35344 Importin subunit alpha-3	3	0.78494	14.227
ENSMUSP00000057543	ENSMUSG00000032562	Gnai2	P08752 Guanine nucleotide-binding protein G(i) subunit alpha-2	1	0.78495	13.994
ENSMUSP00000117267	ENSMUSG00000062590	Armc9	Q9D2I5 LisH domain-containing protein ARMC9	2	1.2739	40.422
ENSMUSP00000048742	ENSMUSG00000040859	Bsdc1	Q80Y55 BSD domain-containing protein 1	4	1.2739	4.6258
ENSMUSP00000118273	ENSMUSG00000026739	Bmi1	A2ASR5 "B lymphoma Mo-MLV insertion region 1; Polycomb complex protein BMI-1 "	1	0.78519	3.4496
ENSMUSP00000117395	ENSMUSG00000048537	Phldb1	Q6IS62;Q8BWJ2;Q8R3A3;D3YVB9;D3YVQ3;E9PWB1;E9Q307 "Phldb1 protein ";"Putative uncharacterized protein ";"Phldb1 protein ";"Pleckstrin homology-like domain family B member 1 ";"Pleckstrin homology-like domain family B member 1 ";"Pleckstrin homology-like domain family B member 1 ";"Pleckstrin homology-like domain family B member 1 "	3	0.78549	2.2136
ENSMUSP00000040944	ENSMUSG00000042694	Obfc1	Q8K2X3 CST complex subunit STN1	4	1.273	8.6045
ENSMUSP00000041857	ENSMUSG00000036943	Rab8b	P61028 Ras-related protein Rab-8B	2	1.273	2.301
ENSMUSP00000061317	ENSMUSG00000017288	Vps53	Q8CCB4 Vacuolar protein sorting-associated protein 53 homolog	8	1.2726	10.728
ENSMUSP00000097072	ENSMUSG00000027242	Wdr76	A6PWY4 WD repeat-containing protein 76	3	0.78584	18.062
ENSMUSP00000023580	ENSMUSG00000022867	Usp25	P57080 Ubiquitin carboxyl-terminal hydrolase 25	3	0.7859	7.6702
ENSMUSP00000019911	ENSMUSG00000019777	Hdac2	P70288 Histone deacetylase 2	3	0.78591	2.3562
ENSMUSP00000065850	ENSMUSG00000026305	Lrrfip1	Q8BLV4;G5E8E1 "Putative uncharacterized protein ";"Leucine rich repeat (In FLII) interacting protein 1, isoform CRA_e; Leucine-rich repeat flightless-interacting protein 1 "	3	1.2724	14.164
ENSMUSP00000045667	ENSMUSG00000034023	Fancd2	Q80V62 Fanconi anemia group D2 protein homolog	3	0.78628	22.526
ENSMUSP00000101466	ENSMUSG00000043411	Usp48	A2ALR9 "Ubiquitin carboxyl-terminal hydrolase 48; Ubiquitin specific protease 48 "	3	0.78646	18.029
ENSMUSP00000018431	ENSMUSG00000018287	Spag7	Q7TNE3 Sperm-associated antigen 7	7	1.271	12.602
ENSMUSP00000127307	ENSMUSG00000025950	Idh1	O88844 Isocitrate dehydrogenase [NADP] cytoplasmic	6	1.271	7.8251
ENSMUSP00000018992	ENSMUSG00000018848	Rars	Q9D0I9 Arginine--tRNA ligase, cytoplasmic	10	1.2709	7.0603
ENSMUSP00000018851	ENSMUSG00000018707	Dync1h1	Q9JHU4 Cytoplasmic dynein 1 heavy chain 1	60	0.78724	7.4882
ENSMUSP00000039335	ENSMUSG00000039016	Timm8b	P62077 Mitochondrial import inner membrane translocase subunit Tim8 B	1	0.78731	3.9407
ENSMUSP00000028981	ENSMUSG00000027479	Mapre1	Q61166 Microtubule-associated protein RP/EB family member 1	8	1.2698	5.0217
ENSMUSP00000045927	ENSMUSG00000038121	4933403F05Rik	Q8BGY7 Protein FAM210A	2	0.78758	7.2059
ENSMUSP00000080743	ENSMUSG00000063884	Ptcd3	Q14C51 Pentatricopeptide repeat-containing protein 3, mitochondrial	5	1.2697	20.859
ENSMUSP00000037628	ENSMUSG00000038773	Kdm3b	B9EKS2 "Jumonji domain containing 1B; Lysine-specific demethylase 3B "	11	0.78766	5.022
ENSMUSP00000118865	ENSMUSG00000035967	Ddx26b	005 "DEAD/H (Asp-Glu-Ala-Asp/His) box polypeptide 26B [Source:MGI Symbol;Acc:MGI:2442593]" "MGI_transcript_name"	4	1.2694	10.231
ENSMUSP00000047923	ENSMUSG00000034807	Glt25d1	Q8K297 Procollagen galactosyltransferase 1	5	0.78791	7.3175
ENSMUSP00000079967	ENSMUSG00000062093	Gm10110	D3Z5M2 Protein Gm10110	1	1.2689	10.669
ENSMUSP00000021180	ENSMUSG00000020831	0610010K14Rik	F8WH46 Protein 0610010K14Rik	2	1.2687	12.32
ENSMUSP00000103012	ENSMUSG00000020917	Acly	Q3UVY4;Q3V117;Q6P063;Q99K05 "Putative uncharacterized protein ";"ATP citrate lyase; ATP-citrate synthase ";"Acly protein ";"Acly protein "	21	1.2686	5.4448
ENSMUSP00000055304	ENSMUSG00000021375	Kif13a	Q8CA55;F8VQ75 "Putative uncharacterized protein ";"Kinesin-like protein KIF13A "	5	0.78828	16.754
ENSMUSP00000106962	ENSMUSG00000027247	Arhgap1	Q5FWK3 Rho GTPase-activating protein 1	9	1.2683	4.9392
ENSMUSP00000026289	ENSMUSG00000025260	Hsd17b10	Q99N15 "17beta-hydroxysteroid dehydrogenase type 10/short chain L-3-hydroxyacyl-CoA dehydrogenase; 3-hydroxyacyl-CoA dehydrogenase type-2; Hydroxysteroid (17-beta) dehydrogenase 10 "	3	0.78849	5.3756
ENSMUSP00000017839	ENSMUSG00000020707	Rnf135	Q9CWS1 E3 ubiquitin-protein ligase RNF135	2	1.2681	24.833
ENSMUSP00000106353	ENSMUSG00000035133	Arhgap5	Q3TQ76;E9PYT0 "Putative uncharacterized protein ";"Rho GTPase-activating protein 5 "	9	0.78861	12.452
ENSMUSP00000029910	ENSMUSG00000028245	Nsmaf	O35242 Protein FAN	2	0.78862	15.882
ENSMUSP00000006137	ENSMUSG00000005981	Trap1	Q9CQN1 Heat shock protein 75 kDa, mitochondrial	10	0.78901	6.3576
ENSMUSP00000071202	ENSMUSG00000063787	Chchd1	Q9CQA6 Coiled-coil-helix-coiled-coil-helix domain-containing protein 1	2	1.2674	5.7151
ENSMUSP00000134682	ENSMUSG00000005354	Txn2	008 "thioredoxin 2 [Source:MGI Symbol;Acc:MGI:1929468]" "MGI_transcript_name"	3	0.78919	6.1351
ENSMUSP00000095166	ENSMUSG00000032126	Hmbs	P22907 Porphobilinogen deaminase	5	1.267	5.1109
ENSMUSP00000113753	ENSMUSG00000024163	Mapk8ip3	Q3UYC3;Q8CAB6;Q8CGU7;E9Q6B6 "Putative uncharacterized protein ";"Putative uncharacterized protein ";"JIP-3 ";"C-Jun-amino-terminal kinase-interacting protein 3 "	2	1.267	73.441
ENSMUSP00000133215	ENSMUSG00000030314	Atg7	Q9D906 Ubiquitin-like modifier-activating enzyme ATG7	4	0.78932	4.4738
ENSMUSP00000001757	ENSMUSG00000001707	Eef1e1	Q9D1M4 Eukaryotic translation elongation factor 1 epsilon-1	2	1.2669	4.0048
ENSMUSP00000046759	ENSMUSG00000040029	Ipo8	Q7TMY7 Importin-8	3	0.78936	4.6079
ENSMUSP00000027802	ENSMUSG00000026520	Pycr2	Q922Q4 Pyrroline-5-carboxylate reductase 2	5	1.2664	8.4925
ENSMUSP00000095254	ENSMUSG00000026305	Lrrfip1	Q3UZ39 Leucine-rich repeat flightless-interacting protein 1	2	1.2664	12.645
ENSMUSP00000046788	ENSMUSG00000037234	Hook3	Q8BUK6 Protein Hook homolog 3	10	0.7899	12.997
ENSMUSP00000035179	ENSMUSG00000032565	Nudt16	Q6P3D0 U8 snoRNA-decapping enzyme	2	1.2657	0.21956
ENSMUSP00000124806	ENSMUSG00000032998	Foxj3	Q3TAY5;E0CYS8;E0CYX1;H3BKK7 "Forkhead box protein J3 ";"Forkhead box protein J3 ";"Forkhead box protein J3 ";"Forkhead box protein J3 "	1	1.2655	3.8296
ENSMUSP00000111296	ENSMUSG00000022718	Dgcr8	Q9EQM6 Microprocessor complex subunit DGCR8	4	0.79022	39.052
ENSMUSP00000040150	ENSMUSG00000032643	Fhl3	Q9R059 Four and a half LIM domains protein 3	1	1.2654	7.7965
ENSMUSP00000032899	ENSMUSG00000030663	1110004F10Rik	Q9R0P4 Small acidic protein	6	1.2653	4.9938
ENSMUSP00000111984	ENSMUSG00000030980	2310008H09Rik	D3Z5V3;E9QKQ3 "Protein 2310008H09Rik ";"Protein 2310008H09Rik "	8	0.79037	9.5398
ENSMUSP00000137847	ENSMUSG00000097319	AIP	AIP D3YW40 AH receptor-interacting protein	8	0.79045	4.6684
ENSMUSP00000118558	ENSMUSG00000071337	Tia1	Q8CII5 "Nucleolysin TIA-1; Tia1 protein "	2	0.79053	15.65
ENSMUSP00000021239	ENSMUSG00000020869	Lrrc59	Q922Q8 Leucine-rich repeat-containing protein 59	4	1.2645	7.3461
ENSMUSP00000129474	ENSMUSG00000031506	Ptpn7	Q8BUM3 Tyrosine-protein phosphatase non-receptor type 7	2	1.2644	18.749
ENSMUSP00000045409	ENSMUSG00000034160	Ogt	Q8CGY8 UDP-N-acetylglucosamine--peptide N-acetylglucosaminyltransferase 110 kDa subunit	12	0.79092	17.106
ENSMUSP00000027736	ENSMUSG00000026464	Zc3h11a	Q6NZF1 Zinc finger CCCH domain-containing protein 11A	12	1.264	24.667
ENSMUSP00000077794	ENSMUSG00000011257	Pabpc4	Q91YZ8 "Poly A binding protein, cytoplasmic 4; Poly(A) binding protein, cytoplasmic 4; Protein Pabpc4 "	1	1.264	2.4537
ENSMUSP00000132889	ENSMUSG00000040648	Ppip5k2	Q6ZQB6 Inositol hexakisphosphate and diphosphoinositol-pentakisphosphate kinase 2	7	1.2639	7.1556
ENSMUSP00000098398	ENSMUSG00000021820	Camk2g	Q923T9 Calcium/calmodulin-dependent protein kinase type II subunit gamma	2	0.79136	2.0119
ENSMUSP00000113502	ENSMUSG00000027879	Sec22b	E9Q6R3 Vesicle-trafficking protein SEC22b	3	1.2633	12.273
ENSMUSP00000033973	ENSMUSG00000031568	Rwdd4a	Q9CPR1 RWD domain-containing protein 4	2	1.2632	9.2301
ENSMUSP00000068895	ENSMUSG00000026509	Capn2	O08529 Calpain-2 catalytic subunit	3	1.2628	4.8681
ENSMUSP00000027780	ENSMUSG00000026499	Acbd3	Q8BMP6 Golgi resident protein GCP60	2	1.2625	9.5654
ENSMUSP00000108356	ENSMUSG00000009907	Vps4b	P46467 Vacuolar protein sorting-associated protein 4B	9	1.2625	6.5101
ENSMUSP00000095843	ENSMUSG00000073987	Ggh	Q9Z0L8 Gamma-glutamyl hydrolase	2	0.79226	9.4878
ENSMUSP00000105471	ENSMUSG00000020476	Dbnl	Q62418 Drebrin-like protein	7	1.2622	3.3432
ENSMUSP00000088777	ENSMUSG00000032745	Gpbp1	Q6NXH3 Vasculin	2	1.2621	18.444
ENSMUSP00000030742	ENSMUSG00000028910	Mecr	Q9DCS3 Trans-2-enoyl-CoA reductase, mitochondrial	2	1.2618	7.4161
ENSMUSP00000047588	ENSMUSG00000033983	Coil	Q5SU73 Coilin	4	1.2607	5.5393
ENSMUSP00000031423	ENSMUSG00000029467	Atp2a2	O55143 Sarcoplasmic/endoplasmic reticulum calcium ATPase 2	11	0.79325	4.9631
ENSMUSP00000000594	ENSMUSG00000000581	C1d	O35473 Nuclear nucleic acid-binding protein C1D	1	1.2606	9.455
ENSMUSP00000125437	ENSMUSG00000023010	Tmbim6	E0CZE8 Bax inhibitor 1	2	1.2606	14.844
ENSMUSP00000007296	ENSMUSG00000007080	Pole	Q9WVF7 DNA polymerase epsilon catalytic subunit A	7	0.79339	60.917
ENSMUSP00000123383	ENSMUSG00000026280	Atg4b	D3YZP6 Cysteine protease ATG4B	1	1.2603	8.2296
ENSMUSP00000040905	ENSMUSG00000038170	Pde4dip	Q80YT7 Myomegalin	5	0.79348	13.96
ENSMUSP00000113872	ENSMUSG00000039804	Ncoa5	B7ZC23 Nuclear receptor coactivator 5	3	1.2601	4.0882
ENSMUSP00000101018	ENSMUSG00000035863	Palm	Q9Z0P4 Paralemmin-1	4	0.79362	46.571
ENSMUSP00000025053	ENSMUSG00000024212	Mllt1	Q9ERL0 "Btk-PH-domain binding protein; Myeloid/lymphoid or mixed-lineage leukemia (Trithorax homolog, Drosophila); translocated to, 1; Protein Mllt1 "	3	0.79377	247.14
ENSMUSP00000068987	ENSMUSG00000056121	Fez2	Q6TYB5 Fasciculation and elongation protein zeta-2	2	0.79383	10.339
ENSMUSP00000064699	ENSMUSG00000054455	Vapb	Q3TA54;Q3TU78;Q8BH80 "Putative uncharacterized protein ";"Putative uncharacterized protein ";"Vesicle-associated membrane protein, associated protein B and C; Vesicle-associated membrane protein-associated protein B "	6	1.2596	5.3318
ENSMUSP00000037441	ENSMUSG00000041341	Atg2b	Q80XK6 Autophagy-related protein 2 homolog B	3	1.2595	224.29
ENSMUSP00000136301	ENSMUSG00000050347	Gm9844	Q6ZWY8 Thymosin beta-10	2	0.79419	10.973
ENSMUSP00000045454	ENSMUSG00000040661	Rad54l2	E9QKL0 Helicase ARIP4	2	0.79428	1.9453
ENSMUSP00000082995	ENSMUSG00000037337	Map4k1	P70218 Mitogen-activated protein kinase kinase kinase kinase 1	3	0.79472	7.2598
ENSMUSP00000123765	ENSMUSG00000022110	Sucla2	Q9Z2I9 Succinyl-CoA ligase [ADP-forming] subunit beta, mitochondrial	10	0.79483	19.398
ENSMUSP00000090314	ENSMUSG00000019978	Epb4.1l2	O70318 Band 4.1-like protein 2	11	0.79496	7.8346
ENSMUSP00000117493	ENSMUSG00000034593	Myo5a	B8JK04;D3Z4J3 "Myosin Va ";"Unconventional myosin-Va "	17	0.79499	13.243
ENSMUSP00000038763	ENSMUSG00000041650	Pcca	Q91ZA3 Propionyl-CoA carboxylase alpha chain, mitochondrial	8	0.79512	8.4996
ENSMUSP00000025831	ENSMUSG00000052085	Dock8	Q8C147 Dedicator of cytokinesis protein 8	14	0.79518	11.071
ENSMUSP00000025786	ENSMUSG00000024855	Pacs1	Q8K212 Phosphofurin acidic cluster sorting protein 1	7	1.2575	9.1663
ENSMUSP00000034763	ENSMUSG00000032239	Rp9	P97762 Retinitis pigmentosa 9 protein homolog	2	0.79556	0.89047
ENSMUSP00000023099	ENSMUSG00000022462	Slc38a2	Q8CFE6 Sodium-coupled neutral amino acid transporter 2	2	0.79565	34.12
ENSMUSP00000001792	ENSMUSG00000001741	Il16	O54824 Pro-interleukin-16 Interleukin-16	5	0.7957	57.793
ENSMUSP00000112493	ENSMUSG00000029174	Tbc1d1	Q60949 TBC1 domain family member 1	1	0.79572	3.5174
ENSMUSP00000079734	ENSMUSG00000028284	Map3k7	Q62073 Mitogen-activated protein kinase kinase kinase 7	3	0.79582	11.714
ENSMUSP00000027534	ENSMUSG00000026309	Ilkap	Q8R0F6 Integrin-linked kinase-associated serine/threonine phosphatase 2C	6	1.2562	41.597
ENSMUSP00000127747	ENSMUSG00000027569	1600027N09Rik	Q14AR7;Q2NL54 "MCG6726, isoform CRA_f; Novel protein (Possible orthologue of human C20orf20); Protein 1600027N09Rik; RIKEN cDNA 1600027N09 gene ";"Putative uncharacterized protein "	2	1.2562	7.5949
ENSMUSP00000127375	ENSMUSG00000026029	Casp8	O89110 Caspase-8 Caspase-8 subunit p18 Caspase-8 subunit p10	4	1.2561	4.9556
ENSMUSP00000122017	ENSMUSG00000037110	Ralgapa2	008 "Ral GTPase activating protein, alpha subunit 2 (catalytic) [Source:MGI Symbol;Acc:MGI:3036245]" "MGI_transcript_name"	3	1.256	6.132
ENSMUSP00000034226	ENSMUSG00000031774	Fam192a	Q91WE2 Protein FAM192A	5	1.2558	7.9342
ENSMUSP00000088176	ENSMUSG00000027905	Ddx20	Q9JJY4 Probable ATP-dependent RNA helicase DDX20	5	1.2553	9.0832
ENSMUSP00000130493	ENSMUSG00000071711	Mpst	Q3UW66 Sulfurtransferase	1	1.2552	1.8515
ENSMUSP00000088320	ENSMUSG00000008226	Scrn3	Q3TMH2 Secernin-3	5	1.2547	6.403
ENSMUSP00000099306	ENSMUSG00000039703	Nploc4	P60670 Nuclear protein localization protein 4 homolog	7	1.2545	108.85
ENSMUSP00000043143	ENSMUSG00000041406	BC055324	Q3TQQ9 Uncharacterized protein C1orf112 homolog	2	1.2542	9.0665
ENSMUSP00000107820	ENSMUSG00000014959	Gorasp2	A2ATI9 "Golgi reassembly stacking protein 2; Golgi reassembly stacking protein 2, isoform CRA_d; Golgi reassembly-stacking protein 2 "	3	1.2541	4.9027
ENSMUSP00000022378	ENSMUSG00000021831	Ero1l	Q8R180 ERO1-like protein alpha	6	0.79739	5.4216
ENSMUSP00000108811	ENSMUSG00000026289	Atg16l1	Q8C0J2 Autophagy-related protein 16-1	2	1.254	9.1109
ENSMUSP00000042342	ENSMUSG00000036752	Tubb4b	P68372 Tubulin beta-4B chain	0	1.2539	66.382
ENSMUSP00000021314	ENSMUSG00000020936	Nmt1	O70310 Glycylpeptide N-tetradecanoyltransferase 1	11	1.2534	5.1832
ENSMUSP00000101151	ENSMUSG00000039480	Nt5dc1	Q8C5P5 5-nucleotidase domain-containing protein 1	6	0.79834	3.6411
ENSMUSP00000061227	ENSMUSG00000025791	Pgm2	Q9D0F9 Phosphoglucomutase-1	15	1.2523	22.016
ENSMUSP00000122371	ENSMUSG00000036452	Arhgap26	E9QAQ3 Rho GTPase-activating protein 26	3	0.7989	0.39228
ENSMUSP00000029663	ENSMUSG00000028029	Aimp1	P31230 Aminoacyl tRNA synthase complex-interacting multifunctional protein 1 Endothelial monocyte-activating polypeptide 2	4	1.2511	2.675
ENSMUSP00000037126	ENSMUSG00000040084	Bub1b	Q9Z1S0 Mitotic checkpoint serine/threonine-protein kinase BUB1 beta	2	0.79936	10.411
ENSMUSP00000137427	ENSMUSG00000000420	Galnt1	O08912 Polypeptide N-acetylgalactosaminyltransferase 1 Polypeptide N-acetylgalactosaminyltransferase 1 soluble form	2	1.2507	6.3137
ENSMUSP00000109380	ENSMUSG00000054226	Tprkb	D3YXX8 TP53RK-binding protein	1	1.2507	4.1005
ENSMUSP00000115342	ENSMUSG00000001134	Uxt	Q8CEJ2 "MCG117705, isoform CRA_a; Protein UXT; Ubiquitously expressed transcript "	3	1.2505	2.6598
ENSMUSP00000016231	ENSMUSG00000016087	Fli1	P26323 Friend leukemia integration 1 transcription factor	5	1.2499	8.0697
ENSMUSP00000126417	ENSMUSG00000023015	Racgap1	Q9WVM1 Rac GTPase-activating protein 1	6	0.8001	5.0474
ENSMUSP00000137660	ENSMUSG00000042312	S100a13	Q545H7 S100 calcium binding protein A13	2	1.2496	4.3865
ENSMUSP00000039178	ENSMUSG00000026319	2310035C23Rik	E9QM90 Protein 2310035C23Rik	2	1.2495	8.3289
ENSMUSP00000073957	ENSMUSG00000044252	Osbpl1a	Q91XL9 Oxysterol-binding protein-related protein 1	1	0.80042	99.532
ENSMUSP00000079379	ENSMUSG00000058355	Abce1	P61222 ATP-binding cassette sub-family E member 1	9	1.2489	5.9119
ENSMUSP00000107065	ENSMUSG00000029389	Ddx55	Q810A4;E9Q9T6 "Ddx55 protein ";"ATP-dependent RNA helicase DDX55 "	2	0.80092	5.1518
ENSMUSP00000029142	ENSMUSG00000027613	Eif6	O55135 Eukaryotic translation initiation factor 6	1	1.2485	0.21752
ENSMUSP00000101220	ENSMUSG00000029038	Ssu72	Q9CY97 RNA polymerase II subunit A C-terminal domain phosphatase SSU72	2	1.248	2.5093
ENSMUSP00000074115	ENSMUSG00000056870	Gulp1	Q8K2A1 PTB domain-containing engulfment adapter protein 1	1	1.248	13.131
ENSMUSP00000003203	ENSMUSG00000003119	Cdk12	Q14AX6 Cyclin-dependent kinase 12	2	1.2479	7.9644
ENSMUSP00000038977	ENSMUSG00000042719	Naa25	Q8BWZ3 N-alpha-acetyltransferase 25, NatB auxiliary subunit	4	0.80143	7.5494
ENSMUSP00000090510	ENSMUSG00000034940	Synrg	Q5SV85 Synergin gamma	11	1.2477	12.375
ENSMUSP00000053540	ENSMUSG00000021033	Gstz1	Q9WVL0 Maleylacetoacetate isomerase	2	0.80166	5.417
ENSMUSP00000033505	ENSMUSG00000031165	Was	P70315 Wiskott-Aldrich syndrome protein homolog	1	1.2474	0.44733
ENSMUSP00000046766	ENSMUSG00000035247	Hectd1	Q3T9S4;Q3U5E1;Q5EBQ8;Q8C5S2;Q91Z48;F8WIE5 "Putative uncharacterized protein ";"Putative uncharacterized protein ";"Hectd1 protein ";"Putative uncharacterized protein ";"Hectd1 protein ";"E3 ubiquitin-protein ligase HECTD1 "	7	0.80167	6.1836
ENSMUSP00000133026	ENSMUSG00000091537	Tma7	Q8K003 Translation machinery-associated protein 7	1	0.80167	7.6856
ENSMUSP00000115000	ENSMUSG00000027327	1700037H04Rik	H7BXB9 Protein 1700037H04Rik	2	1.247	7.4513
ENSMUSP00000111471	ENSMUSG00000022680	Pdxdc1	Q99K01 Pyridoxal-dependent decarboxylase domain-containing protein 1	5	0.80207	53.648
ENSMUSP00000104337	ENSMUSG00000020549	Elac2	B1ATP7 "ElaC homolog 2 (E. coli); Zinc phosphodiesterase ELAC protein 2 "	11	1.2467	6.354
ENSMUSP00000035366	ENSMUSG00000032435	Dync1li1	Q8R1Q8 Cytoplasmic dynein 1 light intermediate chain 1	14	0.80214	5.8344
ENSMUSP00000134077	ENSMUSG00000048000	Gigyf2	Q8C585;G3UYG6 "Putative uncharacterized protein ";"PERQ amino acid-rich with GYF domain-containing protein 2 "	9	1.246	5.8964
ENSMUSP00000101714	ENSMUSG00000042446	Zmym4	A2A791 Zinc finger MYM-type protein 4	7	1.2458	5.789
ENSMUSP00000136030	ENSMUSG00000062210	Tnfaip8	Q921Z5 Tumor necrosis factor alpha-induced protein 8	3	0.80277	8.8924
ENSMUSP00000099945	ENSMUSG00000020120	Plek	Q9JHK5 Pleckstrin	6	0.80278	4.6981
ENSMUSP00000020649	ENSMUSG00000020380	Rad50	Q5SV02 "DNA repair protein RAD50; RAD50 homolog (S. cerevisiae) "	26	1.2453	15.656
ENSMUSP00000131064	ENSMUSG00000029810	Tmem176b	Q9R1Q6 Transmembrane protein 176B	2	0.80309	15.725
ENSMUSP00000113854	ENSMUSG00000036270	Edc4	Q3UJB9 Enhancer of mRNA-decapping protein 4	2	1.2451	4.6154
ENSMUSP00000029814	ENSMUSG00000028164	Manba	Q8K2I4 Beta-mannosidase	2	0.80337	8.3679
ENSMUSP00000026681	ENSMUSG00000025591	Tma16	Q9CR02 Translation machinery-associated protein 16	3	1.2447	3.1328
ENSMUSP00000031072	ENSMUSG00000029176	Anapc4	Q91W96 Anaphase-promoting complex subunit 4	5	1.2446	239.42
ENSMUSP00000002403	ENSMUSG00000002332	Dhrs1	Q99L04 Dehydrogenase/reductase SDR family member 1	3	0.80358	29.13
ENSMUSP00000121283	ENSMUSG00000038766	Gabpb2	P81069 GA-binding protein subunit beta-2	3	0.80371	5.7419
ENSMUSP00000120976	ENSMUSG00000025745	Hadha	Q8BMS1 Trifunctional enzyme subunit alpha, mitochondrial Long-chain enoyl-CoA hydratase Long chain 3-hydroxyacyl-CoA dehydrogenase	19	0.8038	8.3246
ENSMUSP00000119381	ENSMUSG00000021645	Smn1	Q6LC26;B8JJX7 "Survival motor neuron ";"Survival motor neuron 1; Survival motor neuron protein "	1	1.2439	6.7178
ENSMUSP00000099938	ENSMUSG00000020321	Mdh1	P14152 Malate dehydrogenase, cytoplasmic	10	1.2435	8.0009
ENSMUSP00000129800	ENSMUSG00000037062	Sh3glb1	Q9JK48 Endophilin-B1	4	1.2434	34.772
ENSMUSP00000121957	ENSMUSG00000031403	Dkc1	A2AN81 "Dyskeratosis congenita 1, dyskerin homolog (Human); H/ACA ribonucleoprotein complex subunit 4 "	1	0.80429	4.7341
ENSMUSP00000074238	ENSMUSG00000020358	Hnrnpab	Q99020 Heterogeneous nuclear ribonucleoprotein A/B	11	1.2433	7.7473
ENSMUSP00000097140	ENSMUSG00000027326	Casc5	Q9CYF0;A3KGI3;A3KGI5;A3KGI6 "Putative uncharacterized protein ";"Cancer susceptibility candidate 5; Protein CASC5 ";"Cancer susceptibility candidate 5; Protein CASC5 ";"Cancer susceptibility candidate 5; Protein CASC5 "	3	0.80444	24.51
ENSMUSP00000092673	ENSMUSG00000038544	1110054O05Rik	Q3TXT3 SOSS complex subunit C	3	1.2429	15.856
ENSMUSP00000006451	ENSMUSG00000006288	Ttc5	Q99LG4 Tetratricopeptide repeat protein 5	2	1.2425	3.6836
ENSMUSP00000104514	ENSMUSG00000020400	Tnip1	Q9WUU8 TNFAIP3-interacting protein 1	3	1.2424	13.016
ENSMUSP00000065252	ENSMUSG00000034101	Ctnnd1	P30999 Catenin delta-1	7	0.8049	5.1316
ENSMUSP00000073144	ENSMUSG00000042772	Smg7	Q5RJH6 Protein SMG7	7	1.2419	12.305
ENSMUSP00000131422	ENSMUSG00000022771	Ppil2	Q9D787 Peptidyl-prolyl cis-trans isomerase-like 2	8	0.80532	9.7952
ENSMUSP00000057270	ENSMUSG00000047710	Zfp828	Q8K327 Chromosome alignment-maintaining phosphoprotein 1	13	1.2416	7.3423
ENSMUSP00000033480	ENSMUSG00000062949	Atp11c	E9QKK8 Probable phospholipid-transporting ATPase 11C	2	0.80543	6.2488
ENSMUSP00000014370	ENSMUSG00000014226	Cacybp	Q9CXW3 Calcyclin-binding protein	9	1.2415	6.2279
ENSMUSP00000007865	ENSMUSG00000007721	Ccdc124	Q9D8X2 Coiled-coil domain-containing protein 124	4	1.2412	9.6336
ENSMUSP00000022220	ENSMUSG00000014850	Msh3	Q8CGC9;E9QPY6 "Msh3 protein ";"DNA mismatch repair protein Msh3 "	1	1.2412	16.356
ENSMUSP00000115599	ENSMUSG00000039087	Rreb1	Q3UH06 Ras-responsive element-binding protein 1	6	1.2412	7.3921
ENSMUSP00000004097	ENSMUSG00000029705	Cux1	E9PWB4;E9QKE9 "Homeobox protein cut-like 1 ";"Homeobox protein cut-like 1 "	5	0.80601	6.9605
ENSMUSP00000018186	ENSMUSG00000018042	Cyb5r3	Q9DCN2 NADH-cytochrome b5 reductase 3 NADH-cytochrome b5 reductase 3 membrane-bound form NADH-cytochrome b5 reductase 3 soluble form	4	0.80626	5.033
ENSMUSP00000067164	ENSMUSG00000027630	Tbl1xr1	Q8BHJ5 F-box-like/WD repeat-containing protein TBL1XR1	1	0.80628	15.476
ENSMUSP00000027271	ENSMUSG00000026102	Inpp1	P49442 Inositol polyphosphate 1-phosphatase	3	1.2402	3.2769
ENSMUSP00000112497	ENSMUSG00000031310	Zmym3	B1AXS6 "Zinc finger MYM-type protein 3; Zinc finger, MYM-type 3 "	2	0.80634	4.8856
ENSMUSP00000130532	ENSMUSG00000068184	Ndufaf2	Q59J78 Mimitin, mitochondrial	4	1.2399	5.6691
ENSMUSP00000052872	ENSMUSG00000025153	Fasn	P19096 "Fatty acid synthase [Acyl-carrier-protein] S-acetyltransferase [Acyl-carrier-protein] S-malonyltransferase 3-oxoacyl-[acyl-carrier-protein] synthase 3-oxoacyl-[acyl-carrier-protein] reductase 3-hydroxypalmitoyl-[acyl-carrier-protein] dehydratase Eno /.../yl-carrier-protein] reductase Oleoyl-[acyl-carrier-protein] hydrolase"	18	1.2398	21.01
ENSMUSP00000074490	ENSMUSG00000032077	Bud13	Q8R149 BUD13 homolog	3	1.2395	4.9616
ENSMUSP00000102807	ENSMUSG00000028488	Sh3gl2	Q8BXU5 "Endophilin-A1; SH3-domain GRB2-like 2 "	2	0.80679	8.9194
ENSMUSP00000129494	ENSMUSG00000001285	Myg1	010 "melanocyte proliferating gene 1 [Source:MGI Symbol;Acc:MGI:1929864]" "MGI_transcript_name"	1	1.2391	0.79128
ENSMUSP00000126180	ENSMUSG00000066306	Numa1	Q91W16;F6ZQA3 "Numa1 protein ";"Protein Numa1 "	1	1.2391	22.659
ENSMUSP00000119989	ENSMUSG00000065979	Cpped1	D3Z7F7 Calcineurin-like phosphoesterase domain-containing protein 1	2	0.80726	11.515
ENSMUSP00000133249	ENSMUSG00000005899	Smpd4	E9QAA5 Sphingomyelin phosphodiesterase 4	1	0.80734	1.6211
ENSMUSP00000030345	ENSMUSG00000028607	Cpt2	P52825 Carnitine O-palmitoyltransferase 2, mitochondrial	4	1.2386	4.5661
ENSMUSP00000107512	ENSMUSG00000025225	Nfkb2	Q9WTK5 Nuclear factor NF-kappa-B p100 subunit Nuclear factor NF-kappa-B p52 subunit	6	0.80749	11.814
ENSMUSP00000089437	ENSMUSG00000033499	Larp4b	Q6A0A2 La-related protein 4B	6	1.2384	4.5472
ENSMUSP00000071715	ENSMUSG00000028068	Iqgap3	Q3UQP1;F8VQ29 "Putative uncharacterized protein ";"Protein Iqgap3 "	3	1.2383	50.47
ENSMUSP00000102987	ENSMUSG00000019173	Rab5c	P35278 Ras-related protein Rab-5C	3	1.2382	2.7361
ENSMUSP00000099752	ENSMUSG00000055612	Cdca7	Q9D0M2 Cell division cycle-associated protein 7	1	1.2381	4.2045
ENSMUSP00000107720	ENSMUSG00000009013	Dynll1	P63168 Dynein light chain 1, cytoplasmic	3	0.80771	1.5753
ENSMUSP00000020478	ENSMUSG00000020246	Hcfc2	A0AUN4;G5E837 "Hcfc2 protein ";"Host cell factor 2; MCG118035, isoform CRA_a "	2	0.80781	9.8939
ENSMUSP00000034303	ENSMUSG00000031843	Mphosph6	Q9D1Q1 M-phase phosphoprotein 6	3	1.2377	4.4788
ENSMUSP00000021083	ENSMUSG00000020737	Hn1	P97825 Hematological and neurological expressed 1 protein	1	1.2375	3.7583
ENSMUSP00000047186	ENSMUSG00000039168	Dap	Q91XC8 Death-associated protein 1	2	1.2375	9.0777
ENSMUSP00000025357	ENSMUSG00000024480	Ap3s1	Q9DCR2 AP-3 complex subunit sigma-1	3	0.80814	26.441
ENSMUSP00000001712	ENSMUSG00000020196	Cabin1	Q3TGB0;Q80X22;G3X8Q1 "Putative uncharacterized protein ";"Cabin1 protein ";"Calcineurin binding protein 1, isoform CRA_a; Protein Cabin1 "	7	0.80825	13.179
ENSMUSP00000024967	ENSMUSG00000024151	Msh2	P43247 DNA mismatch repair protein Msh2	15	0.80832	5.8172
ENSMUSP00000054837	ENSMUSG00000048402	Gli2	Q0VGT2 Zinc finger protein GLI2	2	0.80834	21.385
ENSMUSP00000042882	ENSMUSG00000038046	Rnmtl1	Q5ND52 RNA methyltransferase-like protein 1	4	1.237	6.6425
ENSMUSP00000136233	ENSMUSG00000025817	Nudt5	Q9JKX6 ADP-sugar pyrophosphatase	7	1.2369	4.9189
ENSMUSP00000048529	ENSMUSG00000037315	Phf16	Q6IE82 Protein Jade-3	1	0.80851	5.1715
ENSMUSP00000128918	ENSMUSG00000034252	Senp6	Q6P7W0 Sentrin-specific protease 6	2	0.80856	1.0685
ENSMUSP00000046585	ENSMUSG00000024981	Acsl5	Q8JZR0 Long-chain-fatty-acid--CoA ligase 5	7	0.80857	19.81
ENSMUSP00000070993	ENSMUSG00000020849	Ywhae	P62259 14-3-3 protein epsilon	9	1.2367	9.0127
ENSMUSP00000052245	ENSMUSG00000025026	Add3	Q9QYB5 Gamma-adducin	6	0.80861	15.102
ENSMUSP00000135426	ENSMUSG00000025007	Aldh18a1	Q9Z110 Delta-1-pyrroline-5-carboxylate synthase Glutamate 5-kinase Gamma-glutamyl phosphate reductase	9	0.80873	9.4297
ENSMUSP00000137236	ENSMUSG00000075053	Vdac3-ps1	Q3UFA8;J3QPE8 "Putative uncharacterized protein ";"MCG16555; Uncharacterized protein "	5	1.2364	5.5777
ENSMUSP00000030306	ENSMUSG00000028572	Hook1	Q8BIL5 Protein Hook homolog 1	5	1.2364	5.9639
ENSMUSP00000121216	ENSMUSG00000022721	Trmt2a	Q8BNV1 tRNA (uracil-5-)-methyltransferase homolog A	2	0.80903	7.152
ENSMUSP00000037348	ENSMUSG00000036880	Acaa2	Q8BWT1 3-ketoacyl-CoA thiolase, mitochondrial	10	0.80908	23.881
ENSMUSP00000113844	ENSMUSG00000039936	Pik3cd	B0QZL5;B1AS24;B1AS25;B1AS26;B1AS27;B1AS28 "Phosphatidylinositol 3-kinase catalytic delta polypeptide; Phosphatidylinositol 4,5-bisphosphate 3-kinase catalytic subunit delta isoform ";"Phosphatidylinositol 3-kinase catalytic delta polypeptide; Phosphatidylinositol 4,5-bisphosphate 3-kinase catalytic subunit delta isoform ";"Phosphatidylinositol 3-kinase catalytic delta polypeptide; Phosphatidylino…	4	0.80912	41.835
ENSMUSP00000027438	ENSMUSG00000026234	Ncl	P09405 Nucleolin	33	1.2359	8.248
ENSMUSP00000072871	ENSMUSG00000035024	Ncapd3	NP_835214.2 condensin-2 complex subunit D3	4	0.80918	26.051
ENSMUSP00000028917	ENSMUSG00000027430	Dtd1	Q9DD18 D-tyrosyl-tRNA(Tyr) deacylase 1	1	1.2356	14.022
ENSMUSP00000125663	ENSMUSG00000029056	Pank4	Q05CZ0 Pank4 protein	2	1.2356	0.32422
ENSMUSP00000037682	ENSMUSG00000022723	Crybg3	Q80W49 Beta/gamma crystallin domain-containing protein 3	2	1.2356	104.51
ENSMUSP00000046910	ENSMUSG00000037072	Sep15	Q9ERR7 15 kDa selenoprotein	3	1.2356	1.0457
ENSMUSP00000025217	ENSMUSG00000024359	Hspa9	P38647 Stress-70 protein, mitochondrial	28	0.80937	9.535
ENSMUSP00000117022	ENSMUSG00000037601	Nme1	P15532 Nucleoside diphosphate kinase A	1	1.2355	4.2691
ENSMUSP00000030348	ENSMUSG00000028609	Magoh	P61327 Protein mago nashi homolog	4	1.2352	5.966
ENSMUSP00000075613	ENSMUSG00000062761	Zfp512	Q69Z99 Zinc finger protein 512	5	1.2352	14.444
ENSMUSP00000123860	ENSMUSG00000026502	Desi2	003 "desumoylating isopeptidase 2 [Source:MGI Symbol;Acc:MGI:1926075]" "MGI_transcript_name"	2	0.80972	1.5271
ENSMUSP00000028098	ENSMUSG00000026761	Orc4	O88708 Origin recognition complex subunit 4	2	1.2346	11.599
ENSMUSP00000065643	ENSMUSG00000051166	Eml5	Q8BQM8 Echinoderm microtubule-associated protein-like 5	1	1.2346	7.522
ENSMUSP00000030556	ENSMUSG00000028771	Ptpn12	P35831 Tyrosine-protein phosphatase non-receptor type 12	7	1.2345	119.59
ENSMUSP00000135769	ENSMUSG00000029064	Gnb1	H3BLF7 Guanine nucleotide-binding protein G(I)/G(S)/G(T) subunit beta-1	1	0.8101	1.6987
ENSMUSP00000040890	ENSMUSG00000041645	Ddx24	Q9ESV0 ATP-dependent RNA helicase DDX24	9	0.81014	9.4556
ENSMUSP00000128246	ENSMUSG00000002227	Mov10	P23249 Putative helicase MOV-10	3	0.81018	8.1389
ENSMUSP00000077612	ENSMUSG00000018446	C1qbp	Q8R5L1 "Complement component 1 Q subcomponent-binding protein, mitochondrial; Complement component 1, q subcomponent binding protein; Complement component 1, q subcomponent binding protein, isoform CRA_b; p32-RACK "	5	1.2341	20.671
ENSMUSP00000105166	ENSMUSG00000020288	Ahsa2	Q8N9S3 Activator of 90 kDa heat shock protein ATPase homolog 2	3	1.234	5.4657
ENSMUSP00000126621	ENSMUSG00000025968	Ndufs1	Q91VD9 NADH-ubiquinone oxidoreductase 75 kDa subunit, mitochondrial	6	1.2339	5.1242
ENSMUSP00000029708	ENSMUSG00000028070	Apoa1bp	Q8K4Z3 NAD(P)H-hydrate epimerase	2	1.2339	9.0219
ENSMUSP00000124129	ENSMUSG00000009687	Fxyd5	012 "FXYD domain-containing ion transport regulator 5 [Source:MGI Symbol;Acc:MGI:1201785]" "MGI_transcript_name"	3	0.8105	5.4688
ENSMUSP00000018476	ENSMUSG00000022329	Stk3	Q9JI10 Serine/threonine-protein kinase 3 Serine/threonine-protein kinase 3 36kDa subunit Serine/threonine-protein kinase 3 20kDa subunit	5	1.2336	8.087
ENSMUSP00000127839	ENSMUSG00000038712	Fam63a	Q76LS9 Protein FAM63A	2	0.81067	8.2185
ENSMUSP00000064465	ENSMUSG00000058290	Espl1	P60330 Separin	2	0.81071	21.316
ENSMUSP00000035644	ENSMUSG00000035125	AW146020	Q8BKT3 GC-rich sequence DNA-binding factor 2	4	0.81076	5.1197
ENSMUSP00000088349	ENSMUSG00000068874	Selenbp1	P17563 Selenium-binding protein 1	6	1.2332	6.3369
ENSMUSP00000102015	ENSMUSG00000030727	Rabep2	Q91WG2 Rab GTPase-binding effector protein 2	5	0.81092	8.9471
ENSMUSP00000131262	ENSMUSG00000000568	Hnrnpd	E9Q5B6;F6SHF3 "Heterogeneous nuclear ribonucleoprotein D0 ";"Heterogeneous nuclear ribonucleoprotein D0 "	7	0.81093	6.1122
ENSMUSP00000114647	ENSMUSG00000029234	Tmem165	D3YV67 Transmembrane protein 165	2	0.81115	9.6195
ENSMUSP00000085650	ENSMUSG00000048874	Phf3	B2RQG2;Q4FZG1;Q80U54;Q8BU94 "PHD finger protein 3; Protein Phf3 ";"Phf3 protein ";"MKIAA0244 protein ";"Putative uncharacterized protein "	11	1.2328	7.5247
ENSMUSP00000095081	ENSMUSG00000052428	Tmco1	Q921L3 Transmembrane and coiled-coil domain-containing protein 1	5	1.2326	5.8059
ENSMUSP00000034469	ENSMUSG00000031987	Egln1	Q91YE3 Egl nine homolog 1	3	1.2325	6.7484
ENSMUSP00000039422	ENSMUSG00000090112	Shprh	Q7TPQ3 E3 ubiquitin-protein ligase SHPRH	2	0.8114	3.8615
ENSMUSP00000043103	ENSMUSG00000056211	R3hdm1	Q8BQ07;E9Q9Q2 "Putative uncharacterized protein ";"Protein R3hdm1 "	5	1.2324	4.0958
ENSMUSP00000027810	ENSMUSG00000026526	Fh1	P97807 Fumarate hydratase, mitochondrial	10	1.2322	6.0086
ENSMUSP00000034585	ENSMUSG00000032080	Apoa4	P06728 Apolipoprotein A-IV	2	0.81159	23.679
ENSMUSP00000109170	ENSMUSG00000062110	Scfd2	Q8BTY8 Sec1 family domain-containing protein 2	4	1.232	4.1356
ENSMUSP00000022536	ENSMUSG00000021965	Ska3	Q8C263 Spindle and kinetochore-associated protein 3	2	0.81207	53.326
ENSMUSP00000109230	ENSMUSG00000079477	Rab7	P51150 Ras-related protein Rab-7a	9	0.81226	22.435
ENSMUSP00000048489	ENSMUSG00000039637	Coro7	Q9D2V7 Coronin-7	5	0.81228	4.1644
ENSMUSP00000124426	ENSMUSG00000021666	Gfm2	E0CXH2;E0CY79 "Ribosome-releasing factor 2, mitochondrial ";"Ribosome-releasing factor 2, mitochondrial "	1	1.231	2.2195
ENSMUSP00000026891	ENSMUSG00000025785	Exosc7	Q9D0M0 Exosome complex exonuclease RRP42	3	1.2304	8.4813
ENSMUSP00000080641	ENSMUSG00000061650	Med9	Q8VCS6 Mediator of RNA polymerase II transcription subunit 9	1	1.2303	1.3347
ENSMUSP00000000759	ENSMUSG00000000743	Chmp1a	Q921W0 Charged multivesicular body protein 1a	4	1.2302	7.844
ENSMUSP00000091452	ENSMUSG00000020687	Cdc27	A2A6Q5 Cell division cycle protein 27 homolog	8	1.2301	6.923
ENSMUSP00000102976	ENSMUSG00000005621	Zfp592	Q8BHZ4 Zinc finger protein 592	6	1.23	12.916
ENSMUSP00000022322	ENSMUSG00000021794	Glud1	P26443 Glutamate dehydrogenase 1, mitochondrial	10	0.81302	35.456
ENSMUSP00000002808	ENSMUSG00000002731	Prkra	Q9WTX2 Interferon-inducible double stranded RNA-dependent protein kinase activator A	1	1.2294	10.932
ENSMUSP00000106124	ENSMUSG00000029657	Hsph1	Q8C6H1;D3Z027;E9Q0U7 "Putative uncharacterized protein ";"Heat shock protein 105 kDa ";"Heat shock protein 105 kDa "	15	0.81343	7.0167
ENSMUSP00000070549	ENSMUSG00000051934	Spats2	Q8K1N4 Spermatogenesis-associated serine-rich protein 2	4	0.81351	11.527
ENSMUSP00000105657	ENSMUSG00000027423	Snx5	Q9D8U8 Sorting nexin-5	11	1.2292	7.5378
ENSMUSP00000118601	ENSMUSG00000037012	Hk1	Q3TTB4;G3UVV4 "Putative uncharacterized protein ";"Hexokinase 1, isoform CRA_f; Hexokinase-1 "	11	0.81357	51.993
ENSMUSP00000034644	ENSMUSG00000032127	Vps11	Q91W86 Vacuolar protein sorting-associated protein 11 homolog	6	1.2288	7.0923
ENSMUSP00000105321	ENSMUSG00000021595	Nsun2	Q1HFZ0 tRNA (cytosine(34)-C(5))-methyltransferase	17	1.2287	6.8762
ENSMUSP00000105212	ENSMUSG00000021596	Mctp1	E9PW38 Protein Mctp1	2	0.81387	15.637
ENSMUSP00000118588	ENSMUSG00000056216	Cebpg	P53568 CCAAT/enhancer-binding protein gamma	2	0.81398	9.2549
ENSMUSP00000041831	ENSMUSG00000037197	Rbm17	Q8JZX4 Splicing factor 45	15	1.2285	14.737
ENSMUSP00000027251	ENSMUSG00000026082	Rev1	Q920Q2 DNA repair protein REV1	2	0.81404	20.986
ENSMUSP00000049280	ENSMUSG00000034083	Ccdc174	Q3U155 Uncharacterized protein C3orf19 homolog	2	0.81413	3.8821
ENSMUSP00000137977	ENSMUSG00000062963	Ufc1	004 "ubiquitin-fold modifier conjugating enzyme 1 [Source:MGI Symbol;Acc:MGI:1913405]" "MGI_transcript_name"	2	1.2282	3.4413
ENSMUSP00000030698	ENSMUSG00000028879	Stx12	Q9ER00 Syntaxin-12	4	0.81484	6.9782
ENSMUSP00000114356	ENSMUSG00000028035	Dnajb4	Q9D832 DnaJ homolog subfamily B member 4	4	1.2265	30.652
ENSMUSP00000090991	ENSMUSG00000033009	Ogfod1	Q3U0K8 2-oxoglutarate and iron-dependent oxygenase domain-containing protein 1	2	1.2264	2.4518
ENSMUSP00000055969	ENSMUSG00000022685	Parn	Q8VDG3 Poly(A)-specific ribonuclease PARN	9	1.226	3.3079
ENSMUSP00000105320	ENSMUSG00000022436	Sh3bp1	A2A5V1;A2A5V2 "SH3 domain-binding protein 1; SH3-domain binding protein 1 ";"SH3 domain-binding protein 1; SH3-domain binding protein 1 "	7	0.81595	8.3886
ENSMUSP00000124089	ENSMUSG00000040524	Zfp609	Q8BZ47 Zinc finger protein 609	3	0.81612	7.2789
ENSMUSP00000005606	ENSMUSG00000005469	Prkaca	P05132 cAMP-dependent protein kinase catalytic subunit alpha	1	1.2252	4.8979
ENSMUSP00000105698	ENSMUSG00000035439	Haus8	Q99L00 HAUS augmin-like complex subunit 8	2	1.2252	8.7308
ENSMUSP00000055470	ENSMUSG00000017291	Taok1	Q5F2E8 Serine/threonine-protein kinase TAO1	3	0.81653	15.906
ENSMUSP00000084582	ENSMUSG00000029171	Pgm1	Q7TSV4 Phosphoglucomutase-2	7	1.2246	6.2462
ENSMUSP00000022009	ENSMUSG00000021537	Cetn3	O35648 Centrin-3	4	1.2243	20.796
ENSMUSP00000137171	ENSMUSG00000096255	Dynlt1b	P51807 Dynein light chain Tctex-type 1	2	0.81691	8.7802
ENSMUSP00000097184	ENSMUSG00000003604	Aven	A2AGL5 "Apoptosis, caspase activation inhibitor; Apoptosis, caspase activation inhibitor, isoform CRA_c; Cell death regulator Aven "	1	0.81721	0.27391
ENSMUSP00000022369	ENSMUSG00000021823	Vcl	Q64727 Vinculin	19	1.2236	6.2884
ENSMUSP00000025804	ENSMUSG00000024870	Rab1b	Q9D1G1 Ras-related protein Rab-1B	5	0.81732	12.804
ENSMUSP00000098052	ENSMUSG00000029610	Aimp2	Q8R3V2 "Aminoacyl tRNA synthase complex-interacting multifunctional protein 2; JTV1 gene "	2	1.2235	12.099
ENSMUSP00000019517	ENSMUSG00000019373	Cops3	O88543 COP9 signalosome complex subunit 3	6	1.2233	5.0733
ENSMUSP00000108542	ENSMUSG00000035437	Rabgap1	A2AWA9 Rab GTPase-activating protein 1	5	1.2233	3.2852
ENSMUSP00000111241	ENSMUSG00000005262	Ufd1l	P70362 Ubiquitin fusion degradation protein 1 homolog	3	1.2231	1.0921
ENSMUSP00000092463	ENSMUSG00000037210	Fam193a	Q8CGI1 Protein FAM193A	2	0.81782	3.8259
ENSMUSP00000114389	ENSMUSG00000075703	Ept1	D6RE20 "DNA segment, Chr 5, Wayne State University 178, expressed, isoform CRA_b; Ethanolaminephosphotransferase 1 "	1	0.81786	0.12345
ENSMUSP00000032114	ENSMUSG00000030036	Mogs	Q80UM7 Mannosyl-oligosaccharide glucosidase	3	0.81795	8.127
ENSMUSP00000132345	ENSMUSG00000056917	Sipa1	Q3V403;E9Q0Y4 "Putative uncharacterized protein ";"Signal-induced proliferation-associated protein 1 "	2	0.81803	6.3644
ENSMUSP00000118336	ENSMUSG00000025139	Tollip	A9JEI5 "Toll interacting protein; Toll interacting protein, isoform CRA_b; Toll-interacting protein "	3	1.2224	1.6854
ENSMUSP00000032441	ENSMUSG00000030301	Ccdc91	Q9D8L5 Coiled-coil domain-containing protein 91	5	0.81807	43.786
ENSMUSP00000052127	ENSMUSG00000046962	Zfp295	Q8CDB1;Q8R0A4;G3X9A3 "Putative uncharacterized protein ";"Zfp295 protein ";"Protein Zfp295; Zinc finger protein 295, isoform CRA_a "	3	0.81822	3.7354
ENSMUSP00000044647	ENSMUSG00000026288	Inpp5d	Q9ES52 Phosphatidylinositol 3,4,5-trisphosphate 5-phosphatase 1	11	1.2217	10.016
ENSMUSP00000072406	ENSMUSG00000029547	Ints1	Q6P4S8 Integrator complex subunit 1	4	0.81856	7.1152
ENSMUSP00000045460	ENSMUSG00000040850	Psme4	Q5SSW2 Proteasome activator complex subunit 4	4	1.2214	5.8484
ENSMUSP00000113161	ENSMUSG00000008822	Acyp1	P56376 Acylphosphatase-1	5	1.2213	8.3864
ENSMUSP00000046311	ENSMUSG00000037499	Nenf	Q9CQ45 Neudesin	2	0.81887	5.5063
ENSMUSP00000123189	ENSMUSG00000068663	Clec16a	Q80U30 Protein CLEC16A	2	0.81894	19.612
ENSMUSP00000113182	ENSMUSG00000024539	Ptpn2	D3Z6W2 Tyrosine-protein phosphatase non-receptor type	1	0.81898	0.72999
ENSMUSP00000106269	ENSMUSG00000027254	Mtap1a	Q9QYR6 Microtubule-associated protein 1A MAP1A heavy chain MAP1 light chain LC2	3	1.2209	11.904
ENSMUSP00000114049	ENSMUSG00000029475	Kdm2b	D3YV31;D3YVU7 "Lysine-specific demethylase 2B ";"Lysine-specific demethylase 2B "	2	0.81913	4.3182
ENSMUSP00000103528	ENSMUSG00000000275	Trim25	Q61510 E3 ubiquitin/ISG15 ligase TRIM25	7	1.2208	23.872
ENSMUSP00000000305	ENSMUSG00000000296	Tpd52l1	O54818 Tumor protein D53	2	0.81926	0.11788
ENSMUSP00000022226	ENSMUSG00000021713	Ppwd1	Q8CEC6 Peptidylprolyl isomerase domain and WD repeat-containing protein 1	5	1.2204	12.759
ENSMUSP00000112121	ENSMUSG00000034442	Trmt5	Q9D0C4 tRNA (guanine(37)-N1)-methyltransferase	3	1.2204	3.5574
ENSMUSP00000050592	ENSMUSG00000051220	Ercc6l	Q8BHK9 DNA excision repair protein ERCC-6-like	12	0.81943	8.0524
ENSMUSP00000128803	ENSMUSG00000090841	Myl6	Q60605 Myosin light polypeptide 6	4	0.81949	4.8681
ENSMUSP00000035199	ENSMUSG00000032580	Rbm5	Q91YE7 RNA-binding protein 5	3	0.81954	1.5546
ENSMUSP00000084467	ENSMUSG00000072889	Nfxl1	Q8K263;Q8R217;E9Q3K1;E9Q8I7 "Nfxl1 protein ";"Nfxl1 protein ";"Protein Nfxl1 ";"Protein Nfxl1 "	2	0.8196	0.55593
ENSMUSP00000021522	ENSMUSG00000021102	Glrx5	Q80Y14 Glutaredoxin-related protein 5, mitochondrial	2	1.2199	3.0401
ENSMUSP00000001365	ENSMUSG00000028811	Yars	Q91WQ3 Tyrosine--tRNA ligase, cytoplasmic	24	1.2196	4.4286
ENSMUSP00000099584	ENSMUSG00000029465	Arpc3	Q9JM76 Actin-related protein 2/3 complex subunit 3	2	1.2195	7.1849
ENSMUSP00000112463	ENSMUSG00000000902	Smarcb1	Q9Z0H3 SWI/SNF-related matrix-associated actin-dependent regulator of chromatin subfamily B member 1	2	0.82004	6.7561
ENSMUSP00000067971	ENSMUSG00000036779	Papd5	B7ZMU2;F8WI26 "Papd5 protein ";"PAP-associated domain-containing protein 5 "	2	0.8201	44.767
ENSMUSP00000108056	ENSMUSG00000059811	Atl2	Q8C081;E9QND8 "Putative uncharacterized protein ";"Atlastin-2 "	4	0.82025	3.3594
ENSMUSP00000021866	ENSMUSG00000021428	Riok1	Q922Q2 Serine/threonine-protein kinase RIO1	4	1.2191	11.597
ENSMUSP00000122255	ENSMUSG00000026924	Sec16a	Q80U43 "MKIAA0310 protein; SEC16 homolog A (S. cerevisiae) "	4	1.2191	34.894
ENSMUSP00000022469	ENSMUSG00000021910	Nisch	Q80TM9 Nischarin	6	0.82038	7.6286
ENSMUSP00000071134	ENSMUSG00000062380	Tubb3	Q9ERD7 Tubulin beta-3 chain	1	1.2188	5.8896
ENSMUSP00000089045	ENSMUSG00000033991	Ttc37	F8VPK0 Protein Ttc37	7	1.2186	16.334
ENSMUSP00000107400	ENSMUSG00000029456	Acad10	Q8K370 Acyl-CoA dehydrogenase family member 10	2	0.82068	106.28
ENSMUSP00000034426	ENSMUSG00000031948	Kars	Q99MN1 Lysine--tRNA ligase	12	1.2185	4.267
ENSMUSP00000136087	ENSMUSG00000020964	Sel1l	Q6PFR3;Q80YC0;J3QJX3 "Sel1l protein ";"Sel1l protein ";"Protein sel-1 homolog 1 "	5	0.82081	10.551
ENSMUSP00000075067	ENSMUSG00000057113	Npm1	Q61937 Nucleophosmin	14	1.2183	15.35
ENSMUSP00000022882	ENSMUSG00000022272	Myo10	P70316;Q3TXD6;D3Z0V4;E9Q5G1 "Myosin X ";"Putative uncharacterized protein ";"Unconventional myosin-X ";"Unconventional myosin-X "	2	0.82085	4.6859
ENSMUSP00000128278	ENSMUSG00000030536	Iqgap1	Q9JKF1 Ras GTPase-activating-like protein IQGAP1	30	0.8211	9.058
ENSMUSP00000001412	ENSMUSG00000001376	Ccdc132	Q8CI71 Coiled-coil domain-containing protein 132	8	1.2177	16.535
ENSMUSP00000080301	ENSMUSG00000027091	Zc3h15	Q3TIV5 Zinc finger CCCH domain-containing protein 15	8	1.2177	7.9272
ENSMUSP00000021135	ENSMUSG00000020783	1200014J11Rik	Q8BZR9 Uncharacterized protein C17orf85 homolog	7	1.2176	7.6392
ENSMUSP00000124601	ENSMUSG00000033004	Mycbp2	F6SMY7 Probable E3 ubiquitin-protein ligase MYCBP2	6	0.82173	15.194
ENSMUSP00000041820	ENSMUSG00000040018	Cox15	Q8BJ03 Cytochrome c oxidase assembly protein COX15 homolog	4	0.82182	7.0152
ENSMUSP00000112927	ENSMUSG00000030805	Stx4a	P70452 Syntaxin-4	5	0.82196	12.572
ENSMUSP00000051479	ENSMUSG00000049470	Aff4	Q9ESC8 AF4/FMR2 family member 4	3	1.2165	11.271
ENSMUSP00000123613	ENSMUSG00000003528	Slc25a1	004 "solute carrier family 25 (mitochondrial carrier, citrate transporter), member 1 [Source:MGI Symbol;Acc:MGI:1345283]" "MGI_transcript_name"	2	0.82205	2.219
ENSMUSP00000066891	ENSMUSG00000009207	Lnp	Q7TQ95 Protein lunapark	5	1.2156	9.0437
ENSMUSP00000118239	ENSMUSG00000027715	Ccna2	D6RIK7 Cyclin-A2	2	0.82267	3.4131
ENSMUSP00000048714	ENSMUSG00000040697	Dnajc16	Q80TN4 DnaJ homolog subfamily C member 16	2	0.82269	6.8093
ENSMUSP00000042918	ENSMUSG00000042111	Ccdc115	Q8VE99 Coiled-coil domain-containing protein 115	2	1.2154	11.679
ENSMUSP00000086788	ENSMUSG00000035161	Ints6	Q6PCM2 Integrator complex subunit 6	9	0.82303	14.428
ENSMUSP00000041467	ENSMUSG00000038393	Txnip	Q8BG60 Thioredoxin-interacting protein	4	1.2148	4.9249
ENSMUSP00000074953	ENSMUSG00000042625	Safb2	Q80YR5 Scaffold attachment factor B2	11	1.2148	9.0783
ENSMUSP00000032237	ENSMUSG00000030138	Bms1	Q3UYW7;Q3V0N4;Q6PGF5;Q8CEG3;Q8K0N8 "Putative uncharacterized protein ";"Putative uncharacterized protein ";"BMS1 homolog, ribosome assembly protein (Yeast); BMS1-like, ribosome assembly protein (Yeast); Protein Bms1 ";"Putative uncharacterized protein ";"Bms1 protein "	9	0.82338	4.9595
ENSMUSP00000010597	ENSMUSG00000010453	Kansl3	A2RSY1 KAT8 regulatory NSL complex subunit 3	3	1.2145	6.3685
ENSMUSP00000052905	ENSMUSG00000022338	Eny2	Q9JIX0 Enhancer of yellow 2 transcription factor homolog	3	0.82344	7.7265
ENSMUSP00000130492	ENSMUSG00000010376	Nedd8	P29595 NEDD8	2	0.82345	12.032
ENSMUSP00000042224	ENSMUSG00000042628	Zfyve1	Q810J8 Zinc finger FYVE domain-containing protein 1	2	1.2142	2.006
ENSMUSP00000132380	ENSMUSG00000029672	Fam3c	E9Q0W5 Protein FAM3C	3	0.82363	4.336
ENSMUSP00000034220	ENSMUSG00000031770	Herpud1	Q8C4N0;Q921B3 "Homocysteine-responsive endoplasmic reticulum-resident ubiquitin-like domain member 1 protein ";"Homocysteine-inducible, endoplasmic reticulum stress-inducible, ubiquitin-like domain member 1 "	1	0.82379	5.2082
ENSMUSP00000058785	ENSMUSG00000061032	Rrp1	P56183 Ribosomal RNA processing protein 1 homolog A	5	0.82387	4.1175
ENSMUSP00000000260	ENSMUSG00000000253	Gmpr	Q9DCZ1 GMP reductase 1	4	1.2137	5.7813
ENSMUSP00000080224	ENSMUSG00000054612	Mgmt	P26187 Methylated-DNA--protein-cysteine methyltransferase	3	1.2136	1.5756
ENSMUSP00000107826	ENSMUSG00000021948	Prkcd	Q1MX43;Q3TT74 "Protein kinase C delta type; Protein kinase C, delta IV ";"Putative uncharacterized protein "	5	1.2133	11.536
ENSMUSP00000030684	ENSMUSG00000028869	Gnl2	Q99LH1 Nucleolar GTP-binding protein 2	8	1.2131	28.156
ENSMUSP00000036924	ENSMUSG00000033712	2610301G19Rik	Q8VDP4 DBIRD complex subunit KIAA1967 homolog	8	0.82435	5.3214
ENSMUSP00000040840	ENSMUSG00000033096	Apmap	Q9D7N9 Adipocyte plasma membrane-associated protein	3	0.82449	3.4072
ENSMUSP00000097809	ENSMUSG00000026803	Ttf1	Q62187 Transcription termination factor 1	2	1.2128	21.187
ENSMUSP00000032916	ENSMUSG00000030678	Maz	F8VPK3 Myc-associated zinc finger protein	1	0.82458	4.5436
ENSMUSP00000121165	ENSMUSG00000015214	Mtmr1	Q8CIU4 Myotubularin-related 1 isoform E	2	1.2125	6.7571
ENSMUSP00000111173	ENSMUSG00000029629	Phf14	Q9D4H9 PHD finger protein 14	5	1.2125	15.534
ENSMUSP00000036705	ENSMUSG00000062234	Gak	Q99KY4 Cyclin-G-associated kinase	5	0.82479	10.149
ENSMUSP00000045816	ENSMUSG00000036181	Hist1h1c	P15864 Histone H1.2	4	1.212	6.3883
ENSMUSP00000002825	ENSMUSG00000002748	Baz1b	Q9Z277 Tyrosine-protein kinase BAZ1B	16	0.82528	6.475
ENSMUSP00000020504	ENSMUSG00000020267	Hint1	P70349 Histidine triad nucleotide-binding protein 1	2	1.2116	5.9986
ENSMUSP00000049000	ENSMUSG00000024038	Ndufv3	Q3U422;Q3U4K3;Q9CU17 "NADH dehydrogenase [ubiquinone] flavoprotein 3, mitochondrial; RIKEN cDNA 1500032D16, isoform CRA_a ";"Putative uncharacterized protein ";"Putative uncharacterized protein "	4	1.2114	6.2427
ENSMUSP00000132600	ENSMUSG00000005045	Chd5	Q4QQN1;E9PYU4 "Chd5 protein ";"Protein Chd5 "	3	0.82602	20.02
ENSMUSP00000025659	ENSMUSG00000024750	Zfand5	O88878 AN1-type zinc finger protein 5	2	0.82603	7.1095
ENSMUSP00000098687	ENSMUSG00000070733	Fryl	Q80UX7;Q80XD5;Q99KZ2;Q9CS05;F8VQ05 "Fryl protein ";"Fryl protein ";"Fryl protein ";"Putative uncharacterized protein ";"Protein Fryl "	5	0.82605	26.554
ENSMUSP00000030760	ENSMUSG00000028923	Necap2	Q9D1J1 Adaptin ear-binding coat-associated protein 2	3	0.8261	4.611
ENSMUSP00000080791	ENSMUSG00000020802	Ube2o	Q6ZPJ3 Ubiquitin-conjugating enzyme E2 O	5	1.2103	3.1185
ENSMUSP00000047950	ENSMUSG00000038416	Cdc16	Q8R349 Cell division cycle protein 16 homolog	4	1.2102	3.5741
ENSMUSP00000119430	ENSMUSG00000034931	Dhx8	A2A4N9 "ATP-dependent RNA helicase DHX8; DEAH (Asp-Glu-Ala-His) box polypeptide 8 "	6	1.2099	6.356
ENSMUSP00000030814	ENSMUSG00000028969	Cdk5	P49615 Cyclin-dependent kinase 5	3	1.2098	8.0106
ENSMUSP00000042544	ENSMUSG00000045482	Trrap	Q8BW25;D3YY11;E9PZA7 "Putative uncharacterized protein ";"Transformation/transcription domain-associated protein ";"Transformation/transcription domain-associated protein "	9	0.82674	13.444
ENSMUSP00000099772	ENSMUSG00000037275	Gemin5	A2AFQ9;A2AFR1 "Gem (Nuclear organelle) associated protein 5; Gem-associated protein 5 ";"Gem (Nuclear organelle) associated protein 5 "	9	1.2095	10.012
ENSMUSP00000025562	ENSMUSG00000024660	Incenp	Q9WU62 Inner centromere protein	8	0.82711	11.224
ENSMUSP00000036998	ENSMUSG00000023845	Lnpep	Q8C129 Leucyl-cystinyl aminopeptidase	6	0.82716	5.7829
ENSMUSP00000110301	ENSMUSG00000000838	Fmr1	Q8BPK8;Q8BPN5;E9QAT0 "Putative uncharacterized protein ";"Putative uncharacterized protein ";"Fragile X mental retardation protein 1 homolog "	6	1.2089	7.3201
ENSMUSP00000034296	ENSMUSG00000031834	Pik3r2	O08908 Phosphatidylinositol 3-kinase regulatory subunit beta	2	0.82732	20.024
ENSMUSP00000023526	ENSMUSG00000022829	Stxbp5l	Q5DQR4 Syntaxin-binding protein 5-like	1	1.2087	3.2835
ENSMUSP00000043519	ENSMUSG00000039356	Exosc2	Q8VBV3 Exosome complex component RRP4	3	1.2086	4.7384
ENSMUSP00000116990	ENSMUSG00000030802	Bckdk	D3Z7R0 [3-methyl-2-oxobutanoate dehydrogenase [lipoamide]] kinase, mitochondrial	1	1.2085	5.9157
ENSMUSP00000040227	ENSMUSG00000039308	Ndst2	P52850 Bifunctional heparan sulfate N-deacetylase/N-sulfotransferase 2 Heparan sulfate N-deacetylase 2 Heparan sulfate N-sulfotransferase 2	2	0.8278	15.265
ENSMUSP00000073725	ENSMUSG00000032786	Alas1	Q8VC19 5-aminolevulinate synthase, nonspecific, mitochondrial	4	1.208	6.9154
ENSMUSP00000069257	ENSMUSG00000019907	Ppp1r12a	Q9DBR7 Protein phosphatase 1 regulatory subunit 12A	14	0.82786	5.4467
ENSMUSP00000134743	ENSMUSG00000017478	Zc3h18	H3BIW0;H3BKL4 "Zinc finger CCCH domain-containing protein 18 ";"Zinc finger CCCH domain-containing protein 18 "	8	1.2078	5.4968
ENSMUSP00000035166	ENSMUSG00000032557	Uba5	Q8VE47 Ubiquitin-like modifier-activating enzyme 5	2	1.2077	3.285
ENSMUSP00000132498	ENSMUSG00000028345	Tex10	Q3URQ0 Testis-expressed sequence 10 protein	7	1.2074	10.484
ENSMUSP00000123253	ENSMUSG00000019790	Stxbp5	D3Z079 Syntaxin-binding protein 5	6	1.2073	16.5
ENSMUSP00000013304	ENSMUSG00000013160	Atp6v0d1	P51863 V-type proton ATPase subunit d 1	3	0.82835	5.0338
ENSMUSP00000122975	ENSMUSG00000060961	Slc4a4	D3Z7I7 Electrogenic sodium bicarbonate cotransporter 1	1	0.82874	0.13503
ENSMUSP00000117030	ENSMUSG00000021196	Pfkp	Q9WUA3 6-phosphofructokinase type C	12	1.2064	9.463
ENSMUSP00000111049	ENSMUSG00000060090	Rp2h	Q9EPK2 Protein XRP2	3	0.82897	14.678
ENSMUSP00000123994	ENSMUSG00000024797	Vps51	Q3UVL4 Vacuolar protein sorting-associated protein 51 homolog	2	1.2061	23.583
ENSMUSP00000046740	ENSMUSG00000062078	Qk	Q9QYS9 Protein quaking	7	0.82916	6.1153
ENSMUSP00000099658	ENSMUSG00000057236	Rbbp4	Q60972 Histone-binding protein RBBP4	2	1.206	17.159
ENSMUSP00000125427	ENSMUSG00000048495	Tyw5	A2RSX7 tRNA wybutosine-synthesizing protein 5	2	1.206	24.037
ENSMUSP00000118751	ENSMUSG00000020790	Ankfy1	Q810B6 Ankyrin repeat and FYVE domain-containing protein 1	4	1.2059	8.2336
ENSMUSP00000028199	ENSMUSG00000026848	Tor1b	Q9ER41 Torsin-1B	2	1.2055	1.093
ENSMUSP00000114844	ENSMUSG00000020755	Sap30bp	Q02614 SAP30-binding protein	8	1.2055	19.479
ENSMUSP00000024851	ENSMUSG00000024056	Ndc80	Q9D0F1 Kinetochore protein NDC80 homolog	9	0.8296	8.2113
ENSMUSP00000083242	ENSMUSG00000037936	Scarb1	Q61009 Scavenger receptor class B member 1	2	0.82961	3.611
ENSMUSP00000048315	ENSMUSG00000038914	Dido1	Q8C9B9 Death-inducer obliterator 1	3	1.2053	9.174
ENSMUSP00000122815	ENSMUSG00000009569	Mkl2	Q5DTZ3 "MKIAA1243 protein; MKL/myocardin-like 2; MKL/myocardin-like protein 2 "	3	0.82982	6.9017
ENSMUSP00000026470	ENSMUSG00000025403	Shmt2	Q3TFD0;Q9CZN7 "Putative uncharacterized protein ";"Protein Shmt2 "	7	0.82983	6.8559
ENSMUSP00000133478	ENSMUSG00000035021	Baz1a	Q6P1D9;Q8C8D1;G3UWZ0;G3UXR5;G3UZ82;G3UZD1 "Baz1a protein ";"Putative uncharacterized protein ";"Bromodomain adjacent to zinc finger domain protein 1A ";"Bromodomain adjacent to zinc finger domain protein 1A ";"Bromodomain adjacent to zinc finger domain protein 1A ";"Bromodomain adjacent to zinc finger domain protein 1A "	7	0.82987	7.4957
ENSMUSP00000121526	ENSMUSG00000039977	Ccdc67	D3Z2N8 Coiled-coil domain-containing protein 67	1	0.82991	13.911
ENSMUSP00000112640	ENSMUSG00000014907	Naf1	E9QJT2 H/ACA ribonucleoprotein complex non-core subunit NAF1	4	1.2048	3.6364
ENSMUSP00000074756	ENSMUSG00000034321	Exosc1	Q9DAA6 Exosome complex component CSL4	3	1.2045	1.1752
ENSMUSP00000017408	ENSMUSG00000017264	Exosc10	P56960 Exosome component 10	3	1.2044	5.8978
ENSMUSP00000018383	ENSMUSG00000018239	Zcchc10	Q9CX48 Zinc finger CCHC domain-containing protein 10	1	1.2044	4.6306
ENSMUSP00000001027	ENSMUSG00000063558	Aox1	G3X8P9 "Aldehyde oxidase; Aldehyde oxidase 1 "	2	0.83044	11.069
ENSMUSP00000028972	ENSMUSG00000027472	Pdrg1	P59048 p53 and DNA damage-regulated protein 1	4	1.2041	38.028
ENSMUSP00000126603	ENSMUSG00000021302	Ggps1	Q9WTN0 Geranylgeranyl pyrophosphate synthase	3	1.2039	1.8911
ENSMUSP00000106357	ENSMUSG00000033808	Tmem87a	A2AQJ7 Transmembrane protein 87A	1	1.2037	15.268
ENSMUSP00000122854	ENSMUSG00000036986	Pml	D3Z3A6 Protein PML	4	0.83081	6.9925
ENSMUSP00000065832	ENSMUSG00000003031	Cdkn1b	P46414 Cyclin-dependent kinase inhibitor 1B	1	0.83089	8.1989
ENSMUSP00000027503	ENSMUSG00000026281	Dtymk	P97930 Thymidylate kinase	2	1.2035	7.6053
ENSMUSP00000041247	ENSMUSG00000041712	Ubr7	Q8BU04 Putative E3 ubiquitin-protein ligase UBR7	4	1.2035	8.7047
ENSMUSP00000137309	ENSMUSG00000096210	H1f0	P10922 Histone H1.0	6	1.2033	6.6166
ENSMUSP00000022121	ENSMUSG00000021621	Zcchc9	Q8R1J3 Zinc finger CCHC domain-containing protein 9	2	1.2031	13.564
ENSMUSP00000038781	ENSMUSG00000042043	Tbca	P48428 Tubulin-specific chaperone A	6	1.2031	5.0431
ENSMUSP00000107795	ENSMUSG00000049775	Tmsb4x	P20065 Thymosin beta-4 Hematopoietic system regulatory peptide	3	1.2031	10.99
ENSMUSP00000099805	ENSMUSG00000028587	Orc1	Q9Z1N2 Origin recognition complex subunit 1	3	1.203	10.706
ENSMUSP00000107455	ENSMUSG00000027014	Cwc22	Q8BKP8;B1AYU4;B1AYU9 "Putative uncharacterized protein ";"Novel protein; Pre-mRNA-splicing factor CWC22 homolog ";"Novel protein; Pre-mRNA-splicing factor CWC22 homolog "	3	1.2029	10.942
ENSMUSP00000093969	ENSMUSG00000033237	Arid2	Q69ZG5;Q8BS84;Q8CET8;E9Q7E2 "MKIAA1557 protein ";"Putative uncharacterized protein ";"Putative uncharacterized protein ";"Protein Arid2 "	5	0.83152	9.4461
ENSMUSP00000070504	ENSMUSG00000038047	Haus6	Q6NV99;Q8CA01;Q8CB73 "Likely ortholog of H. sapiens family with sequence similarity 29, member A (FAM29A); Protein Haus6 ";"Putative uncharacterized protein ";"Putative uncharacterized protein "	8	1.2026	13.602
ENSMUSP00000075573	ENSMUSG00000041360	D19Bwg1357e	Q8BKS9 Pumilio domain-containing protein KIAA0020	15	0.83165	10.896
ENSMUSP00000024887	ENSMUSG00000024082	2410091C18Rik	Q9CWG8 Protein midA homolog, mitochondrial	3	1.2022	6.7486
ENSMUSP00000023050	ENSMUSG00000022414	Tab1	Q8CF89 TGF-beta-activated kinase 1 and MAP3K7-binding protein 1	4	0.83197	6.1725
ENSMUSP00000033805	ENSMUSG00000031429	Psmd10	Q8R0G2;Q9D383 "26S proteasome non-ATPase regulatory subunit 10; Proteasome (Prosome, macropain) 26S subunit, non-ATPase, 10; Proteosome (Prosome, macropain) 26S subunit, non-ATPase, 10; Proteosome (Prosome, macropain) 26S subunit, non-ATPase, 10, isoform CRA_b ";"Putative uncharacterized protein "	2	1.2017	5.0445
ENSMUSP00000022082	ENSMUSG00000021591	Glrx	Q9QUH0 Glutaredoxin-1	1	1.2016	2.9954
ENSMUSP00000070726	ENSMUSG00000026626	Ppp2r5a	Q6PD03 Serine/threonine-protein phosphatase 2A 56 kDa regulatory subunit alpha isoform	5	1.2013	20.428
ENSMUSP00000034964	ENSMUSG00000032397	Tipin	Q91WA1 TIMELESS-interacting protein	2	0.83251	6.5146
ENSMUSP00000034879	ENSMUSG00000032329	Hmg20a	Q9DC33 High mobility group protein 20A	4	1.2011	4.3439
ENSMUSP00000027267	ENSMUSG00000026098	Pms1	Q8K119;D3YX04;D3Z012;D3Z0R7;D3Z611;E9Q8A5 "Postmeiotic segregation increased 1 (S. cerevisiae); Protein Pms1 ";"Protein Pms1 ";"Protein Pms1 ";"Protein Pms1 ";"Protein Pms1 ";"Protein Pms1 "	6	1.201	18.827
ENSMUSP00000117416	ENSMUSG00000023723	Mrps23	A7M7Q8 "28S ribosomal protein S23, mitochondrial; Mitochondrial ribosomal protein S23 "	3	1.2007	6.3525
ENSMUSP00000030538	ENSMUSG00000028757	Ddost	O54734 Dolichyl-diphosphooligosaccharide--protein glycosyltransferase 48 kDa subunit	4	0.83315	10.275
ENSMUSP00000043492	ENSMUSG00000037111	Setd7	Q8VHL1 Histone-lysine N-methyltransferase SETD7	3	0.83324	13.135
ENSMUSP00000097747	ENSMUSG00000026864	Hspa5	P20029 78 kDa glucose-regulated protein	27	1.2001	11.399
ENSMUSP00000023531	ENSMUSG00000022831	Hcls1	P49710 Hematopoietic lineage cell-specific protein	18	0.8333	6.4786
ENSMUSP00000006911	ENSMUSG00000006728	Cdk4	P30285 Cyclin-dependent kinase 4	3	0.83331	4.4474
ENSMUSP00000030140	ENSMUSG00000028431	Ikbkap	Q7TT37 Elongator complex protein 1	6	1.1998	57.825
ENSMUSP00000137731	ENSMUSG00000060180	Myh13	Q3UW38;Q8VHZ3;B1AR69;Q9Z2B8 "Putative uncharacterized protein ";"Extraocular myosin heavy chain EO-MYHC ";"Myosin, heavy polypeptide 13, skeletal muscle; Protein Myh13 ";"Myosin heavy chain "	4	0.83352	13.173
ENSMUSP00000099562	ENSMUSG00000017774	Myo1c	Q9WTI7 Unconventional myosin-Ic	1	1.1996	2.1609
ENSMUSP00000034234	ENSMUSG00000031782	Coq9	Q8K1Z0 Ubiquinone biosynthesis protein COQ9, mitochondrial	2	1.1994	2.3877
ENSMUSP00000055776	ENSMUSG00000048578	Mlec	Q6ZQI3 Malectin	3	0.83376	7.8458
ENSMUSP00000128759	ENSMUSG00000022385	Gtse1	Q8R080 G2 and S phase-expressed protein 1	3	0.83386	11.176
ENSMUSP00000031411	ENSMUSG00000029455	Aldh2	P47738 Aldehyde dehydrogenase, mitochondrial	11	1.1991	3.9493
ENSMUSP00000045841	ENSMUSG00000026615	Eprs	Q8CGC7 Bifunctional glutamate/proline--tRNA ligase Glutamate--tRNA ligase Proline--tRNA ligase	35	1.1987	10.525
ENSMUSP00000023189	ENSMUSG00000022536	Glyr1	Q922P9 Putative oxidoreductase GLYR1	8	0.83425	5.8889
ENSMUSP00000066808	ENSMUSG00000038095	Sbno1	B2RRI2;Q3UPW9;Q8R594 "Protein strawberry notch homolog 1; Sbno1 protein ";"Putative uncharacterized protein ";"Sbno1 protein "	12	0.83428	5.5526
ENSMUSP00000042406	ENSMUSG00000035861	Tmprss11bnl	Q14C59 Transmembrane protease serine 11B-like protein	1	0.83435	10.225
ENSMUSP00000099441	ENSMUSG00000018669	Cdk5rap3	Q99LM2 CDK5 regulatory subunit-associated protein 3	2	1.1985	7.5427
ENSMUSP00000056719	ENSMUSG00000032777	Gtf3c1	Q8K284 General transcription factor 3C polypeptide 1	4	0.83453	5.1788
ENSMUSP00000052109	ENSMUSG00000047534	Mis18bp1	Q80WQ8 Mis18-binding protein 1	3	0.83465	8.1422
ENSMUSP00000023116	ENSMUSG00000022477	Aco2	Q99KI0 Aconitate hydratase, mitochondrial	22	0.83471	6.3487
ENSMUSP00000014290	ENSMUSG00000026786	Apbb1ip	Q8R5A3 Amyloid beta A4 precursor protein-binding family B member 1-interacting protein	4	1.1979	10.555
ENSMUSP00000024884	ENSMUSG00000024079	Eif2ak2	Q03963 Interferon-induced, double-stranded RNA-activated protein kinase	9	1.1979	76.789
ENSMUSP00000058375	ENSMUSG00000043241	Upf2	A2AT37 "Protein Upf2; UPF2 regulator of nonsense transcripts homolog (Yeast) "	9	1.1978	8.7909
ENSMUSP00000077733	ENSMUSG00000060038	Dhps	Q3TXU5 Deoxyhypusine synthase	3	1.1978	2.8371
ENSMUSP00000029053	ENSMUSG00000027540	Ptpn1	P35821 Tyrosine-protein phosphatase non-receptor type 1	2	1.1973	0.74526
ENSMUSP00000102789	ENSMUSG00000015697	Setdb1	G5E8N3 "Histone-lysine N-methyltransferase SETDB1; MCG16729, isoform CRA_a "	1	0.83535	13.531
ENSMUSP00000024869	ENSMUSG00000024068	Spast	Q9QYY8 Spastin	3	0.83557	2.3746
ENSMUSP00000102913	ENSMUSG00000028150	Rorc	P51450 Nuclear receptor ROR-gamma	3	0.83558	23.985
ENSMUSP00000049034	ENSMUSG00000078517	Emc1	Q8C7X2 ER membrane protein complex subunit 1	5	0.8356	9.4446
ENSMUSP00000021670	ENSMUSG00000021244	Ylpm1	D3YWX2 YLP motif-containing protein 1	6	1.1967	4.9749
ENSMUSP00000137834	ENSMUSG00000018666	Cbx1	Q7TPM0 "Cbx1 protein; Chromobox homolog 1 (Drosophila HP1 beta); Chromobox protein homolog 1 "	2	1.1966	8.725
ENSMUSP00000075916	ENSMUSG00000003575	Crtc1	Q68ED7 CREB-regulated transcription coactivator 1	1	1.1966	13.182
ENSMUSP00000062996	ENSMUSG00000021218	Gdi2	Q61598 Rab GDP dissociation inhibitor beta	12	1.1962	5.5458
ENSMUSP00000108131	ENSMUSG00000029502	Golga3	P55937 Golgin subfamily A member 3	9	1.1961	5.7087
ENSMUSP00000113045	ENSMUSG00000030826	Bcat2	D3Z3D7;D3Z7C8 "Branched-chain-amino-acid aminotransferase, mitochondrial ";"Branched-chain-amino-acid aminotransferase "	4	0.83634	4.1861
ENSMUSP00000079974	ENSMUSG00000058486	Wdr91	Q7TMQ7 WD repeat-containing protein 91	3	1.1953	6.1722
ENSMUSP00000021164	ENSMUSG00000020808	Fam64a	Q8BFY7 Protein FAM64A	2	1.1949	14.034
ENSMUSP00000043691	ENSMUSG00000022360	Atad2	Q6IQY4;Q8K282;Q9CSS4;G3X963 "Atad2 protein ";"ATPase family, AAA domain containing 2 ";"Putative uncharacterized protein ";"ATPase family AAA domain-containing protein 2; MCG7707 "	6	0.83705	2.8934
ENSMUSP00000117512	ENSMUSG00000061455	Stx17	B1AVI2 "Syntaxin 17; Syntaxin-17 "	2	0.83711	3.302
ENSMUSP00000027131	ENSMUSG00000025986	Slc39a10	Q6P5F6 Zinc transporter ZIP10	2	0.83732	45.4
ENSMUSP00000020963	ENSMUSG00000020633	Dcdc2c	NP_001171435.2 doublecortin domain-containing protein 2C	1	0.8374	3.2075
ENSMUSP00000124223	ENSMUSG00000038084	Opa1	P58281 Dynamin-like 120 kDa protein, mitochondrial Dynamin-like 120 kDa protein, form S1	25	0.83743	11.248
ENSMUSP00000014438	ENSMUSG00000014294	Ndufa2	Q9CQ75 NADH dehydrogenase [ubiquinone] 1 alpha subcomplex subunit 2	2	1.1939	2.9734
ENSMUSP00000015891	ENSMUSG00000015747	Vps45	P97390 Vacuolar protein sorting-associated protein 45	2	1.1939	169.3
ENSMUSP00000046340	ENSMUSG00000034708	Grn	P28798 Granulins Acrogranin Granulin-1 Granulin-2 Granulin-3 Granulin-4 Granulin-5 Granulin-6 Granulin-7	4	1.1937	9.7159
ENSMUSP00000117468	ENSMUSG00000035900	Gramd4	D6RET7 GRAM domain-containing protein 4	2	0.83784	6.2816
ENSMUSP00000027247	ENSMUSG00000026078	Pdcl3	Q8BVF2 Phosducin-like protein 3	3	1.1935	8.3072
ENSMUSP00000039027	ENSMUSG00000038335	Tsr1	Q5SWD9 Pre-rRNA-processing protein TSR1 homolog	8	1.1934	3.7087
ENSMUSP00000128331	ENSMUSG00000015176	Nolc1	Q3TKZ9;E9Q5C9 "Putative uncharacterized protein ";"Protein Nolc1 "	11	0.83796	9.1252
ENSMUSP00000041968	ENSMUSG00000039067	Psmd7	P26516 26S proteasome non-ATPase regulatory subunit 7	7	1.1932	5.3815
ENSMUSP00000021063	ENSMUSG00000020720	Psmd12	Q9D8W5 26S proteasome non-ATPase regulatory subunit 12	15	1.1931	6.6438
ENSMUSP00000102114	ENSMUSG00000033554	Dph5	Q8BG20 Diphthine synthase	2	1.1931	6.0407
ENSMUSP00000056888	ENSMUSG00000050148	Ubqln2	Q9QZM0 Ubiquilin-2	2	0.83817	6.7
ENSMUSP00000106874	ENSMUSG00000007107	Atp1a4	Q9WV27 Sodium/potassium-transporting ATPase subunit alpha-4	1	0.83818	10.496
ENSMUSP00000113602	ENSMUSG00000027673	Ndufb5	D3Z568 "NADH dehydrogenase (Ubiquinone) 1 beta subcomplex, 5, isoform CRA_e; NADH dehydrogenase [ubiquinone] 1 beta subcomplex subunit 5, mitochondrial "	2	0.83826	4.8754
ENSMUSP00000045552	ENSMUSG00000021975	Ints9	Q8K114 Integrator complex subunit 9	5	0.83833	7.9008
ENSMUSP00000086114	ENSMUSG00000024858	Adrbk1	Q99MK8 Beta-adrenergic receptor kinase 1	5	0.8386	9.2289
ENSMUSP00000002064	ENSMUSG00000001999	Blvra	Q9CY64 Biliverdin reductase A	5	1.1924	31.097
ENSMUSP00000066232	ENSMUSG00000030051	Aplf	Q9D842 Aprataxin and PNK-like factor	3	1.1924	18.388
ENSMUSP00000078589	ENSMUSG00000028639	Ybx1	P62960 Nuclease-sensitive element-binding protein 1	1	1.1923	6.8699
ENSMUSP00000036696	ENSMUSG00000038372	Gmds	Q8K0C9 GDP-mannose 4,6 dehydratase	4	1.1922	23.305
ENSMUSP00000050471	ENSMUSG00000007617	Homer1	Q9Z2Y3 Homer protein homolog 1	6	1.1922	7.0751
ENSMUSP00000096829	ENSMUSG00000074698	Csnk2a1	Q60737 Casein kinase II subunit alpha	5	1.1922	2.1873
ENSMUSP00000052946	ENSMUSG00000047141	Zfp654	Q9DAU9 Zinc finger protein 654	2	0.83884	10.582
ENSMUSP00000044188	ENSMUSG00000026238	Ptma	P26350 Prothymosin alpha Thymosin alpha	2	1.1921	4.2579
ENSMUSP00000079503	ENSMUSG00000057378	Ryr3	A2AGL3 Ryanodine receptor 3	1	0.83897	9.5992
ENSMUSP00000028278	ENSMUSG00000026914	Psmd14	O35593 26S proteasome non-ATPase regulatory subunit 14	4	1.1918	5.8053
ENSMUSP00000104883	ENSMUSG00000006169	Clint1	Q3TJF5;Q5SUH7 "Putative uncharacterized protein ";"Clathrin interactor 1 "	11	1.1917	6.9016
ENSMUSP00000022855	ENSMUSG00000022247	Brix1	Q9DCA5 Ribosome biogenesis protein BRX1 homolog	5	0.83923	6.3047
ENSMUSP00000084599	ENSMUSG00000024795	Kif20b	Q80WE4 Kinesin-like protein KIF20B	10	1.1915	18.656
ENSMUSP00000038589	ENSMUSG00000039983	Ccdc32	Q3UHY7 "Coiled-coil domain containing 32; Uncharacterized protein C15orf57 homolog "	2	1.1914	14.582
ENSMUSP00000118555	ENSMUSG00000029328	Hnrpdl	Q9Z130 Heterogeneous nuclear ribonucleoprotein D-like	8	0.83941	9.296
ENSMUSP00000039657	ENSMUSG00000033161	Atp1a1	Q8VDN2 Sodium/potassium-transporting ATPase subunit alpha-1	9	0.83943	9.0546
ENSMUSP00000034300	ENSMUSG00000031839	Hsbp1	Q9CQZ1 Heat shock factor-binding protein 1	3	1.191	6.2997
ENSMUSP00000112830	ENSMUSG00000027506	Tpd52	Q62393 Tumor protein D52	8	0.83967	7.5915
ENSMUSP00000077040	ENSMUSG00000035284	Vps13c	Q8BX70 Vacuolar protein sorting-associated protein 13C	7	1.1909	24.307
ENSMUSP00000027634	ENSMUSG00000026385	Dbi	P31786 Acyl-CoA-binding protein	5	1.1908	5.4376
ENSMUSP00000026220	ENSMUSG00000025202	Scd3	Q99PL7;Q9D550 "Fatty acid desaturase; Protein Scd3; Stearoyl-coenzyme A desaturase 3 ";"MCG9775, isoform CRA_a "	3	1.1906	35.728
ENSMUSP00000033927	ENSMUSG00000031527	Eri1	Q7TMF2 3-5 exoribonuclease 1	3	1.1906	4.4913
ENSMUSP00000029879	ENSMUSG00000028224	Nbn	Q9R207 Nibrin	3	1.1902	4.0419
ENSMUSP00000035826	ENSMUSG00000041840	Haus1	Q8BHX1 HAUS augmin-like complex subunit 1	4	1.1902	7.2048
ENSMUSP00000125623	ENSMUSG00000018199	Trove2	O08848 60 kDa SS-A/Ro ribonucleoprotein	3	1.1902	13.007
ENSMUSP00000033096	ENSMUSG00000030824	Nucb1	Q02819 Nucleobindin-1	14	0.84025	19.054
ENSMUSP00000087967	ENSMUSG00000029767	Calu	Q6XLQ8;G3UYI3;G3V004 "Calumenin; Calumenin, isoform CRA_b; Cardiac calumenin isoform ";"Calumenin ";"Calumenin "	3	0.84025	30.041
ENSMUSP00000014642	ENSMUSG00000014498	Ankrd52	Q8BTI7 Serine/threonine-protein phosphatase 6 regulatory ankyrin repeat subunit C	3	0.84036	3.6329
ENSMUSP00000019441	ENSMUSG00000019297	2610027L16Rik	Q8BMC4 Nucleolar protein 9	3	0.84038	7.6202
ENSMUSP00000022203	ENSMUSG00000021692	Dimt1	Q9D0D4 Probable dimethyladenosine transferase	3	1.1898	5.0594
ENSMUSP00000128819	ENSMUSG00000022142	Nup155	Q99P88 Nuclear pore complex protein Nup155	9	0.84053	5.3052
ENSMUSP00000003642	ENSMUSG00000003546	Klc4	Q9DBS5 Kinesin light chain 4	2	0.84054	11.694
ENSMUSP00000022169	ENSMUSG00000021665	Hexb	P20060 Beta-hexosaminidase subunit beta	4	0.84066	4.7752
ENSMUSP00000137281	ENSMUSG00000020409	Slu7	Q8BHJ9 Pre-mRNA-splicing factor SLU7	6	1.1893	8.0381
ENSMUSP00000130604	ENSMUSG00000024998	Plce1	Q8K4S1 1-phosphatidylinositol 4,5-bisphosphate phosphodiesterase epsilon-1	1	0.84084	4.7731
ENSMUSP00000033737	ENSMUSG00000031371	Haus7	Q8BKT8 HAUS augmin-like complex subunit 7	1	1.1891	10.135
ENSMUSP00000037568	ENSMUSG00000034602	Mon2	Q80TL7 Protein MON2 homolog	5	0.84099	11.977
ENSMUSP00000049116	ENSMUSG00000042650	Alkbh5	Q3TSG4 Probable alpha-ketoglutarate-dependent dioxygenase ABH5	4	1.1887	15.5
ENSMUSP00000109307	ENSMUSG00000039686	Zer1	Q80ZJ6 Protein zer-1 homolog	1	1.1886	4.4153
ENSMUSP00000017629	ENSMUSG00000017485	Top2b	Q64511 DNA topoisomerase 2-beta	26	0.84134	13.429
ENSMUSP00000037614	ENSMUSG00000035443	Thyn1	Q91YJ3 Thymocyte nuclear protein 1	6	0.8414	6.1673
ENSMUSP00000074724	ENSMUSG00000073676	Hspe1	Q64433 10 kDa heat shock protein, mitochondrial	9	1.1884	18.714
ENSMUSP00000098509	ENSMUSG00000029276	Glmn	Q3T9A5;D3Z0L3 "Glomulin ";"Glomulin "	3	0.8415	7.6297
ENSMUSP00000126814	ENSMUSG00000050668	Ccdc75	Q3UFS4 Coiled-coil domain-containing protein 75	2	1.1883	95.487
ENSMUSP00000127586	ENSMUSG00000020340	Cyfip2	Q5SQX6 Cytoplasmic FMR1-interacting protein 2	1	0.84169	6.5423
ENSMUSP00000030734	ENSMUSG00000028902	Sf3a3	Q9D554 Splicing factor 3A subunit 3	10	1.188	4.0002
ENSMUSP00000068982	ENSMUSG00000017631	Abr	Q5SSL4 Active breakpoint cluster region-related protein	1	0.84191	3.8334
ENSMUSP00000115111	ENSMUSG00000035722	Abca7	Q91V24 ATP-binding cassette sub-family A member 7	2	0.84202	18.777
ENSMUSP00000034132	ENSMUSG00000031697	Orc6	Q3TQX1;Q66JV6 "Origin recognition complex subunit 6 ";"Origin recognition complex subunit 6; Origin recognition complex, subunit 6-like (S. cerevisiae) "	5	1.1873	20.904
ENSMUSP00000104991	ENSMUSG00000020271	Fbxw11	Q5SRY7 F-box/WD repeat-containing protein 11	2	0.84242	20.615
ENSMUSP00000004343	ENSMUSG00000004233	Wars2	Q9CYK1 Tryptophan--tRNA ligase, mitochondrial	2	1.187	21.114
ENSMUSP00000041070	ENSMUSG00000034168	Irf2bpl	Q8K3X4 Interferon regulatory factor 2-binding protein-like	3	0.84257	18.974
ENSMUSP00000124258	ENSMUSG00000054509	Parp4	E9PYK3 Protein Parp4	3	0.84278	11.856
ENSMUSP00000122066	ENSMUSG00000038671	Arfrp1	Q8BXL7 ADP-ribosylation factor-related protein 1	2	1.1865	6.3589
ENSMUSP00000005798	ENSMUSG00000005656	Snx6	Q6P8X1 Sorting nexin-6	10	1.1863	5.4511
ENSMUSP00000117392	ENSMUSG00000025786	Zdhhc3	Q8R173 Palmitoyltransferase ZDHHC3	1	0.84307	3.7158
ENSMUSP00000120725	ENSMUSG00000036529	Sbf1	Q6ZPE2 Myotubularin-related protein 5	2	0.84308	16.34
ENSMUSP00000103007	ENSMUSG00000030541	Idh2	P54071 Isocitrate dehydrogenase [NADP], mitochondrial	10	0.84311	10.353
ENSMUSP00000033671	ENSMUSG00000031309	Rps6ka3	P18654 Ribosomal protein S6 kinase alpha-3	4	0.84314	1.544
ENSMUSP00000006565	ENSMUSG00000006398	Cdc20	Q9JJ66 Cell division cycle protein 20 homolog	2	1.1859	4.7768
ENSMUSP00000121164	ENSMUSG00000037287	Tbcel	Q8C5W3 Tubulin-specific chaperone cofactor E-like protein	3	0.84346	6.9439
ENSMUSP00000018718	ENSMUSG00000018574	Acadvl	Q3UJR6;B1AR28 "Putative uncharacterized protein ";"Acyl-Coenzyme A dehydrogenase, very long chain; Very long-chain-specific acyl-CoA dehydrogenase, mitochondrial "	8	1.1854	17.475
ENSMUSP00000001479	ENSMUSG00000001440	Kpnb1	P70168 Importin subunit beta-1	11	1.1853	11.192
ENSMUSP00000103874	ENSMUSG00000017550	Atad5	Q4QY64 ATPase family AAA domain-containing protein 5	9	1.1851	9.6733
ENSMUSP00000027752	ENSMUSG00000026478	Lamc1	Q3TRH4;Q3UFZ9;Q6PHM1;F8VQJ3 "Putative uncharacterized protein ";"Putative uncharacterized protein ";"Lamc1 protein ";"Laminin subunit gamma-1 "	2	0.84387	14.441
ENSMUSP00000127642	ENSMUSG00000022707	Gbe1	G3UW30 "1,4-alpha-glucan-branching enzyme; Glucan (1,4-alpha-), branching enzyme 1, isoform CRA_a "	4	1.185	8.8568
ENSMUSP00000096677	ENSMUSG00000074582	Arfgef2	A2A5R2 Brefeldin A-inhibited guanine nucleotide-exchange protein 2	10	1.1849	9.1309
ENSMUSP00000111295	ENSMUSG00000031928	Mre11a	Q61216 Double-strand break repair protein MRE11A	5	1.1847	5.9331
ENSMUSP00000002198	ENSMUSG00000002129	Sf3a1	Q8K4Z5 Splicing factor 3A subunit 1	17	1.1846	4.9599
ENSMUSP00000126036	ENSMUSG00000025538	Sumf2	Q8BPG6 Sulfatase-modifying factor 2	2	0.84434	6.4498
ENSMUSP00000113307	ENSMUSG00000042492	Tbc1d10b	Q8BHL3 TBC1 domain family member 10B	3	0.84439	2.7794
ENSMUSP00000136956	ENSMUSG00000030850	Ate1	Q3UUL7;J3QNU1 "Putative uncharacterized protein ";"Arginyl-tRNA--protein transferase 1 "	3	1.1842	4.8267
ENSMUSP00000078901	ENSMUSG00000057421	Las1l	A2BE28 Ribosomal biogenesis protein LAS1L	3	1.1842	7.003
ENSMUSP00000107600	ENSMUSG00000032481	Smarcc1	P97496 SWI/SNF complex subunit SMARCC1	10	0.84449	13.472
ENSMUSP00000113514	ENSMUSG00000027679	Dnajc19	D3Z5K6 Mitochondrial import inner membrane translocase subunit TIM14	3	1.184	2.3502
ENSMUSP00000110671	ENSMUSG00000026662	Sephs1	Q8BH69 Selenide, water dikinase 1	5	1.184	2.6319
ENSMUSP00000023759	ENSMUSG00000023018	Smarcd1	Q61466 SWI/SNF-related matrix-associated actin-dependent regulator of chromatin subfamily D member 1	2	0.84464	13.604
ENSMUSP00000066789	ENSMUSG00000055024	Ep300	E9PYJ8 Histone acetyltransferase p300	4	0.84487	8.1138
ENSMUSP00000074139	ENSMUSG00000008690	Ncaph2	Q8BSP2 Condensin-2 complex subunit H2	5	0.84487	17.807
ENSMUSP00000120029	ENSMUSG00000019254	Ppp1r12c	F6XWD4 Protein phosphatase 1 regulatory subunit 12C	3	1.1836	5.5268
ENSMUSP00000071054	ENSMUSG00000002102	Psmc3	O88685 26S protease regulatory subunit 6A	18	1.1836	14.667
ENSMUSP00000102056	ENSMUSG00000028683	Eif2b3	B1AUN2;B1AUN3 "Eukaryotic translation initiation factor 2B, subunit 3; MCG14442; Protein Eif2b3 ";"Eukaryotic translation initiation factor 2B, subunit 3; Protein Eif2b3 "	5	1.1834	7.7336
ENSMUSP00000036604	ENSMUSG00000035232	Pdk3	Q922H2 [Pyruvate dehydrogenase [lipoamide]] kinase isozyme 3, mitochondrial	7	1.1831	6.1031
ENSMUSP00000118561	ENSMUSG00000030330	Ing4	Q8C0D7 Inhibitor of growth protein 4	2	0.84527	16.947
ENSMUSP00000105531	ENSMUSG00000058569	Tmed9	Q99KF1 Transmembrane emp24 domain-containing protein 9	2	0.84528	4.0992
ENSMUSP00000002818	ENSMUSG00000002741	Ykt6	Q9CQW1 Synaptobrevin homolog YKT6	5	1.1829	8.8979
ENSMUSP00000104957	ENSMUSG00000061474	Mrps36	Q9CQX8 28S ribosomal protein S36, mitochondrial	1	0.84542	3.3557
ENSMUSP00000109326	ENSMUSG00000032366	Tpm1	G5E8R2 "Tropomyosin 1, alpha, isoform CRA_k; Tropomyosin alpha-1 chain "	2	1.1828	8.5063
ENSMUSP00000029405	ENSMUSG00000027823	Gmps	Q3THK7 GMP synthase [glutamine-hydrolyzing]	11	1.1826	6.1507
ENSMUSP00000002397	ENSMUSG00000002326	Gmpr2	Q99L27 GMP reductase 2	3	1.1822	6.6044
ENSMUSP00000036206	ENSMUSG00000038467	Chmp4b	Q9D8B3 Charged multivesicular body protein 4b	5	1.1822	6.3908
ENSMUSP00000121500	ENSMUSG00000066842	Hmcn1	D3Z2Q7 Protein Hmcn1	2	0.84594	11.205
ENSMUSP00000046837	ENSMUSG00000039515	Ppp2r4	P58389 Serine/threonine-protein phosphatase 2A activator	8	1.1819	4.6917
ENSMUSP00000130313	ENSMUSG00000068882	Ssb	P32067 Lupus La protein homolog	21	1.1817	5.8925
ENSMUSP00000095468	ENSMUSG00000028878	Fam76a	Q922G2 Protein FAM76A	1	0.84633	7.9565
ENSMUSP00000080081	ENSMUSG00000059363	Fxn	O35943 Frataxin, mitochondrial Frataxin intermediate form Frataxin mature form	5	0.84634	5.1303
ENSMUSP00000028843	ENSMUSG00000027365	Trpm7	A2AI57 "Transient receptor potential cation channel subfamily M member 7; Transient receptor potential cation channel, subfamily M, member 7 "	3	0.84649	17.716
ENSMUSP00000123603	ENSMUSG00000030471	Zdhhc13	D3YY07 Palmitoyltransferase ZDHHC13	3	0.84649	27.449
ENSMUSP00000110087	ENSMUSG00000071533	Pcnp	Q6P8I4 PEST proteolytic signal-containing nuclear protein	6	0.84663	8.265
ENSMUSP00000068964	ENSMUSG00000030047	Arhgap25	Q8BYW1 Rho GTPase-activating protein 25	4	1.181	4.5959
ENSMUSP00000050292	ENSMUSG00000071072	Ptges3	Q9R0Q7 Prostaglandin E synthase 3	3	0.84691	2.4401
ENSMUSP00000020484	ENSMUSG00000020250	Txnrd1	Q9JMH6 Thioredoxin reductase 1, cytoplasmic	5	0.84693	6.7287
ENSMUSP00000134209	ENSMUSG00000040356	Skiv2l	G3UYT1 Protein Skiv2l	2	1.1806	8.3394
ENSMUSP00000112081	ENSMUSG00000027642	Rpn2	Q9DBG6 Dolichyl-diphosphooligosaccharide--protein glycosyltransferase subunit 2	11	0.84726	7.4224
ENSMUSP00000004729	ENSMUSG00000004610	Etfb	Q9DCW4 Electron transfer flavoprotein subunit beta	11	1.1801	6.8252
ENSMUSP00000120214	ENSMUSG00000029012	Orc5	D3Z0X3 Origin recognition complex subunit 5	2	1.1801	3.6437
ENSMUSP00000064336	ENSMUSG00000047888	Tnrc6b	Q8BKI2 Trinucleotide repeat-containing gene 6B protein	4	0.84746	1.2054
ENSMUSP00000028635	ENSMUSG00000027206	Cops2	P61202 COP9 signalosome complex subunit 2	9	1.1796	11.108
ENSMUSP00000029915	ENSMUSG00000028251	2610029I01Rik	Q9D0B5 Thiosulfate sulfurtransferase/rhodanese-like domain-containing protein 3	2	1.1796	17.042
ENSMUSP00000123612	ENSMUSG00000024018	Ccdc167	Q9D162 Coiled-coil domain-containing protein 167	2	0.84778	4.4009
ENSMUSP00000020159	ENSMUSG00000019984	Med23	Q80YQ2 Mediator of RNA polymerase II transcription subunit 23	2	0.84779	3.8397
ENSMUSP00000099510	ENSMUSG00000028991	Mtor	Q9JLN9 Serine/threonine-protein kinase mTOR	4	0.84782	5.1217
ENSMUSP00000128198	ENSMUSG00000015053	Gata2	O09100 Endothelial transcription factor GATA-2	2	0.84783	9.2691
ENSMUSP00000006915	ENSMUSG00000006732	Mettl1	Q9Z120 tRNA (guanine-N(7)-)-methyltransferase	3	0.84793	6.2123
ENSMUSP00000110590	ENSMUSG00000036916	Zfp280c	Q6P3Y5 Zinc finger protein 280C	4	0.84795	7.023
ENSMUSP00000124516	ENSMUSG00000038991	Txndc5	Q91W90 Thioredoxin domain-containing protein 5	7	0.84809	38.328
ENSMUSP00000109110	ENSMUSG00000026843	Fubp3	A2AJ72 "Far upstream element (FUSE) binding protein 3; MCG130458; Protein Fubp3 "	4	1.1791	10.01
ENSMUSP00000022597	ENSMUSG00000022020	Naa16	Q9DBB4 N-alpha-acetyltransferase 16, NatA auxiliary subunit	4	0.84832	8.2675
ENSMUSP00000002292	ENSMUSG00000002222	Rmnd5a	Q80YQ8 Protein RMD5 homolog A	2	1.1788	4.9825
ENSMUSP00000103395	ENSMUSG00000003865	Gys1	D3Z0Q6 Glycogen [starch] synthase, muscle	5	1.1788	19.748
ENSMUSP00000021183	ENSMUSG00000020832	Eral1	Q9CZU4 GTPase Era, mitochondrial	2	1.1784	4.073
ENSMUSP00000069914	ENSMUSG00000078922	Tgtp1	Q62293;Q5SVP4 "Interferon-gamma-inducible GTPase Ifggb5 protein; Interferon-gamma-inducible GTPase Ifggb6 protein; Protein Tgtp1; Protein Tgtp2; T cell-specific protein; T-cell specific GTPase; T-cell specific GTPase, isoform CRA_b ";"Protein Tgtp1; T-cell specific GTPase "	2	1.1784	7.9693
ENSMUSP00000103471	ENSMUSG00000052429	Prmt1	D3Z0A2 Protein arginine N-methyltransferase 1	7	0.84871	25.231
ENSMUSP00000020741	ENSMUSG00000020457	Drg1	P32233 Developmentally-regulated GTP-binding protein 1	10	1.1782	8.5321
ENSMUSP00000045216	ENSMUSG00000032902	Slc16a1	P53986 Monocarboxylate transporter 1	4	0.84876	21.411
ENSMUSP00000043315	ENSMUSG00000042729	Wdr74	Q8VCG3 WD repeat-containing protein 74	3	0.84909	2.9548
ENSMUSP00000136999	ENSMUSG00000094685	LAMTOR3	LAMTOR3 O88653 Ragulator complex protein LAMTOR3	4	1.1777	4.2691
ENSMUSP00000080062	ENSMUSG00000030528	Blm	O88700 Bloom syndrome protein homolog	3	0.84927	12.013
ENSMUSP00000026092	ENSMUSG00000025102	3110040N11Rik	Q9CRC3 UPF0235 protein C15orf40 homolog	2	1.177	5.069
ENSMUSP00000028205	ENSMUSG00000026851	BC005624	Q3TQI7 Uncharacterized protein C9orf78 homolog	3	1.177	6.1472
ENSMUSP00000024974	ENSMUSG00000024158	Hagh	Q99KB8 Hydroxyacylglutathione hydrolase, mitochondrial	3	1.1768	7.6875
ENSMUSP00000058990	ENSMUSG00000034951	Cog7	Q3UM29 Conserved oligomeric Golgi complex subunit 7	4	1.1768	11.289
ENSMUSP00000130738	ENSMUSG00000004364	Cul3	Q9JLV5 Cullin-3	10	1.1767	6.3411
ENSMUSP00000133099	ENSMUSG00000054428	Atpif1	E9PV44 ATPase inhibitor, mitochondrial	1	0.84989	7.891
ENSMUSP00000125553	ENSMUSG00000019883	Echdc1	Q9D9V3 Ethylmalonyl-CoA decarboxylase	1	1.1764	1.6266
ENSMUSP00000010807	ENSMUSG00000010663	Fads1	Q920L1 Fatty acid desaturase 1	4	0.85023	4.2785
ENSMUSP00000041732	ENSMUSG00000038976	Ppp1r9b	Q6R891 Neurabin-2	4	1.1761	21.436
ENSMUSP00000064332	ENSMUSG00000053799	Exoc6	Q3U9D6;Q8C670 "Exocyst complex component 6 ";"Putative uncharacterized protein "	5	1.1761	6.1317
ENSMUSP00000016072	ENSMUSG00000027422	Rrbp1	Q8C7E8;Q8CAB9;A2AVJ7 "Putative uncharacterized protein ";"Putative uncharacterized protein ";"Ribosome binding protein 1; Ribosome-binding protein 1 "	26	0.85039	10.605
ENSMUSP00000071827	ENSMUSG00000004677	Myo9b	Q3TRQ0;E9QKV6 "Putative uncharacterized protein ";"Unconventional myosin-IXb "	5	1.1759	4.7682
ENSMUSP00000009058	ENSMUSG00000028970	Abcb1b	P06795 Multidrug resistance protein 1B	2	0.85047	16.31
ENSMUSP00000122695	ENSMUSG00000020570	Sypl	D6RFU9 Protein Sypl	1	1.1758	10.166
ENSMUSP00000116135	ENSMUSG00000070000	Fcho1	D3YYE9;D3Z6N2 "FCH domain only protein 1 ";"FCH domain only protein 1 "	2	1.1757	28.136
ENSMUSP00000092409	ENSMUSG00000052833	Sae1	Q9R1T2 SUMO-activating enzyme subunit 1	7	0.85064	3.8827
ENSMUSP00000025989	ENSMUSG00000025016	Tm9sf3	Q9ET30 Transmembrane 9 superfamily member 3	1	0.85073	3.8788
ENSMUSP00000111291	ENSMUSG00000013539	D16H22S680E	Q8BTN3;Q99K56;D3Z2V8 "DNA segment, Chr 16, human D22S680E, expressed, isoform CRA_c; Protein D16H22S680E ";"D16H22S680E protein; Protein D16H22S680E ";"Protein D16H22S680E "	1	0.85074	6.1591
ENSMUSP00000062753	ENSMUSG00000051495	Irf2bp2	E9Q1P8 Interferon regulatory factor 2-binding protein 2	4	1.1753	3.4713
ENSMUSP00000066492	ENSMUSG00000001855	Nup214	Q80U93 Nuclear pore complex protein Nup214	15	1.175	7.9108
ENSMUSP00000126082	ENSMUSG00000003233	Dvl3	E9Q150 Segment polarity protein dishevelled homolog DVL-3	3	0.85131	10.514
ENSMUSP00000034396	ENSMUSG00000031918	Mtmr2	Q9Z2D1 Myotubularin-related protein 2	2	0.85134	6.1972
ENSMUSP00000022601	ENSMUSG00000022023	Wbp4	Q61048 WW domain-binding protein 4	2	0.85153	7.1336
ENSMUSP00000133032	ENSMUSG00000040472	Rabggta	Q9JHK4 Geranylgeranyl transferase type-2 subunit alpha	2	1.1743	12.776
ENSMUSP00000130941	ENSMUSG00000023921	Mut	P16332 Methylmalonyl-CoA mutase, mitochondrial	3	1.1743	1.2715
ENSMUSP00000086347	ENSMUSG00000068009	Bpifb6	Q8BU51 BPI fold-containing family B member 6	3	0.85169	25.871
ENSMUSP00000112007	ENSMUSG00000025156	Gps1	Q99LD4 COP9 signalosome complex subunit 1	3	1.1741	8.2905
ENSMUSP00000076698	ENSMUSG00000054611	Kdm2a	F6YRW4 "F-box and leucine-rich repeat protein 11; Lysine-specific demethylase 2A "	6	0.85172	8.0786
ENSMUSP00000112221	ENSMUSG00000032475	Nck1	Q99M51 Cytoplasmic protein NCK1	4	1.174	8.8524
ENSMUSP00000109481	ENSMUSG00000034744	Nagk	D3YXG2 N-acetyl-D-glucosamine kinase	2	0.85182	10.391
ENSMUSP00000120125	ENSMUSG00000024826	Dpf2	Q61103 Zinc finger protein ubi-d4	8	0.85193	9.8321
ENSMUSP00000118513	ENSMUSG00000008305	Tle1	Q5SQA7 "Transducin-like enhancer of split 1, homolog of Drosophila E(Spl); Transducin-like enhancer protein 1 "	1	0.85199	0.66069
ENSMUSP00000040222	ENSMUSG00000039682	Lap3	Q9CPY7 Cytosol aminopeptidase	9	1.1737	7.4281
ENSMUSP00000099819	ENSMUSG00000020402	Vdac1	Q60932 Voltage-dependent anion-selective channel protein 1	12	1.1737	19.369
ENSMUSP00000111053	ENSMUSG00000032185	Carm1	Q9WVG6 Histone-arginine methyltransferase CARM1	1	0.85203	15.044
ENSMUSP00000133854	ENSMUSG00000043311	D17H6S53E	Q9Z1R4 Uncharacterized protein C6orf47 homolog	2	0.85203	34.601
ENSMUSP00000078469	ENSMUSG00000052488	Cherp	Q8CGZ0 Calcium homeostasis endoplasmic reticulum protein	9	1.1736	4.6537
ENSMUSP00000019038	ENSMUSG00000059248	Sept9	Q80UG5 Septin-9	5	1.1733	30.029
ENSMUSP00000130077	ENSMUSG00000000326	Comt	O88587 Catechol O-methyltransferase	2	0.8523	3.1329
ENSMUSP00000071370	ENSMUSG00000025078	Nhlrc2	Q8BZW8 NHL repeat-containing protein 2	4	0.85236	6.0205
ENSMUSP00000005711	ENSMUSG00000033916	Chmp2a	Q9DB34 Charged multivesicular body protein 2a	5	1.1731	3.518
ENSMUSP00000099502	ENSMUSG00000020692	Nle1	Q8VEJ4 Notchless protein homolog 1	2	1.1729	4.3722
ENSMUSP00000109815	ENSMUSG00000053119	Chmp3	Q9CQ10 Charged multivesicular body protein 3	1	0.85266	4.7496
ENSMUSP00000031018	ENSMUSG00000029136	Rbks	Q8R1Q9 Ribokinase	1	1.1726	22.804
ENSMUSP00000033992	ENSMUSG00000031584	Gsr	P47791 Glutathione reductase, mitochondrial	4	1.1725	3.8195
ENSMUSP00000001631	ENSMUSG00000001588	Acap1	Q8K2H4 Arf-GAP with coiled-coil, ANK repeat and PH domain-containing protein 1	3	0.85319	6.3283
ENSMUSP00000125375	ENSMUSG00000005610	Eif4g2	F6TW20;F7CBP1;F7CHS2;F7DAB1 "Eukaryotic translation initiation factor 4 gamma 2 ";"Eukaryotic translation initiation factor 4 gamma 2 ";"Eukaryotic translation initiation factor 4 gamma 2 ";"Eukaryotic translation initiation factor 4 gamma 2 "	1	1.172	5.0561
ENSMUSP00000022962	ENSMUSG00000022337	Emc2	Q9CRD2 ER membrane protein complex subunit 2	3	0.85331	2.3686
ENSMUSP00000137440	ENSMUSG00000020368	Canx	P35564 Calnexin	9	1.1719	8.0807
ENSMUSP00000100058	ENSMUSG00000039159	Ube2h	P62257 Ubiquitin-conjugating enzyme E2 H	4	0.85354	10.254
ENSMUSP00000121898	ENSMUSG00000055371	Stam2	O88811 Signal transducing adapter molecule 2	5	1.1715	15.39
ENSMUSP00000105010	ENSMUSG00000018322	Tomm34	Q9CYG7 Mitochondrial import receptor subunit TOM34	5	1.1714	8.6132
ENSMUSP00000021634	ENSMUSG00000021213	Akr1c13	Q8VC28 Aldo-keto reductase family 1 member C13	2	1.1713	6.5407
ENSMUSP00000107767	ENSMUSG00000027012	Dync1i2	A2BFF8 "Cytoplasmic dynein 1 intermediate chain 2; Dynein cytoplasmic 1 intermediate chain 2 "	7	0.85384	8.8479
ENSMUSP00000034866	ENSMUSG00000032314	Etfa	Q99LC5 Electron transfer flavoprotein subunit alpha, mitochondrial	8	1.171	6.4263
ENSMUSP00000137214	ENSMUSG00000040997	Abhd4	Q8C0M2 Abhydrolase domain-containing protein 4	2	1.171	4.2639
ENSMUSP00000120365	ENSMUSG00000028614	Tmem48	Q8VCB1 Nucleoporin NDC1	2	1.1709	4.6246
ENSMUSP00000114429	ENSMUSG00000023961	Enpp4	Q8BTJ4 Ectonucleotide pyrophosphatase/phosphodiesterase family member 4	2	0.85406	51.009
ENSMUSP00000109741	ENSMUSG00000067367	Lyar	Q08288 Cell growth-regulating nucleolar protein	11	0.85408	4.9649
ENSMUSP00000109305	ENSMUSG00000029994	Anxa4	P97429 Annexin A4	5	0.85416	11.933
ENSMUSP00000022062	ENSMUSG00000021577	Sdha	Q8K2B3 Succinate dehydrogenase [ubiquinone] flavoprotein subunit, mitochondrial	8	1.1707	5.6925
ENSMUSP00000033715	ENSMUSG00000031349	Nsdhl	Q9R1J0 Sterol-4-alpha-carboxylate 3-dehydrogenase, decarboxylating	3	1.1707	7.7845
ENSMUSP00000107086	ENSMUSG00000033417	Cacul1	Q8R0X2 CDK2-associated and cullin domain-containing protein 1	2	0.85435	5.4136
ENSMUSP00000069752	ENSMUSG00000055723	Rras2	P62071 Ras-related protein R-Ras2	1	0.85442	3.7692
ENSMUSP00000008907	ENSMUSG00000008763	Man1a2	P39098 Mannosyl-oligosaccharide 1,2-alpha-mannosidase IB	1	0.85458	4.4112
ENSMUSP00000021471	ENSMUSG00000021072	Tmx1	Q8VBT0 Thioredoxin-related transmembrane protein 1	3	0.85473	3.1366
ENSMUSP00000123402	ENSMUSG00000078812	Eif5a	P63242 Eukaryotic translation initiation factor 5A-1	4	1.1699	5.9668
ENSMUSP00000136292	ENSMUSG00000021635	Rad17	Q6NXW6 Cell cycle checkpoint protein RAD17	1	1.1698	1.0014
ENSMUSP00000120106	ENSMUSG00000006412	Pfdn2	O70591 Prefoldin subunit 2	5	1.1698	4.1478
ENSMUSP00000106180	ENSMUSG00000027227	Sord	Q64442 Sorbitol dehydrogenase	4	0.85496	5.1586
ENSMUSP00000113483	ENSMUSG00000029247	Paics	Q9DCL9 Multifunctional protein ADE2 Phosphoribosylaminoimidazole-succinocarboxamide synthase Phosphoribosylaminoimidazole carboxylase	11	0.855	4.7954
ENSMUSP00000030451	ENSMUSG00000028688	Toe1	Q9D2E2 Target of EGR1 protein 1	2	1.1693	4.4042
ENSMUSP00000035992	ENSMUSG00000033128	Gga1	Q8R0H9 ADP-ribosylation factor-binding protein GGA1	4	0.85523	6.9747
ENSMUSP00000007747	ENSMUSG00000007603	Dus3l	Q91XI1 tRNA-dihydrouridine(47) synthase [NAD(P)(+)]-like	2	0.85561	2.0113
ENSMUSP00000042009	ENSMUSG00000042215	Bag2	Q91YN9 BAG family molecular chaperone regulator 2	4	1.1687	5.2673
ENSMUSP00000061546	ENSMUSG00000044149	Nkrf	Q8BY02 NF-kappa-B-repressing factor	13	0.85567	14.344
ENSMUSP00000047235	ENSMUSG00000038005	2700029M09Rik	Q8CFE2 UPF0609 protein C4orf27 homolog	8	1.1686	9.4586
ENSMUSP00000031637	ENSMUSG00000029632	Ndufa4	Q62425 NADH dehydrogenase [ubiquinone] 1 alpha subcomplex subunit 4	3	0.85583	27.98
ENSMUSP00000027050	ENSMUSG00000025917	Cops5	O35864 COP9 signalosome complex subunit 5	5	1.1684	5.8558
ENSMUSP00000135915	ENSMUSG00000038612	Mcl1	D2K6L9 "Induced myeloid leukemia cell differentiation protein Mcl-1 homolog; Myeloid cell leukemia sequence 1 "	1	1.1683	2.1781
ENSMUSP00000113071	ENSMUSG00000031207	Msn	P26041 Moesin	27	0.85606	8.6401
ENSMUSP00000019723	ENSMUSG00000019579	D17Wsu104e	Q9CPT4 UPF0556 protein C19orf10 homolog	3	0.85623	6.4195
ENSMUSP00000097254	ENSMUSG00000075000	Nrbf2	Q8VCQ3 Nuclear receptor-binding factor 2	2	0.85624	10.274
ENSMUSP00000120496	ENSMUSG00000066149	Cdc26	Q99JP4 Anaphase-promoting complex subunit CDC26	2	1.1678	5.0446
ENSMUSP00000113494	ENSMUSG00000026019	Wdr12	Q9JJA4 Ribosome biogenesis protein WDR12	9	1.1677	6.4294
ENSMUSP00000057938	ENSMUSG00000045328	Cenpe	E9QKK1 Centromere-associated protein E	14	0.85643	9.4503
ENSMUSP00000029780	ENSMUSG00000028134	Ptbp2	Q91Z31 Polypyrimidine tract-binding protein 2	2	0.85644	21.902
ENSMUSP00000023289	ENSMUSG00000022617	Chkb	O55229 Choline/ethanolamine kinase	2	1.1675	6.4433
ENSMUSP00000096686	ENSMUSG00000027763	Mbnl1	Q3U581;Q8CHF5;G3X9Q0 "Putative uncharacterized protein ";"MKIAA0428 protein ";"Muscleblind-like 1 (Drosophila), isoform CRA_a; Muscleblind-like protein 1 "	1	1.1675	5.8997
ENSMUSP00000032508	ENSMUSG00000030357	Fkbp4	P30416 Peptidyl-prolyl cis-trans isomerase FKBP4 Peptidyl-prolyl cis-trans isomerase FKBP4, N-terminally processed	12	0.85662	5.9342
ENSMUSP00000119724	ENSMUSG00000027601	Mtfr1	Q99MB2 Mitochondrial fission regulator 1	2	0.85662	6.5693
ENSMUSP00000081782	ENSMUSG00000066232	Ipo7	Q9EPL8 Importin-7	10	0.85666	6.4396
ENSMUSP00000106801	ENSMUSG00000053293	Pom121	Q8K3Z9 Nuclear envelope pore membrane protein POM 121	5	0.85669	5.9869
ENSMUSP00000120171	ENSMUSG00000032349	Elovl5	D3Z0Z6 Elongation of very long chain fatty acids protein 5	2	0.85684	8.0237
ENSMUSP00000030091	ENSMUSG00000028394	Pole3	Q9JKP7 DNA polymerase epsilon subunit 3	4	1.1668	3.5791
ENSMUSP00000025270	ENSMUSG00000024404	Riok3	Q9DBU3 Serine/threonine-protein kinase RIO3	4	0.85713	15.734
ENSMUSP00000119097	ENSMUSG00000022568	Scrib	004 "scribbled homolog (Drosophila) [Source:MGI Symbol;Acc:MGI:2145950]" "MGI_transcript_name"	2	0.85726	6.428
ENSMUSP00000111117	ENSMUSG00000045983	Eif4g1	Q8K0J8;Q8R2V4;D3YWY7;E9PVC6 "Eif4g1 protein ";"Eif4g1 protein ";"Eukaryotic translation initiation factor 4 gamma 1 ";"Eukaryotic translation initiation factor 4 gamma 1 "	21	0.85733	6.9834
ENSMUSP00000092054	ENSMUSG00000070583	Fv1	P70213 Friend virus susceptibility protein 1	2	0.85741	13.349
ENSMUSP00000072087	ENSMUSG00000058587	Tmod3	Q9JHJ0 Tropomodulin-3	12	1.1663	5.1963
ENSMUSP00000113056	ENSMUSG00000027940	Tpm3	D3YVR0;E9Q7Q3 "Tropomyosin alpha-3 chain ";"Tropomyosin alpha-3 chain "	2	1.1663	11.931
ENSMUSP00000030675	ENSMUSG00000028861	Mrps15	Q9DC71 28S ribosomal protein S15, mitochondrial	6	1.1662	7.5519
ENSMUSP00000094882	ENSMUSG00000039414	Heatr5b	Q8C547 HEAT repeat-containing protein 5B	8	1.1661	41.193
ENSMUSP00000136438	ENSMUSG00000056629	Fkbp2	P45878 Peptidyl-prolyl cis-trans isomerase FKBP2	3	0.85757	3.2131
ENSMUSP00000022310	ENSMUSG00000021785	Ngly1	Q9JI78 Peptide-N(4)-(N-acetyl-beta-glucosaminyl)asparagine amidase	3	1.166	22.553
ENSMUSP00000124466	ENSMUSG00000022364	Wdr67	006 "WD repeat domain 67 [Source:MGI Symbol;Acc:MGI:2684931]" "MGI_transcript_name"	1	0.85772	13.51
ENSMUSP00000043874	ENSMUSG00000038056	Mll3	Q8BRH4 Histone-lysine N-methyltransferase MLL3	2	0.85775	2.7361
ENSMUSP00000006254	ENSMUSG00000006095	Tbcb	Q9D1E6 Tubulin-folding cofactor B	1	1.1658	2.3771
ENSMUSP00000003459	ENSMUSG00000020437	Myo1g	Q5SUA5 Unconventional myosin-Ig	9	0.85786	7.7966
ENSMUSP00000100060	ENSMUSG00000029772	Ahcyl2	Q3TSQ0;F8WGT1;H3BKE9;H3BKT5 "Putative uncharacterized protein ";"Adenosylhomocysteinase ";"Putative adenosylhomocysteinase 3 ";"Adenosylhomocysteinase "	5	0.85789	6.6036
ENSMUSP00000049315	ENSMUSG00000031877	Ces2g	Q8R1G9;E9PV38 "2210023G05Rik protein ";"Protein Ces2g "	6	1.1656	16.706
ENSMUSP00000023238	ENSMUSG00000022575	Gsdmd	Q9D8T2 Gasdermin-D	2	1.1655	4.274
ENSMUSP00000041880	ENSMUSG00000032624	Eml4	Q3UMY5 Echinoderm microtubule-associated protein-like 4	7	0.85801	11.73
ENSMUSP00000033179	ENSMUSG00000030888	Rrp8	Q9DB85 Ribosomal RNA-processing protein 8	3	0.85811	9.1552
ENSMUSP00000053900	ENSMUSG00000043207	Zmpste24	Q80W54 CAAX prenyl protease 1 homolog	5	1.1653	4.3841
ENSMUSP00000099418	ENSMUSG00000027635	Dsn1	Q9CYC5 Kinetochore-associated protein DSN1 homolog	2	1.1652	9.1169
ENSMUSP00000026043	ENSMUSG00000025060	Slk	O54988 STE20-like serine/threonine-protein kinase	22	0.85825	8.172
ENSMUSP00000131850	ENSMUSG00000071497	Nutf2-ps1	P61971 Nuclear transport factor 2	2	1.1651	8.224
ENSMUSP00000110364	ENSMUSG00000038828	Tmem214	D3Z6S1 Transmembrane protein 214	6	0.85849	4.7328
ENSMUSP00000052953	ENSMUSG00000049327	Setd8	E9QNB8 N-lysine methyltransferase SETD8	2	0.85859	4.5488
ENSMUSP00000020358	ENSMUSG00000020149	Rab1	Q5SW88 "Protein Rab1; RAB1, member RAS oncogene family "	0	1.1647	6.5911
ENSMUSP00000043614	ENSMUSG00000037262	Kin	Q8K339 DNA/RNA-binding protein KIN17	6	1.1647	5.8439
ENSMUSP00000005862	ENSMUSG00000005718	Tfap4	Q8BWA4;Q9JIZ5 "Putative uncharacterized protein ";"Activator protein 4; Protein Tfap4; Transcription factor AP4 "	4	0.85864	6.5044
ENSMUSP00000026560	ENSMUSG00000025487	Psmd13	Q9WVJ2 26S proteasome non-ATPase regulatory subunit 13	9	1.1645	5.5468
ENSMUSP00000025218	ENSMUSG00000024360	Etf1	Q8BWY3 Eukaryotic peptide chain release factor subunit 1	17	0.85887	23.432
ENSMUSP00000106999	ENSMUSG00000026683	Nuf2	Q99P69 Kinetochore protein Nuf2	3	0.85887	30.128
ENSMUSP00000055382	ENSMUSG00000045107	Saysd1	Q8K190 SAYSvFN domain-containing protein 1	1	0.85909	2.1008
ENSMUSP00000002473	ENSMUSG00000031820	Babam1	Q3UI43 BRISC and BRCA1-A complex member 1	2	1.164	2.717
ENSMUSP00000056739	ENSMUSG00000000194	Gpr107	Q8BUV8 Protein GPR107	3	1.164	8.3495
ENSMUSP00000136019	ENSMUSG00000094870	Zfp131	Q8K3J5 Zinc finger protein 131	3	1.1638	5.0337
ENSMUSP00000089708	ENSMUSG00000002147	Stat6	P52633 Signal transducer and transcription activator 6	6	0.85927	7.6672
ENSMUSP00000021424	ENSMUSG00000021036	Sptlc2	P97363 Serine palmitoyltransferase 2	4	0.8593	1.5828
ENSMUSP00000031038	ENSMUSG00000029152	Ociad1	Q9CRD0 OCIA domain-containing protein 1	3	0.85935	10.58
ENSMUSP00000134361	ENSMUSG00000040263	Klhdc4	G3UZ63 Kelch domain-containing protein 4	5	1.1635	12.982
ENSMUSP00000003117	ENSMUSG00000003033	Ap1m1	P35585 AP-1 complex subunit mu-1	4	1.1634	5.7983
ENSMUSP00000045955	ENSMUSG00000039367	Sec24c	Q8R2V9;G3X972 "Sec24c protein ";"Protein Sec24c; SEC24 related gene family, member C (S. cerevisiae), isoform CRA_a "	4	0.85958	6.2683
ENSMUSP00000034465	ENSMUSG00000031984	2810004N23Rik	Q8CIL4 Uncharacterized protein C1orf131 homolog	5	0.85959	7.7555
ENSMUSP00000118333	ENSMUSG00000028277	Ube2j1	Q9JJZ4 Ubiquitin-conjugating enzyme E2 J1	3	0.85961	13.356
ENSMUSP00000125513	ENSMUSG00000058407	Txndc9	Q9CQ79 Thioredoxin domain-containing protein 9	3	1.1633	7.8514
ENSMUSP00000101517	ENSMUSG00000007880	Arid1a	A2BH40 AT-rich interactive domain-containing protein 1A	7	0.85974	3.2368
ENSMUSP00000025093	ENSMUSG00000024246	Thumpd2	Q9CZB3 THUMP domain-containing protein 2	2	1.163	12.239
ENSMUSP00000083205	ENSMUSG00000061028	Clasrp	Q8CFC7 CLK4-associating serine/arginine rich protein	3	1.163	14.919
ENSMUSP00000137620	ENSMUSG00000042567	Nek10	J3QQ43 Serine/threonine-protein kinase Nek10	2	0.85999	23.382
ENSMUSP00000099766	ENSMUSG00000028702	Rad54l	P70270 DNA repair and recombination protein RAD54-like	4	0.86	4.8457
ENSMUSP00000022553	ENSMUSG00000021981	Cab39l	Q9DB16 Calcium-binding protein 39-like	2	1.1626	16.531
ENSMUSP00000137137	ENSMUSG00000064302	Clasp1	Q3TPM6;J3QP81 "Putative uncharacterized protein ";"CLIP-associating protein 1 "	7	1.1626	7.9034
ENSMUSP00000129589	ENSMUSG00000036748	Cuedc2	Q9CXX9 CUE domain-containing protein 2	2	0.86017	6.1422
ENSMUSP00000042746	ENSMUSG00000038736	Nudcd1	Q6PIP5 NudC domain-containing protein 1	3	0.86034	3.4264
ENSMUSP00000081572	ENSMUSG00000066148	Prpf4	Q9DAW6 U4/U6 small nuclear ribonucleoprotein Prp4	8	1.1623	10.762
ENSMUSP00000028117	ENSMUSG00000026775	Yme1l1	O88967 ATP-dependent zinc metalloprotease YME1L1	6	0.86041	5.3991
ENSMUSP00000105675	ENSMUSG00000020454	Eif4enif1	Q9EST3 Eukaryotic translation initiation factor 4E transporter	7	1.1621	8.7857
ENSMUSP00000029316	ENSMUSG00000027752	Exosc8	Q9D753 Exosome complex component RRP43	2	1.1621	3.9749
ENSMUSP00000101536	ENSMUSG00000037692	Ahdc1	Q6PAL7 AT-hook DNA-binding motif-containing protein 1	2	1.1621	13.675
ENSMUSP00000099412	ENSMUSG00000027651	Rprd1b	Q9CSU0 Regulation of nuclear pre-mRNA domain-containing protein 1B	4	1.1616	11.684
ENSMUSP00000031524	ENSMUSG00000029545	Acads	Q07417 Short-chain specific acyl-CoA dehydrogenase, mitochondrial	4	0.86092	14.584
ENSMUSP00000124950	ENSMUSG00000015748	Prpf3	Q922U1 U4/U6 small nuclear ribonucleoprotein Prp3	12	1.1615	15.11
ENSMUSP00000019323	ENSMUSG00000019179	Mdh2	P08249 Malate dehydrogenase, mitochondrial	10	0.86096	5.1366
ENSMUSP00000126685	ENSMUSG00000006390	Elovl1	Q9JLJ5 Elongation of very long chain fatty acids protein 1	1	0.861	21.144
ENSMUSP00000069432	ENSMUSG00000041638	Gcn1l1	Q3U3Z4;Q6PGM5;Q8BTM7;E9PVA8 "Putative uncharacterized protein ";"Gcn1l1 protein ";"Putative uncharacterized protein ";"Protein Gcn1l1 "	33	0.86105	5.5856
ENSMUSP00000066092	ENSMUSG00000053898	Ech1	O35459 Delta(3,5)-Delta(2,4)-dienoyl-CoA isomerase, mitochondrial	4	1.1612	4.0874
ENSMUSP00000112506	ENSMUSG00000029404	Arl6ip4	D3YWC2 "ADP-ribosylation factor-like 6 interacting protein 4; ADP-ribosylation factor-like protein 6-interacting protein 4 "	1	0.86148	0.18826
ENSMUSP00000100010	ENSMUSG00000021357	Exoc2	Q9D4H1 Exocyst complex component 2	5	1.1605	6.1051
ENSMUSP00000024627	ENSMUSG00000023852	Chd1	P40201 Chromodomain-helicase-DNA-binding protein 1	10	0.86183	5.5728
ENSMUSP00000039853	ENSMUSG00000035049	Rrp12	Q6P5B0 RRP12-like protein	13	0.86189	6.1281
ENSMUSP00000136245	ENSMUSG00000024222	Fkbp5	Q64378 Peptidyl-prolyl cis-trans isomerase FKBP5	10	0.8619	5.057
ENSMUSP00000102890	ENSMUSG00000038902	Pogz	D3YUW8 Pogo transposable element with ZNF domain	7	1.16	7.7302
ENSMUSP00000103686	ENSMUSG00000037174	Elf2	Q9JHC9 ETS-related transcription factor Elf-2	3	0.86209	10.727
ENSMUSP00000007257	ENSMUSG00000007041	Clic1	Q9Z1Q5 Chloride intracellular channel protein 1	6	1.1597	4.1007
ENSMUSP00000114914	ENSMUSG00000002107	Celf2	A3KGT2 "CUG triplet repeat, RNA binding protein 2; CUGBP Elav-like family member 2 "	6	1.1596	12.798
ENSMUSP00000029815	ENSMUSG00000028165	Cisd2	Q9CQB5 CDGSH iron-sulfur domain-containing protein 2	4	0.86243	5.8955
ENSMUSP00000000137	ENSMUSG00000020152	Actr2	P61161 Actin-related protein 2	9	1.1595	8.403
ENSMUSP00000116982	ENSMUSG00000074643	Cpne1	B7ZCP7;B7ZCP8;E9Q806 "Copine I; Copine-1 ";"Copine I; Copine-1 ";"Copine-1 "	3	1.1594	19.768
ENSMUSP00000124529	ENSMUSG00000027508	Pag1	Q3U1F9 Phosphoprotein associated with glycosphingolipid-enriched microdomains 1	2	0.86261	54.071
ENSMUSP00000117951	ENSMUSG00000001794	Capns1	D3YW48 Calpain small subunit 1	3	0.86272	10.057
ENSMUSP00000115195	ENSMUSG00000024767	Otub1	D3YWF6;D3Z7K0 "Ubiquitin thioesterase OTUB1 ";"Ubiquitin thioesterase OTUB1 "	2	0.86274	4.4112
ENSMUSP00000029938	ENSMUSG00000028271	Gtf2b	P62915 Transcription initiation factor IIB	3	0.86279	6.5091
ENSMUSP00000018685	ENSMUSG00000018541	Cwc25	Q9DBF7 Pre-mRNA-splicing factor CWC25 homolog	6	1.159	5.7346
ENSMUSP00000025904	ENSMUSG00000024953	Prdx5	P99029 Peroxiredoxin-5, mitochondrial	8	0.86322	6.59
ENSMUSP00000082422	ENSMUSG00000021068	Nin	E9Q4S3 Ninein	7	0.86332	19.351
ENSMUSP00000105709	ENSMUSG00000001175	Calm1	P62204 Calmodulin	5	0.86347	12.983
ENSMUSP00000110550	ENSMUSG00000029826	Zc3hav1	D3Z5I1 Zinc finger CCCH-type antiviral protein 1	6	0.86353	4.8173
ENSMUSP00000136944	ENSMUSG00000093930	Hmgcs1	Q8JZK9 Hydroxymethylglutaryl-CoA synthase, cytoplasmic	3	1.158	4.4981
ENSMUSP00000111181	ENSMUSG00000062995	Ica1	D3Z020;D3Z118;D3Z376;D3Z699 "Islet cell autoantigen 1 ";"Islet cell autoantigen 1 ";"Islet cell autoantigen 1 ";"Islet cell autoantigen 1 "	3	1.1579	5.8318
ENSMUSP00000134872	ENSMUSG00000021000	Ctage5	H3BJ71 Cutaneous T-cell lymphoma-associated antigen 5 homolog	9	0.86375	9.4151
ENSMUSP00000107677	ENSMUSG00000041483	Zfp281	Q3V3S9;Q99LI5 "Putative uncharacterized protein ";"Protein Zfp281; Zinc finger protein 281 "	4	1.1576	11.147
ENSMUSP00000123374	ENSMUSG00000048701	Ccdc6	D3YZP9 Coiled-coil domain-containing protein 6	4	0.86396	5.2098
ENSMUSP00000025631	ENSMUSG00000024725	Ostf1	Q62422 Osteoclast-stimulating factor 1	5	0.864	4.768
ENSMUSP00000057731	ENSMUSG00000013465	Cobra1	Q8C4Y3 Negative elongation factor B	6	1.1574	4.373
ENSMUSP00000110158	ENSMUSG00000026103	Gls	D3Z7P3 Glutaminase kidney isoform, mitochondrial	1	1.1574	27.707
ENSMUSP00000003121	ENSMUSG00000003037	Rab8a	P55258 Ras-related protein Rab-8A	4	1.1573	4.9876
ENSMUSP00000109979	ENSMUSG00000029106	Add1	Q9QYC0 Alpha-adducin	3	0.86421	4.0894
ENSMUSP00000028841	ENSMUSG00000027363	Usp8	Q80U87 Ubiquitin carboxyl-terminal hydrolase 8	7	0.86422	7.1092
ENSMUSP00000027921	ENSMUSG00000026618	Iars2	Q8BIJ6 Isoleucine--tRNA ligase, mitochondrial	6	1.157	8.6827
ENSMUSP00000109237	ENSMUSG00000030058	Copg	Q9QZE5 Coatomer subunit gamma-1	11	0.86431	6.0224
ENSMUSP00000124690	ENSMUSG00000061950	Ppp4r1	E0CX37;E0CYV2;E9PX53 "Serine/threonine-protein phosphatase 4 regulatory subunit 1 ";"Serine/threonine-protein phosphatase 4 regulatory subunit 1 ";"Serine/threonine-protein phosphatase 4 regulatory subunit 1 "	3	0.86438	9.3793
ENSMUSP00000018143	ENSMUSG00000017999	Ddx27	Q921N6 Probable ATP-dependent RNA helicase DDX27	22	0.86439	8.8946
ENSMUSP00000087079	ENSMUSG00000068335	Dok1	P97465 Docking protein 1	2	1.1567	7.1209
ENSMUSP00000099302	ENSMUSG00000039230	Tbcd	Q8BYA0 Tubulin-specific chaperone D	4	1.1567	10.027
ENSMUSP00000002837	ENSMUSG00000063406	Tmed5	Q9CXE7 Transmembrane emp24 domain-containing protein 5	2	0.86458	2.8881
ENSMUSP00000041503	ENSMUSG00000035199	Arl6ip5	Q8R5J9 PRA1 family protein 3	4	0.86461	5.1096
ENSMUSP00000030003	ENSMUSG00000028322	Exosc3	Q7TQK4 Exosome complex component RRP40	3	1.1565	7.3119
ENSMUSP00000098616	ENSMUSG00000021258	Ccnk	Q3U3M5 Cyclin-K	2	1.1564	3.8222
ENSMUSP00000066399	ENSMUSG00000026222	Sp100	Q8C405 Nuclear autoantigen Sp-100	3	1.1563	21.547
ENSMUSP00000132686	ENSMUSG00000058586	Serhl	Q3U3G8;E9Q8E7 "Serine hydrolase-like protein ";"Serine hydrolase-like protein "	3	1.1562	6.7341
ENSMUSP00000038484	ENSMUSG00000037300	Ttc13	Q3UMK4 Protein Ttc13	2	0.86513	1.9336
ENSMUSP00000112600	ENSMUSG00000011114	Tbrg1	Q3UB74 Transforming growth factor beta regulator 1	2	0.86523	1.296
ENSMUSP00000022849	ENSMUSG00000022241	Tars	Q9D0R2 Threonine--tRNA ligase, cytoplasmic	13	0.86532	9.599
ENSMUSP00000124935	ENSMUSG00000027639	Samhd1	Q6ZQM3 cDNA fis, clone TRACH3010757, highly similar to Interferon-gamma inducible protein MG11	9	1.1555	18.044
ENSMUSP00000082822	ENSMUSG00000029622	Arpc1b	Q9WV32 Actin-related protein 2/3 complex subunit 1B	6	1.1555	5.6752
ENSMUSP00000119231	ENSMUSG00000030204	Ddx47	010 "DEAD (Asp-Glu-Ala-Asp) box polypeptide 47 [Source:MGI Symbol;Acc:MGI:1915005]" "MGI_transcript_name"	4	0.86556	5.0313
ENSMUSP00000031049	ENSMUSG00000013629	Cad	Q9CWQ9;E9QAI5 "Putative uncharacterized protein ";"Protein Cad "	11	0.86558	6.1675
ENSMUSP00000135191	ENSMUSG00000036138	Acaa1a	H3BJC1;H3BJZ9 "3-ketoacyl-CoA thiolase A, peroxisomal ";"3-ketoacyl-CoA thiolase A, peroxisomal "	1	0.86566	11.932
ENSMUSP00000114103	ENSMUSG00000025340	Rabgef1	Q9JM13 Rab5 GDP/GTP exchange factor	4	1.1551	5.7367
ENSMUSP00000088845	ENSMUSG00000069089	Cdk7	Q03147 Cyclin-dependent kinase 7	3	1.1551	9.2501
ENSMUSP00000025590	ENSMUSG00000024687	Osbp	E9QPD4 Oxysterol-binding protein	9	0.86578	8.1841
ENSMUSP00000003268	ENSMUSG00000003200	Sh3gl1	Q62419 Endophilin-A2	4	0.86581	6.6381
ENSMUSP00000027339	ENSMUSG00000026155	Smap1	Q91VZ6 Stromal membrane-associated protein 1	3	1.1549	59.577
ENSMUSP00000016631	ENSMUSG00000016487	Ppfibp1	Q8C8U0 Liprin-beta-1	4	1.1547	12.381
ENSMUSP00000045284	ENSMUSG00000038462	Uqcrfs1	Q9CR68 Cytochrome b-c1 complex subunit Rieske, mitochondrial Cytochrome b-c1 complex subunit 11	1	1.1547	10.621
ENSMUSP00000034000	ENSMUSG00000031591	Asah1	Q9WV54 Acid ceramidase Acid ceramidase subunit alpha Acid ceramidase subunit beta	4	0.86617	7.2432
ENSMUSP00000096734	ENSMUSG00000025369	Smarcc2	Q3UID0 SWI/SNF complex subunit SMARCC2	12	0.86625	9.2692
ENSMUSP00000122965	ENSMUSG00000020629	Adi1	F7ARY2 1,2-dihydroxy-3-keto-5-methylthiopentene dioxygenase	2	0.86639	2.7982
ENSMUSP00000006973	ENSMUSG00000020918	Kat2a	Q3U2D4;Q6P3Z8;Q99KW4 "Putative uncharacterized protein ";"GCN5 general control of amino acid synthesis-like 2 (Yeast); Histone acetyltransferase KAT2A; K(Lysine) acetyltransferase 2A ";"Kat2a protein "	2	1.1542	18.888
ENSMUSP00000022380	ENSMUSG00000021832	Psmc6	P62334 26S protease regulatory subunit 10B	7	1.154	4.6788
ENSMUSP00000000844	ENSMUSG00000000827	Tpd52l2	Q3TAI4 "Tumor protein D52-like 2; Tumor protein D52-like 2, isoform CRA_c; Tumor protein D54 "	10	1.1539	29.34
ENSMUSP00000044417	ENSMUSG00000039640	Mrpl12	Q9DB15 39S ribosomal protein L12, mitochondrial	8	1.1539	7.5827
ENSMUSP00000076594	ENSMUSG00000047635	2810006K23Rik	Q80VP5 Probable peptide chain release factor C12orf65 homolog, mitochondrial	2	1.1538	3.0728
ENSMUSP00000118006	ENSMUSG00000032527	Pccb	Q9CT71;E9Q1J7 "Putative uncharacterized protein ";"Propionyl-CoA carboxylase beta chain, mitochondrial "	3	0.86683	8.0965
ENSMUSP00000108727	ENSMUSG00000026867	Gapvd1	007 "GTPase activating protein and VPS9 domains 1 [Source:MGI Symbol;Acc:MGI:1913941]" "MGI_transcript_name"	2	1.1536	4.9107
ENSMUSP00000093970	ENSMUSG00000071653	1810009A15Rik	Q9CSS6;Q9D937 "Putative uncharacterized protein ";"MCG127334; MCG17849, isoform CRA_a; Protein 1810009A15Rik "	4	1.1534	4.172
ENSMUSP00000100599	ENSMUSG00000078184	B020018G12Rik	Q9CWZ3 RNA-binding protein 8A	4	1.1531	29.276
ENSMUSP00000002699	ENSMUSG00000024045	Akap8	Q9DBR0 A-kinase anchor protein 8	8	0.86724	3.3077
ENSMUSP00000026387	ENSMUSG00000025337	Sbds	P70122 Ribosome maturation protein SBDS	4	0.86725	6.0082
ENSMUSP00000040321	ENSMUSG00000041769	Ppp2r2d	Q925E7 Serine/threonine-protein phosphatase 2A 55 kDa regulatory subunit B delta isoform	1	0.86733	5.4553
ENSMUSP00000038958	ENSMUSG00000034820	Cpsf7	Q8BTV2 Cleavage and polyadenylation specificity factor subunit 7	4	0.86747	2.8299
ENSMUSP00000129396	ENSMUSG00000022369	Mtbp	Q8BJS8 Mdm2-binding protein	3	0.86749	12.367
ENSMUSP00000091429	ENSMUSG00000070327	Rnf213	Q3U0U2;Q3UD49;F7A6H4 "E3 ubiquitin-protein ligase RNF213 ";"Putative uncharacterized protein ";"E3 ubiquitin-protein ligase RNF213 "	18	1.1527	8.1445
ENSMUSP00000038779	ENSMUSG00000036208	BC027231	Q3TS42;Q8R2U2 "Putative uncharacterized protein ";"Protein BC027231; cDNA sequence BC027231 "	4	0.86759	1.9657
ENSMUSP00000105413	ENSMUSG00000042548	Asxl1	P59598 Putative Polycomb group protein ASXL1	2	0.86759	0.0056061
ENSMUSP00000110011	ENSMUSG00000022748	Cmss1	Q9CZT6 Uncharacterized protein C3orf26 homolog	5	1.1525	58.653
ENSMUSP00000108491	ENSMUSG00000034116	Vav1	Q8VDU4 "Proto-oncogene vav; Vav1 protein "	5	1.1524	9.1254
ENSMUSP00000110268	ENSMUSG00000031337	Mtm1	B1AW21 "Myotubularin; X-linked myotubular myopathy gene 1 "	2	1.1524	15.235
ENSMUSP00000027157	ENSMUSG00000026005	Rpe	Q8VEE0 Ribulose-phosphate 3-epimerase	1	1.1524	5.0583
ENSMUSP00000020343	ENSMUSG00000020132	Rab21	P35282 Ras-related protein Rab-21	3	1.1523	3.459
ENSMUSP00000056154	ENSMUSG00000046010	Zfp830	Q8R1N0 Zinc finger protein 830	6	1.1523	4.1921
ENSMUSP00000045065	ENSMUSG00000042165	Gm9774	D3YUD8 Uncharacterized protein	2	1.1521	14.059
ENSMUSP00000025439	ENSMUSG00000024556	Me2	Q99KE1 NAD-dependent malic enzyme, mitochondrial	7	0.86799	9.0448
ENSMUSP00000126061	ENSMUSG00000024037	Wdr4	Q9EP82 tRNA (guanine-N(7)-)-methyltransferase subunit WDR4	3	0.86807	12.061
ENSMUSP00000129492	ENSMUSG00000045948	Mrps12	E9PUY1 28S ribosomal protein S12, mitochondrial	1	1.1517	6.0579
ENSMUSP00000112520	ENSMUSG00000032285	Dnaja4	Q9JMC3 DnaJ homolog subfamily A member 4	1	0.8684	13.491
ENSMUSP00000002275	ENSMUSG00000002205	Vrk3	Q8K3G5 Inactive serine/threonine-protein kinase VRK3	2	0.86846	12.738
ENSMUSP00000049355	ENSMUSG00000036427	Gpi1	P06745 Glucose-6-phosphate isomerase	17	0.86849	9.0432
ENSMUSP00000021084	ENSMUSG00000020738	Sumo2	H7BWX9 Small ubiquitin-related modifier 2	1	1.1514	3.4915
ENSMUSP00000119974	ENSMUSG00000025722	Wdr73	010 "WD repeat domain 73 [Source:MGI Symbol;Acc:MGI:1919218]" "MGI_transcript_name"	1	1.1513	1.7723
ENSMUSP00000048416	ENSMUSG00000035297	Cops4	O88544 COP9 signalosome complex subunit 4	9	1.1512	13.788
ENSMUSP00000110020	ENSMUSG00000031387	Renbp	P82343 N-acylglucosamine 2-epimerase	2	1.1512	9.9846
ENSMUSP00000043580	ENSMUSG00000039740	Alg2	Q9DBE8 Alpha-1,3/1,6-mannosyltransferase ALG2	3	0.8687	5.7521
ENSMUSP00000076933	ENSMUSG00000008475	Arpc5	Q9CPW4 Actin-related protein 2/3 complex subunit 5	5	1.1511	4.6221
ENSMUSP00000127932	ENSMUSG00000024976	Shoc2	O88520 Leucine-rich repeat protein SHOC-2	4	0.86874	6.1178
ENSMUSP00000080345	ENSMUSG00000022151	Ttc33	Q9D6K7 Tetratricopeptide repeat protein 33	2	0.86883	13.534
ENSMUSP00000132783	ENSMUSG00000015149	Sirt2	E9PXF5 NAD-dependent protein deacetylase sirtuin-2	1	0.86894	4.601
ENSMUSP00000124366	ENSMUSG00000025583	Rptor	E9PXZ5;F6U5L3 "Regulatory-associated protein of mTOR ";"Regulatory-associated protein of mTOR "	2	1.1508	1.41
ENSMUSP00000035112	ENSMUSG00000032525	Nktr	Q6LCF0;F8VPR8 "Peptidyl-prolyl cis-trans isomerase ";"Putative peptidyl-prolyl cis-trans isomerase "	2	1.1507	5.7524
ENSMUSP00000035244	ENSMUSG00000042426	Dhx29	Q6PGC1 ATP-dependent RNA helicase Dhx29	11	1.1507	10.029
ENSMUSP00000042260	ENSMUSG00000038252	Ncapd2	Q8K2Z4 Condensin complex subunit 1	14	0.8691	5.33
ENSMUSP00000060940	ENSMUSG00000019864	Rtn4ip1	Q924D0 Reticulon-4-interacting protein 1, mitochondrial	4	0.86917	13.974
ENSMUSP00000029730	ENSMUSG00000028089	Chd1l	Q9CXF7 Chromodomain-helicase-DNA-binding protein 1-like	3	1.1501	9.6975
ENSMUSP00000021158	ENSMUSG00000020803	Txndc17	Q9CQM5 Thioredoxin domain-containing protein 17	3	1.1498	1.42
ENSMUSP00000115294	ENSMUSG00000022194	Pabpn1	D3YUB9;G3UWY6 "Polyadenylate-binding protein 2 ";"Polyadenylate-binding protein 2 "	5	0.86975	140.14
ENSMUSP00000077482	ENSMUSG00000032407	U2surp	Q6NV83 U2 snRNP-associated SURP motif-containing protein	14	1.1497	10.246
ENSMUSP00000093959	ENSMUSG00000071646	Mta2	Q9R190 Metastasis-associated protein MTA2	8	0.86981	5.6079
ENSMUSP00000025083	ENSMUSG00000006740	Kif5b	Q61768 Kinesin-1 heavy chain	23	0.86982	5.0742
ENSMUSP00000025546	ENSMUSG00000024644	Cndp2	Q9D1A2 Cytosolic non-specific dipeptidase	13	0.86982	11.38
ENSMUSP00000022609	ENSMUSG00000022031	Elp3	Q9CZX0 Elongator complex protein 3	2	1.1495	6.8142
ENSMUSP00000022705	ENSMUSG00000022109	Med4	Q9CQA5 Mediator of RNA polymerase II transcription subunit 4	3	1.1494	5.6063
ENSMUSP00000130383	ENSMUSG00000052033	Pfdn4	Q6P0X1;E9Q4Q8;E9Q6U4;E9Q8R1 "Prefoldin 4; Protein Pfdn4 ";"Protein Pfdn4 ";"Protein Pfdn4 ";"Protein Pfdn4 "	4	1.1494	7.9638
ENSMUSP00000083385	ENSMUSG00000066800	Rnasel	Q05921 2-5A-dependent ribonuclease	7	1.1494	17.131
ENSMUSP00000025177	ENSMUSG00000033382	Trappc8	Q69ZT3;Q6P6J3;E9PWG2 "MKIAA1012 protein ";"D030074E01Rik protein ";"Protein Trappc8 "	8	0.87003	9.1016
ENSMUSP00000124156	ENSMUSG00000028931	Kcnab2	Q3U0B0;Q3UPV6 "Voltage-gated potassium channel subunit beta-2 ";"Voltage-gated potassium channel subunit beta-2 "	2	0.87009	7.0764
ENSMUSP00000028683	ENSMUSG00000027248	Pdia3	P27773 Protein disulfide-isomerase A3	26	0.87019	9.1511
ENSMUSP00000122520	ENSMUSG00000056770	Setd3	F2Z438 Histone-lysine N-methyltransferase setd3	3	0.87025	3.9798
ENSMUSP00000116259	ENSMUSG00000004865	Srpk1	O70551 SRSF protein kinase 1	7	0.87036	7.129
ENSMUSP00000101277	ENSMUSG00000028937	Acot7	Q91V12 Cytosolic acyl coenzyme A thioester hydrolase	3	0.87039	4.1359
ENSMUSP00000099578	ENSMUSG00000020745	Pafah1b1	P63005 Platelet-activating factor acetylhydrolase IB subunit alpha	9	1.1489	24.134
ENSMUSP00000037340	ENSMUSG00000039828	Wdr70	G3X934 "MCG115964; WD repeat-containing protein 70 "	2	0.87046	2.9279
ENSMUSP00000018470	ENSMUSG00000018326	Ywhab	Q9CQV8 14-3-3 protein beta/alpha 14-3-3 protein beta/alpha, N-terminally processed	7	1.1488	24.709
ENSMUSP00000113102	ENSMUSG00000022913	Psmg1	D3Z795 Proteasome assembly chaperone 1	3	1.1488	6.4327
ENSMUSP00000036674	ENSMUSG00000044447	Dock5	B2RY04 Dedicator of cytokinesis protein 5	5	0.87077	5.5772
ENSMUSP00000123609	ENSMUSG00000014313	Cox6c	Q9CPQ1 Cytochrome c oxidase subunit 6C	4	1.1484	5.4022
ENSMUSP00000109022	ENSMUSG00000044627	Swi5	Q8K3D3 DNA repair protein SWI5 homolog	4	0.87079	6.7667
ENSMUSP00000041814	ENSMUSG00000041168	Lonp1	Q8CGK3 Lon protease homolog, mitochondrial	11	0.87092	6.3104
ENSMUSP00000124205	ENSMUSG00000060475	Wtap	E0CYH0;E0CZF5 "MCG16685, isoform CRA_d; Pre-mRNA-splicing regulator WTAP ";"Pre-mRNA-splicing regulator WTAP "	3	1.1479	6.4807
ENSMUSP00000127272	ENSMUSG00000021877	Arf4	005 "ADP-ribosylation factor 4 [Source:MGI Symbol;Acc:MGI:99433]" "MGI_transcript_name"	3	0.87122	6.2689
ENSMUSP00000022614	ENSMUSG00000022035	Ccdc25	Q78PG9 Coiled-coil domain-containing protein 25	7	0.8713	9.1184
ENSMUSP00000027027	ENSMUSG00000025898	Cwf19l2	Q8BG79 CWF19-like protein 2	10	0.87132	6.596
ENSMUSP00000057921	ENSMUSG00000051599	Pcdhb2	Q91Y00;Q925M7 "Protein Pcdhb2; Protocadherin beta 2 ";"Protocadherin-betaB "	1	0.87138	23.205
ENSMUSP00000137503	ENSMUSG00000026341	Actr3	Q99JY9 Actin-related protein 3	3	1.1474	3.1029
ENSMUSP00000077753	ENSMUSG00000027573	Gid8	Q9D7M1 Glucose-induced degradation protein 8 homolog	3	1.1472	6.0387
ENSMUSP00000097738	ENSMUSG00000060992	Copz1	P61924 Coatomer subunit zeta-1	3	1.1472	3.2594
ENSMUSP00000039010	ENSMUSG00000042660	Wdr55	Q9CX97 WD repeat-containing protein 55	3	0.87176	4.7906
ENSMUSP00000014546	ENSMUSG00000014402	Tsg101	Q61187 Tumor susceptibility gene 101 protein	5	1.147	3.7421
ENSMUSP00000035325	ENSMUSG00000027384	Ndufaf5	A2APY7 NADH dehydrogenase [ubiquinone] 1 alpha subcomplex assembly factor 5	1	0.87212	9.1241
ENSMUSP00000034428	ENSMUSG00000031950	Gabarapl2	P60521 Gamma-aminobutyric acid receptor-associated protein-like 2	3	1.1465	8.9534
ENSMUSP00000025408	ENSMUSG00000024527	Afg3l2	Q8JZQ2 AFG3-like protein 2	7	0.87232	5.7855
ENSMUSP00000087770	ENSMUSG00000060657	Marf1	Q8BJ34 Meiosis arrest female protein 1	4	0.87237	9.5634
ENSMUSP00000044645	ENSMUSG00000041133	Smc1a	Q9CU62 Structural maintenance of chromosomes protein 1A	39	0.87239	27.07
ENSMUSP00000137070	ENSMUSG00000096199	Ptrhd1	D3Z4S3 Putative peptidyl-tRNA hydrolase PTRHD1	2	0.87263	2.8941
ENSMUSP00000030265	ENSMUSG00000028540	Dph2	Q9CR25 Diphthamide biosynthesis protein 2	1	1.1458	8.7128
ENSMUSP00000034552	ENSMUSG00000032051	Fdx1	P46656 Adrenodoxin, mitochondrial	1	0.87276	2.7166
ENSMUSP00000112860	ENSMUSG00000022538	Lsg1	Q3UM18 Large subunit GTPase 1 homolog	8	0.87282	6.4578
ENSMUSP00000109804	ENSMUSG00000026933	Camsap1	A2AHC3 Calmodulin-regulated spectrin-associated protein 1	5	1.1454	10.225
ENSMUSP00000030903	ENSMUSG00000029036	Atad3a	Q925I1 ATPase family AAA domain-containing protein 3	10	0.87311	5.4456
ENSMUSP00000033184	ENSMUSG00000030894	Tpp1	O89023 Tripeptidyl-peptidase 1	1	0.87331	23.899
ENSMUSP00000041282	ENSMUSG00000033352	Map2k4	P47809 Dual specificity mitogen-activated protein kinase kinase 4	7	0.87342	9.0074
ENSMUSP00000120386	ENSMUSG00000078440	Dohh	008 "deoxyhypusine hydroxylase/monooxygenase [Source:MGI Symbol;Acc:MGI:1915964]" "MGI_transcript_name"	2	1.1449	3.0872
ENSMUSP00000099953	ENSMUSG00000050812	AI314180	Q6PDI5 Proteasome-associated protein ECM29 homolog	27	1.1447	33.946
ENSMUSP00000110499	ENSMUSG00000039512	Uhrf1bp1	Q570Z6;B2KF50 "MKIAA4127 protein ";"Protein Uhrf1bp1; UHRF1 (ICBP90) binding protein 1 "	2	0.87364	9.7187
ENSMUSP00000077553	ENSMUSG00000058704	Memo1	Q91VH6 Protein MEMO1	3	0.87366	19.627
ENSMUSP00000020927	ENSMUSG00000020605	Hs1bp3	Q3TC93 HCLS1-binding protein 3	3	1.1445	4.6188
ENSMUSP00000109585	ENSMUSG00000026917	Wdr5	P61965 WD repeat-containing protein 5	2	1.1444	3.202
ENSMUSP00000022281	ENSMUSG00000016018	Skiv2l2	Q9CZU3 Superkiller viralicidic activity 2-like 2	11	1.1443	4.7283
ENSMUSP00000101204	ENSMUSG00000029076	Sdf4	Q61112 45 kDa calcium-binding protein	7	0.87398	13.915
ENSMUSP00000113377	ENSMUSG00000048279	Sacs	E9QNY8 Sacsin	2	0.87407	33.131
ENSMUSP00000130102	ENSMUSG00000024327	Slc39a7	Q31125 Zinc transporter SLC39A7	1	0.87414	2.734
ENSMUSP00000034947	ENSMUSG00000032383	Ppib	P24369 Peptidyl-prolyl cis-trans isomerase B	14	0.87419	9.0212
ENSMUSP00000035879	ENSMUSG00000036632	Alg5	Q9DB25 Dolichyl-phosphate beta-glucosyltransferase	6	1.1439	8.9026
ENSMUSP00000102337	ENSMUSG00000028608	0610037L13Rik	A2A8E2 "Novel protein (0610037L13Rik); Protein 0610037L13Rik "	1	1.1438	2.5001
ENSMUSP00000057664	ENSMUSG00000047187	Rab2a	P53994 Ras-related protein Rab-2A	3	0.87433	7.7741
ENSMUSP00000025253	ENSMUSG00000024393	Prrc2a	Q7TSC1 Protein PRRC2A	13	0.87435	10.67
ENSMUSP00000133571	ENSMUSG00000017428	Psmd11	Q8BG32 26S proteasome non-ATPase regulatory subunit 11	14	1.1437	7.2698
ENSMUSP00000032813	ENSMUSG00000030592	Ryr1	P70272;Q99JF3 "Skeletal muscle ryanodine receptor ";"Skeletal muscle ryanodine receptor "	2	1.1437	7.3929
ENSMUSP00000117980	ENSMUSG00000031730	Dhodh	Q3UET5;D3YZY5;E9Q1V3 "Putative uncharacterized protein ";"Dihydroorotate dehydrogenase (quinone), mitochondrial ";"Dihydroorotate dehydrogenase (quinone), mitochondrial "	4	1.1437	3.5423
ENSMUSP00000099698	ENSMUSG00000027889	Ampd2	Q9DBT5 AMP deaminase 2	4	1.1437	6.3482
ENSMUSP00000133166	ENSMUSG00000021583	Erap1	Q9EQH2 Endoplasmic reticulum aminopeptidase 1	6	0.87455	13.097
ENSMUSP00000017365	ENSMUSG00000017221	Psmd3	P14685 26S proteasome non-ATPase regulatory subunit 3	10	1.1432	5.5246
ENSMUSP00000041675	ENSMUSG00000040213	Ccbl2	Q71RI9 Kynurenine--oxoglutarate transaminase 3	3	0.87484	14.635
ENSMUSP00000102220	ENSMUSG00000027884	Clcc1	Q99LI2 Chloride channel CLIC-like protein 1	3	0.87502	4.6897
ENSMUSP00000037808	ENSMUSG00000038848	Ythdf1	P59326 YTH domain family protein 1	5	1.1428	3.1986
ENSMUSP00000039482	ENSMUSG00000039968	Rsbn1l	D3Z0K6 "MCG120108, isoform CRA_a; Protein Rsbn1l "	5	1.1428	31.919
ENSMUSP00000031170	ENSMUSG00000029253	Cenpc1	P49452 Centromere protein C 1	5	0.87535	22.798
ENSMUSP00000070946	ENSMUSG00000025027	Xpnpep1	Q6P1B1 Xaa-Pro aminopeptidase 1	9	1.1424	4.6529
ENSMUSP00000028752	ENSMUSG00000027291	Vps39	Q8R5L3 Vam6/Vps39-like protein	3	1.1423	87.52
ENSMUSP00000107332	ENSMUSG00000030256	Bhlhe41	D3Z2G6 Class E basic helix-loop-helix protein 41	1	0.87562	1.8428
ENSMUSP00000136972	ENSMUSG00000056394	Lig1	Q3U4X8;Q8R055;D3YUC0;F6RQT5 "DNA ligase ";"DNA ligase ";"DNA ligase ";"DNA ligase 1 "	21	0.87565	12.169
ENSMUSP00000002091	ENSMUSG00000002015	Bcap31	Q61335 B-cell receptor-associated protein 31	10	0.87567	4.7047
ENSMUSP00000121902	ENSMUSG00000035310	Lin54	B7ZN58;E9Q8B7 "Expressed sequence AI461788, isoform CRA_b; Lin54 protein ";"Protein lin-54 homolog "	1	0.8757	5.4762
ENSMUSP00000112656	ENSMUSG00000029034	Cpsf3l	A8Y5J3 "Cleavage and polyadenylation specific factor 3-like; Integrator complex subunit 11 "	2	0.87584	1.3121
ENSMUSP00000126374	ENSMUSG00000042396	Rbm7	Q9CQT2 RNA-binding protein 7	2	1.1416	4.1296
ENSMUSP00000121340	ENSMUSG00000002455	Prpf6	Q91YR7 Pre-mRNA-processing factor 6	9	1.1415	6.688
ENSMUSP00000126874	ENSMUSG00000011960	Ccnt1	Q9QWV9 Cyclin-T1	5	1.1415	5.3008
ENSMUSP00000036996	ENSMUSG00000036646	Man1b1	A2AJ15 Endoplasmic reticulum mannosyl-oligosaccharide 1,2-alpha-mannosidase	3	1.1415	11.327
ENSMUSP00000031598	ENSMUSG00000029599	Ddx54	Q8K4L0 ATP-dependent RNA helicase DDX54	4	0.87624	6.1845
ENSMUSP00000006900	ENSMUSG00000006717	Acot13	Q9CQR4 Acyl-coenzyme A thioesterase 13	5	1.1412	8.0114
ENSMUSP00000033999	ENSMUSG00000031590	Frg1	P97376 Protein FRG1	5	1.1411	9.7255
ENSMUSP00000061474	ENSMUSG00000028911	Srsf4	Q542V3 "Serine/arginine-rich-splicing factor 4; Splicing factor arginine/serine-rich 4 (SRp75); Splicing factor, arginine/serine-rich 4 (SRp75) "	3	0.87639	47.326
ENSMUSP00000079317	ENSMUSG00000020697	Lig3	Q3TJN5;B1AT03 "DNA ligase 3 ";"DNA ligase "	14	1.141	12.663
ENSMUSP00000105094	ENSMUSG00000070544	Top1	Q04750 DNA topoisomerase 1	26	1.1409	7.8852
ENSMUSP00000051619	ENSMUSG00000063065	Mapk3	Q63844 Mitogen-activated protein kinase 3	4	0.87652	7.2423
ENSMUSP00000124457	ENSMUSG00000009291	Pttg1ip	E0CY65 Pituitary tumor-transforming gene 1 protein-interacting protein	1	0.87654	11.633
ENSMUSP00000016672	ENSMUSG00000016528	Mapkapk2	P49138 MAP kinase-activated protein kinase 2	6	1.1407	7.8627
ENSMUSP00000071770	ENSMUSG00000064210	Ano6	Q6P9J9 Anoctamin-6	4	1.1407	7.1548
ENSMUSP00000127903	ENSMUSG00000034088	Hdlbp	Q8VDJ3 Vigilin	38	1.1406	8.4556
ENSMUSP00000022734	ENSMUSG00000022136	Dnajc3	Q91YW3 DnaJ homolog subfamily C member 3	6	0.87683	5.7037
ENSMUSP00000015877	ENSMUSG00000015733	Capza2	P47754 F-actin-capping protein subunit alpha-2	3	0.87686	3.3479
ENSMUSP00000114839	ENSMUSG00000079426	Arpc4	P59999 Actin-related protein 2/3 complex subunit 4	1	1.1404	5.5107
ENSMUSP00000131566	ENSMUSG00000021911	Parg	O88622 Poly(ADP-ribose) glycohydrolase	4	0.87696	14.652
ENSMUSP00000135898	ENSMUSG00000078606	Gm4070	Q80SU7 Interferon-induced very large GTPase 1	5	0.87701	33.746
ENSMUSP00000027432	ENSMUSG00000026229	Psmd1	Q3TXS7 26S proteasome non-ATPase regulatory subunit 1	13	1.1402	17.673
ENSMUSP00000031104	ENSMUSG00000029202	Pds5a	E9QPI5 Sister chromatid cohesion protein PDS5 homolog A	25	0.87704	13.003
ENSMUSP00000063734	ENSMUSG00000052397	Ezr	P26040 Ezrin	16	0.87719	7.8954
ENSMUSP00000021942	ENSMUSG00000021486	Prelid1	Q8R107 PRELI domain-containing protein 1, mitochondrial	2	1.14	2.1444
ENSMUSP00000111443	ENSMUSG00000022674	Ube2v2	Q9D2M8 Ubiquitin-conjugating enzyme E2 variant 2	3	0.87726	11.96
ENSMUSP00000031508	ENSMUSG00000029535	Triap1	Q9D8Z2 TP53-regulated inhibitor of apoptosis 1	1	0.87744	8.5551
ENSMUSP00000080814	ENSMUSG00000025332	Kdm5c	P41230 Lysine-specific demethylase 5C	4	0.87746	3.2841
ENSMUSP00000114873	ENSMUSG00000047721	Bola2	Q8BGS2 BolA-like protein 2	2	1.1396	0.87063
ENSMUSP00000105198	ENSMUSG00000027628	Aar2	Q9D2V5 Protein AAR2 homolog	3	1.1395	14.674
ENSMUSP00000123865	ENSMUSG00000040325	Vprbp	Q80TR8 Protein VPRBP	5	0.87761	11.427
ENSMUSP00000024717	ENSMUSG00000023923	Tbc1d5	Q80XQ2 TBC1 domain family member 5	9	1.1393	8.9631
ENSMUSP00000026547	ENSMUSG00000025474	Tubgcp2	Q921G8 Gamma-tubulin complex component 2	4	1.1393	7.4954
ENSMUSP00000030882	ENSMUSG00000029017	Pmpcb	Q9CXT8 Mitochondrial-processing peptidase subunit beta	2	0.87781	0.23762
ENSMUSP00000107971	ENSMUSG00000055817	Mta3	Q3UII8 Metastasis-associated protein MTA3	1	0.87782	5.3598
ENSMUSP00000130854	ENSMUSG00000042870	Tom1	O88746 Target of Myb protein 1	2	1.1391	8.8724
ENSMUSP00000101803	ENSMUSG00000025132	Arhgdia	Q99PT1 Rho GDP-dissociation inhibitor 1	8	1.1391	5.5783
ENSMUSP00000106324	ENSMUSG00000031540	Myst3	Q3UFW4;Q3UPM9;Q3V1G6;Q8C6L0;G3X940 "Putative uncharacterized protein ";"Putative uncharacterized protein ";"Putative uncharacterized protein ";"Putative uncharacterized protein ";"MCG13090; Protein Myst3 "	2	0.8779	8.5443
ENSMUSP00000048153	ENSMUSG00000037070	Rbmxl1	Q91VM5 RNA binding motif protein, X-linked-like-1 RNA binding motif protein, X-linked-like-1, N-terminally processed	1	1.139	6.7217
ENSMUSP00000003123	ENSMUSG00000003039	Fam32a	Q9CR80 Protein FAM32A	3	0.87804	7.18
ENSMUSP00000054033	ENSMUSG00000038039	Gcc2	B2RSU7;Q6P0A4;E0CY89;E9PWI6 "GRIP and coiled-coil domain containing 2; GRIP and coiled-coil domain-containing protein 2 ";"Gcc2 protein ";"GRIP and coiled-coil domain-containing protein 2 ";"GRIP and coiled-coil domain-containing protein 2 "	11	1.1389	13.999
ENSMUSP00000065254	ENSMUSG00000054414	Slc30a7	Q9JKN1 Zinc transporter 7	2	0.87805	11.539
ENSMUSP00000103703	ENSMUSG00000028433	Ubap2	A2AMY5 Ubiquitin-associated protein 2	5	0.87806	6.7423
ENSMUSP00000103437	ENSMUSG00000078713	Tomm5	B1AXP6 Mitochondrial import receptor subunit TOM5 homolog	1	0.87813	4.3081
ENSMUSP00000043363	ENSMUSG00000048930	Tada3	Q8R0L9 Transcriptional adapter 3	3	0.87819	11.517
ENSMUSP00000030851	ENSMUSG00000028998	Tomm7	Q9D173 Mitochondrial import receptor subunit TOM7 homolog	1	0.87827	2.4812
ENSMUSP00000030051	ENSMUSG00000028367	Txn1	P10639 Thioredoxin	4	1.1386	5.9704
ENSMUSP00000043821	ENSMUSG00000028737	Aldh4a1	Q8CHT0 Delta-1-pyrroline-5-carboxylate dehydrogenase, mitochondrial	3	0.8787	31.966
ENSMUSP00000034524	ENSMUSG00000032026	Rexo2	Q9D8S4 Oligoribonuclease, mitochondrial	5	0.87874	2.0737
ENSMUSP00000021536	ENSMUSG00000021114	Atp6v1d	P57746 V-type proton ATPase subunit D	3	0.87875	7.8186
ENSMUSP00000038775	ENSMUSG00000052299	Ltn1	Q6A009 E3 ubiquitin-protein ligase listerin	5	0.87886	36.755
ENSMUSP00000133931	ENSMUSG00000092305	Prps1l1	Q8C5R8 Ribose-phosphate pyrophosphokinase	1	1.1377	2.4727
ENSMUSP00000103531	ENSMUSG00000030739	Myh14	Q6URW6 Myosin-14	2	0.87906	4.9675
ENSMUSP00000114111	ENSMUSG00000019710	Mrpl24	Q9CQ06 39S ribosomal protein L24, mitochondrial	2	1.1375	4.2838
ENSMUSP00000091226	ENSMUSG00000070034	Sp110	Q8BVK9 Sp110 nuclear body protein	1	0.87915	1.4447
ENSMUSP00000027312	ENSMUSG00000026134	Prim2	P33610 DNA primase large subunit	10	1.1374	11.914
ENSMUSP00000029804	ENSMUSG00000005813	Metap1	Q8BP48 Methionine aminopeptidase 1	2	1.1374	8.5135
ENSMUSP00000004470	ENSMUSG00000004356	Utp20	Q3ULE2;E9QK83 "Putative uncharacterized protein ";"Small subunit processome component 20 homolog "	14	0.87925	19.004
ENSMUSP00000027049	ENSMUSG00000025916	Ppp1r42	Q8R1Z4 Protein phosphatase 1 regulatory subunit 42	3	1.1373	11.791
ENSMUSP00000069243	ENSMUSG00000029625	Cpsf4	Q8BQZ5 Cleavage and polyadenylation specificity factor subunit 4	3	0.87939	8.6272
ENSMUSP00000001339	ENSMUSG00000001305	Rrp15	Q9CYX7 RRP15-like protein	3	1.1371	7.504
ENSMUSP00000108240	ENSMUSG00000026339	Ccdc93	Q8BUE0;E9QAD4 "Putative uncharacterized protein ";"Coiled-coil domain-containing protein 93 "	4	1.137	6.5856
ENSMUSP00000041113	ENSMUSG00000022498	Txndc11	Q8K2W3 Thioredoxin domain-containing protein 11	1	0.87953	1.6711
ENSMUSP00000022904	ENSMUSG00000022295	Atp6v1c1	Q9Z1G3 V-type proton ATPase subunit C 1	8	0.87955	2.9898
ENSMUSP00000028392	ENSMUSG00000027006	Dnajc10	Q9DC23 DnaJ homolog subfamily C member 10	2	1.1368	8.988
ENSMUSP00000080266	ENSMUSG00000033813	Tcea1	P10711 Transcription elongation factor A protein 1	4	1.1367	4.8328
ENSMUSP00000114906	ENSMUSG00000048351	Selrc1	Q921H9 Sel1 repeat-containing protein 1	1	1.1367	3.8813
ENSMUSP00000117410	ENSMUSG00000055067	Smyd3	Q9CWR2 SET and MYND domain-containing protein 3	2	1.1367	5.2581
ENSMUSP00000125194	ENSMUSG00000025533	Asl	E0CXM2 Argininosuccinate lyase	6	1.1366	4.6045
ENSMUSP00000021692	ENSMUSG00000021264	Yy1	Q00899 Transcriptional repressor protein YY1	5	0.87984	6.6145
ENSMUSP00000026009	ENSMUSG00000025035	Arl3	Q9WUL7 ADP-ribosylation factor-like protein 3	2	1.1365	2.9688
ENSMUSP00000022256	ENSMUSG00000021737	Psmd6	Q99JI4 26S proteasome non-ATPase regulatory subunit 6	7	1.1363	5.5471
ENSMUSP00000023352	ENSMUSG00000022672	Prkdc	P97313 DNA-dependent protein kinase catalytic subunit	7	1.1363	91.884
ENSMUSP00000033289	ENSMUSG00000030987	Stim1	P70302 Stromal interaction molecule 1	6	0.88014	11.212
ENSMUSP00000125051	ENSMUSG00000036879	Phkb	005 "phosphorylase kinase beta [Source:MGI Symbol;Acc:MGI:97578]" "MGI_transcript_name"	1	0.88025	2.1824
ENSMUSP00000101992	ENSMUSG00000006392	Med8	Q9DAY7;A2A9C6;A2A9C8 "Mediator of RNA polymerase II transcription subunit 8 ";"Mediator of RNA polymerase II transcription subunit 8; Mediator of RNA polymerase II transcription, subunit 8 homolog (Yeast) ";"Mediator of RNA polymerase II transcription subunit 8; Mediator of RNA polymerase II transcription, subunit 8 homolog (Yeast) "	3	1.1359	5.7518
ENSMUSP00000106654	ENSMUSG00000022995	Enah	Q03173 Protein enabled homolog	4	0.88037	7.2966
ENSMUSP00000038368	ENSMUSG00000025607	Copg2	Q9QXK3 Coatomer subunit gamma-2	6	1.1356	9.4477
ENSMUSP00000001825	ENSMUSG00000001774	Chordc1	Q9D1P4 Cysteine and histidine-rich domain-containing protein 1	4	1.1355	5.8552
ENSMUSP00000029214	ENSMUSG00000027671	Actl6a	Q9Z2N8 Actin-like protein 6A	3	1.1354	2.5682
ENSMUSP00000037446	ENSMUSG00000040354	Mars	Q68FL6 Methionine--tRNA ligase, cytoplasmic	11	1.1354	6.2333
ENSMUSP00000002289	ENSMUSG00000022111	Uchl3	Q9JKB1 Ubiquitin carboxyl-terminal hydrolase isozyme L3	9	0.88082	6.3334
ENSMUSP00000020756	ENSMUSG00000020464	Pnpt1	Q8K1R3 Polyribonucleotide nucleotidyltransferase 1, mitochondrial	9	1.1351	6.8847
ENSMUSP00000121319	ENSMUSG00000048118	Arid4a	Q8CGM7;E9Q9V1 "Retinoblastoma-binding protein 1 ";"Protein Arid4a "	3	0.88112	6.7249
ENSMUSP00000071756	ENSMUSG00000071379	Hpcal1	P62748 Hippocalcin-like protein 1	3	1.1348	12.756
ENSMUSP00000005431	ENSMUSG00000005299	Letm1	Q9Z2I0 LETM1 and EF-hand domain-containing protein 1, mitochondrial	10	0.88128	8.9464
ENSMUSP00000003911	ENSMUSG00000003813	Rad23a	Q8CAP3 "Rad23a protein; UV excision repair protein RAD23 homolog A "	6	1.1346	3.3049
ENSMUSP00000119369	ENSMUSG00000035086	Becn1	O88597 Beclin-1	3	0.88143	8.4965
ENSMUSP00000113184	ENSMUSG00000019942	Cdk1	P11440 Cyclin-dependent kinase 1	6	0.8815	7.6091
ENSMUSP00000027198	ENSMUSG00000026037	Orc2	Q60862 Origin recognition complex subunit 2	7	1.1341	5.7229
ENSMUSP00000132253	ENSMUSG00000037860	Aim2	Q91VJ1 Interferon-inducible protein AIM2	4	1.1341	21.104
ENSMUSP00000027153	ENSMUSG00000026003	Acadl	P51174 Long-chain specific acyl-CoA dehydrogenase, mitochondrial	8	0.88176	5.7088
[truncated: 3,022 more rows]
