# Supplementary material for: Proteomic analysis of JAK2V617F-induced changes identifies potential new combinatorial therapeutic approaches
Source: Leukemia. 2017 Jun 16;31(12):2717–25. doi: 10.1038/leu.2017.143 (PMC5729335; doi:10.1038/leu.2017.143)
Supplement: Supplementary Table 5 [file leu2017143x3.xlsx]

## Sheet: Sheet1
Accession	Gene	Gene Symbol	Name	Run 1 Coverage	Run 1 Unique	Run 1 Peptides used	Run 2 Coverage	Run 2 Unique	Run 2 Peptides used	Run 3 Coverage	Run 3 Unique	Run 3 Peptides used	Run 4 Coverage	Run 4 Unique	Run 4 Peptides used	EpoR Jak2 K539L(2):EpoR Jak2 WT Change	EpoR Jak2 K539L(2):EpoR Jak2 WT Run 1 Ratio	EpoR Jak2 K539L(2):EpoR Jak2 WT Run 1 P-val	EpoR Jak2 K539L(2):EpoR Jak2 WT Run 1 EF	EpoR Jak2 K539L(2):EpoR Jak2 WT Run 2 Ratio	EpoR Jak2 K539L(2):EpoR Jak2 WT Run 2 P-val	EpoR Jak2 K539L(2):EpoR Jak2 WT Run 2 EF	EpoR Jak2 K539L(2):EpoR Jak2 WT Run 3 Ratio	EpoR Jak2 K539L(2):EpoR Jak2 WT Run 3 P-val	EpoR Jak2 K539L(2):EpoR Jak2 WT Run 3 EF	EpoR Jak2 K539L(2):EpoR Jak2 WT Run 4 Ratio	EpoR Jak2 K539L(2):EpoR Jak2 WT Run 4 P-val	EpoR Jak2 K539L(2):EpoR Jak2 WT Run 4 EF	EpoR Jak2 K539L(1):EpoR Jak2 WT Run 1 Ratio	EpoR Jak2 K539L(1):EpoR Jak2 WT Run 1 P-val	EpoR Jak2 K539L(1):EpoR Jak2 WT Run 1 EF	EpoR Jak2 K539L(1):EpoR Jak2 WT Run 2 Ratio	EpoR Jak2 K539L(1):EpoR Jak2 WT Run 2 P-val	EpoR Jak2 K539L(1):EpoR Jak2 WT Run 2 EF	EpoR Jak2 K539L(1):EpoR Jak2 WT Run 3 Ratio	EpoR Jak2 K539L(1):EpoR Jak2 WT Run 3 P-val	EpoR Jak2 K539L(1):EpoR Jak2 WT Run 3 EF	EpoR Jak2 K539L(1):EpoR Jak2 WT Run 4 Ratio	EpoR Jak2 K539L(1):EpoR Jak2 WT Run 4 P-val	EpoR Jak2 K539L(1):EpoR Jak2 WT Run 4 EF	EpoR Jak2 V617F(2):EpoR Jak2 WT Run 1 Ratio	EpoR Jak2 V617F(2):EpoR Jak2 WT Run 1 P-val	EpoR Jak2 V617F(2):EpoR Jak2 WT Run 1 EF	EpoR Jak2 V617F(2):EpoR Jak2 WT Run 2 Ratio	EpoR Jak2 V617F(2):EpoR Jak2 WT Run 2 P-val	EpoR Jak2 V617F(2):EpoR Jak2 WT Run 2 EF	EpoR Jak2 V617F(2):EpoR Jak2 WT Run 3 Ratio	EpoR Jak2 V617F(2):EpoR Jak2 WT Run 3 P-val	EpoR Jak2 V617F(2):EpoR Jak2 WT Run 3 EF
ENSMUSP00000071765	ENSMUSG00000022565	Plec	Q9QXS1 "Plectin-1 (Plectin-6)(PLTN)(PCN)"	0.6593	549	127										-0.95	0.693089	6.69046e-39	1.03845										0.676554	6.56291e-34	1.04671										0.893818	0.000223981	1.0596
ENSMUSP00000018851	ENSMUSG00000018707	Dync1h1	Q9JHU4 "Cytoplasmic dynein 1 heavy chain 1 (Cytoplasmic dynein heavy chain 1)(Dynein heavy chain, cytosolic)"	0.6066	476	119	0.5963	439	114	0.4001	299	57	0.5011	418	76	-0.6775	0.923314	7.50407e-10	1.02361	0.814787	0.0760129	1.25126	0.910951	0.000310607	1.04979	0.869905	2.35103e-06	1.0558	0.88624	1.37287e-14	1.02727	0.856991	0.195211	1.26124	0.888505	4.53671e-05	1.05499	0.835963	1.16968e-10	1.04889	0.941023	0.00317402	1.04035	0.875685	0.330383	1.3049	1.02479	0.589977	1.09471
ENSMUSP00000016771	ENSMUSG00000022443	Myh9	Q8VDD5 "Myosin-9 (Myosin heavy chain 9)(Myosin heavy chain, non-muscle IIa)(Non-muscle myosin heavy chain IIa)(NMMHC II-a)(NMMHC-IIA)(Cellular myosin heavy chain, type A)(Non-muscle myosin heavy chain A)(NMMHC-A)"	0.7827	442	97	0.777	449	121	0.7745	354	102	0.8388	463	95	-0.865	0.581543	4.7532e-24	1.08253	0.80068	0.175999	1.37724	0.868955	9.33005e-06	1.06074	0.755826	4.30158e-07	1.10771	0.508159	2.06536e-30	1.08307	0.778259	0.118012	1.36627	0.779596	8.29564e-12	1.06519	0.637035	6.08749e-14	1.10694	0.856744	1.56e-06	1.06176	1.14781	0.41134	1.38783	1.16603	9.85296e-06	1.06681
ENSMUSP00000092697	ENSMUSG00000057738	Spna2	P16546 "Spectrin alpha chain, brain (Spectrin, non-erythroid alpha chain)(Alpha-II spectrin)(Fodrin alpha chain)"	0.7261	330	91	0.7205	302	98				0.6343	262	48	-0.53	0.857857	1.65392e-26	1.0203	0.966722	0.741815	1.22547				0.913062	0.000995249	1.05349	0.823461	8.03728e-28	1.02462	1.0865	0.407451	1.21887				0.936493	0.006363	1.0473	0.898283	3.11624e-06	1.04378	1.20769	0.0967302	1.2502
ENSMUSP00000044827	ENSMUSG00000040463	Mybbp1a	Q7TPV4 "Myb-binding protein 1A (Myb-binding protein of 160 kDa)"	0.8013	397	65	0.756	337	70	0.8244	295	66	0.8653	337	58	0.0375	1.06242	0.111569	1.07787	0.95162	0.908039	2.34743	0.979802	0.840415	1.22331	1.01318	0.868375	1.17051	1.10997	0.00318486	1.07038	1.00945	0.98027	2.12784	1.07327	0.513833	1.24	1.01773	0.82417	1.17069	1.12319	0.0481611	1.12212	1.00384	0.994456	2.96959	1.01591	0.905839	1.30408
ENSMUSP00000033310	ENSMUSG00000031004	Mki67	Q61769;Q7TSF6 "Ki-67 protein ";"Mki67 protein "	0.584	262	67	0.6317	260	70	0.6375	277	69	0.6596	299	68	0.825	1.22728	1.79814e-19	1.03259	1.35117	1.40365e-05	1.13664	1.12141	6.02629e-05	1.05488	1.16142	3.64561e-12	1.03596	1.23198	5.837e-23	1.02815	1.3461	7.84118e-06	1.13026	1.10963	0.000250191	1.05515	1.14999	9.5573e-15	1.02857	1.24612	4.29031e-15	1.04428	1.59586	3.84428e-09	1.1474	1.20122	5.85149e-09	1.05648
ENSMUSP00000011877	ENSMUSG00000020315	Spnb2	Q62261 "Spectrin beta chain, brain 1 (Spectrin, non-erythroid beta chain 1)(Beta-II spectrin)(Fodrin beta chain)(Embryonic liver fodrin)"	0.6504	291	67	0.708	278	4	0.4706	180	45	0.5819	242	55	-0.2125	0.871943	1.44978e-20	1.02057	1.19765	0.811156	9.03381	0.988044	0.404279	1.0292	0.919779	0.00176112	1.05226	0.826868	8.45527e-21	1.02833	1.24047	0.717798	5.62001	1.01422	0.375952	1.03232	0.938734	0.0148953	1.05168	0.926166	0.0112848	1.06052	1.54076	0.590232	9.86289	1.05304	0.00868779	1.03864
ENSMUSP00000099509	ENSMUSG00000003660	Snrnp200	Q69ZZ3;Q6P4T2;Q7TMG2 "MKIAA0788 protein Fragment ";"Activating signal cointegrator 1 complex subunit 3-like 1Small nuclear ribonucleoprotein 200 (U5) ;";"Snrnp200 protein Fragment "	0.6016	218	69	0.596	209	63	0.4635	134	49	0.6428	227	50	0.1025	1.02835	0.0497947	1.02832	0.797199	0.147993	1.36245	1.04765	0.0501051	1.04768	1.0631	0.0979253	1.07562	1.0536	1.19845e-05	1.02229	0.862271	0.320852	1.34463	1.0436	0.0498702	1.04358	1.06675	0.0912032	1.0783	0.996578	0.91547	1.06632	0.94152	0.738266	1.43173	1.08236	0.00330202	1.05281
ENSMUSP00000068896	ENSMUSG00000020914	Top2a	Q01320 "DNA topoisomerase 2-alpha (EC 5.99.1.3)(DNA topoisomerase II, alpha isozyme)"	0.7134	244	53	0.6518	213	42	0.7179	241	55	0.7467	257	52	0.78	1.28698	3.43896e-11	1.06244	1.12416	0.325536	1.26824	1.19773	1.01033e-08	1.05497	1.19105	0.00017216	1.09045	1.31067	3.24181e-11	1.06696	1.19644	0.123768	1.25928	1.19562	4.78577e-09	1.05282	1.16458	9.45009e-05	1.07485	1.23786	0.00144651	1.13574	1.29987	0.0438525	1.29013	1.29496	4.96883e-10	1.0709
ENSMUSP00000018449	ENSMUSG00000020850	Prpf8	Q99PV0 "Pre-mRNA-processing-splicing factor 8 (Splicing factor Prp8)"	0.546	236	63	0.6064	228	65	0.5276	184	49	0.57	239	47	0.03	1.03125	0.0726857	1.03426	0.712174	0.00306658	1.24632	1.04218	0.00637567	1.02955	1.04343	0.192408	1.06683	1.11925	2.83983e-05	1.05109	0.772404	0.021227	1.24403	1.04408	0.00184447	1.02666	1.04035	0.173341	1.05927	1.09093	0.0146633	1.07174	0.776988	0.0391102	1.27034	1.04799	0.37035	1.10987
ENSMUSP00000038135	ENSMUSG00000042699	Dhx9	O70133 "ATP-dependent RNA helicase A (EC 3.6.1.-)(Nuclear DNA helicase II)(NDH II)(DEAH box protein 9)(mHEL-5)"	0.7666	249	51	0.7052	212	56	0.6561	180	43	0.6734	189	46	-0.245	1.00671	0.801298	1.0545	0.813784	0.359937	1.56408	0.981695	0.393825	1.04422	0.986105	0.805163	1.12028	1.03076	0.307879	1.06086	0.848176	0.453808	1.54869	0.971338	0.159264	1.0418	0.949573	0.325616	1.11055	1.00071	0.989744	1.11649	0.884266	0.661887	1.75172	1.00825	0.867511	1.10385
ENSMUSP00000081912	ENSMUSG00000066306	Numa1	Q3TH77;Q3UNM2;Q80Y35;Q91W16;Q99KG8 "Putative uncharacterized protein ";"Putative uncharacterized protein Fragment ";"Nuclear mitotic apparatus protein 1 ";"Numa1 protein ";"Numa1 protein Fragment "	0.6132	235	58	0.6495	239	68	0.5903	189	51	0.6777	290	57	-0.6	0.927827	4.38844e-09	1.02192	0.914085	0.305081	1.1895	0.921677	0.00151369	1.05002	0.807477	3.77247e-12	1.04987	0.985523	0.241099	1.02495	0.943994	0.495657	1.18293	0.911308	0.000968535	1.05465	0.789546	5.41955e-15	1.04569	1.09579	0.000610814	1.05177	1.13564	0.161465	1.19644	1.13353	9.53674e-07	1.0461
ENSMUSP00000089340	ENSMUSG00000069305	Gm11275	P62806 "Histone H4 "	1	238	34	0.9712	220	38	0.7961	177	20	0.9905	156	15	0.2225	1.06219	0.144379	1.08558	1.11051	0.871802	3.69483	0.980597	0.312776	1.04034	1.02521	0.437562	1.06913	1.09622	0.0896868	1.11285	1.08682	0.907618	4.23609	0.955231	0.0416146	1.04485	1.03521	0.29173	1.07009	0.829746	0.000739634	1.10725	0.98685	0.983524	3.63383	0.962626	0.511819	1.12665
ENSMUSP00000027127	ENSMUSG00000025982	Sf3b1	Q99NB9 "Splicing factor 3B subunit 1 (Pre-mRNA-splicing factor SF3b 155 kDa subunit)(SF3b155)(Spliceosome-associated protein 155)(SAP 155)"	0.694	161	45	0.7469	143	42	0.602	99	30	0.6219	137	34	0.0675	0.975995	0.406103	1.06015	0.798075	0.181869	1.39862	1.07476	0.00115294	1.04174	1.07066	0.0989404	1.08527	1.01082	0.661699	1.05051	0.787334	0.13954	1.37788	1.05116	0.034268	1.047	1.05218	0.206297	1.0836	1.07144	0.110629	1.08919	0.835658	0.291802	1.40438	1.12491	0.00120097	1.06934
ENSMUSP00000108009	ENSMUSG00000063870	Chd4	Q3U582;Q3UFM8;Q5DTP7;Q6IQY9;Q8BM83;Q99JM0;Q9CTT2 "Putative uncharacterized protein Fragment ";"Putative uncharacterized protein ";"MKIAA4075 protein Fragment ";"Chd4 protein ";"Putative uncharacterized protein Fragment ";"Chd4 protein Fragment ";"Putative uncharacterized protein Fragment "	0.6212	245	38	0.6509	221	33	0.5432	171	34	0.6025	222	38	-0.3275	0.96382	0.0598831	1.03921	0.791904	0.246522	1.49573	0.981	0.823615	1.18975	0.988105	0.894136	1.1985	0.981372	0.462275	1.05262	0.815941	0.303252	1.48588	0.986107	0.886572	1.21903	0.973318	0.789475	1.22598	1.05219	0.292494	1.10134	0.920959	0.694721	1.52811	1.07849	0.379957	1.18863
ENSMUSP00000042691	ENSMUSG00000020075	Ddx21	Q9JIK5 "Nucleolar RNA helicase 2 (EC 3.6.1.-)(Nucleolar RNA helicase II)(Nucleolar RNA helicase Gu)(RH II/Gu)(Gu-alpha)(DEAD box protein 21)"	0.7967	167	37	0.8249	161	35	0.8249	178	43	0.866	189	37	-0.745	0.82877	4.72214e-06	1.0734	0.894558	0.506665	1.40124	0.844139	5.86679e-05	1.07953	0.864103	8.41701e-05	1.06913	0.955305	0.252532	1.08301	0.814273	0.171645	1.34848	0.866126	0.000106214	1.07013	0.863568	9.45197e-05	1.07007	0.8869	0.0254608	1.11006	0.889965	0.473483	1.38649	0.923112	0.184106	1.12699
ENSMUSP00000120115	ENSMUSG00000059208	Hnrnpm	B8JK30;Q3TQ66;Q3UCL9 "Heterogeneous nuclear ribonucleoprotein MHeterogeneous nuclear ribonucleoprotein M, isoform CRA_c ;";"Putative uncharacterized protein Fragment ";"Putative uncharacterized protein Fragment "	0.9122	193	51	0.8656	207	51	0.93	171	41				0.256667	1.04274	0.314607	1.08629	1.13232	0.38923	1.33299	1.00101	0.966391	1.04945				1.07689	0.0375195	1.07213	1.24767	0.124115	1.32874	0.991123	0.707607	1.04886				1.09479	0.367196	1.22133	1.29972	0.182223	1.47598	1.03303	0.694729	1.18071
ENSMUSP00000112606	ENSMUSG00000006005	Tpr	Q05CS8;Q32P08;Q3TZB5;Q3UVR0;Q3V1L5;Q7M739;Q8BIX0;Q8BK71;Q8BU18;Q8R4A0;Q91ZA5;Q921B9 "Tpr protein Fragment ";"Tpr protein Fragment ";"Putative uncharacterized protein Fragment ";"Putative uncharacterized protein Fragment ";"Putative uncharacterized protein Fragment ";"Nuclear pore complex-associated intranuclear coiled-coil protein TPRTranslocated promoter regionTranslocated promoter region, isofo…	0.4972	227	53	0.574	244	55	0.4684	204	45	0.5986	270	45	0.355	1.00179	0.871067	1.0223	1.04238	0.651867	1.20131	1.06733	0.00619953	1.04672	1.09653	0.071028	1.10558	0.996634	0.821006	1.03021	1.12459	0.1801	1.18929	1.07419	0.00188327	1.04457	1.10575	0.0508026	1.10613	1.04786	0.0172076	1.03886	1.15007	0.107788	1.18699	1.17432	1.89833e-08	1.04841
ENSMUSP00000030187	ENSMUSG00000028465	Tln1	P26039 "Talin-1 "	0.5545	225	50	0.5281	186	45	0.3593	131	19	0.4254	181	32	-0.72	0.823818	1.90709e-11	1.04601	0.839082	0.00602499	1.13015	0.933371	0.480486	1.22346	0.858881	0.0186865	1.13318	0.703256	2.38593e-14	1.0687	0.816056	0.00643572	1.15376	0.882821	0.227736	1.23329	0.818881	0.00462762	1.14287	0.8671	8.10648e-06	1.05917	0.911455	0.237559	1.169	0.974495	0.779239	1.21017
ENSMUSP00000051432	ENSMUSG00000049932	H2afx	P27661 "Histone H2A.x (H2a/x)"	0.951	261	4	0.986	339	9	0.986	210	5	0.972	157	6	-0.715	0.937408	0.405439	1.23736	0.78708	0.633634	3.04796	0.852488	0.0383224	1.15677	0.85957	0.771413	3.55513	0.926095	0.41944	1.29917	0.778193	0.614422	3.01452	0.877777	0.0638526	1.153	0.865362	0.784633	3.63006	0.781846	0.294656	1.85556	0.926918	0.873568	2.90122	1.05868	0.526743	1.25681
ENSMUSP00000089978	ENSMUSG00000006498	Ptbp1	Q3T984;Q3UBR5;Q8BGJ5;Q8C2R5;Q8CB58;Q8R509;Q923A7 "Putative uncharacterized protein ";"Putative uncharacterized protein ";"MCG13402, isoform CRA_aPutative uncharacterized protein ;";"Putative uncharacterized protein ";"MCG13402, isoform CRA_dPutative uncharacterized protein ;";"Polypirimidine tract binding protein ";"Ptbp1 protein "	0.9074	142	1	0.9641	150	1				0.9263	113	0	0.475	1.01311			1.39815									1.16332			1.11									0.964347			1.72938
ENSMUSP00000030623	ENSMUSG00000028820	Sfpq	Q8VIJ6 "Splicing factor, proline- and glutamine-rich (Polypyrimidine tract-binding protein-associated-splicing factor)(PTB-associated-splicing factor)(PSF)(DNA-binding p52/p100 complex, 100 kDa subunit)"	0.7096	174	29	0.7167	149	25	0.6881	120	27	0.7411	141	23	0.085	0.924183	0.350106	1.18522	1.14039	0.485479	1.46629	1.00717	0.782565	1.05412	1.02534	0.637152	1.1146	1.00979	0.892191	1.15705	1.19175	0.317038	1.42521	0.992053	0.753031	1.05294	0.983811	0.747929	1.10962	1.10092	0.413588	1.26775	1.37201	0.155582	1.56087	1.08625	0.0936485	1.10268
ENSMUSP00000106060	ENSMUSG00000058385	Hist2h2bb	Q64525;Q6ZWY9 "Histone H2B type 2-B (H2b 616)";"Histone H2B type 1-C/E/G "	0.9925	311	4							0.9925	203	6	-0.015	1.19451	0.0998633	1.27145							0.866264	0.490049	1.64174	1.32443	0.0807977	1.41154							0.871644	0.372863	1.43481	0.94554	0.655757	1.43525
ENSMUSP00000033699	ENSMUSG00000031328	Flna	Q8BTM8 "Filamin-A (FLN-A)(Alpha-filamin)(Filamin-1)(Endothelial actin-binding protein)(Actin-binding protein 280)(ABP-280)(Non-muscle filamin)"	0.4483	163	40	0.5013	156	41	0.2694	110	14	0.3113	126	13	-0.31	0.885579	7.07636e-13	1.02378	0.912191	0.448097	1.27465	0.951123	0.251893	1.09447	1.02352	0.680756	1.12768	0.846688	2.06743e-12	1.03398	0.900179	0.390412	1.27761	0.838524	0.0021411	1.10482	0.837064	0.0276098	1.16725	1.08598	1.04246e-05	1.03354	1.14871	0.295176	1.30259	0.842452	0.0116225	1.13452
ENSMUSP00000121835	ENSMUSG00000024054	Smchd1	NP_083163.3 "structural maintenance of chromosomes flexible hinge domain-containing protein 1 "	0.5371	180	43	0.577	158	40	0.4086	135	35	0.4978	167	30	-0.06	0.991889	0.819342	1.07412	0.913839	0.267374	1.17587	0.945631	0.344239	1.12586	1.08498	0.278665	1.16309	1.01297	0.634005	1.05573	0.953461	0.524345	1.16196	0.945084	0.358315	1.13131	1.0752	0.332707	1.16243	1.05399	0.422879	1.14009	1.04021	0.780341	1.32858	1.07215	0.350222	1.16139
ENSMUSP00000028062	ENSMUSG00000026728	Vim	P20152 "Vimentin "	0.9485	139	33	0.9292	133	43	0.7639	83	29	0.9056	110	26	0.38	0.903343	0.00383634	1.06867	1.07295	0.84721	2.08119	1.22767	4.06706e-07	1.06609	1.26291	4.77583e-06	1.08643	0.825541	3.99448e-05	1.08552	1.2392	0.53408	1.99432	1.20049	4.91625e-06	1.06867	1.24439	2.30222e-05	1.09072	0.799354	0.0477422	1.24806	1.024	0.945549	2.00832	1.03933	0.511937	1.12629
ENSMUSP00000025930	ENSMUSG00000024974	Smc3	Q9CW03 "Structural maintenance of chromosomes protein 3 (SMC protein 3)(SMC-3)(Chondroitin sulfate proteoglycan 6)(Chromosome segregation protein SmcD)(Basement membrane-associated chondroitin proteoglycan)(Bamacan)(Mad member-interacting protein 1)"	0.6401	156	42	0.7173	185	50	0.6056	127	41	0.7453	182	44	-0.5	0.953167	0.0181069	1.04014	0.847099	0.176433	1.27529	0.950052	0.0144596	1.04133	0.923471	0.0690676	1.08994	0.932557	4.56472e-05	1.03142	0.854547	0.178447	1.26041	0.948005	0.0339675	1.05037	0.886337	0.0142925	1.1	0.981745	0.711323	1.10503	0.845609	0.161106	1.26731	1.00506	0.865177	1.06147
ENSMUSP00000087453	ENSMUSG00000004980	Hnrnpa2b1	O88569 "Heterogeneous nuclear ribonucleoproteins A2/B1 (hnRNP A2/B1)"	0.8324	148	14	0.8466	183	24	0.8097	103	1				0.466667	1.05258	0.466567	1.159	1.05275	0.894071	2.20329	1.17782						1.04261	0.530465	1.15011	1.13082	0.733653	2.09283	1.15893						0.932896	0.579817	1.30242	1.10168	0.837759	2.63116	1.44859
ENSMUSP00000031564	ENSMUSG00000029580	Actb	P60710 "Actin, cytoplasmic 1 (Beta-actin) [Contains Actin, cytoplasmic 1, N-terminally processed]"	0.9013	169	14				0.8987	119	11				-0.355	0.885567	0.128458	1.17549				0.995166	0.914522	1.10306				0.781676	0.00483399	1.16993				0.96619	0.445076	1.10119				1.15295	0.0430497	1.14697				0.99967	0.997523	1.26386
ENSMUSP00000021062	ENSMUSG00000020719	Ddx5	Q61656 "Probable ATP-dependent RNA helicase DDX5 (EC 3.6.1.-)(DEAD box protein 5)(RNA helicase p68)(DEAD box RNA helicase DEAD1)(mDEAD1)"	0.8585	140	21	0.8146	153	29	0.8081	125	21	0.7561	124	14	0.355	1.09418	0.0600574	1.09878	1.45874	0.219472	1.85207	1.03864	0.0771929	1.04336	0.963012	0.647685	1.19009	1.10704	0.00167582	1.06021	1.54975	0.137072	1.79708	1.03397	0.155809	1.04837	1.0115	0.918236	1.26622	1.11175	0.228398	1.19463	1.69251	0.109599	1.91966	1.07861	0.107694	1.09826
ENSMUSP00000039656	ENSMUSG00000038759	Nup205	B0LAE1;B9EJ54;Q3UFI7;Q6P9L5;Q6P9Y6;Q6PDG0;Q6ZQG1;Q80VE6;Q9D6C1 "Nucleoporin 205 Fragment ";"MCG21756, isoform CRA_bNup205 protein ;";"Putative uncharacterized protein ";"Nup205 protein Fragment ";"Nup205 protein Fragment ";"Nup205 protein Fragment ";"MCG21756, isoform CRA_aMKIAA0225 protein Fragment ;";"Nup205 protein Fragment ";"Putative uncharacterized protein "	0.5027	172	41	0.4078	131	31	0.4151	108	30	0.5593	207	35	0.2725	1.04825	0.0999406	1.05818	0.773346	0.218541	1.51882	1.08565	0.177996	1.12946	1.24138	0.000529197	1.12164	1.02581	0.31162	1.05153	0.753424	0.150436	1.48021	1.10813	0.101573	1.13221	1.21281	0.00864415	1.15105	0.895473	0.0837938	1.13408	0.806099	0.335371	1.56978	1.05189	0.235562	1.08916
ENSMUSP00000047571	ENSMUSG00000039630	Hnrnpu	Q8VEK3 "Heterogeneous nuclear ribonucleoprotein U (hnRNP U)(Scaffold attachment factor A)(SAF-A)"	0.6721	180	31	0.7125	181	36	0.5713	136	28	0.7513	176	30	0.2575	1.16455	0.0306134	1.14692	1.29892	0.709493	4.11056	0.993407	0.796359	1.05354	0.951374	0.188748	1.07868	1.28122	0.000166935	1.12492	1.46286	0.550257	3.59716	1.00374	0.908049	1.06799	0.924866	0.0741664	1.09005	0.808056	0.136565	1.32929	1.06046	0.924347	3.47575	0.973734	0.729252	1.16931
ENSMUSP00000042457	ENSMUSG00000037742	Eef1a1	P10126 "Elongation factor 1-alpha 1 (EF-1-alpha-1)(Eukaryotic elongation factor 1 A-1)(eEF1A-1)(Elongation factor Tu)(EF-Tu)"	0.9372	173	23	0.9286	191	30	0.8225	150	21	0.881	147	22	0.1975	0.990035	0.877404	1.14235	1.18537	0.83676	5.32649	1.04431	0.352892	1.09998	0.988941	0.925454	1.2767	0.96817	0.473975	1.09646	1.2913	0.725957	4.38045	1.01177	0.808768	1.10461	0.956884	0.737785	1.31024	0.921696	0.347545	1.19265	0.98726	0.987477	5.23301	1.09539	0.0588617	1.09953
ENSMUSP00000015800	ENSMUSG00000015656	Hspa8	P63017 "Heat shock cognate 71 kDa protein (Heat shock 70 kDa protein 8)"	0.9102	163	29	0.8406	169	32	0.8251	101	28	0.7848	113	18	0.2625	0.932956	0.366805	1.16758	1.25482	0.416844	1.75541	1.06996	7.49751e-06	1.02544	1.01868	0.541114	1.06463	0.900824	0.045602	1.10764	1.30058	0.341755	1.74242	1.07198	0.0017461	1.04191	1.0473	0.240597	1.0835	1.02847	0.653244	1.13499	1.36018	0.314133	1.84702	1.08112	0.0264828	1.07056
ENSMUSP00000046101	ENSMUSG00000034994	Eef2	P58252 "Elongation factor 2 (EF-2)"	0.7319	113	36	0.6434	100	23	0.5944	84	30	0.6737	103	24	-0.505	0.914746	0.0556758	1.09569	0.800639	0.401599	1.71456	0.979877	0.302881	1.04043	0.935704	0.0423178	1.06605	0.880082	0.0493754	1.13583	0.870358	0.508636	1.5351	0.950076	0.0273454	1.0461	0.858109	0.000973948	1.08741	0.972631	0.607818	1.11492	0.801729	0.526548	2.03852	1.01741	0.499206	1.05293
ENSMUSP00000004202	ENSMUSG00000004099	Dnmt1	P13864 "DNA (cytosine-5)-methyltransferase 1 (Dnmt1)(Met-1)(EC 2.1.1.37)(MCMT)(DNA methyltransferase MmuI)(DNA MTase MmuI)(M.MmuI)"	0.6134	188	38	0.4819	131	31	0.5292	151	42	0.5962	194	31	-0.1625	0.99524	0.863003	1.05721	0.979734	0.876071	1.30448	0.970554	0.628758	1.13194	0.97286	0.597022	1.11087	1.03918	0.0553778	1.04014	1.00236	0.984814	1.2853	0.974333	0.609268	1.10735	0.985283	0.770798	1.10847	1.0411	0.643043	1.1908	1.14259	0.477398	1.45981	0.995078	0.945339	1.15544
ENSMUSP00000034834	ENSMUSG00000032294	Pkm2	P52480 "Pyruvate kinase isozymes M1/M2 (EC 2.7.1.40)(Pyruvate kinase muscle isozyme)"	0.8719	87	32	0.8493	92	26	0.7401	56	21	0.8305	79	24	-0.875	0.842364	0.000701921	1.09745	0.697897	0.483363	2.83316	0.811368	5.32318e-06	1.07359	0.794074	0.0610009	1.27414	0.578838	5.29801e-12	1.10912	0.575049	0.259977	2.68825	0.752162	6.27946e-08	1.07398	0.705899	0.0134515	1.30837	0.907752	0.0432236	1.09819	0.618591	0.338744	2.76107	0.901093	0.00838653	1.07712
ENSMUSP00000003310	ENSMUSG00000003226	Ranbp2	Q9ERU9 "E3 SUMO-protein ligase RanBP2 (Ran-binding protein 2)(RanBP2)"	0.4026	187	39	0.4497	210	48	0.3528	165	30	0.4514	217	28	-0.445	0.938824	0.0178539	1.05296	0.868749	0.111808	1.19089	0.981641	0.500754	1.05715	0.919421	0.0163873	1.06967	0.960887	0.106983	1.05013	0.883984	0.151906	1.18572	0.979053	0.334814	1.04513	0.9316	0.0467361	1.07225	1.00422	0.93555	1.11034	0.943787	0.559731	1.21924	1.04614	0.354058	1.10291
ENSMUSP00000045073	ENSMUSG00000033732	Sf3b3	Q921M3 "Splicing factor 3B subunit 3 (Spliceosome-associated protein 130)(SAP 130)(Pre-mRNA-splicing factor SF3b 130 kDa subunit)(SF3b130)"	0.6278	128	29	0.5251	101	26	0.4495	107	23	0.5448	125	26	-0.0625	1.00202	0.953724	1.07317	0.833802	0.295003	1.41914	1.05209	0.11764	1.0668	0.994807	0.923306	1.11661	1.05202	0.162739	1.07513	0.956884	0.802073	1.43099	1.05767	0.129925	1.07672	1.00559	0.920693	1.12095	1.03851	0.731744	1.25042	0.900099	0.623161	1.54617	1.0545	0.281339	1.10479
ENSMUSP00000046908	ENSMUSG00000037236	Matr3	Q8K310 "Matrin-3 "	0.6903	119	22	0.6277	124	31	0.6241	118	27	0.6028	105	25	-0.085	0.966779	0.363156	1.07853	1.16624	0.650959	1.98801	0.991848	0.749737	1.05359	0.928492	0.151101	1.10878	1.00592	0.801979	1.0495	1.19613	0.582559	1.93117	0.968171	0.260212	1.05948	0.90701	0.0369241	1.09546	0.978635	0.68697	1.11621	1.22498	0.574282	2.07417	1.1109	0.00160041	1.0633
ENSMUSP00000023353	ENSMUSG00000022673	Mcm4	P49717 "DNA replication licensing factor MCM4 (CDC21 homolog)(P1-CDC21)"	0.7065	117	29	0.6531	95	24	0.5418	78	20	0.6253	98	17	-0.385	0.948421	0.00165339	1.03164	0.82335	0.0252737	1.18301	1.01597	0.669765	1.07955	0.917517	0.384238	1.22628	0.930112	0.00569159	1.05079	0.763463	0.0107539	1.22284	1.02246	0.607695	1.09314	0.922169	0.445662	1.24568	1.04363	0.351787	1.09676	0.656583	0.00204348	1.28455	1.11926	0.035085	1.10946
ENSMUSP00000044645	ENSMUSG00000041133	Smc1a	Q9CU62 "Structural maintenance of chromosomes protein 1A (SMC protein 1A)(SMC-1A)(SMC-1-alpha)(Chromosome segregation protein SmcB)(Sb1.8)"	0.562	127	44	0.6456	141	43	0.5766	126	34	0.6269	153	24	-0.33	0.930769	0.000343497	1.03791	1.04107	0.857668	1.56845	0.970481	0.11891	1.03882	0.894718	0.249174	1.21493	0.939198	0.0101182	1.04815	1.00292	0.988161	1.48149	0.954564	0.0289744	1.04231	0.868401	0.229345	1.2667	0.978452	0.531586	1.07215	1.09136	0.720222	1.63117	1.0601	0.0441446	1.05839
ENSMUSP00000033673	ENSMUSG00000031311	Nono	Q99K48 "Non-POU domain-containing octamer-binding protein (NonO protein)"	0.8224	136	27	0.8203	129	27	0.7632	105	22	0.8309	113	18	0.575	1.01456	0.884222	1.22393	1.24416	0.408058	1.70596	1.08448	0.0044795	1.05443	1.16045	0.481988	1.54771	1.03545	0.56543	1.13089	1.37403	0.222012	1.68562	1.04504	0.339307	1.09824	1.0326	0.902003	1.71871	0.940251	0.813816	1.70304	1.44031	0.208812	1.7897	1.15882	0.00513694	1.10313
ENSMUSP00000017629	ENSMUSG00000017485	Top2b	Q64511 "DNA topoisomerase 2-beta (EC 5.99.1.3)(DNA topoisomerase II, beta isozyme)"	0.5868	182	35	0.5949	160	34	0.58	165	30	0.5931	201	31	-0.8775	0.786332	6.83075e-13	1.04482	0.734938	0.0794915	1.4139	0.834453	2.25693e-05	1.07616	0.817264	5.81399e-07	1.06744	0.783686	3.136e-11	1.05285	0.76279	0.0885025	1.3688	0.811924	2.48671e-06	1.07571	0.789244	2.51643e-09	1.05955	0.699708	8.99554e-06	1.14924	0.80142	0.290372	1.5208	0.81071	0.00236224	1.13745
ENSMUSP00000042260	ENSMUSG00000038252	Ncapd2	Q8K2Z4 "Condensin complex subunit 1 (Non-SMC condensin I complex subunit D2)(Chromosome condensation-related SMC-associated protein 1)(Chromosome-associated protein D2)(mCAP-D2)(XCAP-D2 homolog)"	0.5287	117	34	0.5431	101	22	0.4404	96	18	0.5474	136	17	0.1175	1.10443	0.00532904	1.07001	0.885109	0.357744	1.30992	1.0003	0.99301	1.0732	1.03734	0.0382796	1.03502	1.10061	0.00324543	1.06329	0.860035	0.228598	1.28775	0.998748	0.972316	1.07798	1.01904	0.425319	1.05009	0.971169	0.728808	1.18575	0.912884	0.564975	1.38298	1.00071	0.989651	1.12103
ENSMUSP00000028608	ENSMUSG00000027185	Nat10	Q8K224 "N-acetyltransferase 10 (EC 2.3.1.-)"	0.6123	115	32	0.6689	115	32	0.5273	93	26	0.5967	117	22	0.4025	1.07293	0.00320395	1.04597	1.0137	0.876653	1.19404	1.07142	0.0276992	1.06267	1.06756	0.333568	1.14727	1.1177	4.24103e-05	1.04882	1.02816	0.747766	1.19081	1.07986	0.0231167	1.06759	1.06321	0.364584	1.14748	1.09551	0.0574765	1.09891	1.04302	0.658109	1.21202	1.08402	0.179264	1.12781
ENSMUSP00000031104	ENSMUSG00000029202	Pds5a	Q6A026 "Sister chromatid cohesion protein PDS5 homolog A "	0.5323	132	30	0.5916	128	31	0.5383	129	29	0.5743	144	21	-0.49	0.928411	0.00796917	1.05475	0.82903	0.383561	1.54182	0.951208	0.0451295	1.05006	0.956792	0.470049	1.13329	1.00486	0.83585	1.04859	0.823519	0.336666	1.50091	0.946377	0.045649	1.05544	0.937104	0.110634	1.08456	1.01483	0.725308	1.08855	0.80806	0.372935	1.61791	0.921021	0.0895411	1.10054
ENSMUSP00000102675	ENSMUSG00000020929	Eftud2	O08810 "116 kDa U5 small nuclear ribonucleoprotein component (U5 snRNP-specific protein, 116 kDa)(U5-116 kDa)(Elongation factor Tu GTP-binding domain-containing protein 2)"	0.656	105	31	0.655	94	25	0.5654	77	21	0.622	91	18	0.0925	0.992606	0.766466	1.05186	0.910188	0.243978	1.17658	1.06079	0.0402878	1.05774	1.03197	0.157279	1.0459	1.09457	0.000889157	1.05128	0.963294	0.572814	1.14454	1.05181	0.0963261	1.06224	1.05161	0.0884219	1.06051	1.03965	0.49328	1.12131	0.966809	0.802782	1.31769	1.08301	0.105508	1.10309
ENSMUSP00000027438	ENSMUSG00000026234	Ncl	P09405 "Nucleolin (Protein C23)"	0.6648	171	36	0.71	180	55	0.7284	147	34	0.8048	153	39	0.59	1.14896	0.0385879	1.14012	1.36192	0.449685	2.25542	1.09796	0.00057576	1.05119	1.00926	0.946764	1.32026	1.16497	0.0514428	1.16613	1.2993	0.498273	2.15968	1.09303	0.00106681	1.05175	0.999687	0.998336	1.34434	0.971513	0.821649	1.29474	1.35969	0.476495	2.3614	1.05775	0.156525	1.08198
ENSMUSP00000027777	ENSMUSG00000026496	Parp1	P11103 "Poly [ADP-ribose] polymerase 1 (PARP-1)(EC 2.4.2.30)(NAD(+) ADP-ribosyltransferase 1)(ADPRT 1)(Poly[ADP-ribose] synthase 1)(msPARP)"	0.642	112	31	0.7199	127	33	0.5878	93	30	0.6834	115	27	0.695	1.20745	1.91759e-10	1.04183	1.24835	0.14957	1.35829	1.09015	1.77756e-06	1.03006	1.06895	0.00291461	1.04261	1.1936	2.7019e-11	1.03597	1.24925	0.137729	1.3471	1.07432	0.000593608	1.03877	1.03922	0.0815951	1.04462	1.1275	0.192876	1.20196	1.35129	0.113208	1.45756	1.07341	0.598726	1.31296
ENSMUSP00000059192	ENSMUSG00000041859	Mcm3	P25206 "DNA replication licensing factor MCM3 (DNA polymerase alpha holoenzyme-associated protein P1)(P1-MCM3)"	0.6724	96	30	0.5936	88	22	0.6121	68	28	0.67	91	28	-0.15	0.975343	0.64337	1.1153	1.03691	0.887797	1.69741	0.993663	0.831671	1.06267	0.943032	0.0375125	1.05655	0.958519	0.451952	1.12034	0.867342	0.465535	1.4904	0.994033	0.834185	1.05983	0.938922	0.0187957	1.05309	1.05303	0.466112	1.15383	0.813594	0.437688	1.72396	1.06681	0.282368	1.12861
ENSMUSP00000000505	ENSMUSG00000029730	Mcm7	Q61881 "DNA replication licensing factor MCM7 (CDC47 homolog)"	0.7218	111	35	0.7775	105	25	0.6773	104	26	0.7204	116	27	-0.4675	0.983347	0.45033	1.04575	0.776524	0.0510603	1.28943	0.94175	0.0643335	1.06597	0.948948	0.236106	1.0929	0.990278	0.564136	1.03471	0.798133	0.0763697	1.28569	0.969387	0.395531	1.0769	0.972119	0.413973	1.07254	1.08564	0.0371088	1.07999	0.605233	0.0231178	1.53191	1.06147	0.0902014	1.07221
ENSMUSP00000007814	ENSMUSG00000007670	Khsrp	Q3U0V1 "Far upstream element-binding protein 2 (FUSE-binding protein 2)(KH type-splicing regulatory protein)(KSRP)"	0.6578	114	23	0.7928	130	35	0.6872	99	23	0.6711	95	22	0.175	0.967036	0.481139	1.10187	0.967291	0.883763	1.5821	1.08489	0.148903	1.11959	1.04455	0.206306	1.07199	1.06544	0.0207069	1.05416	1.0072	0.973133	1.53684	1.06634	0.221808	1.11177	1.02824	0.532987	1.09567	0.999094	0.986847	1.11935	1.09264	0.714653	1.62959	1.06834	0.256024	1.12475
ENSMUSP00000025774	ENSMUSG00000024853	Sf3b2	Q3UAI4;Q3UBH2;Q3UJB0;Q3UQU5;Q80W39;Q8BL33;Q9CS24 "Putative uncharacterized protein ";"Putative uncharacterized protein ";"Putative uncharacterized proteinSplicing factor 3b, subunit 2 ;";"Putative uncharacterized protein Fragment ";"Splicing factor 3b, subunit 2 ";"Putative uncharacterized protein Fragment ";"Putative uncharacterized protein Fragment "	0.6595	98	26	0.5945	93	27	0.582	86	21	0.5945	109	22	0.2625	1.00939	0.710538	1.05262	1.01602	0.939015	1.52666	1.06211	0.0622243	1.06571	1.04544	0.604515	1.19217	1.02932	0.342654	1.06347	1.0039	0.984665	1.51086	1.06107	0.100082	1.07434	1.01423	0.88439	1.22163	1.13342	0.00525033	1.08803	1.07482	0.738156	1.55123	1.11589	0.00128023	1.063
ENSMUSP00000112104	ENSMUSG00000021546	Hnrnpk	P61979 "Heterogeneous nuclear ribonucleoprotein K (hnRNP K)"	0.9397	126	24	0.8491	134	2	0.9116	92	21	0.9095	108	19	-0.16	0.998857	0.985986	1.14271	0.844685	0.799185	714.795	1.03102	0.338024	1.06708	0.968933	0.192349	1.05017	0.949929	0.546256	1.18951	1.08283	0.856482	82.1909	1.01398	0.719719	1.08285	0.961222	0.298474	1.0807	1.04349	0.687404	1.2413	0.908043	0.768326	24.9783	1.12108	0.0117885	1.08985
ENSMUSP00000099487	ENSMUSG00000027405	Nop56	Q9D6Z1 "Nucleolar protein 56 (Nucleolar protein 5A)"	0.7672	115	31	0.7397	95	24	0.8	92	28	0.7638	120	28	-0.35	0.948278	0.380007	1.12943	0.953778	0.889833	2.01192	0.966444	0.689926	1.18967	0.941499	0.263562	1.11442	1.04736	0.445997	1.13016	0.987769	0.969413	1.92898	0.996855	0.969457	1.18207	0.9242	0.0987095	1.0992	0.993011	0.939864	1.20714	1.10187	0.795647	2.1513	1.0276	0.779947	1.21894
ENSMUSP00000096222	ENSMUSG00000015165	Hnrnpl	Q3UMT7;Q9CVU5 "Putative uncharacterized protein ";"Putative uncharacterized protein Fragment "	0.8041	136	1	0.7078	121	21	0.6334	79	13	0.8429	112	18	-0.325	1.06102			0.864197	0.661835	1.98532	0.968448	0.24249	1.05847	0.865412	0.0245079	1.13155	1.05312			0.912182	0.782455	1.98397	0.936984	0.0376269	1.06258	0.924348	0.345937	1.18676	1.15959			1.00862	0.98088	2.0911	1.12389	8.78888e-05	1.04504
ENSMUSP00000071569	ENSMUSG00000058006	Mdn1	A2ANY6;Q3TPE2;Q497I1;Q5U481;Q6IQZ8;Q6R5G2 "Midasin ";"Putative uncharacterized protein Fragment ";"Mdn1 protein Fragment ";"Mdn1 protein Fragment ";"Midasin homolog (Yeast) ";"Putative uncharacterized protein "	0.3056	280	32	0.3267	256	38	0.2582	227	26	0.3276	314	26	0.5925	1.14699	5.9906e-08	1.04033	1.09536	0.265871	1.17745	1.05684	0.0559356	1.05846	1.13687	0.00364174	1.08586	1.27509	3.23196e-08	1.07025	1.19479	0.0127472	1.14768	1.10137	0.00217209	1.05994	1.12512	0.017612	1.10026	1.25908	5.43804e-06	1.08956	1.33065	0.00541231	1.21636	1.00309	0.962654	1.14389
ENSMUSP00000037858	ENSMUSG00000024965	Fermt3	Q8K1B8 "Fermitin family homolog 3 (Unc-112-related protein 2)(Kindlin-3)"	0.7158	90	26	0.7489	90	23	0.6256	66	20	0.6481	96	19	-0.3425	1.11819	0.000851909	1.06263	0.846251	0.599799	1.9162	0.924523	0.0128376	1.06163	0.891972	0.0591256	1.12662	1.04129	0.357723	1.09303	0.869997	0.645933	1.85907	0.890838	0.00237847	1.0715	0.847153	0.0291719	1.15842	0.853698	0.52647	1.66071	0.782495	0.422903	1.86436	0.86331	0.622722	1.84983
ENSMUSP00000072008	ENSMUSG00000025047	Pdcd11	Q6NS46 "Protein RRP5 homolog (Programmed cell death protein 11)(Apoptosis-linked gene 4 protein)"	0.4893	162	38	0.5414	166	35	0.5408	164	39	0.5591	186	38	-0.305	0.873545	0.000169453	1.06767	0.926015	0.672261	1.44297	0.981399	0.503914	1.05794	0.997679	0.95513	1.08667	1.05203	0.0433616	1.05035	0.996906	0.985914	1.42639	0.990082	0.730661	1.0599	0.999965	1	1.08068	0.838977	0.235005	1.34265	1.00024	0.998924	1.49548	0.989682	0.908501	1.19894
ENSMUSP00000033761	ENSMUSG00000031386	Hcfc1	Q61191 "Host cell factor 1 (HCF-1)(HCF)(C1 factor) [Contains HCF N-terminal chain 1;HCF N-terminal chain 2;HCF N-terminal chain 3;HCF N-terminal chain 4;HCF N-terminal chain 5;HCF N-terminal chain 6;HCF C-terminal chain 1;HCF C-terminal chain 2;HCF C-termin /.../in 3;HCF C-terminal chain 4;HCF C-terminal chain 5;HCF C-terminal chain 6]"	0.3917	121	23	0.3731	123	27	0.3213	92	23	0.357	120	19	-0.0275	0.992398	0.686856	1.0395	1.1383	0.289427	1.27923	0.983144	0.849975	1.20227	0.959092	0.0807099	1.04856	1.04132	0.0215231	1.03452	1.01431	0.892075	1.23761	0.975606	0.781645	1.20027	0.940747	0.00769168	1.04371	1.10069	0.00136689	1.05582	1.20984	0.083848	1.24341	1.04031	0.697706	1.23155
ENSMUSP00000004470	ENSMUSG00000004356	Utp20	Q5XG71 "Small subunit processome component 20 homolog (Down-regulated in metastasis protein)"	0.4197	195	30	0.4014	170	37	0.255	106	14	0.4494	202	23	0.04	1.07515	0.0400308	1.07136	0.917009	0.591475	1.38392	0.986465	0.628746	1.06125	1.01876	0.319112	1.03855	1.10224	0.000132277	1.04624	0.877696	0.351987	1.32411	1.01487	0.606472	1.06226	1.01834	0.503097	1.05693	1.01214	0.751047	1.08011	0.840369	0.33979	1.44108	1.00422	0.923886	1.09779
ENSMUSP00000069432	ENSMUSG00000041638	Gcn1l1	B2RWW6;Q3U3Z4;Q3UHQ5;Q640Q4;Q6NV94;Q6PGM5;Q8BTM7;Q8CHH7 "GCN1 general control of amino-acid synthesis 1-like 1 (Yeast) ";"Putative uncharacterized protein Fragment ";"Putative uncharacterized protein ";"Gcn1l1 protein Fragment ";"Gcn1l1 protein ";"Gcn1l1 protein Fragment ";"Putative uncharacterized protein Fragment ";"MKIAA0219 protein Fragment "	0.3849	163	27	0.4523	158	31	0.307	129	16	0.413	206	22	-0.08	1.03222	0.235824	1.05519	0.796222	0.0872497	1.3011	0.995419	0.92622	1.10948	1.02296	0.582042	1.0883	0.995808	0.885629	1.06126	0.825819	0.172998	1.32332	1.03647	0.622773	1.16413	1.08887	0.125641	1.11752	0.925332	0.422158	1.21608	0.729595	0.0877059	1.44024	0.914728	0.47383	1.29657
ENSMUSP00000042658	ENSMUSG00000046434	Gm6296	P49312 "Heterogeneous nuclear ribonucleoprotein A1 (hnRNP A1)(hnRNP core protein A1)(Helix-destabilizing protein)(HDP-1)(Single-strand-binding protein)(Topoisomerase-inhibitor suppressed)"	0.7399	135	11										-0.77	0.853769	0.0830148	1.2007										0.965992	0.703948	1.21789										0.93399	0.759959	1.6234
ENSMUSP00000089303	ENSMUSG00000070392	Hist2h3c1	P84228 "Histone H3.2 "	0.8398	247	4	0.768	307	6	0.8177	150	3	0.8122	141	2	-0.0675	1.47968	0.00174855	1.12367	0.89768	0.660943	1.81445	0.993238	0.898937	1.22536	0.900416			1.27135	0.0298068	1.21603	0.987365	0.955671	1.74982	1.01782	0.71103	1.19483	0.952436			0.710002	0.0353713	1.3474	0.786922	0.396504	1.9438	0.760363	0.0781922	1.41984
ENSMUSP00000032179	ENSMUSG00000030091	Nup210	Q9QY81 "Nuclear pore membrane glycoprotein 210 Precursor (Nuclear pore protein gp210)(Nuclear envelope pore membrane protein POM 210)(POM210)(Pore membrane protein of 210 kDa)(Nucleoporin Nup210)"	0.4799	113	28	0.3257	85	18	0.2709	60	14	0.3192	95	19	-0.4875	0.890767	0.13195	1.16508	0.786777	0.0381165	1.2524	0.97081	0.315291	1.06318	0.972304	0.727252	1.18124	0.911764	0.000544001	1.04936	0.817173	0.0651772	1.24122	0.959074	0.397567	1.10869	0.948002	0.523794	1.18834	0.984301	0.687833	1.08336	0.910884	0.418868	1.26835	1.02471	0.533299	1.08589
ENSMUSP00000027601	ENSMUSG00000026355	Mcm6	P97311 "DNA replication licensing factor MCM6 (Mis5 homolog)"	0.6468	83	26	0.5713	87	25	0.5481	90	23	0.7138	106	27	-0.4125	0.994648	0.892129	1.08404	0.796903	0.20774	1.43608	0.969436	0.32478	1.06601	0.929716	0.0288328	1.06689	0.970176	0.13093	1.04075	0.763997	0.153135	1.45734	0.955144	0.0404779	1.04469	0.907904	0.00548381	1.06778	1.00037	0.997273	1.24175	0.653376	0.104016	1.68239	1.00356	0.933983	1.09196
ENSMUSP00000096547	ENSMUSG00000032187	Smarca4	Q3TKT4 "Transcription activator BRG1 (EC 3.6.1.-)(ATP-dependent helicase SMARCA4)(SNF2-beta)(Protein brahma homolog 1)(SWI/SNF-related matrix-associated actin-dependent regulator of chromatin subfamily A member 4)(BRG1-associated factor 190A)(BAF190A)"	0.4966	157	24	0.4632	116	14	0.4521	112	23	0.5077	148	17	-0.37	0.966379	0.141784	1.04761	1.02517	0.851989	1.32589	0.938721	0.0294533	1.05793	0.877225	0.0426219	1.13437	0.943954	0.0469899	1.0585	0.945434	0.64496	1.29297	0.939377	0.069934	1.07046	0.868256	0.0144982	1.11545	1.0978	0.0188483	1.0794	1.2454	0.108034	1.31607	1.09835	0.0542432	1.10041
ENSMUSP00000020123	ENSMUSG00000019961	Tmpo	Q61033 "Lamina-associated polypeptide 2, isoforms alpha/zeta (Thymopoietin isoforms alpha/zeta)(TP alpha/zeta)"	0.6118	84	9	0.5411	91	9	0.5844	62	12	0.733	90	10	0.08	1.06686	0.0163585	1.05052	1.04007	0.883998	1.82466	0.969558	0.441519	1.08896	1.00262	0.963437	1.13351	1.12674	0.0299393	1.11007	1.08905	0.69185	1.61383	0.98514	0.77806	1.12084	0.971494	0.441167	1.08458	1.00392	0.976227	1.341	1.23481	0.540304	2.13919	1.04084	0.448743	1.1187
ENSMUSP00000001724	ENSMUSG00000001674	Ddx18	Q8K363 "ATP-dependent RNA helicase DDX18 (EC 3.6.1.-)(DEAD box protein 18)"	0.6985	90	21	0.6894	77	21	0.6682	80	17	0.6364	81	14	0.6425	1.0038	0.852747	1.04299	1.52699	0.0879896	1.63602	1.09276	0.0467022	1.09117	1.31214	0.0447885	1.30248	1.36324	3.50473e-10	1.0585	1.4055	0.166571	1.64226	1.1194	0.0237306	1.10042	1.29282	0.0374714	1.27055	0.970128	0.616506	1.13241	1.45126	0.28284	2.02751	0.998327	0.986065	1.22153
ENSMUSP00000025486	ENSMUSG00000024590	Lmnb1	P14733 "Lamin-B1 "	0.682	93	25	0.8078	117	38	0.7551	75	26	0.7942	117	25	0.4275	0.935349	0.107211	1.08592	1.20939	0.385772	1.55091	1.10684	0.00609642	1.07229	1.11691	0.257437	1.21741	0.859039	5.45765e-05	1.0662	1.22558	0.339406	1.53082	1.0738	0.0341139	1.06763	1.0723	0.541133	1.26162	0.917908	0.0896365	1.10512	1.06356	0.76275	1.50763	1.14962	0.000611851	1.07607
ENSMUSP00000005545	ENSMUSG00000005410	Mcm5	P49718 "DNA replication licensing factor MCM5 (CDC46 homolog)(P1-CDC46)"	0.7452	108	27	0.5831	77	29	0.654	89	25	0.7071	111	23	-0.31	0.975839	0.228111	1.04158	0.801076	0.348471	1.61022	0.987255	0.511732	1.04055	0.976678	0.273902	1.04458	0.994807	0.852396	1.05862	0.718463	0.121634	1.52834	0.974726	0.225764	1.04341	0.941088	0.0290118	1.05539	1.08213	0.106655	1.10197	0.596182	0.0123122	1.48564	1.07431	0.044528	1.07228
ENSMUSP00000027174	ENSMUSG00000026020	Nop58	Q6DFW4 "Nucleolar protein 58 (Nucleolar protein 5)(SIK-similar protein)(MSSP)"	0.75	95	23	0.6679	80	21	0.6306	89	17	0.6978	93	19	-0.0225	0.974734	0.632001	1.11548	0.856466	0.714201	2.39256	1.00638	0.876173	1.08892	1.07535	0.225575	1.12933	1.06885	0.364447	1.1608	0.920641	0.817649	2.09643	1.00582	0.882352	1.08524	1.10921	0.0780167	1.12359	1.02226	0.821581	1.22153	0.911941	0.830395	2.43128	1.08418	0.081384	1.0965
ENSMUSP00000107602	ENSMUSG00000032481	Smarcc1	Q3UNN4 "Putative uncharacterized protein "	0.5464	111	16	0.4791	84	11	0.5191	89	9				0.00333333	0.983885	0.568517	1.06118	0.935086	0.614049	1.33282	1.04792	0.10107	1.05999				1.02235	0.614009	1.09577	0.916666	0.402026	1.24797	1.02771	0.417324	1.07648				1.13944	0.0254632	1.11867	1.19543	0.488666	1.73886	1.23766	0.000109929	1.07251
ENSMUSP00000001479	ENSMUSG00000001440	Kpnb1	P70168 "Importin subunit beta-1 (Karyopherin subunit beta-1)(Nuclear factor p97)(Pore targeting complex 97 kDa subunit)(PTAC97)(SCG)"	0.4783	69	23	0.5068	56	19	0.4635	64	19	0.5559	83	20	-0.1125	0.99737	0.910819	1.04939	0.74465	0.244008	1.67247	0.996752	0.943633	1.10003	1.04502	0.344282	1.0997	0.942692	0.0132024	1.04645	0.716418	0.172195	1.63692	0.970087	0.493766	1.09564	1.0085	0.850603	1.09718	1.0188	0.643981	1.08595	0.789266	0.387618	1.75341	0.961014	0.532149	1.14015
ENSMUSP00000075067	ENSMUSG00000057113	Npm1	Q61937 "Nucleophosmin (NPM)(Nucleolar phosphoprotein B23)(Numatrin)(Nucleolar protein NO38)"	0.7671	102	17	0.7226	148	20	0.6986	88	16	0.726	108	13	0.6975	1.22091	0.00483163	1.13822	1.07289	0.853001	2.19014	1.11145	0.0016815	1.06076	1.19943	0.000725912	1.09203	1.37517	0.000475089	1.16709	1.24623	0.532561	2.06422	1.12767	0.000369291	1.05765	1.26009	0.000352949	1.10778	1.19308	0.164225	1.29268	1.28752	0.469226	2.04667	1.13115	0.0792631	1.14967
ENSMUSP00000026459	ENSMUSG00000025393	Atp5b	P56480 "ATP synthase subunit beta, mitochondrial Precursor (EC 3.6.3.14)"	0.8053	79	20	0.9433	80	21	0.5312	38	14	0.6919	55	12	0.3625	0.86305	3.78913e-06	1.04925	1.32554	0.0583112	1.34007	1.07258	0.00443551	1.04505	1.13465	0.0115305	1.09623	0.739337	2.83885e-09	1.06273	1.13934	0.297521	1.28968	0.998744	0.942023	1.0373	1.04218	0.330298	1.09339	0.912441	0.108425	1.12058	0.871099	0.310537	1.31873	0.920268	0.224414	1.15108
ENSMUSP00000093959	ENSMUSG00000071646	Mta2	Q9R190 "Metastasis-associated protein MTA2 (Metastasis-associated 1-like 1)"	0.726	112	15	0.7784	103	18	0.6033	80	13	0.6362	90	16	-0.365	0.956816	0.323506	1.09695	1.02931	0.823153	1.30812	0.93512	0.044082	1.06715	0.90184	0.00496984	1.06923	1.02745	0.699749	1.159	0.994413	0.964545	1.29959	0.92481	0.00626502	1.05286	0.890297	0.00132312	1.06495	0.988165	0.808653	1.10902	1.05669	0.772732	1.48654	0.960336	0.461328	1.12286
ENSMUSP00000054084	ENSMUSG00000050244	Heatr1	Q3T9I0;Q3TMK0;Q3TNE1;Q3UNW7;Q3V1X6;Q8BLJ4;Q8CCT5;Q8VCK1 "Putative uncharacterized protein Fragment ";"Putative uncharacterized protein Fragment ";"Putative uncharacterized protein Fragment ";"Putative uncharacterized protein Fragment ";"Putative uncharacterized protein Fragment ";"Putative uncharacterized protein Fragment ";"Putative uncharacterized protein ";"Heatr1 protein "	0.4223	165	27	0.3416	118	23	0.4284	146	38	0.4442	179	31	-0.05	1.09159	0.0207764	1.07593	0.746284	0.0723829	1.37933	1.01107	0.710478	1.06146	0.998158	0.968924	1.10059	1.25847	1.77211e-07	1.06942	0.706749	0.0304004	1.36492	1.06253	0.0774033	1.06999	0.999672	0.994502	1.10129	0.969775	0.646944	1.14588	0.647745	0.0101942	1.37779	0.980492	0.827072	1.19892
ENSMUSP00000031061	ENSMUSG00000029169	Dhx15	O35286 "Putative pre-mRNA-splicing factor ATP-dependent RNA helicase DHX15 (EC 3.6.1.-)(DEAH box protein 15)"	0.5384	77	22	0.5698	79	23	0.5031	62	22	0.5824	97	20	-0.25	0.942881	0.0170623	1.04835	1.03574	0.920545	2.05836	0.986517	0.634929	1.06035	0.926187	0.662993	1.43697	0.954037	0.0403195	1.0458	1.07432	0.825352	1.94597	0.967854	0.203946	1.0532	0.919404	0.63124	1.43406	0.998146	0.969083	1.10337	1.14585	0.696695	2.04411	0.979107	0.663026	1.10447
ENSMUSP00000044395	ENSMUSG00000052565	Hist1h1d	P43277 "Histone H1.3 (H1 VAR.4)(H1d)"	0.8597	90	3	0.8778	141	5	0.905	103	3	0.8371	83	3	-0.2675	0.926417	0.20153	1.19165	1.32588	0.814495	22.7636	0.891118	0.140963	1.23247	0.922639	0.402889	1.38974	1.18397	0.220778	1.51178	1.28834	0.817502	17.3634	0.928572	0.525107	1.5187	0.933517	0.666604	1.80748	0.913979	0.335733	1.36067	1.17219	0.892352	21.3182	1.01808	0.656346	1.16063
ENSMUSP00000113071	ENSMUSG00000031207	Msn	P26041 "Moesin (Membrane-organizing extension spike protein)"	0.8458	95	21	0.8752	120	29	0.6464	78	20	0.8284	105	13	-0.295	0.962889	0.27073	1.07213	0.989251	0.967945	1.72598	0.982624	0.48712	1.05313	0.902979	0.0717881	1.11921	0.948491	0.171355	1.08085	1.00033	0.998978	1.71647	0.972167	0.0668458	1.03086	0.893014	0.0209087	1.09724	1.1997	6.341e-05	1.07835	1.04824	0.87172	1.8077	1.09627	0.0021247	1.05564
ENSMUSP00000020315	ENSMUSG00000020114	Cand1	Q6ZQ38 "Cullin-associated NEDD8-dissociated protein 1 (Cullin-associated and neddylation-dissociated protein 1)(p120 CAND1)"	0.4911	88	27	0.4122	62	23	0.2984	57	12	0.4366	91	22	-0.5875	0.940197	0.129157	1.08426	0.648399	0.00641507	1.34762	0.943126	0.395916	1.15707	0.941035	0.0990448	1.07599	0.915608	0.000220323	1.04319	0.636177	0.00534456	1.35464	0.883896	0.0104282	1.09213	0.854139	1.34119e-07	1.04317	0.933792	0.0662761	1.07623	0.608752	0.00348014	1.36964	0.850647	0.0954789	1.2156
ENSMUSP00000054863	ENSMUSG00000051695	Pcbp1	P60335 "Poly(rC)-binding protein 1 (Alpha-CP1)(Heterogeneous nuclear ribonucleoprotein E1)(hnRNP E1)"	0.8624	80	10	0.7584	79	11	0.6826	54	9	0.7388	71	10	0.1925	1.04624	0.66794	1.25934	1.0449	0.758323	1.3627	1.01234	0.726969	1.08132	1.01607	0.656649	1.08159	0.971791	0.607596	1.12937	1.11413	0.355155	1.28192	0.965096	0.384774	1.0932	0.960408	0.232056	1.07391	1.23073	0.00876341	1.15133	1.18937	0.219854	1.3434	1.0889	0.216245	1.15752
ENSMUSP00000072406	ENSMUSG00000029547	Ints1	Q6P4S8 "Integrator complex subunit 1 (Int1)"	0.446	157	26	0.4001	121	24	0.2808	110	15	0.4136	153	16	-0.4375	0.99109	0.824319	1.08579	0.892209	0.40416	1.32005	0.911204	0.0435927	1.09409	0.938792	0.300964	1.13387	1.03441	0.522103	1.11331	0.992291	0.950103	1.288	0.956647	0.197518	1.07279	0.928475	0.260402	1.14478	0.986608	0.824524	1.13196	0.915195	0.753063	1.77868	0.929942	0.600547	1.33751
ENSMUSP00000024739	ENSMUSG00000023944	Hsp90ab1	P11499 "Heat shock protein HSP 90-beta (Heat shock 84 kDa)(HSP 84)(HSP84)(Tumor-specific transplantation 84 kDa antigen)(TSTA)"	0.6091	80	18	0.6699	104	13	0.5787	79	10	0.7003	96	11	-0.645	0.853295	0.0057465	1.11183	0.806643	0.252694	1.47647	0.92422	0.124407	1.11093	0.94813	0.427584	1.15432	0.685169	6.81159e-05	1.16483	0.771775	0.137218	1.42537	0.958797	0.224988	1.07579	0.927184	0.213529	1.13627	0.944819	0.757019	1.46361	0.830538	0.287451	1.43832	1.05323	0.539914	1.20216
ENSMUSP00000107595	ENSMUSG00000059005	Gm6793	Q8BG05 "Heterogeneous nuclear ribonucleoprotein A3 (hnRNP A3)"	0.7098	117	12	0.7995	145	20	0.7203	95	10	0.6438	91	11	0.0275	0.998907	0.986919	1.1543	1.27634	0.66079	3.15485	1.01736	0.558519	1.06616	0.881097	0.266459	1.27078	1.05503	0.578892	1.22894	1.31057	0.613961	3.0252	1.02374	0.490574	1.07664	0.877303	0.191827	1.23165	0.981091	0.897667	1.37609	1.38518	0.667094	4.7847	1.02951	0.637093	1.14428
ENSMUSP00000061923	ENSMUSG00000002870	Mcm2	P97310 "DNA replication licensing factor MCM2 (Minichromosome maintenance protein 2 homolog)(Nuclear protein BM28)"	0.5708	106	24	0.5354	83	19	0.5277	74	22	0.6394	112	20	0.04	0.989642	0.777716	1.07834	0.938277	0.649241	1.33562	1.13511	0.0522957	1.13671	0.970044	0.733198	1.20203	0.991402	0.741837	1.05505	0.871321	0.366307	1.36652	1.12033	0.0660833	1.12964	0.969369	0.715075	1.19211	1.05386	0.493813	1.16894	0.670355	0.0315809	1.43403	1.19713	0.0297946	1.17416
ENSMUSP00000002198	ENSMUSG00000002129	Sf3a1	Q8K4Z5 "Splicing factor 3A subunit 1 (SF3a120)"	0.6106	82	27	0.5702	81	24	0.5436	70	21	0.5424	82	15	0.16	1.01415	0.499991	1.04314	0.887271	0.510775	1.44838	1.05108	0.179935	1.07765	1.07276	0.0199114	1.05903	1.02172	0.340295	1.04652	0.888812	0.531942	1.46856	1.07004	0.000619913	1.03545	1.07229	0.0546271	1.074	1.06593	0.143327	1.09087	0.906045	0.682922	1.63795	1.08398	0.0551017	1.08608
ENSMUSP00000093955	ENSMUSG00000071644	Eef1g	Q9D8N0 "Elongation factor 1-gamma (EF-1-gamma)(eEF-1B gamma)"	0.8078	89	23	0.7712	85	23	0.5629	62	15	0.7506	85	17	-0.6125	0.900722	0.190765	1.17426	0.7669	0.310021	1.69842	0.934164	0.00870751	1.04912	0.947726	0.175845	1.08368	0.899082	0.142345	1.15604	0.978213	0.937865	1.78503	0.893571	0.000672199	1.05712	0.866653	0.000215552	1.0659	0.857155	0.186188	1.26439	0.710066	0.262246	1.85369	1.07531	0.151576	1.10814
ENSMUSP00000094405	ENSMUSG00000063550	Nup98	Q4FZE7;Q68G59 "Nup98 protein Fragment ";"Nup98 protein Fragment "	0.4857	80	13	0.4678	77	12	0.3918	58	11	0.4155	78	16	-0.03	0.991333	0.707267	1.05055	0.939603	0.574266	1.26722	1.05293	0.19451	1.08614	0.976541	0.679722	1.12767	0.97809	0.498401	1.07159	0.996576	0.977889	1.30506	1.08405	0.0207267	1.06775	0.970167	0.542039	1.10898	0.988289	0.823109	1.11889	1.04827	0.801542	1.49619	1.01297	0.644339	1.06218
ENSMUSP00000048084	ENSMUSG00000039509	Nup133	Q8R0G9 "Nuclear pore complex protein Nup133 (Nucleoporin Nup133)(133 kDa nucleoporin)"	0.4831	80	20	0.4857	58	22	0.3515	49	17	0.4277	78	11	0.185	1.01493	0.637559	1.06694	0.946851	0.808003	1.58662	1.0224	0.593191	1.08996	1.08631	0.334182	1.19936	1.02588	0.428272	1.0683	0.98745	0.95787	1.63449	1.03789	0.527229	1.12973	1.13437	0.156036	1.20096	1.1003	0.174106	1.15221	0.975902	0.925616	1.7108	1.03973	0.707539	1.24142
ENSMUSP00000047397	ENSMUSG00000039148	Sart1	Q9Z315 "U4/U6.U5 tri-snRNP-associated protein 1 (Squamous cell carcinoma antigen recognized by T-cells 1)(SART-1)(mSART-1)(Hypoxia-associated factor)"	0.6514	91	23	0.5893	63	16	0.4082	57	10	0.5062	83	15	-0.185	1.03447	0.262881	1.06308	0.954858	0.645669	1.23342	0.994662	0.867899	1.07331	0.901246	0.119626	1.14402	1.04751	0.0113559	1.03546	1.01682	0.872535	1.24339	1.01247	0.700889	1.07322	0.925212	0.206179	1.13403	1.11458	1.02462e-05	1.04038	1.04926	0.638774	1.23846	1.05375	0.170744	1.0828
ENSMUSP00000099979	ENSMUSG00000028312	Smc2	Q8CG48 "Structural maintenance of chromosomes protein 2 (SMC protein 2)(SMC-2)(Chromosome-associated protein E)(XCAP-E homolog)(FGF-inducible protein 16)"	0.5273	110	33	0.6171	124	27	0.4492	87	18	0.5407	125	13	0.4325	1.1052	2.07983e-05	1.04173	1.20572	0.071229	1.22709	1.03121	0.121669	1.0406	1.02001	0.539991	1.07083	1.08185	0.00450108	1.05384	1.15774	0.108848	1.19921	0.997971	0.925275	1.04604	0.991152	0.791973	1.07444	1.12031	0.00294238	1.07453	1.24523	0.0566943	1.25376	1.07449	0.221445	1.12687
ENSMUSP00000073018	ENSMUSG00000039218	Srrm2	Q8BTI8 "Serine/arginine repetitive matrix protein 2 "	0.5745	294	20	0.5697	275	20	0.539	205	11	0.5479	253	18	0.3225	0.967669	0.112068	1.04215	1.03915	0.711623	1.23887	1.06325	0.150466	1.09171	1.1559	0.000306824	1.07008	1.10196	0.00701548	1.06957	1.14586	0.193266	1.23525	1.1186	0.0262181	1.10056	1.2019	0.000265085	1.08838	1.25266	8.0739e-05	1.09903	1.43313	0.00641891	1.2789	1.2352	0.000471989	1.0969
ENSMUSP00000030138	ENSMUSG00000028430	Nol6	Q8R5K4 "Nucleolar protein 6 (Nucleolar RNA-associated protein)(Nrap)"	0.5781	78	20	0.5156	88	22	0.3863	64	12	0.5174	100	15	-0.0775	1.00317	0.918795	1.06633	1.03737	0.751881	1.26903	0.946521	0.235737	1.10125	0.998908	0.983706	1.11937	1.08503	0.0372071	1.07922	1.12668	0.416216	1.3487	0.991984	0.839326	1.08907	1.01507	0.795842	1.12933	1.02541	0.747563	1.17449	1.17822	0.303649	1.38196	0.9904	0.864486	1.12922
ENSMUSP00000071200	ENSMUSG00000005198	Polr2a	Q3TC95 "DNA-directed RNA polymerase Fragment (EC 2.7.7.6)"	0.3685	128	21	0.3804	142	22	0.2792	88	13	0.3882	145	12	0.22	1.02686	0.269242	1.04986	1.01483	0.890064	1.24465	1.03129	0.520681	1.10677	1.03868	0.188379	1.06137	1.11142	0.0275173	1.09711	1.06103	0.566739	1.23579	1.09065	0.239036	1.16486	1.01616	0.699021	1.09299	0.915112	0.439651	1.26451	1.08177	0.555122	1.31337	1.02827	0.907584	1.6693
ENSMUSP00000108293	ENSMUSG00000079360	AC158396.3	AC158396.3 Q2VWQ4 "GAPDH Fragment "	0.8138	71	16	0.7628	76	16	0.6577	39	10	0.7598	57	8	-0.425	0.921428	0.184858	1.13368	0.757533	0.420067	2.04166	0.898321	0.0315418	1.10007	1.03683	0.737877	1.27841	0.736265	0.00198414	1.19077	0.685181	0.219958	1.87647	0.843013	0.00369264	1.10449	0.929186	0.387057	1.20724	1.20777	0.168435	1.32047	0.670838	0.223512	1.95425	1.09366	0.191516	1.1542
ENSMUSP00000078878	ENSMUSG00000032939	Nup93	Q8BJ71 "Nuclear pore complex protein Nup93 (Nucleoporin Nup93)(93 kDa nucleoporin)(CBP-interacting protein 4)"	0.6874	90	24	0.6239	85	25	0.558	87	26	0.6825	100	19	0.225	1.0066	0.788527	1.05145	0.9202	0.674737	1.499	1.08499	0.00040823	1.0421	1.06834	0.0966702	1.08246	1.00942	0.7252	1.05604	0.923077	0.671736	1.47081	1.08285	0.00572741	1.05576	1.04395	0.324872	1.09338	1.05629	0.416239	1.14667	0.982733	0.943908	1.65967	1.0906	0.0465219	1.08904
ENSMUSP00000070682	ENSMUSG00000019432	Bat1a	Q9Z1N5 "Spliceosome RNA helicase Bat1 (EC 3.6.1.-)(DEAD box protein UAP56)(56 kDa U2AF65-associated protein)(HLA-B-associated transcript 1 protein)"	0.7991	110	10	0.8411	94	7	0.7196	79	5	0.8949	86	11	-0.7675	0.889219	0.238572	1.23417	0.581167	0.191968	2.46808	0.925681	2.7802e-05	1.01003	0.861356	0.0371177	1.1484	0.984936	0.901757	1.31052	0.677684	0.367316	2.65568	0.895312	0.00807833	1.06473	0.844163	0.0468579	1.18121	0.729009	0.0415638	1.35124	0.503166	0.128636	2.59646	0.840516	0.139873	1.3
ENSMUSP00000044361	ENSMUSG00000031715	Gm13034	Q91ZW3 "SWI/SNF-related matrix-associated actin-dependent regulator of chromatin subfamily A member 5 (EC 3.6.1.-)(Sucrose nonfermenting protein 2 homolog)(mSnf2h)"	0.6641	146	30	0.6289	130	38	0.6337	129	34	0.7298	161	27	-0.03	0.993104	0.680023	1.03455	0.957843	0.819146	1.46075	1.03014	0.443919	1.0811	0.985552	0.55035	1.05069	1.03952	0.0426879	1.0381	1.01166	0.953959	1.49762	1.02835	0.460276	1.07911	0.975321	0.368003	1.05768	1.06332	0.034216	1.05812	1.09685	0.641379	1.49006	1.12212	0.0102786	1.08995
ENSMUSP00000029699	ENSMUSG00000028063	Lmna	P48678 "Lamin-A/C "	0.7248	90	25	0.7068	94	27	0.618	80	25	0.7579	97	23	-0.9225	0.64431	1.79216e-11	1.07997	0.676	0.00106029	1.24425	0.842984	3.30529e-06	1.06039	0.690281	3.31798e-08	1.09729	0.614965	3.22343e-11	1.09152	0.676917	0.000446542	1.22102	0.813219	1.06833e-06	1.06811	0.643193	6.34378e-09	1.10564	0.775637	4.78155e-08	1.06942	0.629724	0.000305914	1.25665	0.918639	0.152484	1.12584
ENSMUSP00000022793	ENSMUSG00000022185	Acin1	Q9JIX8 "Apoptotic chromatin condensation inducer in the nucleus (Acinus)"	0.562	150	21	0.4507	113	19	0.4854	123	21	0.5108	132	18	-0.4025	0.928397	0.0136712	1.059	0.904576	0.480858	1.34005	0.999724	0.994039	1.07896	0.896696	0.000229224	1.05072	0.92306	0.00141876	1.04618	0.873989	0.358666	1.3504	1.00536	0.861487	1.06509	0.932014	0.0382771	1.06838	0.984213	0.591746	1.06279	1.02027	0.894897	1.36984	1.06354	0.271099	1.12023
ENSMUSP00000023882	ENSMUSG00000023118	Sympk	Q80X82 "Symplekin "	0.4682	88	17	0.479	74	11	0.375	66	12	0.4658	88	11	0.0075	1.03133	0.395785	1.07784	0.779729	0.193781	1.49297	0.999125	0.987432	1.12691	1.07168	0.287771	1.14725	1.0423	0.284762	1.0826	0.805797	0.248275	1.48051	1.02713	0.294842	1.05502	1.05763	0.407534	1.15532	1.07047	0.32323	1.15216	0.87476	0.493533	1.52823	1.02372	0.553496	1.08811
ENSMUSP00000112453	ENSMUSG00000022961	Son	Q811G3;Q8BS91 "Son protein Fragment ";"Putative uncharacterized protein Fragment "	0.392	161	24	0.4138	151	31	0.3072	115	10	0.3205	144	15	0.16	0.951175	0.0127927	1.03911	1.17828	0.374607	1.45069	1.04857	0.0980407	1.05985	0.996372	0.971215	1.2364	0.944798	0.00516857	1.03875	1.11809	0.56488	1.47998	1.01422	0.675811	1.07671	0.998006	0.984446	1.24076	1.00843	0.770403	1.0606	1.29572	0.205292	1.5047	1.04443	0.382123	1.11294
ENSMUSP00000114717	ENSMUSG00000039929	Urb1	NP_083773.1 "nucleolar pre-ribosomal-associated protein 1 "	0.3342	118	23	0.2635	90	13	0.2824	91	17	0.379	140	26	-0.2475	0.979122	0.667154	1.1056	0.776073	0.434909	1.98139	0.9231	0.221308	1.14258	1.06578	0.363039	1.15216	1.0269	0.42473	1.07002	0.755305	0.331419	1.82967	0.938884	0.0796146	1.07403	1.05049	0.422152	1.13239	0.893347	0.0333746	1.10855	0.809151	0.51212	1.97989	0.902828	0.138665	1.14918
ENSMUSP00000001566	ENSMUSG00000001525	Tubb5	P99024 "Tubulin beta-5 chain "	0.6441	65	3	0.5946	78	5	0.527	49	4	0.6644	55	2	-0.205	0.901847	0.138349	1.20339	1.28386	0.513516	2.93292	0.965105	0.386497	1.11828	0.922416	0.43279	2.29216	0.707009	0.0264948	1.28119	1.59886	0.349965	3.42826	0.93786	0.160984	1.11648	0.814791	0.066072	1.31137	1.04612	0.550208	1.31316	1.53873	0.298186	2.72192	1.03242	0.784355	1.40412
ENSMUSP00000066068	ENSMUSG00000054808	Actn4	P57780 "Alpha-actinin-4 (Non-muscle alpha-actinin 4)(F-actin cross-linking protein)"	0.5154	70	11	0.5	56	6	0.273	39	8	0.3015	58	4	-0.285	0.74889	7.37729e-05	1.1051	0.878084	0.482971	1.59561	0.980429	0.805607	1.20067	1.05001	0.521392	1.23917	0.816041	0.00263496	1.12079	0.863316	0.407981	1.55545	0.960965	0.405695	1.11232	0.952024	0.445567	1.19555	1.16839	0.249657	1.32804	1.20197	0.274996	1.49802	0.91768	0.336405	1.21758
ENSMUSP00000084846	ENSMUSG00000030695	Aldoa	P05064 "Fructose-bisphosphate aldolase A (EC 4.1.2.13)(Muscle-type aldolase)(Aldolase 1)"	0.8301	77	17	0.6794	68	16	0.5694	35	11	0.6459	42	10	-0.91	0.738591	0.00409377	1.21159	0.761666	0.118794	1.42	0.748844	0.00271525	1.17703	0.600793	3.20955e-06	1.12048	0.753363	0.00630374	1.21059	0.669562	0.02622	1.41437	0.656956	2.14928e-05	1.13361	0.46905	3.6673e-06	1.18738	1.08432	0.0779419	1.0954	1.03983	0.814993	1.41837	0.857395	0.0073002	1.10757
ENSMUSP00000028921	ENSMUSG00000027433	Xrn2	Q9DBR1 "5'-3' exoribonuclease 2 (EC 3.1.13.-)(Protein Dhm1)"	0.5478	98	24	0.4984	96	24	0.4248	73	20	0.5594	97	19	-0.165	0.979936	0.143573	1.02808	1.02302	0.915963	1.55628	0.958072	0.195795	1.06915	0.977682	0.63585	1.10346	1.03383	0.182667	1.05137	0.917476	0.657874	1.48763	0.969538	0.419075	1.08154	0.963988	0.538982	1.13093	0.994205	0.885773	1.08631	0.907617	0.643864	1.53436	0.949527	0.278982	1.10215
ENSMUSP00000106892	ENSMUSG00000060261	Gtf2i	Q9ESZ8 "General transcription factor II-I (GTFII-I)(TFII-I)(Bruton tyrosine kinase-associated protein 135)(BTK-associated protein 135)(BAP-135)"	0.5546	93	20	0.5404	79	17	0.4413	68	15	0.5158	82	15	-0.595	0.9488	0.00335283	1.03337	0.742922	0.0136841	1.25546	0.934781	0.0419458	1.06676	0.925141	0.063096	1.08619	1.02628	0.501608	1.08248	0.735095	0.0188096	1.28354	0.93671	4.68299e-05	1.02452	0.920601	0.0559247	1.08886	0.903116	0.331042	1.23839	0.708792	0.0200839	1.32667	0.892976	0.0650091	1.12892
ENSMUSP00000105321	ENSMUSG00000021595	Nsun2	Q1HFZ0 "tRNA (cytosine-5-)-methyltransferase NSUN2 (EC 2.1.1.29)(NOL1/NOP2/Sun domain family member 2)(Myc-induced SUN domain-containing protein)"	0.6222	64	21	0.6103	59	21	0.5614	65	15	0.5839	66	16	0.31	0.984789	0.499951	1.04764	1.11376	0.378636	1.28353	1.06489	0.0133084	1.04877	1.04071	0.197706	1.06512	0.933493	0.00349002	1.04432	1.05668	0.640764	1.27469	1.05346	0.0251428	1.04557	1.03144	0.370319	1.07403	0.968599	0.348618	1.0718	0.966418	0.795011	1.31078	1.05979	0.128029	1.08005
ENSMUSP00000022281	ENSMUSG00000016018	Skiv2l2	Q9CZU3 "Superkiller viralicidic activity 2-like 2 (EC 3.6.1.-)(ATP-dependent helicase SKIV2L2)"	0.4596	79	18	0.5135	79	18	0.3615	45	13	0.401	75	11	0.275	1.07102	0.071295	1.07816	0.717611	0.087433	1.47169	1.08574	0.0504772	1.08597	1.17836	0.00278754	1.09732	1.10782	0.0298373	1.09541	0.806197	0.211138	1.41879	1.06271	0.127298	1.08426	1.14791	0.00654493	1.09402	1.02374	0.714939	1.14257	0.712299	0.166352	1.64055	0.94048	0.365709	1.15285
ENSMUSP00000098035	ENSMUSG00000045482	Trrap	Q80YV3 "Transformation/transcription domain-associated protein (Tra1 homolog)"	0.3241	210	27	0.2996	152	21	0.274	148	20	0.3546	221	23	0.0125	1.0494	0.0601824	1.05175	0.837042	0.163213	1.29217	0.998762	0.981114	1.11409	1.03747	0.151523	1.05268	1.14349	5.31546e-05	1.05878	0.861824	0.193253	1.2591	1.02841	0.623201	1.12455	1.01875	0.560393	1.06734	1.02829	0.519965	1.09193	0.872464	0.415974	1.40864	0.937054	0.387725	1.1664
ENSMUSP00000084572	ENSMUSG00000007029	Vars	Q9Z1Q9 "Valyl-tRNA synthetase (EC 6.1.1.9)(Valine--tRNA ligase)(ValRS)(Protein G7a)"	0.5186	109	23	0.5178	107	21	0.4347	81	17	0.4576	109	15	0.3375	1.00864	0.859847	1.10501	1.07946	0.5356	1.28793	1.06389	0.454477	1.18682	1.05075	0.582697	1.20778	0.927865	0.00142611	1.04351	1.15442	0.209407	1.2598	1.03771	0.656125	1.18883	1.00335	0.972601	1.22792	0.830766	0.0105219	1.14742	0.878982	0.368216	1.33947	1.14237	0.0962253	1.17311
ENSMUSP00000045048	ENSMUSG00000042079	Hnrnpf	Q9Z2X1 "Heterogeneous nuclear ribonucleoprotein F (hnRNP F) [Contains Heterogeneous nuclear ribonucleoprotein F, N-terminally processed]"	0.7518	85	11	0.6554	62	10	0.7229	58	8	0.7012	68	11	-0.4225	0.87393	0.115285	1.19014	1.00368	0.987214	1.65605	0.977615	0.450017	1.06922	0.89182	0.362271	1.30631	0.970833	0.637501	1.14537	1.11799	0.619305	1.63289	0.977844	0.509157	1.07916	0.877164	0.102299	1.17628	1.15819	0.281314	1.33283	1.05725	0.815079	1.68688	1.00714	0.917265	1.16911
ENSMUSP00000022742	ENSMUSG00000022142	Nup155	Q99P88 "Nuclear pore complex protein Nup155 (Nucleoporin Nup155)(155 kDa nucleoporin)"	0.496	108	20	0.4443	83	20	0.4155	72	13	0.4572	116	20	0.13	1.0216	0.566579	1.07972	0.88795	0.390688	1.32826	1.01814	0.795539	1.1593	1.09258	0.0179309	1.07415	0.994545	0.901305	1.09536	0.949866	0.688946	1.30426	1.01852	0.758672	1.13568	1.06194	0.102562	1.07609	1.01202	0.853566	1.14301	0.936998	0.791312	1.66373	0.956601	0.892118	2.0095
ENSMUSP00000024727	ENSMUSG00000023932	Cdc5l	Q6A068 "Cell division cycle 5-related protein (Cdc5-like protein)"	0.5898	86	18	0.5349	78	19	0.4165	58	13	0.581	93	15	0.265	1.11288	0.00120056	1.05987	1.1571	0.26243	1.30424	0.961919	0.282311	1.07805	1.02352	0.555666	1.08611	1.13261	3.08506e-06	1.03939	1.17616	0.227643	1.31458	1.01649	0.578885	1.06447	1.05837	0.380123	1.1437	1.16431	2.56782e-05	1.05786	1.22958	0.213505	1.40133	0.984624	0.765339	1.11692
ENSMUSP00000016463	ENSMUSG00000016319	Slc25a5	P51881 "ADP/ATP translocase 2 (Adenine nucleotide translocator 2)(ANT 2)(ADP,ATP carrier protein 2)(Solute carrier family 25 member 5)"	0.8121	67	7	0.6611	72	12	0.7148	59	7	0.7987	63	17	0.7025	1.07164	0.414202	1.21295	1.2358	0.493749	1.93148	1.13308	0.0534471	1.13598	1.1802	1.19641e-07	1.03988	1.05154	0.467764	1.17195	0.980912	0.944036	1.80517	1.19355	0.00581601	1.10914	1.32726	1.36447e-07	1.0698	0.959944	0.938286	3.45277	0.756827	0.446419	2.17407	0.922339	0.627891	1.47323
ENSMUSP00000005705	ENSMUSG00000005566	Trim28	Q62318 "Transcription intermediary factor 1-beta (TIF1-beta)(Tripartite motif-containing protein 28)(KRAB-A-interacting protein)(KRIP-1)"	0.6259	92	21	0.5372	82	18	0.5935	84	23	0.7134	106	17	-0.505	0.886717	0.00118891	1.06869	0.81419	0.187967	1.37189	0.991003	0.869412	1.11929	0.933486	0.31932	1.15304	0.885822	0.00774126	1.0892	0.768429	0.0542995	1.30849	0.995694	0.934682	1.114	0.918265	0.288396	1.17894	1.03913	0.509022	1.12647	0.824086	0.274003	1.43498	1.04514	0.613468	1.19567
ENSMUSP00000038421	ENSMUSG00000034021	Pds5b	Q4VA53 "Sister chromatid cohesion protein PDS5 homolog B (Androgen-induced proliferation inhibitor)(Androgen-induced prostate proliferative shutoff-associated protein AS3)"	0.4661	107	24	0.4385	96	24	0.39	83	12	0.5553	132	15	-0.505	0.979983	0.477897	1.0597	0.666742	0.141761	1.73611	0.898213	0.0120374	1.08189	0.977035	0.745572	1.1625	1.00024	0.993801	1.06539	0.708634	0.152842	1.61927	0.932726	0.0630479	1.07696	0.916132	0.234746	1.16336	0.848867	0.00183299	1.10108	0.689806	0.244603	1.90446	0.900256	0.0736389	1.12409
ENSMUSP00000071794	ENSMUSG00000034022	Cpsf1	Q9EPU4 "Cleavage and polyadenylation specificity factor subunit 1 (Cleavage and polyadenylation specificity factor 160 kDa subunit)(CPSF 160 kDa subunit)"	0.3449	83	20	0.3629	86	18	0.2901	69	12	0.374	99	16	-0.2925	0.997206	0.91447	1.05527	0.788233	0.0350275	1.24506	0.959366	0.463576	1.12776	0.996317	0.919438	1.07945	1.06865	0.0374738	1.0641	0.898211	0.304481	1.23852	0.983539	0.779201	1.13558	0.985891	0.644764	1.06648	1.0332	0.32148	1.06947	0.81695	0.105918	1.28381	0.976333	0.760947	1.18414
ENSMUSP00000108312	ENSMUSG00000036202	Rif1	Q6PR54 "Telomere-associated protein RIF1 (Rap1-interacting factor 1 homolog)(mRif1)"	0.2925	110	17	0.351	114	25	0.2477	84	13	0.3418	136	22	0.2375	1.05001	0.00493131	1.03226	0.960212	0.568576	1.15629	1.03507	0.171921	1.05306	1.05451	0.196125	1.0862	1.08132	0.00159681	1.04467	0.984049	0.850673	1.19053	1.05699	0.106714	1.07171	1.03137	0.606753	1.1308	1.09338	0.161704	1.13769	1.06731	0.525459	1.23202	1.11943	0.0156181	1.09127
ENSMUSP00000065770	ENSMUSG00000032178	Ilf3	Q9Z1X4 "Interleukin enhancer-binding factor 3 "	0.4989	74	18	0.4655	68	17	0.4399	77	14	0.5267	82	17	-0.655	0.916021	0.00446008	1.05813	0.876092	0.394794	1.37809	0.910563	0.00245831	1.05555	0.838051	6.36152e-05	1.07236	0.917383	0.000669818	1.04481	0.926725	0.579246	1.3298	0.901785	0.000895187	1.05355	0.849595	0.000895428	1.08866	0.979943	0.634413	1.0923	0.998757	0.993054	1.34639	0.958564	0.405812	1.11226
ENSMUSP00000026495	ENSMUSG00000025428	Atp5a1	Q03265 "ATP synthase subunit alpha, mitochondrial Precursor "	0.7432	85	19	0.8101	84	25	0.566	50	14	0.6401	71	14	0.07	0.860933	1.78785e-05	1.05598	1.03807	0.828434	1.42191	1.05114	0.0111261	1.03711	1.04936	0.264614	1.09337	0.747685	9.63963e-07	1.0879	0.97703	0.875313	1.35313	0.999773	0.99325	1.0584	0.94141	0.20707	1.1032	0.976209	0.937915	1.89743	0.739872	0.0802656	1.40563	0.933384	0.378468	1.1774
ENSMUSP00000016081	ENSMUSG00000015937	H2afy	Q9QZQ8 "Core histone macro-H2A.1 (Histone macroH2A1)(mH2A1)(H2A.y)(H2A/y)"	0.6882	114	13	0.6909	113	16	0.6559	89	16	0.7366	72	14	-0.2475	0.946668	0.226913	1.0983	1.19908	0.615591	2.12661	0.895887	0.0483513	1.11518	0.942957	0.540899	1.22388	0.973952	0.458921	1.07805	1.14302	0.697549	2.05238	0.867104	0.0129798	1.11386	0.907411	0.272907	1.20119	0.818461	0.563934	2.08679	1.51875	0.387356	2.71892	0.759162	0.01162	1.22679
ENSMUSP00000031167	ENSMUSG00000029250	Polr2b	Q8CFI7 "DNA-directed RNA polymerase II subunit RPB2 (EC 2.7.7.6)(DNA-directed RNA polymerase II subunit B)(RNA polymerase II subunit B2)(RNA polymerase II subunit 2)(DNA-directed RNA polymerase II 140 kDa polypeptide)"	0.4302	94	18	0.4898	97	20	0.2981	69	12	0.4634	115	14	0.15	1.03459	0.549692	1.12475	1.03871	0.782266	1.32902	1.02373	0.763111	1.1818	0.999979	1	1.07783	1.06633	0.0641724	1.07085	1.15169	0.255954	1.28775	1.02991	0.297917	1.06116	1.0061	0.842658	1.06702	0.941384	0.618836	1.28596	1.02076	0.95686	2.19698	0.893461	0.482684	1.40674
ENSMUSP00000017078	ENSMUSG00000070544	Top1	Q3TSR2;Q6LBJ1 "Putative uncharacterized protein Fragment ";"Topoisomerase I Fragment "	0.6728	107	28	0.734	130	27	0.6873	106	33	0.7262	125	17	0.1625	0.963095	0.274625	1.07164	0.846059	0.518752	1.69112	1.08342	0.00167899	1.04873	1.17554	0.124085	1.2352	0.940763	0.030464	1.0564	0.908899	0.720654	1.72166	1.0857	0.00578297	1.05826	1.10949	0.269828	1.21253	0.841651	0.0122971	1.14092	0.961079	0.887967	1.77483	1.1119	0.00494635	1.07418
ENSMUSP00000026125	ENSMUSG00000025134	Thoc4	O08583 "THO complex subunit 4 (Tho4)(Ally of AML-1 and LEF-1)(Transcriptional coactivator Aly/REF)(RNA and export factor-binding protein 1)(REF1-I)"	0.9686	94	13	0.9059	91	16	0.902	53	8	0.8941	76	9	0.45	0.974847	0.515962	1.08647	1.70979	0.22703	2.4778	1.11435	0.0673081	1.12567	1.02781	0.775807	1.2395	1.16052	0.00369918	1.09451	1.54953	0.249719	2.18017	1.11867	0.00448874	1.06658	1.08707	0.387054	1.23424	1.14318	0.202139	1.24121	1.98073	0.134255	2.50934	1.01473	0.831306	1.16927
ENSMUSP00000079727	ENSMUSG00000063524	Eno1	P17182 "Alpha-enolase (EC 4.2.1.11)(2-phospho-D-glycerate hydro-lyase)(Non-neural enolase)(NNE)(Enolase 1)"	0.9217	72	16	0.8986	84	19	0.7742	59	17	0.894	75	14	-0.79	0.885681	0.016529	1.10064	0.775429	0.409573	1.88649	0.875121	0.000168712	1.05973	0.829646	0.000232901	1.08361	0.595759	8.2848e-08	1.12155	0.677057	0.178095	1.7964	0.826598	0.000182341	1.08706	0.738594	2.18528e-05	1.10689	1.04775	0.552512	1.17774	0.681869	0.256369	1.98952	1.05921	0.221958	1.10072
ENSMUSP00000039853	ENSMUSG00000035049	Rrp12	Q6P5B0 "RRP12-like protein "	0.495	131	22	0.4873	98	15	0.4888	94	23	0.495	116	21	-0.1	0.974103	0.482711	1.07936	1.03646	0.755919	1.27418	0.990475	0.719423	1.05607	0.972842	0.386315	1.067	1.08057	0.0126088	1.06087	1.03065	0.785394	1.26275	0.997038	0.861609	1.0355	0.995398	0.918058	1.09674	0.961831	0.473782	1.11736	1.1287	0.337687	1.299	1.00601	0.957484	1.25897
ENSMUSP00000042283	ENSMUSG00000035726	Supt16h	Q920B9 "FACT complex subunit SPT16 (Facilitates chromatin transcription complex subunit SPT16)(FACT 140 kDa subunit)(FACTp140)(Chromatin-specific transcription elongation factor 140 kDa subunit)"	0.4527	87	19	0.384	68	15	0.3964	85	19	0.5549	114	13	-0.66	0.928412	0.172707	1.11617	0.836878	0.491396	1.71698	0.888066	0.0293241	1.1111	0.893814	0.105507	1.14996	0.943943	0.0558935	1.0611	0.868956	0.531298	1.59898	0.864913	0.00910187	1.10999	0.847785	0.0520814	1.18162	0.951044	0.556416	1.19239	0.906275	0.730473	1.82323	0.851421	0.0626818	1.18567
ENSMUSP00000088365	ENSMUSG00000068882	Ssb	P32067 "Lupus La protein homolog (La ribonucleoprotein)(La autoantigen homolog)"	0.8145	85	20	0.7759	75	21	0.6024	55	14	0.8048	78	15	0.125	0.98467	0.723546	1.09425	1.01697	0.958963	1.96181	0.951506	0.182319	1.07919	1.50453	0.0541933	1.51734	1.12769	0.0282308	1.11171	1.01382	0.965032	1.9057	0.927044	0.0721656	1.0872	1.49165	0.0620948	1.52664	0.959591	0.573115	1.163	1.09186	0.79421	2.00066	1.0092	0.841101	1.10152
ENSMUSP00000059385	ENSMUSG00000022141	Nipbl	Q6KCD5 "Nipped-B-like protein (Delangin homolog)(SCC2 homolog)"	0.3024	135	16	0.2988	112	18	0.253	110	11	0.3066	167	10	-0.4225	0.97202	0.627266	1.12975	0.968362	0.852026	1.43264	0.90313	0.0248863	1.08992	0.920404	0.00914392	1.05839	0.947013	0.27305	1.10735	1.01665	0.869369	1.233	0.919943	0.00467182	1.05266	0.88941	0.0669945	1.13576	0.876793	0.149985	1.20282	1.01924	0.912848	1.43804	1.00013	0.996936	1.07686
ENSMUSP00000037613	ENSMUSG00000046865	Fbl	P35550 "rRNA 2'-O-methyltransferase fibrillarin (EC 2.1.1.-)(Nucleolar protein 1)"	0.9664	99	14	0.9664	77	12	0.8899	64	11	0.8043	75	14	-0.015	0.870308	0.0969143	1.18259	0.91681	0.762159	1.85177	1.04776	0.457918	1.14411	1.07701	0.394308	1.19949	1.02617	0.703851	1.15442	0.905627	0.667534	1.63949	1.05874	0.320512	1.12939	1.09424	0.296261	1.19574	0.921612	0.643098	1.45019	0.964913	0.892335	1.76393	1.17862	0.00650527	1.11287
ENSMUSP00000002599	ENSMUSG00000002524	Puf60	Q3UEB3 "Poly(U)-binding-splicing factor PUF60 (60 kDa poly(U)-binding-splicing factor)"	0.7239	71	16	0.5832	53	16	0.5119	48	15	0.6161	67	1	-0.4275	0.965101	0.365892	1.08457	0.667255	0.00250265	1.26864	0.986621	0.723863	1.08345	0.955348			1.02037	0.659103	1.10018	0.698917	0.00353425	1.24724	0.985888	0.684922	1.07636	0.982418			1.00937	0.815842	1.08749	0.726491	0.0116078	1.26742	1.0342	0.710672	1.20988
ENSMUSP00000052465	ENSMUSG00000038299	Wdr36	Q3TA68;Q3TAQ9;Q3USW8;Q505Q0;Q6NSU4;Q8BHI6;Q8VDN1 "Putative uncharacterized proteinWD repeat domain 36, isoform CRA_a ;";"Putative uncharacterized protein ";"Putative uncharacterized protein Fragment ";"Wdr36 protein ";"Wdr36 protein Fragment ";"Putative uncharacterized protein ";"Wdr36 protein Fragment "	0.4627	58	17	0.4049	51	17	0.3826	52	13	0.4294	62	19	0.0025	0.968079	0.260932	1.06079	1.02168	0.916132	1.52948	1.09014	0.399071	1.23994	0.944235	0.65971	1.30902	1.26005	4.78665e-05	1.09308	1.04318	0.839248	1.54451	1.15157	0.283372	1.31497	0.986256	0.923242	1.34658	0.864584	0.257056	1.30012	0.945328	0.862406	1.96747	1.07911	0.53725	1.2985
ENSMUSP00000081142	ENSMUSG00000041459	Tardbp	Q3U591;Q3V0E7;Q544R5;Q8BUM1 "Putative uncharacterized protein ";"Putative uncharacterized protein ";"MCG16669, isoform CRA_bPutative uncharacterized proteinTAR DNA binding proteinTDP-43 variant 1 ;;;";"Putative uncharacterized protein "	0.7198	69	1	0.6353	53	1	0.6208	46	0	0.7899	69	10	0.0566667	1.04922			1.16109						0.908776	0.0367643	1.09234	1.05469			1.83953						0.905929	0.0572882	1.10801	0.681621			0.658713
ENSMUSP00000021046	ENSMUSG00000020705	Ddx42	Q810A7 "ATP-dependent RNA helicase DDX42 (EC 3.6.1.-)(DEAD box protein 42)"	0.5457	85	18	0.564	68	17	0.394	63	14	0.4144	62	15	0.0875	0.943883	0.0024179	1.03484	0.926866	0.174376	1.11993	1.04337	0.111363	1.05516	1.08928	0.0106236	1.06424	1.03796	0.114113	1.04834	0.893171	0.0178907	1.09503	1.03	0.270981	1.0571	1.02332	0.441607	1.06444	1.04908	0.154374	1.07017	0.955266	0.787024	1.42351	1.04966	0.36762	1.11868
ENSMUSP00000000804	ENSMUSG00000000787	Ddx3x	Q62167 "ATP-dependent RNA helicase DDX3X (EC 3.6.1.-)(DEAD box protein 3, X-chromosomal)(DEAD box RNA helicase DEAD3)(mDEAD3)(Embryonic RNA helicase)(D1Pas1-related sequence 2)"	0.6571	96	22	0.6949	96	25	0.4819	51	11	0.6903	87	14	0.7875	1.1604	3.03897e-07	1.04293	1.2254	0.120106	1.29734	1.12908	0.000508196	1.05516	1.29678	0.00886283	1.20028	1.16185	9.30103e-06	1.05526	1.41441	0.00803227	1.28089	1.14521	0.00157584	1.07288	1.32084	0.010499	1.2229	1.06977	0.193074	1.10996	1.46212	0.0138815	1.34366	1.21264	5.32742e-05	1.06616
ENSMUSP00000099475	ENSMUSG00000047126	Cltc	Q68FD5 "Clathrin heavy chain 1 "	0.3988	102	19	0.3982	109	25	0.157	51	8	0.3609	103	10	-0.5275	0.863613	0.000900692	1.08072	0.877953	0.519688	1.50854	0.955282	0.701125	1.31066	0.950113	0.439167	1.15375	0.912843	0.00372926	1.05923	0.999632	0.998364	1.47494	1.09167	0.420807	1.27453	1.20564	0.0204077	1.16252	1.20069	0.00717016	1.13512	0.798128	0.314564	1.57421	0.944149	0.654681	1.33782
ENSMUSP00000101517	ENSMUSG00000007880	Arid1a	A2BH40 "AT-rich interactive domain-containing protein 1A (ARID domain-containing protein 1A)(SWI/SNF-related, matrix-associated, actin-dependent regulator of chromatin subfamily F member 1)(SWI/SNF complex protein p270)(SWI-like protein)(Osa homolog 1)(BRG1 /.../iated factor 250)(BAF250)(BRG1-associated factor 250a)(BAF250A)"	0.3399	110	19	0.4332	112	19	0.2444	80	1	0.3044	113	14	-0.3625	1.01087	0.663797	1.05272	0.923774	0.574351	1.33803	0.865105			0.963077	0.319763	1.08172	1.02441	0.109686	1.03057	0.908461	0.43826	1.28974	0.850149			0.95271	0.0626832	1.05275	1.17539	6.34205e-05	1.06778	1.10098	0.513903	1.35459	1.10213
ENSMUSP00000121340	ENSMUSG00000002455	Prpf6	B7ZCS1;Q3ULJ7;Q542P0 "PRP6 pre-mRNA splicing factor 6 homolog (Yeast) Fragment ";"Putative uncharacterized protein ";"PRP6 pre-mRNA splicing factor 6 homolog (Yeast)Putative uncharacterized protein ;"	0.5133	88	20	0.5218	89	20	0.3167	54	14	0.5377	89	16	-0.06	1.04483	0.0102774	1.03275	0.834921	0.193476	1.32327	1.03531	0.238024	1.06248	0.981205	0.781645	1.15405	1.09749	6.74568e-05	1.03912	0.895574	0.26812	1.22427	1.03103	0.257975	1.05738	0.99452	0.924961	1.13005	1.18581	7.28097e-06	1.06023	0.935166	0.630102	1.33192	1.11016	0.00690391	1.07298
ENSMUSP00000034756	ENSMUSG00000032231	Anxa2	P07356 "Annexin A2 (Annexin-2)(Annexin II)(Lipocortin II)(Calpactin-1 heavy chain)(Calpactin I heavy chain)(Chromobindin-8)(p36)(Protein I)(Placental anticoagulant protein IV)(PAP-IV)"	0.8024	56	20	0.7375	50	17	0.6785	37	15	0.7316	44	14	-0.28	1.24158	0.000867745	1.12163	0.612268	0.0174364	1.48043	0.95856	0.0203583	1.03522	0.916792	0.0443875	1.08798	1.2323	0.000569943	1.11168	0.687043	0.079472	1.52941	0.964757	0.194207	1.05806	0.934935	0.0581902	1.07253	1.02146	0.824542	1.21857	0.364752	3.81127e-05	1.46261	0.969574	0.327272	1.06747
ENSMUSP00000026704	ENSMUSG00000025613	Cct8	P42932 "T-complex protein 1 subunit theta (TCP-1-theta)(CCT-theta)"	0.5474	51	20	0.6807	51	17	0.4361	31	8	0.4927	42	10	-0.035	0.977588	0.084863	1.02644	0.902985	0.61111	1.51761	1.06024	0.00125484	1.02697	0.993864	0.893508	1.10639	0.901658	2.72931e-05	1.0403	0.847391	0.403463	1.50542	0.999289	0.974045	1.05118	0.971707	0.428286	1.08141	0.991601	0.857951	1.1022	0.741173	0.432508	2.20032	1.02285	0.612364	1.10601
ENSMUSP00000005003	ENSMUSG00000004880	Lbr	Q3U9G9 "Lamin-B receptor (Integral nuclear envelope inner membrane protein)"	0.5016	72	17	0.4904	63	16	0.4617	60	17	0.5272	72	13	-0.4325	1.05006	0.207007	1.08193	0.88346	0.591108	1.61768	0.916092	0.0428738	1.08813	0.842022	4.90134e-05	1.06275	1.52016	7.65068e-05	1.18357	0.873497	0.526272	1.55929	0.923036	0.213947	1.14018	0.863036	0.000364319	1.06766	1.03509	0.7238	1.2254	0.814354	0.440325	1.73687	1.09663	0.128116	1.1296
ENSMUSP00000082868	ENSMUSG00000042557	Sin3a	Q60520 "Paired amphipathic helix protein Sin3a (Transcriptional corepressor Sin3a)(Histone deacetylase complex subunit Sin3a)"	0.3549	83	21	0.4199	65	18	0.3454	64	15	0.3604	82	15	-0.0225	1.0398	0.0258637	1.0344	0.868802	0.417696	1.43103	0.954044	0.208035	1.07945	1.07117	0.500695	1.23779	1.0425	0.0857454	1.0492	0.854718	0.346558	1.40939	0.930433	0.0412012	1.07122	1.03114	0.757828	1.23267	1.04184	0.728641	1.27508	0.914362	0.766635	1.87524	1.01958	0.766341	1.14713
ENSMUSP00000005503	ENSMUSG00000005370	Msh6	P54276 "DNA mismatch repair protein Msh6 (MutS-alpha 160 kDa subunit)(G/T mismatch-binding protein)(GTMBP)(GTBP)(p160)"	0.3365	83	16	0.3763	63	13	0.2062	44	4	0.3557	81	10	-0.6875	0.909358	0.0070107	1.06703	0.8734	0.136045	1.20272	0.878897	0.0207593	1.09606	0.85965	0.0169827	1.12421	0.852734	3.53243e-06	1.04887	0.924274	0.235418	1.14724	0.803383	0.00791062	1.116	0.763217	0.000427099	1.1196	1.05371	0.213761	1.08965	0.913549	0.453444	1.28954	0.882482	0.0808109	1.16576
ENSMUSP00000096411	ENSMUSG00000056394	Lig1	P37913 "DNA ligase 1 (EC 6.5.1.1)(DNA ligase I)(Polydeoxyribonucleotide synthase [ATP] 1)"	0.5343	78	19	0.5762	81	18	0.5311	82	24	0.5579	91	14	-0.3525	0.990914	0.610829	1.03784	0.959723	0.625248	1.1905	0.938043	0.141969	1.09092	0.922778	0.034273	1.07617	1.00547	0.86571	1.06928	1.03501	0.667045	1.18039	0.946142	0.178283	1.08599	0.925361	0.0547102	1.08261	1.07256	0.37392	1.1757	1.10143	0.239478	1.18201	1.03354	0.451195	1.09313
ENSMUSP00000020649	ENSMUSG00000020380	Rad50	P70388 "DNA repair protein RAD50 (mRad50)(EC 3.6.-.-)"	0.4245	107	21	0.5282	129	19	0.3194	75	15	0.4421	125	13	0.4175	1.0674	0.00101777	1.03605	1.13159	0.337073	1.30128	1.01589	0.774902	1.12301	1.07783	0.156713	1.11416	1.03184	0.287087	1.06161	1.09199	0.550905	1.35554	0.994176	0.918831	1.12834	1.00441	0.938988	1.13044	1.07894	0.017832	1.06332	1.19056	0.25255	1.36344	1.08533	0.430852	1.24177
ENSMUSP00000002825	ENSMUSG00000002748	Baz1b	Q9Z277 "Tyrosine-protein kinase BAZ1B (EC 2.7.10.2)(Bromodomain adjacent to zinc finger domain protein 1B)(Williams syndrome transcription factor homolog)(Williams-Beuren syndrome chromosomal region 9 protein homolog)"	0.428	110	20	0.4625	96	18	0.3854	107	19	0.5368	141	23	0.4825	1.05803	0.0874316	1.06771	1.01859	0.921821	1.47712	1.14552	0.328998	1.32907	1.09275	0.341667	1.20839	1.08113	0.00234319	1.04762	0.954527	0.789408	1.43608	1.13874	0.392262	1.36532	1.0738	0.506379	1.24491	0.998418	0.978985	1.1322	1.06535	0.730467	1.46427	1.20394	0.202778	1.34312
ENSMUSP00000027123	ENSMUSG00000025980	Hspd1	P63038 "60 kDa heat shock protein, mitochondrial Precursor (Heat shock protein 60)(HSP-60)(Hsp60)(60 kDa chaperonin)(Chaperonin 60)(CPN60)(Mitochondrial matrix protein P1)(HSP-65)"	0.7051	63	20	0.8726	87	34	0.5166	40	10	0.7033	65	15	0.6375	0.993614	0.80728	1.0557	1.71651	0.0225181	1.58259	1.1179	0.000962287	1.05383	1.19192	4.90592e-06	1.05405	0.704638	5.29992e-05	1.15187	1.61022	0.0278194	1.52382	1.05754	0.00162296	1.02891	1.07829	0.0023088	1.04448	1.01086	0.818998	1.10235	1.08822	0.709035	1.58	1.0309	0.428434	1.08655
ENSMUSP00000065836	ENSMUSG00000052533	Nup188	Q6ZQH8 "Nucleoporin NUP188 homolog "	0.3303	101	18	0.2939	71	8	0.2638	89	12	0.3042	93	10	-0.05	1.05082	0.205544	1.0827	0.844877	0.423717	1.59887	0.968651	0.467006	1.09751	1.03918	0.493322	1.12949	1.10489	0.199771	1.17089	0.888347	0.57097	1.60174	0.96893	0.622344	1.14693	1.10494	0.0517171	1.10595	0.996422	0.957003	1.14823	0.900618	0.642051	1.66487	0.794061	0.000214904	1.09844
ENSMUSP00000001042	ENSMUSG00000001016	Ilf2	Q9CXY6 "Interleukin enhancer-binding factor 2 (Nuclear factor of activated T-cells 45 kDa)"	0.6963	60	14	0.7185	40	17	0.6321	42	13	0.8074	52	18	-0.6975	0.936751	0.237821	1.12081	0.563824	0.0870728	1.94835	0.906371	0.0321815	1.09246	0.911956	0.037303	1.08989	0.848595	0.010127	1.12522	0.626776	0.156477	1.94902	0.908175	0.0283621	1.08789	0.901655	0.0474536	1.10764	0.838588	0.042186	1.18386	0.624346	0.181372	2.04657	0.897833	0.160447	1.16995
ENSMUSP00000026667	ENSMUSG00000025580	Eif4a3	Q91VC3 "Eukaryotic initiation factor 4A-III (eIF-4A-III)(eIF4A-III)(EC 3.6.1.-)(Eukaryotic translation initiation factor 4A isoform 3)(ATP-dependent RNA helicase eIF4A-3)(ATP-dependent RNA helicase DDX48)(DEAD box protein 48)"	0.8151	78	16	0.7032	58	15	0.7324	55	15	0.747	57	14	-0.02	1.00164	0.96231	1.07529	0.86833	0.533138	1.61013	1.07461	0.0486977	1.07411	0.988991	0.738151	1.07252	1.07117	0.171298	1.10734	0.912841	0.637508	1.50424	1.04848	0.301946	1.09939	0.991263	0.700078	1.04931	1.05132	0.581054	1.20814	0.974237	0.917345	1.69865	1.13835	0.00141716	1.07267
ENSMUSP00000063744	ENSMUSG00000032423	Syncrip	Q7TMK9 "Heterogeneous nuclear ribonucleoprotein Q (hnRNP Q)(Synaptotagmin-binding, cytoplasmic RNA-interacting protein)(Glycine- and tyrosine-rich RNA-binding protein)(GRY-RBP)(NS1-associated protein 1)(pp68)"	0.7153	89	14	0.7936	79	16	0.5587	50	9	0.6637	75	5	-0.5	0.923425	0.000100279	1.03172	0.787616	0.253021	1.53417	0.986509	0.50966	1.04644	0.925856	0.223973	1.16042	0.912217	0.0433589	1.09273	0.891131	0.569637	1.52579	0.984925	0.625687	1.0715	0.946493	0.0246916	1.04446	0.88819	0.216928	1.21817	0.819241	0.407561	1.64645	0.919672	0.0301336	1.07616
ENSMUSP00000001809	ENSMUSG00000022283	Pabpc1	P29341 "Polyadenylate-binding protein 1 (Poly(A)-binding protein 1)(PABP-1)"	0.6242	92	13	0.7013	70	15	0.4969	74	9	0.5393	72	8	0.1275	0.92059	0.000764981	1.04115	0.810865	0.234667	1.43635	1.14535	0.0835712	1.17162	1.20484	0.0358752	1.18539	0.953562	0.233408	1.08607	0.89214	0.478722	1.39985	1.39951	0.0113972	1.26771	1.3493	0.0108721	1.22888	0.949945	0.425122	1.14514	0.92881	0.810165	1.91001	1.00564	0.970613	1.40661
ENSMUSP00000104511	ENSMUSG00000018340	Anxa6	P14824 "Annexin A6 (Annexin-6)(Annexin VI)(Lipocortin VI)(p68)(p70)(Protein III)(Chromobindin-20)(67 kDa calelectrin)(Calphobindin-II)(CPB-II)"	0.6553	73	19	0.5022	55	12	0.2585	29	3	0.416	54	7	0.845	1.18526	0.000149064	1.07753	1.27414	0.417023	1.882	1.19191	0.239127	1.57704	1.40164	0.00989879	1.24899	1.23699	0.000105529	1.09465	1.60647	0.104941	1.80489	1.42271	0.155904	1.9767	2.10965	0.000438625	1.30038	1.17804	0.0156931	1.13774	0.828705	0.569514	2.05441	1.09063	0.107542	1.14275
ENSMUSP00000072199	ENSMUSG00000033335	Dnm2	P39054 "Dynamin-2 (EC 3.6.5.5)(Dynamin UDNM)"	0.5655	97	21	0.6299	84	20	0.3667	50	15				-0.54	0.954815	0.0326686	1.04292	0.907924	0.578499	1.42997	0.782825	0.0079338	1.18504				0.908477	0.000895034	1.05272	0.950374	0.769732	1.43157	0.80968	0.0102766	1.16513				0.917746	0.0391545	1.08451	0.905076	0.579139	1.44761	0.895273	0.261007	1.22456
ENSMUSP00000063590	ENSMUSG00000052798	Nup107	Q8BH74 "Nuclear pore complex protein Nup107 (Nucleoporin Nup107)(107 kDa nucleoporin)"	0.4201	73	21	0.4438	65	14	0.3564	55	15	0.4957	79	14	0.025	1.04821	0.0568515	1.0498	0.83018	0.0341097	1.18489	1.01311	0.713409	1.07738	1.03248	0.422792	1.08699	1.02225	0.415971	1.05681	0.827199	0.0209742	1.16846	1.02628	0.458228	1.07567	1.02385	0.557396	1.08822	1.0625	0.11327	1.07934	0.897736	0.212206	1.19529	1.03797	0.206808	1.06225
ENSMUSP00000026470	ENSMUSG00000025403	Shmt2	Q3TFD0;Q99K87;Q9CZN7 "Serine hydroxymethyltransferase (EC 2.1.2.1)";"Serine hydroxymethyltransferase (EC 2.1.2.1)";"Serine hydroxymethyltransferase (EC 2.1.2.1)"	0.744	68	16	0.6786	52	14	0.4345	32	10	0.5298	50	7	-0.71	0.899232	0.00178426	1.06156	0.905562	0.6535	1.59418	0.828042	0.140118	1.30186	0.773994	0.00204201	1.12849	0.826601	7.39442e-05	1.07807	0.97035	0.895303	1.62329	0.847137	0.158391	1.27629	0.752695	0.000345283	1.10038	0.931938	0.2279	1.12691	0.785299	0.20927	1.48466	0.866184	0.193302	1.26002
ENSMUSP00000027602	ENSMUSG00000026356	Dars	Q922B2 "Aspartyl-tRNA synthetase, cytoplasmic (EC 6.1.1.12)(Aspartate--tRNA ligase)(AspRS)"	0.6747	60	20	0.6607	52	18	0.6307	55	18	0.5828	64	15	0.3675	1.12298	0.000274636	1.05607	0.97843	0.847483	1.26568	1.04331	0.344501	1.09638	1.06114	0.476256	1.18993	1.08694	0.0011257	1.04659	0.950179	0.661014	1.2733	0.981825	0.693918	1.10151	0.880201	0.21791	1.23635	1.2449	1.38924e-07	1.05822	1.1732	0.195029	1.28382	1.25093	0.000306678	1.11034
ENSMUSP00000071163	ENSMUSG00000040945	Rcc2	Q8BK67 "Protein RCC2 "	0.75	79	15	0.8115	76	22	0.6231	75	16	0.7231	66	16	0.2525	1.07439	0.197489	1.12048	1.0531	0.82616	1.6224	0.974381	0.668428	1.13496	1.07169	0.113951	1.09189	1.09702	0.00479231	1.06114	1.10513	0.666044	1.60799	1.00006	0.999258	1.12252	1.05574	0.290692	1.1113	0.879614	0.346083	1.32602	1.04125	0.870869	1.66696	1.01525	0.843729	1.17447
ENSMUSP00000027252	ENSMUSG00000026083	Eif5b	Q05D44 "Eukaryotic translation initiation factor 5B (eIF-5B)(Translation initiation factor IF-2)"	0.4424	66	16	0.4359	69	9	0.2558	48	6	0.3331	79	6	0.2475	1.07043	0.170463	1.10598	0.770266	0.0842909	1.35727	1.12778	0.255441	1.27227	1.06644	0.260076	1.13912	1.02976	0.580718	1.11704	0.877907	0.297378	1.30918	1.12559	0.306219	1.30602	0.977716	0.846156	1.32786	0.930736	0.36408	1.17752	0.645288	0.0778855	1.64827	1.03888	0.617534	1.20246
ENSMUSP00000047872	ENSMUSG00000034349	Smc4	Q8CG47 "Structural maintenance of chromosomes protein 4 (SMC protein 4)(SMC-4)(Chromosome-associated polypeptide C)(XCAP-C homolog)"	0.5	114	19	0.4751	111	20	0.3942	79	15	0.4821	125	15	0.5025	1.07511	0.00169381	1.04215	1.11609	0.452089	1.3491	1.07015	0.00199796	1.03914	1.06763	0.152773	1.09729	1.08067	0.00995494	1.05822	1.11833	0.436056	1.34308	1.07505	0.0108564	1.05431	1.04403	0.225323	1.07559	1.05654	0.24876	1.10181	1.1351	0.436319	1.39712	1.06728	0.392258	1.17142
ENSMUSP00000103012	ENSMUSG00000020917	Acly	Q3UEA1;Q3UVY4;Q3V117;Q6P063;Q8VDM8;Q99K05 "Putative uncharacterized protein Fragment ";"Putative uncharacterized protein ";"ATP citrate lyasePutative uncharacterized protein ;";"Acly protein ";"Acly protein Fragment ";"Acly protein Fragment "	0.4387	71	20	0.5513	70	20	0.3197	48	7	0.3161	66	10	-0.615	0.894239	0.00196003	1.06737	0.870275	0.407111	1.40921	0.90573	0.264261	1.21746	0.932186	0.177711	1.11581	0.927266	0.0453048	1.07655	0.593849	0.000880526	1.31903	0.664404	0.00162136	1.20242	0.682688	0.000752612	1.18168	0.89933	0.0267987	1.09695	0.511646	0.000160244	1.34876	0.602022	0.0065224	1.35603
ENSMUSP00000031402	ENSMUSG00000029447	Cct6a	P80317 "T-complex protein 1 subunit zeta (TCP-1-zeta)(CCT-zeta-1)"	0.5658	62	19	0.5357	47	17	0.2876	23	6	0.4981	48	10	0.1975	0.992313	0.818857	1.07225	0.945354	0.759429	1.46584	1.03625	0.498405	1.1337	1.11164	0.260185	1.22046	0.942444	0.226375	1.10454	0.911165	0.587905	1.42853	0.989172	0.802883	1.1122	1.0199	0.843148	1.2447	0.991776	0.868086	1.10848	0.814564	0.304537	1.50667	1.01974	0.767822	1.17491
ENSMUSP00000111207	ENSMUSG00000024498	Tcerg1	Q8CGF7 "Transcription elongation regulator 1 (TATA box-binding protein-associated factor 2S)(Transcription factor CA150)(p144)(Formin-binding protein 28)(FBP 28)"	0.5091	106	18	0.4282	86	19	0.4082	75	13	0.4873	99	16	0.075	1.03163	0.0836299	1.0364	0.96437	0.868512	1.57448	1.02893	0.419672	1.07721	0.99711	0.935265	1.07753	1.0128	0.456018	1.03581	0.919659	0.68317	1.52834	1.01165	0.836321	1.12696	0.938045	0.0942908	1.07929	0.994721	0.965584	1.29055	0.919247	0.731697	1.66195	1.04105	0.656901	1.21223
ENSMUSP00000057771	ENSMUSG00000022391	Rangap1	P46061 "Ran GTPase-activating protein 1 (RanGAP1)"	0.6961	68	18	0.7148	61	10	0.5161	47	8	0.7046	70	14	-0.3325	0.944081	0.126668	1.07853	0.64587	0.316879	2.54242	1.00018	0.996212	1.09008	0.997351	0.941714	1.07989	0.962796	0.246149	1.06887	0.669094	0.304161	2.30279	0.986176	0.658249	1.0739	0.963578	0.45764	1.11036	1.08483	0.220207	1.14451	0.729668	0.504689	2.78982	0.968745	0.913627	1.95006
ENSMUSP00000027768	ENSMUSG00000026491	Ahctf1	Q8CJF7 "Protein ELYS (Protein MEL-28)(Putative AT-hook-containing transcription factor 1)(Embryonic large molecule derived from yolk sac)"	0.2831	99	17	0.3937	104	17	0.2555	82	9	0.2688	95	11	0.51	1.05528	0.199771	1.08903	1.0151	0.87976	1.22956	1.13273	0.00238461	1.068	1.15013	0.255274	1.29465	1.08269	0.0293395	1.07293	1.03066	0.752593	1.22098	1.0916	0.0775229	1.10499	1.22003	0.0768946	1.25195	1.07388	0.239293	1.1316	1.13868	0.162512	1.20687	1.05069	0.140994	1.07229
ENSMUSP00000036288	ENSMUSG00000034024	Cct2	P80314 "T-complex protein 1 subunit beta (TCP-1-beta)(CCT-beta)"	0.7813	56	19	0.7738	62	20	0.514	41	11	0.628	51	15	0.305	0.989741	0.759554	1.07221	0.888136	0.647157	1.70552	1.31772	0.0892159	1.38626	1.14356	0.0143365	1.10846	0.9304	0.0157313	1.05849	0.880522	0.599146	1.64573	1.26384	0.157948	1.40752	1.06156	0.269701	1.11796	1.04935	0.222803	1.08345	0.729754	0.366989	2.04113	1.22929	0.221459	1.42294
ENSMUSP00000091921	ENSMUSG00000021270	Hsp90aa1	P07901 "Heat shock protein HSP 90-alpha (Heat shock 86 kDa)(HSP 86)(HSP86)(Tumor-specific transplantation 86 kDa antigen)(TSTA)"	0.6166	77	16	0.6317	97	17	0.4993	71	8	0.7012	91	13	0.135	1.00179	0.969885	1.10461	1.02278	0.921483	1.61118	1.02348	0.427086	1.06728	1.02126	0.885357	1.36504	0.771239	0.00030754	1.1261	0.94245	0.774065	1.53786	1.01494	0.730725	1.10287	0.985381	0.926609	1.40655	0.872662	0.0163206	1.11331	0.880604	0.604547	1.66568	1.01197	0.821017	1.12724
ENSMUSP00000059289	ENSMUSG00000051329	Nup160	Q9Z0W3 "Nuclear pore complex protein Nup160 (Nucleoporin Nup160)(160 kDa nucleoporin)(Gene trap locus 1-13 protein)(GTL-13)"	0.3545	88	20	0.3195	66	13	0.229	57	15	0.403	98	16	0.0725	1.0379	0.316249	1.07857	0.563008	0.00479636	1.43724	1.03712	0.214382	1.06196	1.08567	0.0365864	1.07931	1.04033	0.275773	1.07653	0.611478	0.0245369	1.51742	1.06381	0.0117472	1.04689	1.07032	0.146063	1.09907	0.992151	0.871117	1.10549	0.549648	0.00603944	1.48002	1.04349	0.291098	1.08679
ENSMUSP00000020562	ENSMUSG00000007739	Cct4	P80315 "T-complex protein 1 subunit delta (TCP-1-delta)(CCT-delta)(A45)"	0.616	46	13	0.6957	61	19	0.5566	45	12	0.6939	70	15	0.3025	1.05789	0.220389	1.09949	0.826424	0.176806	1.32966	1.10578	0.0124731	1.07649	1.12236	0.000111632	1.0478	0.955621	0.159928	1.06825	0.828003	0.174913	1.32415	1.06313	0.126062	1.08514	1.06867	0.0152595	1.05292	1.07284	0.055033	1.07476	0.761711	0.0815047	1.36329	1.10656	0.00155503	1.05383
ENSMUSP00000039757	ENSMUSG00000035021	Baz1a	O88379 "Bromodomain adjacent to zinc finger domain protein 1A (Cbp146)"	0.3839	108	18	0.4006	103	14	0.3048	91	15	0.4508	132	13	0.5675	1.10998	0.0324155	1.09912	1.04861	0.652046	1.24876	1.08889	0.326646	1.19687	1.13312	0.402402	1.36852	1.10732	0.00870738	1.07528	1.05815	0.550241	1.22024	1.074	0.402326	1.194	1.16179	0.346294	1.39563	1.10963	0.182624	1.17114	1.14411	0.399779	1.39657	1.12675	0.223361	1.2225
ENSMUSP00000121201	ENSMUSG00000021998	Lcp1	D3YVW8;D3YZ25;D3Z7D9;Q3TJX0;Q3U6N7;Q3U6Z1;Q3U9M7 "Putative uncharacterized protein Lcp1 ";"Putative uncharacterized protein Lcp1 ";"Putative uncharacterized protein Lcp1 ";"Putative uncharacterized protein ";"Putative uncharacterized protein ";"Putative uncharacterized protein ";"Putative uncharacterized protein "	0.7018	69	21	0.6332	57	20	0.3573	28	9	0.5183	45	13	-0.875	0.739982	7.22428e-09	1.06823	0.820253	0.398483	1.61626	0.757255	0.00608051	1.18946	0.686463	0.000902975	1.20603	0.520097	6.36097e-12	1.1006	0.884826	0.608205	1.63447	0.717924	0.0108491	1.26053	0.638781	0.000291003	1.21398	0.968664	0.39372	1.07917	0.824103	0.4844	1.76429	0.931891	0.450297	1.22747
ENSMUSP00000029941	ENSMUSG00000028273	Pdlim5	Q8CI51 "PDZ and LIM domain protein 5 (Enigma homolog)(Enigma-like PDZ and LIM domains protein)"	0.5482	64	16	0.6058	67	16	0.3909	39	11	0.4907	56	14	-0.7425	0.779817	9.25615e-05	1.10559	0.956589	0.891712	1.97984	0.746865	0.00435172	1.19414	0.725657	1.11765e-06	1.08472	0.804286	3.10495e-05	1.08234	0.931776	0.814572	1.87922	0.67573	0.00342125	1.2575	0.638683	2.19575e-09	1.06934	1.14664	0.023157	1.12223	1.31891	0.410063	2.00583	0.993616	0.952064	1.26049
ENSMUSP00000103267	ENSMUSG00000063229	Ldha	P06151 "L-lactate dehydrogenase A chain (LDH-A)(EC 1.1.1.27)(LDH muscle subunit)(LDH-M)"	0.7008	62	16	0.7202	55	19	0.6066	37	13	0.7507	43	9	-0.7625	0.847079	0.00208603	1.09996	0.735078	0.246514	1.71573	0.91154	0.0629023	1.10347	0.903323	0.209156	1.18728	0.60995	1.94937e-08	1.10311	0.663076	0.108068	1.66607	0.834452	0.00349498	1.11499	0.810976	0.0269513	1.19572	1.18125	0.0119443	1.13219	0.7406	0.268884	1.7385	1.12411	0.0408865	1.11772
ENSMUSP00000117987	ENSMUSG00000071866	Ppia	Q3TE63;Q3UAJ1;Q5SVY2;Q9CZK9 "Peptidyl-prolyl cis-trans isomerase (EC 5.2.1.8)";"Peptidyl-prolyl cis-trans isomerase (EC 5.2.1.8)";"Peptidyl-prolyl cis-trans isomerase (EC 5.2.1.8)";"Peptidyl-prolyl cis-trans isomerase (EC 5.2.1.8)"	0.939	80	11	0.9329	92	11	0.8963	54	11	0.9085	69	5	-0.1675	0.765588	0.114181	1.41038	1.09274	0.887343	3.89513	1.11457	0.0544622	1.11737	0.851652	0.0936753	1.22572	0.596051	0.019338	1.51313	0.993053	0.99081	3.72568	1.0128	0.825273	1.13321	0.660981	0.00455169	1.2215	0.830447	0.641035	2.36558	0.973241	0.979276	9.66921	1.12318	0.490882	1.43608
ENSMUSP00000030541	ENSMUSG00000028759	Hp1bp3	Q3TEA8 "Heterochromatin protein 1-binding protein 3 "	0.6859	97	19	0.6931	81	30	0.5487	52	14	0.6083	63	14	0.0825	1.08172	0.0489204	1.08127	1.2223	0.325902	1.50799	0.956657	0.219499	1.07701	0.953583	0.229883	1.0849	1.13177	0.0480339	1.13042	1.15542	0.448537	1.46892	0.944508	0.0875301	1.06902	0.976964	0.473612	1.07059	1.02895	0.796539	1.25755	1.18614	0.414875	1.52503	1.08875	0.0636485	1.09483
ENSMUSP00000111150	ENSMUSG00000010205	Raver1	Q9CW46 "Ribonucleoprotein PTB-binding 1 (Protein raver-1)"	0.6163	68	14	0.7045	59	10	0.4826	51	12	0.4947	55	11	-0.3075	0.973865	0.35914	1.06202	1.1075	0.475534	1.36369	0.9163	0.0496007	1.09115	0.887843	0.0325469	1.1128	1.0279	0.44925	1.07917	1.10707	0.314	1.24079	0.92626	0.0197893	1.06385	0.916936	0.0870317	1.10721	1.09462	0.0266459	1.08129	1.34693	0.0104798	1.23267	0.942304	0.367335	1.14927
ENSMUSP00000079538	ENSMUSG00000063785	Utp14a	Q640M1 "U3 small nucleolar RNA-associated protein 14 homolog A (Juvenile spermatogonial depletion-like X-linked protein)(Jsd-like X-linked protein)"	0.4772	46	19	0.4172	43	15	0.3259	43	10	0.545	67	14	0.03	0.990088	0.643284	1.04544	1.29367	0.0180149	1.22826	0.989506	0.716769	1.06581	0.946299	0.111764	1.07238	1.12403	3.3099e-05	1.04583	1.177	0.152191	1.2604	0.978359	0.230552	1.03923	0.948362	0.0961137	1.06592	0.998074	0.920624	1.0409	1.15813	0.180723	1.25129	1.09547	0.0344479	1.08638
ENSMUSP00000028222	ENSMUSG00000026864	Hspa5	P20029 "78 kDa glucose-regulated protein Precursor (GRP-78)(Heat shock 70 kDa protein 5)(Immunoglobulin heavy chain-binding protein)(BiP)"	0.5527	57	19	0.6153	62	24	0.3847	36	8	0.4397	54	9	0.5675	0.94085	0.000357196	1.02964	1.523	0.00132807	1.26797	1.1625	0.00177498	1.07555	1.2348	0.00418206	1.13071	0.810431	3.15096e-09	1.04216	1.44643	0.00141628	1.23346	1.14703	0.00266527	1.07406	1.20038	0.000587325	1.07988	0.997041	0.986435	1.43483	1.20884	0.120258	1.27553	1.17803	0.00263562	1.08889
ENSMUSP00000103943	ENSMUSG00000040720	1110037F02Rik	Q8CFK9 "1110037F02Rik protein "	0.3423	103	14	0.2826	76	10	0.2579	70	5	0.3063	113	8	-0.19	1.00931	0.753858	1.0645	0.675278	0.115816	1.67095	0.95023	0.221046	1.10278	1.06066	0.14125	1.08763	1.0291	0.437334	1.08039	0.667475	0.0520914	1.50517	0.98712	0.74819	1.11029	1.03617	0.408238	1.10025	0.949089	0.551768	1.2029	0.759969	0.165749	1.5213	0.876706	0.22558	1.29071
ENSMUSP00000006625	ENSMUSG00000006456	Rbm14	Q8C2Q3 "RNA-binding protein 14 (RNA-binding motif protein 14)"	0.4604	61	15	0.4499	70	23	0.4066	48	13	0.3931	49	13	-0.17	0.961143	0.108824	1.05089	1.04153	0.82716	1.46507	1.01289	0.613932	1.05536	0.912796	0.0430137	1.09185	0.965198	0.203155	1.05856	1.05996	0.758787	1.47463	0.991246	0.739289	1.05786	0.960325	0.423978	1.11246	1.0778	0.0326779	1.07015	1.19534	0.370777	1.50048	1.06452	0.776221	1.59782
ENSMUSP00000110724	ENSMUSG00000025862	Stag2	O35638 "Cohesin subunit SA-2 (Stromal antigen 2)(SCC3 homolog 2)"	0.4811	96	17	0.4801	87	16	0.2634	47	9	0.4637	92	17	-0.4575	0.958872	0.0659001	1.04614	0.908139	0.67596	1.62285	0.934557	0.0560307	1.07239	0.929784	0.218436	1.12804	0.978431	0.598645	1.08989	0.867834	0.609745	1.79025	0.918096	0.153183	1.13299	0.902774	0.0648864	1.11559	0.882515	0.0223057	1.1102	0.885606	0.667331	1.81035	0.925462	0.713606	1.59947
ENSMUSP00000034966	ENSMUSG00000032399	Rpl4	Q9D8E6 "60S ribosomal protein L4 "	0.778	74	16	0.7422	65	15	0.6659	61	14	0.7971	85	16	0.7825	1.13629	0.20354	1.22727	1.38753	0.342554	2.04438	1.13324	0.000105601	1.05053	1.12824	2.98236e-05	1.04464	1.91409	9.50853e-06	1.23596	1.36949	0.353611	2.01976	1.20927	1.28898e-05	1.06235	1.22882	1.7342e-06	1.05986	0.755187	0.0613544	1.34431	1.21511	0.519546	1.88243	1.02194	0.885039	1.3743
ENSMUSP00000022927	ENSMUSG00000022314	Rad21	Q61550 "Double-strand-break repair protein rad21 homolog (Pokeweed agglutinin-binding protein 29)(PW29)(SCC1 homolog)"	0.5118	55	17	0.5118	49	12	0.3874	40	13	0.4567	55	13	-0.4825	0.98538	0.793528	1.12447	0.811669	0.515378	1.98043	0.953808	0.255199	1.09007	0.903044	0.120448	1.14218	0.943871	0.136719	1.0813	1.03001	0.929142	2.04472	0.967046	0.502724	1.11146	0.914632	0.230969	1.16659	1.02891	0.728495	1.18651	0.950607	0.938848	4.13898	1.02874	0.608496	1.12454
ENSMUSP00000101473	ENSMUSG00000036940	Kdm1a	A3KG88;A3KG93 "Amine oxidase (Flavin containing) domain 2 Fragment ";"Amine oxidase (Flavin containing) domain 2 "	0.5338	69	18	0.5143	66	14	0.4009	47	11	0.5193	74	12	-0.21	0.992282	0.773472	1.05749	0.868978	0.558127	1.65644	0.935518	0.12961	1.09408	1.02937	0.525167	1.10196	1.03801	0.233661	1.06582	0.915743	0.69874	1.61683	0.921795	0.0442792	1.08209	1.04349	0.474293	1.13481	0.932437	0.66422	1.3967	0.936918	0.856761	2.15951	0.954349	0.894864	2.15546
ENSMUSP00000120595	ENSMUSG00000018379	Sfrs1	NP_775550.2 "splicing factor, arginine/serine-rich 1 isoform 1 "	0.9516	69	13	0.8669	69	15	0.879	41	13	0.9677	64	11	-0.0125	0.886996	0.099896	1.15784	0.968397	0.910727	1.83442	1.07102	0.0132327	1.05283	1.01438	0.867909	1.20489	0.935296	0.427055	1.19399	0.970884	0.907111	1.70989	1.06941	0.0567375	1.07183	1.01681	0.870939	1.24965	0.975055	0.792342	1.22687	1.09459	0.779549	1.9801	1.14841	0.136032	1.20767
ENSMUSP00000001452	ENSMUSG00000001416	Cct3	P80318 "T-complex protein 1 subunit gamma (TCP-1-gamma)(CCT-gamma)(Matricin)(mTRiC-P5)"	0.6642	60	22	0.7266	58	15	0.4771	39	13	0.5394	51	13	0.14	0.963585	0.188911	1.05847	0.995311	0.97677	1.40513	1.05199	0.0560706	1.05361	1.04041	0.282747	1.07977	0.866345	0.000435097	1.07423	0.892403	0.438596	1.35834	1.02013	0.476999	1.06094	1.00379	0.919874	1.08363	1.03385	0.230695	1.0577	0.908624	0.548988	1.39751	1.05334	0.221521	1.09178
ENSMUSP00000032751	ENSMUSG00000030536	Iqgap1	Q9JKF1 "Ras GTPase-activating-like protein IQGAP1 "	0.4273	103	17	0.4635	103	17	0.283	74	12	0.4025	102	12	-0.7975	0.887246	7.80306e-05	1.04941	0.795377	0.169462	1.40118	0.837865	0.022285	1.15779	0.801555	0.132618	1.34953	0.82625	1.91711e-05	1.06998	0.78152	0.120869	1.37574	0.837178	0.0243044	1.16176	0.787431	0.075427	1.30729	1.11678	0.0107309	1.08449	0.733511	0.0806379	1.42233	1.0089	0.841436	1.09987
ENSMUSP00000033720	ENSMUSG00000031353	Rbbp7	Q60973 "Histone-binding protein RBBP7 (Retinoblastoma-binding protein 7)(RBBP-7)(Retinoblastoma-binding protein p46)(Histone acetyltransferase type B subunit 2)(Nucleosome-remodeling factor subunit RBAP46)"	0.5835	41	8	0.5365	38	5	0.4565	35	5	0.6471	44	7	-0.4075	0.976155	0.732027	1.17368	1.04023	0.820977	1.66285	0.885136	0.0816221	1.15759	0.862333	0.45271	1.57061	1.0386	0.600575	1.1775	1.05503	0.813511	1.80443	0.85398	0.0443654	1.16345	0.840656	0.39445	1.58902	1.04005	0.777579	1.3721	1.07199	0.710225	1.71827	1.00336	0.973194	1.2979
ENSMUSP00000104770	ENSMUSG00000007850	Hnrnph1	O35737 "Heterogeneous nuclear ribonucleoprotein H (hnRNP H) [Contains Heterogeneous nuclear ribonucleoprotein H, N-terminally processed]"	0.784	94	3	0.6459	81	3	0.6147	64	2	0.6547	89	1	0.4075	1.1878	0.457003	2.24747	0.576341	0.105904	2.31612	1.17314	0.0856497	1.31604	1.28924			1.32746	0.14188	1.67483	0.610102	0.246245	3.70912	1.12984	0.0620465	1.16375	1.41016			1.09672	0.640701	2.07438	0.672179	0.174128	2.28232	1.16406	0.248119	2.20968
ENSMUSP00000112081	ENSMUSG00000027642	Rpn2	Q9DBG6 "Dolichyl-diphosphooligosaccharide--protein glycosyltransferase subunit 2 Precursor (EC 2.4.1.119)(Dolichyl-diphosphooligosaccharide--protein glycosyltransferase 63 kDa subunit)(Ribophorin-2)(Ribophorin II)(RPN-II)"	0.6624	46	15	0.4786	35	11	0.3376	21	5	0.4569	35	11	-0.26	0.889727	0.000227053	1.05229	0.717141	0.196527	1.70799	1.03637	0.287002	1.08417	1.01159	0.740878	1.07842	0.85344	0.000141051	1.0679	0.713108	0.169575	1.66343	1.02982	0.528529	1.12564	1.04329	0.262802	1.08282	0.911906	0.267863	1.187	0.510464	0.027207	1.78548	1.04793	0.339869	1.12755
ENSMUSP00000101727	ENSMUSG00000028034	Fubp1	Q0P6B2;Q3TIS5;Q3TUE1;Q3UUU2 "Far upstream element (FUSE) binding protein 1Far upstream element (FUSE) binding protein 1, isoform CRA_c ;";"Putative uncharacterized protein ";"Putative uncharacterized protein ";"Putative uncharacterized protein "	0.5623	67	12	0.6184	77	16	0.6075	66	13	0.5748	73	13	-0.545	0.902751	0.0151566	1.08153	0.970794	0.904259	1.67588	0.861824	0.105349	1.20322	0.925638	0.510269	1.28162	0.940961	0.0129552	1.04628	0.979023	0.933304	1.70034	0.844692	0.101646	1.23056	0.92467	0.565581	1.33487	1.23769	0.000105266	1.08301	1.31587	0.269155	1.66492	1.09746	0.199666	1.16102
ENSMUSP00000018506	ENSMUSG00000018362	Kpna2	P52293 "Importin subunit alpha-2 (Karyopherin subunit alpha-2)(SRP1-alpha)(RAG cohort protein 1)(Pendulin)(Pore targeting complex 58 kDa subunit)(PTAC58)(Importin alpha P1)"	0.586	57	11	0.5747	38	10	0.5879	42	10	0.6068	57	12	0.7925	1.25227	0.00466275	1.14834	1.19563	0.197506	1.33703	1.10873	0.197138	1.18251	1.27	7.18764e-05	1.08928	1.30513	0.00291608	1.16389	1.10356	0.571533	1.46172	1.11495	0.0563829	1.11903	1.28772	1.07805e-05	1.07612	1.15251	0.0481925	1.15092	1.28588	0.0268157	1.24018	1.12324	0.11582	1.16307
ENSMUSP00000087024	ENSMUSG00000030016	Zfml	Q61464 "Zinc finger protein 638 (Zinc finger matrin-like protein)(Nuclear protein 220)"	0.3102	107	15	0.3153	98	13	0.2179	75	8	0.3051	107	7	-0.095	0.996904	0.882275	1.04509	0.968883	0.825008	1.35635	0.985468	0.728264	1.10045	0.991827	0.946877	1.33523	1.01065	0.78966	1.08716	0.964852	0.80838	1.36953	0.947768	0.274549	1.11297	0.999194	0.995957	1.45221	1.09099	0.173236	1.13902	1.1267	0.426079	1.37095	1.08694	0.0880804	1.10466
ENSMUSP00000108662	ENSMUSG00000001228	Uhrf1	Q8VDF2 "E3 ubiquitin-protein ligase UHRF1 (EC 6.3.2.-)(Ubiquitin-like PHD and RING finger domain-containing protein 1)(Ubiquitin-like-containing PHD and RING finger domains protein 1)(Nuclear zinc finger protein Np95)(Nuclear protein 95)"	0.4527	62	1				0.5703	75	26	0.5307	78	19	0.813333	1.25874						1.12987	0.000872114	1.06883	1.123	0.0553548	1.12633	1.17853						1.14596	0.00374939	1.09178	1.1214	0.0392533	1.11432	1.11346						1.13717	0.000302898	1.06522
ENSMUSP00000099649	ENSMUSG00000059796	Eif4a1	P60843 "Eukaryotic initiation factor 4A-I (eIF-4A-I)(eIF4A-I)(EC 3.6.1.-)(ATP-dependent RNA helicase eIF4A-1)"	0.7808	72	15	0.7635	71	16	0.5517	45	8	0.665	66	10	0.1425	0.953812	0.179677	1.07446	0.683785	0.0330702	1.41217	1.22652	0.0198637	1.17447	1.18193	0.00598971	1.1116	0.833	0.000163235	1.07996	0.71433	0.0714031	1.44702	1.24708	0.0246586	1.20103	1.27486	0.0124156	1.19284	1.10278	0.0785638	1.11694	0.677638	0.0248327	1.39459	1.16667	0.0912044	1.20476
ENSMUSP00000105602	ENSMUSG00000055762	Eef1d	P57776 "Elongation factor 1-delta (EF-1-delta)"	0.5242	70	9	0.4758	58	10	0.3621	39	8	0.4258	63	8	-0.3925	0.852369	0.0211004	1.13738	1.18734	0.760127	3.43522	0.911509	0.0431711	1.09298	0.903012	0.000824901	1.04411	0.732571	0.00632609	1.21608	1.21274	0.716633	3.20498	0.870139	0.000487875	1.05535	0.854243	1.83345e-06	1.02616	0.882733	0.532061	1.55344	1.19069	0.753023	3.37661	1.19243	0.146983	1.29079
ENSMUSP00000103159	ENSMUSG00000028382	Rod1	Q8BHD7 "Regulator of differentiation 1 (Rod1)"	0.6731	60	7	0.6135	60	10	0.5115	33	3	0.7365	43	4	0.2975	1.10474	0.35918	1.27829	0.945639	0.83851	1.82702	1.02637	0.859623	1.74803	1.07131	0.300637	1.19202	1.07198	0.341734	1.17912	1.04942	0.869624	1.90805	1.07151	0.447392	1.37294	1.12932	0.170164	1.24027	0.947167	0.655203	1.32688	1.07358	0.836283	2.12764	1.18691	0.453374	2.22262
ENSMUSP00000030014	ENSMUSG00000028330	Ncbp1	Q3UYV9 "Nuclear cap-binding protein subunit 1 (80 kDa nuclear cap-binding protein)(NCBP 80 kDa subunit)(CBP80)"	0.4392	58	14	0.3291	37	9	0.2848	39	13	0.538	66	15	-0.6075	1.02084	0.640696	1.0977	0.448534	0.014488	1.79928	0.901417	0.201179	1.18202	0.860137	0.0196633	1.13058	1.01411	0.720515	1.08628	0.48983	0.0142329	1.68336	0.950476	0.543516	1.19365	0.901859	0.0865197	1.12771	0.923408	0.422421	1.23095	0.42688	0.0850496	2.71603	0.95078	0.727106	1.36049
ENSMUSP00000112196	ENSMUSG00000040028	Elavl1	P70372 "ELAV-like protein 1 (Hu-antigen R)(HuR)(Elav-like generic protein)(MelG)"	0.6748	65	11	0.6718	60	10	0.5828	49	9	0.7025	59	8	-0.1925	0.977573	0.530347	1.08085	0.936423	0.766441	1.62468	1.03814	0.143357	1.05464	0.916331	0.160161	1.14058	1.07435	0.0247504	1.0624	1.03376	0.868717	1.55529	1.04359	0.172521	1.06789	0.882691	0.0699816	1.14811	1.07491	0.148547	1.10828	1.07358	0.756109	1.6512	1.04762	0.201456	1.08013
ENSMUSP00000079722	ENSMUSG00000043962	Thrap3	Q569Z6 "Thyroid hormone receptor-associated protein 3 (Thyroid hormone receptor-associated protein complex 150 kDa component)(Trap150)"	0.6088	147	17	0.613	125	20	0.5016	103	16	0.6509	127	14	0.1875	1.00787	0.795925	1.0652	0.99353	0.959896	1.30558	1.02037	0.714793	1.12233	1.06087	0.0853754	1.07095	1.21854	0.000212145	1.09198	1.00033	0.99763	1.25956	1.07622	0.233628	1.13442	1.07708	0.0291693	1.06763	1.04346	0.54702	1.15787	0.936515	0.693952	1.41	0.937448	0.540106	1.24551
ENSMUSP00000030164	ENSMUSG00000028452	Vcp	Q01853 "Transitional endoplasmic reticulum ATPase (TER ATPase)(15S Mg(2+)-ATPase p97 subunit)(Valosin-containing protein)(VCP)"	0.6241	88	18	0.5993	81	20	0.4814	47	17	0.505	78	15	-0.2	1.01942	0.618969	1.08343	0.848931	0.209322	1.30185	0.984145	0.641954	1.07411	0.984039	0.836058	1.17786	0.851042	0.00403336	1.10788	0.821632	0.131415	1.29801	1.02392	0.49536	1.07446	1.00361	0.965103	1.1897	1.19123	4.7194e-05	1.07067	0.742458	0.0187642	1.27451	1.0231	0.67229	1.11891
ENSMUSP00000105323	ENSMUSG00000027593	Raly	Q64012 "RNA-binding protein Raly (hnRNP associated with lethal yellow protein)(Maternally-expressed hnRNP C-related protein)"	0.7534	54	13	0.7196	54	17	0.7872	55	15	0.8581	59	16	0	0.996076	0.837285	1.04167	1.01319	0.98278	3.55171	1.00652	0.778813	1.04987	0.992452	0.743701	1.04967	1.00917	0.801514	1.08043	1.07285	0.901579	3.2754	0.990027	0.765817	1.07335	0.975098	0.363285	1.05899	1.11928	0.00214565	1.06514	1.27823	0.709127	3.93705	1.14528	0.00375875	1.08749
ENSMUSP00000027421	ENSMUSG00000026219	Trip12	O88380;Q3TP48;Q3TY88;Q3UYT5;Q8BM59;Q8K051 "Cbp37 Fragment ";"Putative uncharacterized protein Fragment ";"Putative uncharacterized protein Fragment ";"Putative uncharacterized protein Fragment ";"Putative uncharacterized protein Fragment ";"Trip12 protein Fragment "	0.3481	115	20	0.3951	119	17	0.2874	95	11	0.3877	124	6	0.2375	1.07292	0.0354368	1.06722	1.0937	0.624489	1.46291	1.02148	0.592775	1.08948	0.994735	0.884563	1.09292	1.0876	0.00661802	1.05936	1.13778	0.420713	1.39253	0.991236	0.806605	1.08114	1.05877	0.177692	1.09818	0.949339	0.86102	1.84623	1.07803	0.690546	1.48125	0.852888	0.35711	1.44375
ENSMUSP00000034457	ENSMUSG00000031976	Urb2	B9EKU4;Q80U74 "URB2 ribosome biogenesis 2 homolog (S. cerevisiae) ";"MKIAA0133 protein Fragment "	0.3058	77	17	0.3104	73	12	0.2572	56	16	0.3524	95	12	0.1075	1.06265	0.0441075	1.0607	0.832058	0.503958	1.79628	1.0288	0.789792	1.24977	1.04344	0.667871	1.23656	1.08067	0.00172362	1.0444	0.893436	0.593047	1.56925	1.07698	0.503427	1.25925	1.06964	0.574101	1.29151	0.879669	0.0889424	1.16207	0.895429	0.721592	1.94437	0.834404	0.19964	1.33313
ENSMUSP00000021670	ENSMUSG00000021244	Ylpm1	D3YWX2 "Putative uncharacterized protein Ylpm1 "	0.3849	138	15	0.4019	121	15	0.3277	91	6	0.3539	144	6	0.435	1.04466	0.00967345	1.0318	1.14231	0.0166295	1.11068	1.10221	0.39877	1.31169	1.02203	0.832188	1.28523	1.06118	0.0630172	1.06511	1.08068	0.0942769	1.09716	1.10781	0.468134	1.39854	1.02406	0.727203	1.18013	1.12716	0.170554	1.1945	1.21888	0.00923077	1.15109	1.14547	0.380526	1.43796
ENSMUSP00000116108	ENSMUSG00000068039	Tcp1	A8XUV6;Q62289;Q62290;Q62291;Q6LBL9;Q9QZ33;Q9QZ34;Q9QZ35;Q9QZ36 "T-complex protein 1 subunit alpha ";"T-complex polypeptide 1 Fragment ";"T-complex polypeptide 1 Fragment ";"T-complex polypeptide 1 Fragment ";"T-complex polypeptide 1 Fragment ";"T-complex polypeptide 1 Fragment ";"T-complex polypeptide 1 Fragment ";"T-complex polypeptide 1 Fragment ";"T-complex polypeptide 1 Fragment "	0.6007	58	16	0.5935	50	14	0.446	32	8	0.5594	55	8	0.025	1.00211	0.965145	1.10626	0.806408	0.0171666	1.18556	1.03347	0.39245	1.0892	1.05614	0.177886	1.09008	0.926238	0.0662184	1.08591	0.813805	0.0104151	1.16042	0.994248	0.875658	1.08769	1.01869	0.713044	1.12113	1.08851	0.142315	1.12379	0.687866	0.000225053	1.1738	1.04186	0.476314	1.13755
ENSMUSP00000092849	ENSMUSG00000071054	CT485788.2	CT485788.2 D3YXK2 "Putative uncharacterized protein Safb "	0.6598	100	9	0.6249	109	14	0.4504	61	5	0.6674	112	9	0.34	1.11303	0.143739	1.16458	1.06309	0.84136	1.91902	1.03586	0.505087	1.14307	1.01342	0.860219	1.18411	1.06375	0.0982868	1.07915	1.22479	0.416236	1.69	1.03057	0.542325	1.13392	0.978393	0.814685	1.23114	1.04055	0.349908	1.09674	1.12949	0.614109	1.66383	0.958813	0.682314	1.30348
ENSMUSP00000025642	ENSMUSG00000024735	Prpf19	Q99KP6 "Pre-mRNA-processing factor 19 (PRP19/PSO4 homolog)(Nuclear matrix protein 200)(Senescence evasion factor)"	0.5449	48	13	0.4359	40	8	0.3365	41	8	0.3881	47	10	0.21	1.0884	0.070764	1.09757	0.662852	0.0705439	1.57824	1.05007	0.0807889	1.05829	1.13686	0.304453	1.3053	1.11116	0.00167217	1.05866	0.693993	0.0314657	1.38011	1.04924	0.0324839	1.04367	1.07965	0.567163	1.33893	1.11671	0.118344	1.15372	0.676842	0.0682655	1.5352	1.13588	0.00714796	1.08362
ENSMUSP00000021048	ENSMUSG00000020706	Ftsj3	Q9DBE9 "Putative rRNA methyltransferase 3 (EC 2.1.1.-)(rRNA (uridine-2'-O-)-methyltransferase 3)(Protein ftsJ homolog 3)"	0.4976	61	15	0.5191	55	8	0.4558	66	11	0.5692	79	10	0.2175	1.0179	0.568624	1.06736	1.0959	0.405709	1.2774	1.03909	0.353361	1.09174	1.00339	0.948752	1.12266	1.90199	5.19199e-09	1.11604	0.909374	0.553832	1.43531	1.06417	0.279845	1.12895	1.0499	0.230435	1.0894	1.06818	0.231515	1.11975	0.958401	0.790532	1.43923	1.09611	0.15384	1.14168
ENSMUSP00000097469	ENSMUSG00000024772	Ehd1	Q3T9A1 "Putative uncharacterized protein Fragment "	0.7305	65	13										-0.47	0.926944	0.0403271	1.07458										0.877266	0.000977086	1.0681										0.975355	0.84033	1.30226
ENSMUSP00000065940	ENSMUSG00000054717	AC130841.2	AC130841.2 P30681 "High mobility group protein B2 (High mobility group protein 2)(HMG-2)"	0.7571	73	15	0.8	88	16	0.6667	67	10	0.719	62	9	0.2975	0.962638	0.465267	1.11494	1.02412	0.95575	2.46039	1.07157	0.16409	1.10873	1.12688	0.345394	1.31619	1.05032	0.617513	1.22897	0.969285	0.9373	2.29582	1.02137	0.677368	1.11767	1.01823	0.872338	1.28536	0.785971	0.187446	1.4517	0.94889	0.904008	2.48802	1.16333	0.113826	1.21582
ENSMUSP00000019323	ENSMUSG00000019179	Mdh2	P08249 "Malate dehydrogenase, mitochondrial Precursor (EC 1.1.1.37)"	0.7722	62	14	0.6095	56	14	0.7071	46	13	0.713	44	12	-0.2175	0.964044	0.614993	1.1659	1.08532	0.600078	1.38968	0.969043	0.36491	1.07547	0.918586	0.000464553	1.0388	0.866796	0.0831018	1.17878	1.06812	0.646534	1.35423	0.831468	8.45887e-05	1.07178	0.73549	2.03417e-06	1.07778	0.887449	0.104086	1.15902	0.783921	0.304955	1.63619	0.923415	0.0906557	1.09896
ENSMUSP00000106863	ENSMUSG00000026547	Tagln2	Q9WVA4 "Transgelin-2 (SM22-beta)"	0.7834	53	15	0.9263	65	18	0.8018	31	12	0.8756	35	12	-0.5375	0.849245	0.0420049	1.16956	0.950608	0.85088	1.75054	0.968345	0.464605	1.09796	0.857147	0.00700967	1.10809	0.686264	0.000923424	1.21305	0.941232	0.833648	1.82065	0.862235	0.00507401	1.09804	0.716357	0.00046995	1.16157	0.871875	0.190043	1.23805	0.908615	0.744372	1.84065	0.911843	0.178159	1.15167
ENSMUSP00000103508	ENSMUSG00000002963	Pnkp	Q9JLV6 "Bifunctional polynucleotide phosphatase/kinase (Polynucleotide kinase-3'-phosphatase)(DNA 5'-kinase/3'-phosphatase) [Includes Polynucleotide 3'-phosphatase(EC 3.1.3.32)(2'(3')-polynucleotidase);Polynucleotide 5'-hydroxyl-kinase(EC 2.7.1.78)]"	0.4828	36	10	0.4502	34	9	0.3716	22	3	0.4981	38	5	-0.475	0.991329	0.754511	1.063	0.885998	0.0665993	1.14057	0.931618	0.674026	1.86833	0.886302	0.0457401	1.1241	0.999581	0.990747	1.08278	0.83485	0.0614531	1.21104	0.862185	0.441525	1.95456	0.857584	0.00272713	1.06673	0.999545	0.995823	1.21142	0.990105	0.94649	1.39257	1.0296	0.929535	3.5124
ENSMUSP00000000137	ENSMUSG00000020152	Actr2	P61161 "Actin-related protein 2 (Actin-like protein 2)"	0.6523	44	8	0.6396	46	12	0.533	34	10	0.6802	49	7	-0.445	0.927397	0.0027688	1.04033	0.801056	0.537227	2.15242	0.966984	0.379373	1.08562	0.972182	0.562419	1.11922	0.943273	0.033785	1.05386	0.813808	0.584593	2.23707	0.900372	0.00813019	1.07276	0.862214	0.0155632	1.11464	0.974673	0.408316	1.07142	0.80145	0.582687	2.36443	0.973669	0.576114	1.10966
ENSMUSP00000068288	ENSMUSG00000005846	Rsl1d1	Q3TAJ5;Q3TGI9;Q3TH37;Q3TLJ3;Q3TN25;Q3TS64;Q3UL54;Q8BVY0;Q8K235;Q9CSF9 "Putative uncharacterized protein ";"Putative uncharacterized protein ";"Putative uncharacterized protein ";"Putative uncharacterized protein ";"Putative uncharacterized protein ";"Putative uncharacterized protein ";"Putative uncharacterized protein ";"Putative uncharacterized protein ";"Rsl1d1 protein ";"Putative uncharacteriz…	0.7634	56	18	0.7204	49	19	0.5885	47	15	0.6688	64	19	0.4075	0.888625	5.38775e-05	1.04774	1.26976	0.0864395	1.31873	1.07203	0.168424	1.10818	1.47889	0.00422948	1.28558	1.52303	3.44433e-09	1.08353	1.00018	0.998847	1.29908	1.10633	0.107139	1.13417	1.54779	0.00179889	1.28516	0.853305	0.110802	1.22047	1.15167	0.586027	1.70747	1.14945	0.379389	1.38977
ENSMUSP00000028683	ENSMUSG00000027248	Pdia3	P27773 "Protein disulfide-isomerase A3 Precursor (EC 5.3.4.1)(Disulfide isomerase ER-60)(Endoplasmic reticulum resident protein 60)(ER protein 60)(ERp60)(Endoplasmic reticulum resident protein 57)(ER protein 57)(ERp57)(58 kDa microsomal protein)(p58)(58 kDa /.../se-regulated protein)"	0.5564	49	12	0.7228	63	14	0.3723	33	6	0.3822	37	8	-0.0375	0.944369	0.0278845	1.05102	1.08158	0.720035	1.58796	0.954774	0.504616	1.18011	1.02999	0.738948	1.22328	0.830224	0.00210924	1.10799	1.02676	0.912767	1.66631	0.940515	0.565501	1.29228	0.922769	0.441804	1.26261	0.975262	0.675777	1.13693	0.857728	0.527235	1.66573	0.958424	0.507533	1.16538
ENSMUSP00000000642	ENSMUSG00000000628	Hk2	O08528 "Hexokinase-2 (EC 2.7.1.1)(Hexokinase type II)(HK II)"	0.4275	74	10	0.4198	69	9	0.3315	38	9	0.3751	67	14	-0.1675	0.921591	0.267804	1.16926	0.708662	0.0149291	1.29323	1.02209	0.370093	1.05449	1.05737	0.436352	1.16187	0.653651	0.000128362	1.16272	0.735653	0.0385029	1.33138	1.17985	0.00267433	1.09312	1.17208	0.0604102	1.18151	0.925635	0.443973	1.24399	0.530906	0.00122639	1.34889	0.838795	0.0312445	1.16819
ENSMUSP00000099657	ENSMUSG00000028800	Hdac1	O09106 "Histone deacetylase 1 (HD1)(EC 3.5.1.98)"	0.4585	48	8	0.4564	45	9	0.5622	44	5	0.5498	49	8	-0.2775	0.975225	0.39422	1.06755	0.615781	0.356224	3.13304	0.98241	0.153753	1.02843	1.01524	0.914435	1.37883	0.948349	0.314774	1.12281	0.650605	0.350025	2.71486	0.960029	0.388864	1.12441	0.93265	0.653256	1.42123	1.13673	0.0382496	1.12635	0.700009	0.499892	3.2028	1.06964	0.821187	2.1696
ENSMUSP00000025649	ENSMUSG00000024740	Ddb1	Q3U1J4 "DNA damage-binding protein 1 (Damage-specific DNA-binding protein 1)(UV-damaged DNA-binding factor)(DDB p127 subunit)"	0.3553	64	18	0.3044	47	16	0.3096	49	15	0.3246	73	17	-0.005	0.982208	0.436762	1.04871	0.828128	0.229194	1.37795	1.00309	0.923897	1.07032	1.10393	0.131443	1.14094	1.00003	0.998881	1.04908	0.830178	0.20447	1.34845	1.00411	0.870496	1.05446	1.05426	0.363793	1.12731	0.903104	0.133098	1.14605	0.853177	0.406274	1.48587	1.02112	0.693607	1.11793
ENSMUSP00000032143	ENSMUSG00000030062	Rpn1	Q91YQ5 "Dolichyl-diphosphooligosaccharide--protein glycosyltransferase subunit 1 Precursor (EC 2.4.1.119)(Dolichyl-diphosphooligosaccharide--protein glycosyltransferase 67 kDa subunit)(Ribophorin-1)(Ribophorin I)(RPN-I)"	0.4918	49	13	0.6398	56	11	0.4326	39	10	0.4507	45	11	0.035	0.845062	1.20846e-06	1.04197	0.740315	0.119006	1.48128	1.15913	0.246954	1.30964	1.26865	0.0873963	1.3229	0.823442	1.04719e-05	1.06032	0.735528	0.0845172	1.42959	1.18766	0.186465	1.31263	1.25132	0.106149	1.32484	0.913182	0.100017	1.11744	0.533546	0.0165104	1.627	1.16645	0.202472	1.28832
ENSMUSP00000055535	ENSMUSG00000055065	Ddx17	Q501J6 "Probable ATP-dependent RNA helicase DDX17 (EC 3.6.1.-)(DEAD box protein 17)"	0.5644	97	15	0.6074	113	20	0.6457	84	16	0.6334	95	12	-0.5825	0.93301	0.00998573	1.05122	0.899892	0.79132	2.27661	0.922862	0.00322645	1.0501	0.866564	0.0114982	1.10973	0.957698	0.0814529	1.05062	0.969442	0.929483	2.06338	0.931095	0.0210296	1.06081	0.872232	0.0963151	1.17994	0.989919	0.874868	1.14513	1.00778	0.984212	2.2444	0.959557	0.461356	1.12341
ENSMUSP00000070229	ENSMUSG00000036180	Gatad2a	Q8CHY6 "Transcriptional repressor p66 alpha (GATA zinc finger domain-containing protein 2A)"	0.4984	47	12	0.7079	68	19	0.5302	42	11	0.6063	58	13	-0.475	0.991303	0.46685	1.02584	0.93092	0.198117	1.11913	0.914123	0.0279706	1.08101	0.852393	0.000333641	1.07276	0.991061	0.482055	1.02753	0.939168	0.267255	1.12207	0.933724	0.18222	1.11246	0.841975	3.28732e-05	1.06009	1.04719	0.132913	1.06454	1.09465	0.130593	1.12744	1.02611	0.722824	1.17046
ENSMUSP00000094515	ENSMUSG00000071659	Hnrnpul2	Q00PI9 "Heterogeneous nuclear ribonucleoprotein U-like protein 2 (MLF1-associated nuclear protein)"	0.502	72	18	0.4832	65	10	0.4631	50	16	0.643	85	13	-0.4125	0.965127	0.400552	1.09075	1.06262	0.853538	2.11673	0.87973	0.0260743	1.11697	0.851619	0.00410893	1.10407	0.984948	0.78194	1.12052	1.1845	0.654515	2.31677	0.848458	0.0028724	1.10349	0.8381	0.00383536	1.11374	0.88103	0.504508	1.47987	1.22037	0.530088	2.01341	0.839107	0.00283779	1.11065
ENSMUSP00000099602	ENSMUSG00000040383	Aqr	A2AQA7 "Aquarius "	0.3293	85	13	0.3493	79	15	0.2579	66	11	0.3486	93	13	0.215	1.0829	0.0789037	1.09458	0.854734	0.115911	1.22249	1.03812	0.293054	1.078	1.07533	0.318737	1.16432	1.14926	0.0492448	1.14865	0.869817	0.243722	1.27868	1.05163	0.117162	1.0676	1.0835	0.278746	1.16654	0.987997	0.852958	1.14905	0.865538	0.175343	1.24231	0.969022	0.765075	1.25647
ENSMUSP00000010752	ENSMUSG00000010608	Rbm25	B2RY56 "RNA-binding protein 25 (RNA-binding motif protein 25)"	0.4842	69	10	0.5568	49	7	0.5174	51	6	0.5047	65	7	-0.055	1.00863	0.791921	1.07417	0.880956	0.751668	2.55002	1.04293	0.0425787	1.04078	0.987205	0.77956	1.11364	1.05078	0.398783	1.13485	0.922366	0.836188	2.49868	1.00717	0.730061	1.05165	1.00342	0.963782	1.19303	1.10811	0.0571098	1.11237	1.02384	0.952442	2.52801	1.11623	0.00227981	1.05064
ENSMUSP00000107237	ENSMUSG00000060373	Hnrnpc	Q9Z204 "Heterogeneous nuclear ribonucleoproteins C1/C2 (hnRNP C1/C2)"	0.7188	64	19	0.77	82	26	0.5879	62	23	0.6677	66	17	-0.3775	0.956078	0.601707	1.19437	1.001	0.99833	2.5282	0.962555	0.12962	1.05155	0.86039	0.000622682	1.07806	0.970723	0.76761	1.23133	1.07955	0.860611	2.43208	0.952965	0.0299357	1.04399	0.839131	0.00103618	1.09746	0.996955	0.9906	1.70954	1.12987	0.809377	2.80591	1.00414	0.924918	1.09399
ENSMUSP00000044647	ENSMUSG00000026288	Inpp5d	Q9ES52 "Phosphatidylinositol-3,4,5-trisphosphate 5-phosphatase 1 (EC 3.1.3.n1)(SH2 domain-containing inositol-5'-phosphatase 1)(SH2 domain-containing inositol phosphatase 1)(SHIP-1)(Inositol polyphosphate-5-phosphatase of 145 kDa)(SIP-145)(p150Ship)"	0.3426	71	14	0.4668	88	22	0.1562	40	6	0.2729	57	3	0.415	1.05217	0.0444621	1.05062	1.05844	0.622932	1.26711	1.04812	0.655029	1.28992	1.08791	0.588736	1.76514	1.0472	0.0243327	1.03989	1.06835	0.579009	1.27635	0.957011	0.372728	1.12935	1.10857	0.375407	1.48009	0.97227	0.512869	1.09449	1.01217	0.918211	1.27403	1.0311	0.791235	1.32573
ENSMUSP00000120976	ENSMUSG00000025745	Hadha	Q8BMS1 "Trifunctional enzyme subunit alpha, mitochondrial Precursor (TP-alpha) [Includes Long-chain enoyl-CoA hydratase(EC 4.2.1.17);Long chain 3-hydroxyacyl-CoA dehydrogenase(EC 1.1.1.211)]"	0.4456	52	16	0.4902	59	12	0.2674	28	6	0.4443	53	6	-0.11	0.987461	0.616597	1.054	1.02589	0.83862	1.30968	0.96774	0.452236	1.10901	0.986909	0.911998	1.33842	0.906066	0.0255127	1.08847	1.08998	0.41263	1.24945	0.969807	0.265742	1.06495	1.00534	0.964885	1.3442	0.782908	0.00893273	1.18972	0.989319	0.932784	1.31868	0.874276	0.0300278	1.12195
ENSMUSP00000090525	ENSMUSG00000020697	Lig3	Q3TJN5;Q3U0I5;Q3U1F0;Q3UC82;Q80ZH7 "Putative uncharacterized protein ";"Putative uncharacterized protein ";"DNA ligase (EC 6.5.1.1)";"DNA ligase (EC 6.5.1.1)";"DNA ligase (EC 6.5.1.1)"	0.4002	71	15	0.4308	66	16	0.2312	34	8	0.3962	76	10	-0.095	1.00135	0.943273	1.0409	1.07944	0.485548	1.25585	0.944168	0.401156	1.1642	0.980437	0.735436	1.1368	0.985353	0.35203	1.03342	1.00862	0.933832	1.24173	0.960451	0.567177	1.17229	0.931164	0.309482	1.16158	1.07492	0.00602077	1.04911	1.29485	0.0377175	1.2733	1.07788	0.295318	1.16979
ENSMUSP00000062030	ENSMUSG00000049539	Hist1h1a	P43275 "Histone H1.1 (H1 VAR.3)(H1a)"	0.8404	64	7	0.9155	98	11	0.7934	64	8	0.831	60	7	-0.055	0.942947	0.231868	1.11415	1.32849	0.692822	4.74079	0.951365	0.266666	1.10263	0.979374	0.470553	1.06848	1.03968	0.446923	1.12417	1.23302	0.748384	4.11742	1.01476	0.638252	1.0731	0.986937	0.646073	1.06885	0.861923	0.246389	1.32725	1.41734	0.619498	4.55653	1.13855	0.0839126	1.16462
ENSMUSP00000112871	ENSMUSG00000015880	Ncapg	B2RQA7 "Ncapg protein "	0.4542	79	16	0.4153	60	10	0.3934	56	16	0.3825	72	10	0.385	1.15703	0.000193099	1.06551	0.827644	0.115572	1.27852	1.08601	0.038877	1.08079	1.1337	0.000561853	1.05607	1.16029	3.2736e-05	1.05578	0.858759	0.357393	1.4263	1.09461	0.0261656	1.08122	1.09806	0.0834013	1.11481	1.04579	0.51668	1.15448	0.879835	0.460056	1.45534	1.09145	0.0011843	1.04785
ENSMUSP00000015320	ENSMUSG00000015176	Nolc1	Q3TKZ9;Q3U6W2;Q3UBB6;Q3UI16;Q6ZQK6;Q8CE21 "Putative uncharacterized protein ";"Putative uncharacterized protein ";"Putative uncharacterized protein ";"Putative uncharacterized protein ";"MKIAA0035 protein Fragment ";"Putative uncharacterized protein "	0.5328	72	16	0.6054	86	18	0.5385	67	15	0.5071	66	11	-0.06	0.929121	0.0477082	1.07536	1.20158	0.308186	1.44605	0.974796	0.704797	1.15211	0.983311	0.791313	1.14794	1.08459	0.0702942	1.09286	1.06009	0.731601	1.42351	1.00792	0.856391	1.09612	1.01304	0.831014	1.14082	0.947602	0.225389	1.09495	1.4239	0.0946846	1.52397	1.10515	0.183918	1.16581
ENSMUSP00000030734	ENSMUSG00000028902	Sf3a3	Q9D554 "Splicing factor 3A subunit 3 (Spliceosome-associated protein 61)(SAP 61)(SF3a60)"	0.5908	40	13	0.5469	35	16	0.3733	21	8	0.6547	53	9	0.16	1.00144	0.965377	1.07357	1.07219	0.771739	1.65775	1.05506	0.0225337	1.04446	0.989364	0.855032	1.1396	1.03025	0.365493	1.07149	1.01581	0.945338	1.61513	1.05447	0.264933	1.10907	0.973196	0.596091	1.12022	1.04116	0.538516	1.14893	1.05953	0.837545	1.81079	1.06003	0.203009	1.10317
ENSMUSP00000047123	ENSMUSG00000038279	Nop2	Q922K7 "Putative ribosomal RNA methyltransferase NOP2 (EC 2.1.1.-)(Nucleolar protein 2 homolog)(Nucleolar protein 1)(Proliferating-cell nucleolar antigen p120)(Proliferation-associated nucleolar protein p120)"	0.5554	82	13	0.4773	62	14	0.471	76	17	0.5466	87	11	0.255	1.08187	0.00520298	1.05162	1.1253	0.293471	1.26226	1.03207	0.191248	1.05026	0.978495	0.538514	1.07902	1.19836	6.56724e-06	1.05345	1.07368	0.523762	1.26412	1.03807	0.126839	1.05041	0.974777	0.406449	1.06788	1.05912	0.37797	1.1465	1.02417	0.907988	1.54925	1.13318	0.00138263	1.07106
ENSMUSP00000080302	ENSMUSG00000062070	Pgk1	P09411 "Phosphoglycerate kinase 1 (EC 2.7.2.3)"	0.7002	58	13	0.7146	52	13	0.5803	36	10	0.5444	44	7	-0.5475	0.988239	0.772255	1.09099	0.681362	0.455808	2.95875	0.950138	0.106692	1.06668	0.891506	0.299044	1.28049	0.660864	2.29086e-06	1.11352	0.654645	0.391881	2.82735	0.849015	0.0122269	1.1258	0.773973	0.0464645	1.2849	1.14893	0.029423	1.13022	0.569531	0.26045	2.82521	1.06083	0.546458	1.2376
ENSMUSP00000032998	ENSMUSG00000030744	Rps3	P62908 "40S ribosomal protein S3 "	0.8272	38	13	0.8848	33	11	0.8148	28	12	0.7037	31	9	0.425	0.994972	0.8892	1.08025	1.0533	0.803537	1.57284	1.08982	0.0783519	1.10247	1.16382	0.0124498	1.1152	0.997094	0.930638	1.07395	1.35152	0.249587	1.73158	1.24415	0.00287348	1.13436	1.24679	0.004847	1.14107	1.08493	0.0549954	1.08716	1.26249	0.286811	1.58654	1.08877	0.177285	1.13866
ENSMUSP00000105349	ENSMUSG00000021144	Mta1	Q8K4B0 "Metastasis-associated protein MTA1 "	0.6587	97	14	0.6252	91	14				0.6266	85	13	-0.126667	1.00928	0.853321	1.11155	1.01121	0.941124	1.37697				0.948066	0.110795	1.06983	1.03052	0.64829	1.14921	0.990314	0.945053	1.34879				0.909024	0.00237383	1.05569	1.18162	0.0738823	1.20375	1.26665	0.190436	1.44716
ENSMUSP00000004375	ENSMUSG00000004264	Phb2	O35129 "Prohibitin-2 (B-cell receptor-associated protein BAP37)(Repressor of estrogen receptor activity)"	0.8495	46	11	0.8829	50	13	0.5719	28	7	0.8227	53	11	0.645	1.05898	0.0366909	1.05441	1.1088	0.449976	1.33399	1.16447	0.0177779	1.12204	1.41047	0.0024215	1.20974	1.05128	0.0669962	1.05572	1.01684	0.883082	1.27416	1.277	0.0034308	1.13668	1.51912	0.00248008	1.26156	1.01704	0.810582	1.16534	0.578566	0.00460569	1.40963	0.989457	0.873965	1.16963
ENSMUSP00000028617	ENSMUSG00000027193	Api5	O35841 "Apoptosis inhibitor 5 (API-5)(AAC-11)"	0.6984	61	14	0.5794	54	16	0.5655	55	11	0.5933	53	11	-0.3425	0.974892	0.459153	1.07465	0.873099	0.623391	1.78034	0.957265	0.220477	1.07729	0.970331	0.39464	1.07836	1.03879	0.138487	1.05346	0.862005	0.580564	1.75116	0.956149	0.172501	1.07036	0.980221	0.611353	1.08857	0.899931	0.415915	1.3113	0.879854	0.688411	1.94861	0.927704	0.539471	1.30103
ENSMUSP00000109203	ENSMUSG00000031229	Atrx	Q61687 "Transcriptional regulator ATRX (EC 3.6.1.-)(ATP-dependent helicase ATRX)(X-linked nuclear protein)(Heterochromatin protein 2)(HP1 alpha-interacting protein)(HP1-BP38 protein)"	0.2461	118	15	0.3708	121	16	0.2763	91	11	0.2699	136	8	0.4225	1.05167	0.0383067	1.04839	1.11196	0.55006	1.44754	1.02093	0.687017	1.11766	1.11208	0.419629	1.34051	1.04909	0.131051	1.06618	1.11974	0.507791	1.42648	1.00361	0.953213	1.1426	1.13302	0.518468	1.54417	1.09751	0.480503	1.317	1.34186	0.0989702	1.42798	1.0624	0.176715	1.09721
ENSMUSP00000119298	ENSMUSG00000027620	Rbm39	Q0VGU9;Q3TJP1;Q3U313;Q3UXT6;Q3UZ51 "Rbm39 protein ";"Putative uncharacterized protein Fragment ";"Putative uncharacterized proteinRNA binding motif protein 39 ;";"Putative uncharacterized protein Fragment ";"Putative uncharacterized protein Fragment "	0.7004	70	12	0.6947	55	11	0.6851	55	6	0.7061	69	10	0.1075	0.963271	0.153877	1.05525	1.00182	0.976204	1.14322	1.06807	0.424281	1.21495	1.01125	0.752383	1.08089	1.04792	0.257249	1.09004	1.06746	0.305848	1.14427	1.10003	0.185346	1.17312	1.04093	0.413092	1.11155	0.954224	0.844717	1.67242	1.10677	0.564326	1.46738	1.04827	0.700232	1.34601
ENSMUSP00000108055	ENSMUSG00000029505	Ep400	Q8CHI8 "E1A-binding protein p400 (EC 3.6.1.-)(p400 kDa SWI2/SNF2-related protein)(Domino homolog)(mDomino)"	0.3223	150	15	0.2768	116	10	0.2121	105	2	0.2054	122	6	-0.0925	1.03632	0.326363	1.07814	1.05997	0.757815	1.52323	0.928058	0.0476744	1.07377	0.976078	0.682229	1.15414	1.08831	0.0859907	1.10328	1.01884	0.912193	1.45955	0.924633	0.198355	1.37803	1.11176	0.252181	1.23428	1.05415	0.298081	1.11035	1.09352	0.687214	1.63833	0.888548	0.0979561	1.26221
ENSMUSP00000075573	ENSMUSG00000041360	D19Bwg1357e	Q8BKS9 "Pumilio domain-containing protein KIAA0020 "	0.6636	67	18	0.5648	48	10	0.5355	59	15	0.7176	84	16	0.215	0.95716	0.229963	1.07702	1.08485	0.756233	1.79419	1.04578	0.162649	1.06732	1.04579	0.0322361	1.04126	1.15024	5.20355e-05	1.05665	0.975613	0.921506	1.75046	1.0555	0.0184072	1.0444	1.08697	0.004958	1.0555	0.87869	0.611474	1.69433	1.17461	0.5952	1.9817	0.941876	0.537772	1.22549
ENSMUSP00000000756	ENSMUSG00000000740	Rpl13	P47963 "60S ribosomal protein L13 (A52)"	0.8246	58	12	0.7773	38	10	0.6493	32	8	0.7346	37	7	0.6525	1.01734	0.795562	1.1532	1.27077	0.274478	1.59328	1.14495	0.13965	1.21186	1.27817	0.000873826	1.10322	1.32988	1.8386e-06	1.07122	1.48785	0.0964189	1.62293	1.26124	0.0235617	1.20975	1.40849	0.000306181	1.11943	1.09102	0.33014	1.20704	1.59979	0.0877322	1.74188	1.11508	0.355911	1.29777
ENSMUSP00000024967	ENSMUSG00000024151	Msh2	P43247 "DNA mismatch repair protein Msh2 (MutS protein homolog 2)"	0.4225	66	12	0.4086	58	9	0.2909	49	9	0.4064	74	7	-0.5325	0.923551	0.0300353	1.07283	0.799186	0.227945	1.4857	0.977339	0.582091	1.09655	0.912102	0.0165197	1.07072	0.90202	0.0342317	1.09848	0.79854	0.204577	1.45588	0.916509	0.0196385	1.07157	0.861154	0.0190508	1.12186	0.986774	0.831092	1.14358	0.752625	0.112349	1.44404	0.916598	0.134184	1.12807
ENSMUSP00000019065	ENSMUSG00000018921	Pelp1	Q9DBD5 "Proline-, glutamic acid- and leucine-rich protein 1 (Modulator of non-genomic activity of estrogen receptor)"	0.3375	60	13	0.2876	39	4	0.276	44	9	0.3241	51	6	0.1575	1.14935	0.0509954	1.15018	0.541901	0.160876	2.86293	1.05042	0.0545131	1.05169	1.04873	0.0861917	1.05906	1.18549	0.0026765	1.10337	0.597567	0.208756	2.79136	1.09924	0.000944735	1.04382	1.07164	0.047669	1.07053	1.11057	0.175531	1.17202	0.629143	0.322786	3.48614	1.03855	0.434752	1.11192
ENSMUSP00000033609	ENSMUSG00000031256	Cstf2	Q8BIQ5 "Cleavage stimulation factor subunit 2 (Cleavage stimulation factor 64 kDa subunit)(CSTF 64 kDa subunit)(CstF-64)(CF-1 64 kDa subunit)"	0.7155	73	6	0.719	65	10	0.4879	36	10	0.6172	60	11	0.365	1.03583	0.180751	1.05994	1.02946	0.819973	1.32348	1.04451	0.10023	1.05525	1.10515	0.0945732	1.12821	1.02092	0.436395	1.06498	0.931804	0.523127	1.27188	1.02799	0.0567109	1.02899	1.10492	0.102686	1.13174	1.04764	0.742194	1.41071	1.13162	0.314257	1.30008	1.12321	0.00147531	1.06006
ENSMUSP00000116205	ENSMUSG00000037286	Stag1	D3YYD4;D3Z1T1;Q6P5D1;Q8C3C5;Q8C818 "Putative uncharacterized protein Stag1 ";"Putative uncharacterized protein Stag1 ";"Stromal antigen 1 ";"Putative uncharacterized protein Fragment ";"Putative uncharacterized protein Fragment "	0.3577	82	10	0.4833	86	8	0.31	46	4	0.3434	76	6	-0.21	0.945024	0.00796957	1.03842	0.738991	0.166381	1.58908	1.05795	0.683859	1.49063	0.989751	0.883003	1.18655	0.988454	0.829111	1.12549	0.751274	0.232808	1.67843	0.928531	0.343595	1.23406	1.02885	0.724204	1.21635	0.870291	0.199225	1.25457	0.704337	0.153129	1.67757	0.95449	0.948423	8.24916
ENSMUSP00000030030	ENSMUSG00000028345	Tex10	Q3URQ0 "Testis-expressed sequence 10 protein "	0.3588	59	11	0.3567	45	12	0.1972	24	8	0.319	49	8	0.3025	1.10492	0.00972517	1.07227	0.835457	0.125344	1.26937	1.07527	0.0966525	1.09363	1.08464	0.167559	1.13293	1.17613	9.93546e-05	1.05987	0.966102	0.768813	1.28967	1.08945	0.0666137	1.09787	1.12108	0.122733	1.16654	1.2262	0.000267796	1.08638	1.01893	0.869135	1.2772	1.08973	0.103467	1.11471
ENSMUSP00000021428	ENSMUSG00000021039	Snw1	Q9CSN1 "SNW domain-containing protein 1 (Nuclear protein SkiP)(Ski-interacting protein)"	0.625	65	16	0.778	79	16	0.528	43	13	0.5075	57	12	0.2575	1.04931	0.0247322	1.04196	1.04137	0.733152	1.28231	1.06391	0.0771305	1.07231	1.00332	0.921781	1.07524	1.06477	0.0193994	1.05242	1.01812	0.916772	1.43356	1.06249	0.138654	1.08682	0.990832	0.808278	1.08498	1.11852	0.333251	1.26963	1.12358	0.580175	1.55143	1.0969	0.0208138	1.07872
ENSMUSP00000114180	ENSMUSG00000008348	Ubc	A5JUZ1;Q3TH47;Q5SX22;Q8R0Z9;Q8VC46;Q922B0;Q922Z8 "Ubiqutin subunit 1 Fragment ";"Putative uncharacterized protein ";"Ubiquitin B Fragment ";"Putative uncharacterized proteinUbc protein ;";"Ubc protein ";"Ubc protein ";"Ubc protein "	0.7885	69	13	0.9646	68	14	0.9915	54	8	0.6034	60	9	-0.145	1.04644	0.485319	1.14727	0.702581	0.42478	2.52259	1.04754	0.111746	1.06225	0.958015	0.588795	1.19202	1.08032	0.508909	1.28051	0.69228	0.339399	2.22764	1.0245	0.486326	1.08102	0.949855	0.59301	1.23755	0.967266	0.785794	1.29813	0.766201	0.527808	2.42712	1.14704	0.282686	1.32155
ENSMUSP00000028981	ENSMUSG00000027479	Mapre1	Q61166 "Microtubule-associated protein RP/EB family member 1 (APC-binding protein EB1)(End-binding protein 1)(EB1)"	0.7313	38	9	0.5299	25	5	0.3321	13	4	0.5672	27	6	-0.0675	0.931757	0.463992	1.2361	0.976047	0.95871	3.39317	1.04945	0.24553	1.11257	0.986735	0.78431	1.12622	0.848507	0.00734989	1.11212	0.91248	0.839606	3.24614	0.986239	0.793179	1.16641	0.892697	0.124402	1.17141	0.978219	0.77762	1.18986	1.0043	0.993521	3.96839	1.11195	0.416672	1.43234
ENSMUSP00000113771	ENSMUSG00000040940	Arhgef1	D3YVJ9 "Putative uncharacterized protein Arhgef1 "	0.4515	91	13	0.5061	72	15	0.3616	63	5	0.4098	75	3	-0.5675	0.94422	0.0836698	1.06855	0.915223	0.247432	1.1705	0.853083	0.0328366	1.14769	0.910105	0.382367	1.44045	0.929107	0.1704	1.11612	0.842887	0.114253	1.24316	0.887685	0.0502316	1.12672	0.885939	0.192615	1.30903	1.04162	0.469518	1.12633	0.874936	0.168321	1.21806	1.1087	0.23313	1.22641
ENSMUSP00000114568	ENSMUSG00000028649	Macf1	B1ART6;B1ARV9;Q3TRV6;Q5DTZ2 "Microtubule-actin crosslinking factor 1 Fragment ";"Microtubule-actin crosslinking factor 1 Fragment ";"Putative uncharacterized protein Fragment ";"MKIAA1251 protein Fragment "	0.3053	277	17							0.2869	294	10	0.785	1.12622	1.20206e-05	1.04127							1.21375	0.112055	1.28248	1.13027	0.00388413	1.08003							1.30606	0.0301304	1.2648	0.972513	0.464277	1.082
ENSMUSP00000022849	ENSMUSG00000022241	Tars	Q9D0R2 "Threonyl-tRNA synthetase, cytoplasmic (EC 6.1.1.3)(Threonine--tRNA ligase)(ThrRS)"	0.3989	52	16	0.4681	56	13	0.3199	35	11	0.4363	67	8	-0.37	1.07645	0.037376	1.07115	0.892783	0.780894	2.3838	0.915959	0.26538	1.18031	0.878865	0.0163121	1.10204	1.11503	0.000115739	1.04597	0.881833	0.727597	2.15643	0.912034	0.187949	1.15623	0.897424	0.130485	1.16118	1.15487	0.0534841	1.15767	0.959305	0.94136	3.33742	0.980347	0.8326	1.22609
ENSMUSP00000002640	ENSMUSG00000002565	Scin	Q60604 "Adseverin (Scinderin)(Gelsolin-like protein)"	0.449	46	14	0.3986	43	11							0.6	1.2285	9.31986e-07	1.05268	1.08791	0.559335	1.36456							1.17896	3.11272e-06	1.04689	1.04187	0.762458	1.34202							1.53645	1.05707e-06	1.11445	1.15107	0.360942	1.38736
ENSMUSP00000078602	ENSMUSG00000032407	2610101N10Rik	Q6NV83 "U2-associated protein SR140 (140 kDa Ser/Arg-rich domain protein)"	0.4888	85	15	0.5258	82	16	0.4082	83	13	0.5364	93	11	-0.0025	0.977146	0.492231	1.07285	0.81205	0.219962	1.41424	1.03096	0.706407	1.18791	1.06378	0.00251678	1.03504	1.02839	0.122136	1.03717	0.861922	0.322302	1.36258	1.12186	0.0164992	1.09414	1.08959	0.00782495	1.05938	1.07939	0.190482	1.12649	0.807991	0.304393	1.533	1.03671	0.759086	1.28451
ENSMUSP00000022842	ENSMUSG00000022234	Cct5	P80316 "T-complex protein 1 subunit epsilon (TCP-1-epsilon)(CCT-epsilon)"	0.6118	56	14	0.5416	47	16	0.5176	35	7	0.61	50	9	0.1175	0.981974	0.437879	1.05032	0.89803	0.455095	1.34837	1.01678	0.35852	1.0418	1.16907	0.265557	1.35111	0.949615	0.228743	1.09244	0.927797	0.609117	1.3577	0.969563	0.618182	1.15486	1.13938	0.374117	1.37668	1.05485	0.240664	1.09836	0.838454	0.19636	1.32007	0.963577	0.489469	1.13128
ENSMUSP00000076777	ENSMUSG00000023004	Tuba1b	P05213 "Tubulin alpha-1B chain (Tubulin alpha-2 chain)(Alpha-tubulin 2)(Alpha-tubulin isotype M-alpha-2)"	0.5499	42	4	0.439	40	4	0.4989	36	3	0.6851	44	3	-0.285	0.896019	0.00541586	1.04938	0.813237	0.669656	4.03945	1.00718	0.83841	1.14217	1.01002	0.788019	1.15004	0.69367	0.0134436	1.24807	1.04679	0.928418	4.44267	0.949185	0.0256556	1.03733	0.888115	0.13432	1.23216	0.830334	0.201384	1.43725	0.738713	0.54889	4.18236	0.802755	0.225254	1.72558
ENSMUSP00000032629	ENSMUSG00000030447	Cyfip1	Q7TMB8 "Cytoplasmic FMR1-interacting protein 1 (Specifically Rac1-associated protein 1)(Sra-1)"	0.2857	60	7	0.2817	61	9	0.2626	48	8				0.02	1.14126	0.108785	1.18739	0.895537	0.522868	1.46347	0.97903	0.711116	1.13874				1.00337	0.948133	1.12893	1.02668	0.895666	1.56604	0.959707	0.498653	1.14606				0.965817	0.782088	1.34203	0.940393	0.762152	1.57227	1.01351	0.793516	1.12384
ENSMUSP00000109117	ENSMUSG00000024949	Sf1	D3YVH4;D3YZC9 "Putative uncharacterized protein Sf1 ";"Putative uncharacterized protein Sf1 "	0.5552	56	1				0.4641	51	1	0.4781	56	1	0.28	1.26067						1.08489			0.916456			1.09078						1.08812			0.987526			1.19846						1.08861
ENSMUSP00000104301	ENSMUSG00000018474	Chd3	B1AR17;O35327;Q7TML9;Q8K0T3 "Chromodomain helicase DNA binding protein 3 ";"Proline-rich protein 7 Fragment ";"Chd3 protein ";"Chd3 protein "	0.365	149	12	0.4443	144	12	0.3221	100	3	0.3912	152	4	-0.415	0.998128	0.967124	1.10272	1.00265	0.990238	1.59913	0.877803	0.129524	1.25137	0.861922	0.00142644	1.04212	0.989273	0.579252	1.04242	1.00969	0.955938	1.46132	0.802453	0.00797895	1.08883	0.809951	0.128005	1.43338	1.00199	0.975888	1.15243	1.05299	0.822299	1.64702	0.979312	0.884045	1.72436
ENSMUSP00000002121	ENSMUSG00000002052	Supt6h	Q62383 "Transcription elongation factor SPT6 "	0.3227	115	11	0.4003	108	18	0.1651	64	7	0.3384	123	8	0.2325	1.00843	0.798518	1.07392	1.12113	0.153801	1.17539	1.03948	0.257999	1.07878	1.00663	0.925987	1.1763	1.05888	0.332445	1.13333	1.18281	0.0773121	1.20732	1.02133	0.582425	1.09295	0.986548	0.854418	1.18322	1.00063	0.997597	1.57728	1.21173	0.119181	1.28011	1.13776	0.0578431	1.1445
ENSMUSP00000034405	ENSMUSG00000031928	Mre11a	Q61216 "Double-strand break repair protein MRE11A (MmMRE11A)(Meiotic recombination 11 homolog A)(MRE11 homolog A)(Meiotic recombination 11 homolog 1)(MRE11 homolog 1)"	0.5212	61	13	0.5326	67	13	0.4348	45	10	0.5241	82	11	0.37	1.07554	0.0212279	1.06174	0.956428	0.787566	1.42229	1.20874	0.35043	1.54561	1.03372	0.877154	1.59351	0.992964	0.848363	1.08193	0.976156	0.869748	1.36874	1.222	0.3035	1.51523	1.0026	0.990257	1.58655	0.926514	0.321217	1.17438	0.960136	0.866866	1.67794	1.21954	0.299173	1.50304
ENSMUSP00000027736	ENSMUSG00000026464	Zc3h11a	Q6NZF1 "Zinc finger CCCH domain-containing protein 11A "	0.4116	54	11	0.476	50	13	0.2424	34	4	0.4129	60	7	-0.1025	1.00735	0.719721	1.04519	1.02662	0.666406	1.13828	0.994199	0.97289	1.65169	0.946709	0.383898	1.15337	1.10013	0.0299057	1.08769	1.00023	0.99683	1.13181	0.983815	0.892098	1.42195	0.982044	0.746116	1.1397	1.19081	3.37191e-05	1.05649	1.21221	0.00597294	1.1341	1.09872	0.134141	1.15824
ENSMUSP00000024885	ENSMUSG00000024081	Cebpz	P53569 "CCAAT/enhancer-binding protein zeta (CCAAT-box-binding transcription factor)(CCAAT-binding factor)(CBF)"	0.3508	55	17	0.3679	54	10	0.288	50	8	0.3783	67	8	0.1	0.900554	0.00242293	1.06371	0.877862	0.409572	1.40593	1.08597	0.733455	1.73381	1.17394	0.529388	1.77402	1.09297	0.00202686	1.05255	0.87975	0.438267	1.4295	1.06476	0.802815	1.77213	1.22328	0.45048	1.81565	0.830302	0.00452731	1.12693	1.02613	0.874405	1.43154	1.08509	0.735431	1.73184
ENSMUSP00000046388	ENSMUSG00000039804	Ncoa5	Q91W39 "Nuclear receptor coactivator 5 (NCoA-5)(Coactivator independent of AF-2)(CIA)"	0.6494	53	11	0.696	58	15	0.4784	51	9	0.544	70	7	0.57	1.08823	0.00183613	1.0459	1.15294	0.18799	1.24758	1.12493	0.0657045	1.13586	1.04915	0.459842	1.16031	1.13498	0.0104944	1.09397	1.13756	0.188968	1.2224	1.1463	0.0787588	1.16919	1.05242	0.0282506	1.04445	1.1618	0.000124295	1.05682	1.3495	0.0131337	1.25301	1.17087	0.0562513	1.17713
ENSMUSP00000071422	ENSMUSG00000027933	Ints3	Q7TPD0 "Integrator complex subunit 3 (Int3)(SOSS complex subunit A)(Sensor of single-strand DNA complex subunit A)(Sensor of ssDNA subunit A)(SOSS-A)"	0.3449	54	13	0.3593	46	8	0.2997	46	8	0.4409	73	15	-0.2275	0.974317	0.58956	1.1077	0.831473	0.602039	2.2243	0.967667	0.482996	1.11065	1.01966	0.743233	1.13313	1.07525	0.151691	1.10878	0.883383	0.694769	2.0483	0.983753	0.724815	1.11149	0.990418	0.877856	1.14105	1.02828	0.914699	1.74265	0.919173	0.795847	2.09926	0.894337	0.584437	1.58526
ENSMUSP00000032561	ENSMUSG00000030403	Vasp	P70460 "Vasodilator-stimulated phosphoprotein (VASP)"	0.5787	39	13	0.64	51	13	0.4667	24	8	0.44	34	8	-0.5125	0.861592	0.000186754	1.0631	1.07096	0.722655	1.50854	0.922405	0.497653	1.30617	0.743158	2.51471e-05	1.0746	0.845509	0.000530654	1.08124	1.1144	0.553971	1.4735	0.949415	0.545065	1.21295	0.808046	0.0343477	1.21204	1.1451	0.0267462	1.12412	1.3586	0.158746	1.55948	1.06655	0.222207	1.12045
ENSMUSP00000027579	ENSMUSG00000026341	Actr3	Q99JY9 "Actin-related protein 3 (Actin-like protein 3)"	0.5144	39	12	0.6005	40	11	0.6316	45	14	0.5574	46	9	-0.52	0.994618	0.969553	1.35555	0.712187	0.00997417	1.26934	0.931916	0.213867	1.1236	0.929583	0.0245244	1.06281	0.92529	0.209059	1.13665	0.746288	0.0151679	1.2497	0.82887	0.00711882	1.13557	0.799833	0.000517861	1.09657	0.611021	0.019013	1.48408	0.726904	0.310074	1.94371	0.842643	0.509069	1.72405
ENSMUSP00000048153	ENSMUSG00000037070	Rbmxrt	O35479 "Heterogeneous nuclear ribonucleoprotein G (hnRNP G)(RNA-binding motif protein, X chromosome)"	0.8196	103	17	0.9613	110	5	0.7345	67	13	0.9278	106	6	0.07	1.05119	0.188143	1.08002	1.03909	0.957304	6.47942	1.01448	0.654119	1.07055	0.966691	0.767444	1.3217	0.968858	0.310926	1.06619	1.00531	0.993916	6.11285	0.998948	0.979804	1.09278	0.887564	0.0841854	1.15326	1.00519	0.932005	1.13503	1.22281	0.784079	6.72364	0.954322	0.468958	1.14594
ENSMUSP00000036198	ENSMUSG00000050812	AI314180	Q8C2Z1 "Putative uncharacterized protein Fragment "	0.286	84	14	0.3502	82	12	0.1886	64	3	0.3071	99	8	0.7175	1.08748	0.0242159	1.07364	1.16772	0.405008	1.48305	1.17825	0.775529	8.72942	1.28484	0.181968	1.49188	1.07256	0.0863336	1.08496	1.30388	0.122396	1.41762	1.40232	0.536774	7.15857	1.29745	0.29205	1.71693	1.20382	0.00136864	1.10391	1.29094	0.130949	1.41115	1.36361	0.579136	7.64405
ENSMUSP00000032165	ENSMUSG00000030079	Ruvbl1	P60122 "RuvB-like 1 (EC 3.6.1.-)(49 kDa TATA box-binding protein-interacting protein)(49 kDa TBP-interacting protein)(TIP49a)(Pontin 52)(DNA helicase p50)"	0.6075	46	10	0.5899	39	11	0.6557	47	10	0.6908	57	9	0.335	1.01875	0.348048	1.04336	1.07352	0.789422	1.77929	1.02288	0.541069	1.08513	1.09922	0.0745499	1.1123	0.999072	0.980303	1.08629	1.09997	0.732321	1.82852	1.01055	0.739594	1.07281	1.06165	0.416239	1.17461	0.973177	0.78497	1.24454	1.13294	0.695855	1.99586	1.06664	0.427715	1.19491
ENSMUSP00000117246	ENSMUSG00000024742	Fen1	Q3TGH6;Q8C5X6;Q8C952;Q8R069;Q91Z50;Q99M86 "Putative uncharacterized protein ";"Putative uncharacterized protein ";"Putative uncharacterized protein ";"Fen1 protein ";"Flap endonuclease 1Flap structure specific endonuclease 1Flap structure specific endonuclease 1, isoform CRA_cPutative uncharacterized protein ;;;";"Flap endonuclease-1 "	0.8289	52	12	0.6579	49	7	0.6605	49	12	0.7974	52	10	-0.3625	1.02281	0.621562	1.10266	0.858852	0.256721	1.34593	0.954501	0.170732	1.07243	0.925372	0.00344643	1.04563	0.991405	0.791226	1.07256	0.844518	0.23114	1.36395	0.941489	0.148517	1.08916	0.924129	0.00745754	1.05252	0.762479	0.000784459	1.13905	0.79895	0.162106	1.41147	0.967563	0.578282	1.13508
ENSMUSP00000043691	ENSMUSG00000022360	Atad2	Q6IQY4;Q8K282;Q9CSS4 "Atad2 protein Fragment ";"ATPase family, AAA domain containing 2 ";"Putative uncharacterized protein Fragment "	0.3402	92	10	0.3028	63	9	0.2463	58	7	0.3842	103	5	-0.3175	0.958297	0.193373	1.07095	0.947878	0.605336	1.26369	1	1	1.09811	0.89385	0.109983	1.16431	1.05943	0.0371649	1.0549	1.0251	0.849707	1.34733	0.982753	0.66149	1.09689	0.906665	0.244534	1.22084	0.857153	0.0758743	1.18988	0.927115	0.714947	1.60084	0.984474	0.870768	1.253
ENSMUSP00000044677	ENSMUSG00000037475	BC005561	B1AZI6 "THO complex subunit 2 (Tho2)"	0.3626	85	15	0.3306	78	11	0.3538	86	10	0.3526	94	14	0.0775	1.04226	0.115143	1.05428	0.922342	0.769697	1.81972	0.994016	0.9262	1.15318	1.04631	0.724109	1.31138	1.04423	0.0898626	1.05227	0.872799	0.609491	1.77689	1.00396	0.961933	1.19966	1.06236	0.658654	1.33512	0.945166	0.225225	1.10004	1.00713	0.979752	1.83814	0.8929	0.431271	1.36478
ENSMUSP00000041370	ENSMUSG00000042390	Gatad2b	Q8VHR5 "Transcriptional repressor p66-beta (p66/p68)(GATA zinc finger domain-containing protein 2B)"	0.6246	47	10	0.734	62	18	0.4714	36	10	0.532	52	9	-0.15	0.988387	0.851267	1.14674	1.05522	0.514496	1.18716	0.976961	0.350332	1.05498	0.943091	0.320519	1.13608	1.05436	0.308544	1.11733	1.04509	0.643918	1.2205	0.983143	0.533622	1.06122	0.941614	0.328309	1.14255	1.16852	0.000113642	1.05584	1.2706	0.016363	1.20782	1.12605	0.00305825	1.06924
ENSMUSP00000001460	ENSMUSG00000001424	Snd1	Q78PY7 "Staphylococcal nuclease domain-containing protein 1 (p100 co-activator)(100 kDa coactivator)"	0.5637	90	14	0.4396	55	11	0.3791	52	6	0.4264	84	10	0.34	0.986481	0.60334	1.05676	0.996556	0.944192	1.11303	1.07492	0.319993	1.1833	1.17318	0.00490525	1.10251	1.01891	0.446193	1.05286	1.20146	0.000507453	1.08454	1.24483	0.0257995	1.19671	1.33802	1.99299e-06	1.06334	1.03641	0.490484	1.11501	1.23207	0.403676	1.70444	0.909171	0.711023	1.86657
ENSMUSP00000080354	ENSMUSG00000060036	Rpl3	P27659 "60S ribosomal protein L3 (J1 protein)"	0.6898	64	14	0.7444	68	14	0.5236	49	10	0.7543	70	15	0.7875	1.16887	0.0130407	1.12442	1.21466	0.595499	2.16372	1.13509	0.025903	1.11363	1.21556	6.23228e-05	1.07724	1.73381	4.94438e-06	1.17339	1.37073	0.334292	1.97249	1.25478	0.00577074	1.15339	1.34746	7.14547e-09	1.05359	1.28246	0.00641221	1.18021	1.45603	0.322943	2.20308	1.09989	0.100276	1.12479
ENSMUSP00000089179	ENSMUSG00000021500	Ddx46	Q569Z5 "Probable ATP-dependent RNA helicase DDX46 (EC 3.6.1.-)(DEAD box protein 46)"	0.4913	123	13	0.4913	121	14	0.4138	88	7	0.4564	116	8	0.24	0.963877	0.136063	1.05145	0.910653	0.568044	1.41214	1.10909	0.388103	1.31304	1.16498	0.000495291	1.06108	1.008	0.885741	1.12563	0.860431	0.310446	1.36021	1.11614	0.349554	1.30351	1.16093	0.00396768	1.08736	1.04129	0.534899	1.14797	0.83483	0.424331	1.60438	1.06425	0.71808	1.49568
ENSMUSP00000040890	ENSMUSG00000041645	Ddx24	Q9ESV0 "ATP-dependent RNA helicase DDX24 (EC 3.6.1.-)(DEAD box protein 24)"	0.5134	76	9	0.5438	75	13	0.4399	65	10	0.5239	69	11	0.71	1.15315	0.121228	1.20871	1.06492	0.535249	1.23949	1.37042	0.0298951	1.31879	1.20408	0.18768	1.3399	1.34731	0.00488984	1.19559	1.00727	0.947406	1.26398	1.36105	0.0204463	1.28188	1.17318	0.286357	1.37157	1.23592	0.00431866	1.13212	1.17242	0.174147	1.27115	1.38283	0.0111614	1.25919
ENSMUSP00000045409	ENSMUSG00000034160	Ogt	Q8CGY8 "UDP-N-acetylglucosamine--peptide N-acetylglucosaminyltransferase 110 kDa subunit (EC 2.4.1.-)(O-linked N-acetylglucosamine transferase 110 kDa subunit)(O-GlcNAc transferase subunit p110)"	0.3298	59	12	0.3623	51	11	0.2409	35	9	0.414	66	10	-0.34	0.955675	0.546834	1.17412	0.773904	0.0118968	1.20464	0.982446	0.600053	1.07769	0.990547	0.892934	1.16786	0.98818	0.716294	1.0727	0.738023	0.0022785	1.1813	1.01537	0.647474	1.07687	0.990771	0.893395	1.16433	1.0367	0.540379	1.13378	0.767711	0.022765	1.24493	0.978288	0.856053	1.31021
ENSMUSP00000023867	ENSMUSG00000023104	Rfc2	Q9WUK4 "Replication factor C subunit 2 (Activator 1 subunit 2)(Replication factor C 40 kDa subunit)(RF-C 40 kDa subunit)(RFC40)(Activator 1 40 kDa subunit)(A1 40 kDa subunit)"	0.6762	52	13	0.6017	35	10	0.5616	32	11	0.6648	39	8	0.1575	1.07575	0.0361107	1.06977	0.898801	0.350879	1.28192	1.01244	0.741477	1.08458	1.05384	0.379095	1.14474	1.08516	0.00162121	1.045	0.864429	0.289708	1.34488	1.05544	0.317664	1.1211	1.03361	0.589651	1.14837	1.06523	0.106575	1.08212	0.963435	0.805521	1.40145	1.02473	0.668653	1.13137
ENSMUSP00000049112	ENSMUSG00000032212	Sltm	Q8CH25 "SAFB-like transcription modulator (SAF-like transcription modulator)(Modulator of estrogen-induced transcription)"	0.5131	106	12	0.5713	118	16	0.418	70	7	0.4539	118	7	-0.16	0.985552	0.56235	1.05509	1.07948	0.434903	1.22523	1.00044	0.992286	1.11167	0.860917	0.055415	1.16711	0.995533	0.902711	1.08196	1.08639	0.378313	1.21471	0.99888	0.980846	1.1158	0.813087	0.0189989	1.17241	1.07211	0.116081	1.094	1.28577	0.0264208	1.24306	1.15184	5.70743e-05	1.0351
ENSMUSP00000057291	ENSMUSG00000062075	Lmnb2	P21619 "Lamin-B2 "	0.6023	63	12	0.7483	67	13	0.4631	42	10	0.6577	77	10	-0.79	0.767626	3.37718e-06	1.07028	0.832291	0.075229	1.22835	0.909956	0.0151158	1.07391	0.814534	0.00182881	1.11235	0.693097	3.65842e-08	1.06197	0.844892	0.0661242	1.19945	0.890834	0.0210378	1.09824	0.731977	0.000124636	1.1165	0.853913	0.00297614	1.09596	0.782033	0.0499877	1.2787	1.00482	0.854027	1.0591
ENSMUSP00000028755	ENSMUSG00000027293	Ehd4	Q9EQP2 "EH domain-containing protein 4 (PAST homolog 2)(mPAST2)"	0.5139	41	11	0.7264	51	10	0.3974	31	8	0.6747	51	7	-0.0225	0.90322	5.0812e-06	1.02612	0.98708	0.870821	1.19554	0.98354	0.718119	1.11007	1.09957	0.681183	1.71307	0.879777	0.00159093	1.06882	0.905341	0.19602	1.17652	0.900721	0.0566694	1.11458	1.01591	0.948915	1.78322	0.835477	0.00380633	1.11282	0.800049	0.399238	1.78203	0.938528	0.388714	1.17737
ENSMUSP00000103940	ENSMUSG00000037563	Gm10079	P14131 "40S ribosomal protein S16 "	0.7877	28	13	0.8151	34	11	0.6301	22	7	0.863	33	9	0.3725	0.973343	0.428846	1.07455	1.11042	0.721119	1.88798	1.08727	0.0252031	1.07156	1.07336	0.26163	1.14472	1.11833	0.0679545	1.12918	1.28191	0.430384	1.96081	1.18833	0.00087486	1.07152	1.22239	0.0091934	1.14535	1.18636	0.0234736	1.15435	1.29774	0.380638	1.88346	1.04326	0.31933	1.10015
ENSMUSP00000120911	ENSMUSG00000040688	Tbl3	Q8C4J7 "Transducin beta-like protein 3 "	0.3945	52	13	0.3159	42	5	0.3096	34	9	0.4956	60	13	0.0275	0.959341	0.281385	1.08349	1.11065	0.271643	1.25693	0.993369	0.935824	1.2028	1.0033	0.976174	1.26505	1.22149	0.00033269	1.09194	0.970979	0.856234	1.52687	1.0037	0.979863	1.38716	1.00146	0.99063	1.30472	0.883354	0.0275685	1.11384	0.881249	0.405463	1.45898	1.03327	0.786304	1.30891
ENSMUSP00000022529	ENSMUSG00000021957	Tkt	P40142 "Transketolase (TK)(EC 2.2.1.1)(P68)"	0.4751	50	14	0.5425	50	15	0.244	23	6	0.366	46	7	-0.9075	0.697338	2.53943e-05	1.13048	0.729826	0.018793	1.28958	0.832578	0.0722357	1.23037	0.739803	0.0840629	1.42835	0.513284	2.28041e-05	1.25167	0.651619	0.00304143	1.29295	0.770437	0.00868125	1.17413	0.648328	0.0314367	1.46173	0.795582	0.377119	1.71626	0.678535	0.000857009	1.21791	0.822776	0.0306672	1.18304
ENSMUSP00000036907	ENSMUSG00000037894	H2afz	P0C0S6 "Histone H2A.Z (H2A/z)"	0.875	89	5	0.9922	133	12							0.365	1.02893	0.633581	1.16608	1.15392	0.761419	2.75203							1.09459	0.431246	1.33232	1.15941	0.729622	2.50471							0.885708	0.128418	1.19267	1.31002	0.554501	2.65114
ENSMUSP00000084794	ENSMUSG00000038914	Dido1	Q8C9B9 "Death-inducer obliterator 1 (DIO-1)(Death-associated transcription factor 1)(DATF-1)"	0.3887	157	12	0.3564	109	17	0.262	110	12	0.3191	146	5	0.44	1.08702	0.106083	1.10997	1.1215	0.448333	1.36868	1.07821	0.265085	1.15158	1.01567	0.794138	1.16737	1.12178	0.000265774	1.0492	1.08991	0.52976	1.33004	0.999939	0.999107	1.12771	1.03482	0.512583	1.14152	0.987688	0.840497	1.14147	1.22291	0.166613	1.3431	1.04055	0.528969	1.14407
ENSMUSP00000026425	ENSMUSG00000025364	Pa2g4	P50580 "Proliferation-associated protein 2G4 (Proliferation-associated protein 1)(Protein p38-2G4)(Mpp1)(IRES-specific cellular trans-acting factor 45 kDa)(ITAF45)"	0.599	36	16	0.5533	44	11	0.632	35	10	0.6421	47	8	0.35	0.994949	0.944347	1.16417	0.935417	0.761969	1.61258	1.11562	0.0163721	1.08691	1.45425	0.0277594	1.37703	1.05568	0.458675	1.16393	0.970144	0.883825	1.56913	1.1716	0.00498987	1.09994	1.54408	0.046065	1.5288	1.08659	0.266999	1.16591	1.05274	0.842557	1.75378	1.16655	0.0228768	1.13481
ENSMUSP00000081572	ENSMUSG00000066148	Prpf4	Q9DAW6 "U4/U6 small nuclear ribonucleoprotein Prp4 (U4/U6 snRNP 60 kDa protein)(WD splicing factor Prp4)"	0.4664	39	11	0.4626	37	10	0.3896	33	8	0.4415	41	6	0.075	0.961496	0.23196	1.07116	1.13081	0.408865	1.37853	1.00265	0.87242	1.03829	1.00534	0.834555	1.06419	1.01319	0.77065	1.10239	1.14386	0.300418	1.31879	1.03755	0.191277	1.06213	1.03863	0.550734	1.16463	1.06936	0.286248	1.14183	1.12322	0.45188	1.39691	0.990847	0.853023	1.11978
ENSMUSP00000075655	ENSMUSG00000061136	Prpf40a	Q9R1C7 "Pre-mRNA-processing factor 40 homolog A (Formin-binding protein 3)(Formin-binding protein 11)(FBP-11)"	0.405	70	16	0.4218	66	20	0.3494	55	11	0.3505	64	8	0.135	1.03455	0.0649169	1.03701	1.01819	0.94013	1.64199	1.00836	0.813153	1.0794	1.01531	0.824041	1.16838	1.04042	0.0987266	1.04913	1.08285	0.735794	1.62667	1.03365	0.209448	1.05651	0.96498	0.629162	1.18174	0.9918	0.925706	1.20326	1.12833	0.661086	1.76665	1.07248	0.0580962	1.07559
ENSMUSP00000032949	ENSMUSG00000030707	Coro1a	O89053 "Coronin-1A (Coronin-like protein p57)(Coronin-like protein A)(Clipin-A)(Tryptophan aspartate-containing coat protein)(TACO)"	0.6334	41	15	0.5184	37	7	0.4121	31	8	0.5119	38	6	-0.1825	0.862568	0.00809353	1.10832	0.76974	0.574731	2.94351	1.00106	0.974017	1.07673	1.13054	0.299411	1.31332	0.943005	0.127051	1.08068	1.07763	0.878399	3.14561	0.989794	0.769926	1.08306	1.07886	0.421703	1.24991	1.52979	4.15935e-05	1.16843	1.46095	0.363868	2.57102	1.06528	0.238819	1.12317
ENSMUSP00000095286	ENSMUSG00000038608	Dock10	Q8BZN6 "Dedicator of cytokinesis protein 10 (Zizimin-3)"	0.3206	104	11	0.3308	103	17	0.2154	68	7	0.2202	93	5	-0.875	0.760137	0.000154699	1.10946	0.842518	0.280923	1.38606	0.537624	0.00194188	1.33631	0.510399	0.0168735	1.60502	0.722634	0.000258522	1.1404	0.833533	0.205261	1.34047	0.602079	0.0030346	1.29595	0.474573	0.00641399	1.48608	0.936877	0.270614	1.13267	0.877256	0.591491	1.66343	0.848938	0.0190867	1.13433
ENSMUSP00000030726	ENSMUSG00000028896	Rcc1	Q6PFB2 "Rcc1 proteinRegulator of chromosome condensation 1 ;"	0.6751	56	10	0.553	33	9	0.3895	30	5	0.4014	31	6	-0.13	1.06963	0.00302776	1.03862	0.819111	0.374264	1.63068	1.01444	0.562307	1.06512	0.958904	0.0681238	1.04762	1.11081	0.00719944	1.07119	0.879164	0.547246	1.60412	1.02264	0.600007	1.11547	0.952084	0.254552	1.10309	1.12843	0.255282	1.25226	1.01715	0.935837	1.60317	1.19802	0.000600748	1.05235
ENSMUSP00000092502	ENSMUSG00000044533	Rps2	P25444 "40S ribosomal protein S2 (40S ribosomal protein S4)(Protein LLRep3)"	0.8805	49	14	0.802	37	10	0.8396	38	11	0.8498	44	14	0.0925	0.989104	0.738037	1.07171	0.523417	0.0405346	1.84526	1.06434	0.0858665	1.07564	1.18731	3.28761e-05	1.06178	1.01092	0.672323	1.05572	0.611892	0.091959	1.80256	1.17478	0.00266747	1.09475	1.30266	4.99734e-08	1.05254	0.97677	0.871458	1.36021	0.668753	0.403546	2.86347	1.0342	0.697944	1.2063
ENSMUSP00000115402	ENSMUSG00000028790	Khdrbs1	NP_035447.3 "KH domain-containing, RNA-binding, signal transduction-associated protein 1 "	0.6456	78	11	0.6546	75	15	0.5869	50	6	0.6682	80	8	0.3075	1.03346	0.115584	1.04347	1.08221	0.842225	2.30651	1.02769	0.085151	1.03333	1.04719	0.731641	1.35731	1.08071	0.0837276	1.09421	1.04988	0.902217	2.304	1.00782	0.504826	1.02829	1.00872	0.932279	1.26253	1.06574	0.300205	1.13865	1.2651	0.55629	2.30895	1.13481	0.00146024	1.05278
ENSMUSP00000005041	ENSMUSG00000030435	U2af2	P26369 "Splicing factor U2AF 65 kDa subunit (U2 auxiliary factor 65 kDa subunit)(U2 snRNP auxiliary factor large subunit)"	0.6232	54	12	0.7705	74	15	0.5305	49	11	0.6337	68	9	0.13	0.940413	0.214275	1.10804	0.98014	0.947518	1.90041	1.05757	0.0319798	1.05136	1.06038	0.195361	1.10041	0.949611	0.3467	1.12272	0.91805	0.756208	1.78473	1.02639	0.116748	1.03438	1.03506	0.19767	1.05819	1.05353	0.316686	1.11653	1.1033	0.808278	2.34611	1.03378	0.47428	1.10469
ENSMUSP00000056719	ENSMUSG00000032777	Gtf3c1	Q8K284 "General transcription factor 3C polypeptide 1 (Transcription factor IIIC subunit alpha)(TF3C-alpha)(Transcription factor IIIC 220 kDa subunit)(TFIIIC 220 kDa subunit)(TFIIIC220)(TFIIIC box B-binding subunit)"	0.3003	120	12	0.2918	104	13	0.2618	81	10	0.3122	118	6	-0.15	0.998241	0.971396	1.11139	0.824025	0.1639	1.329	1.02763	0.634361	1.13345	0.983826	0.892014	1.34119	1.02483	0.396295	1.06307	0.841532	0.218388	1.33568	1.0595	0.282173	1.12109	0.917973	0.301441	1.21049	1.01166	0.874197	1.17047	0.857306	0.336263	1.39782	1.06087	0.336941	1.14085
ENSMUSP00000074160	ENSMUSG00000063511	Snrnp70	Q62376 "U1 small nuclear ribonucleoprotein 70 kDa (U1 snRNP 70 kDa)(snRNP70)(U1-70K)"	0.7612	81	12	0.7411	68	14	0.7076	62	9	0.7991	72	9	-0.1075	1.00134	0.985892	1.17765	0.940679	0.736646	1.4688	1.05002	0.476185	1.16251	0.93276	0.0431147	1.06914	0.970776	0.695306	1.17626	0.939962	0.731182	1.46371	1.01855	0.779617	1.15768	0.922117	0.0572544	1.08791	1.03996	0.778494	1.3487	1.06122	0.783802	1.58124	1.11452	0.318135	1.26472
ENSMUSP00000032078	ENSMUSG00000030007	Cct7	P80313 "T-complex protein 1 subunit eta (TCP-1-eta)(CCT-eta)"	0.6324	51	18	0.4338	39	11	0.3658	29	8	0.6085	57	15	0.0225	0.986941	0.655393	1.06296	0.865332	0.423085	1.47083	1.04146	0.291986	1.08797	1.03737	0.52814	1.12935	0.935556	0.0411567	1.06568	0.790806	0.153928	1.40348	1.0334	0.209951	1.05791	0.993706	0.92531	1.15245	1.02703	0.351803	1.06054	0.762717	0.149963	1.47256	1.04341	0.564444	1.1808
ENSMUSP00000033776	ENSMUSG00000031403	Dkc1	Q9ESX5 "H/ACA ribonucleoprotein complex subunit 4 (EC 5.4.99.-)(Dyskerin)(Nucleolar protein family A member 4)(snoRNP protein DKC1)(Nopp140-associated protein of 57 kDa)(Nucleolar protein NAP57)"	0.5226	48	15	0.6326	50	13	0.4381	44	15	0.5953	55	15	-0.1925	0.980235	0.362063	1.0465	0.987425	0.954487	1.61128	0.97249	0.491449	1.08838	0.966012	0.467782	1.10448	1.08994	0.00977891	1.06377	1.08482	0.736686	1.68128	0.961919	0.421297	1.10575	0.924593	0.313383	1.17446	1.01784	0.662515	1.08877	1.0739	0.743843	1.59724	1.06347	0.364811	1.15133
ENSMUSP00000021052	ENSMUSG00000078619	Smarcd2	Q99JR8 "SWI/SNF-related matrix-associated actin-dependent regulator of chromatin subfamily D member 2 (60 kDa BRG-1/Brm-associated factor subunit B)(BRG1-associated factor 60B)(BAF60B)"	0.5556	50	10	0.5104	47	11	0.3368	31	6	0.5217	51	7	-0.4475	1.00854	0.746469	1.05939	0.885376	0.308216	1.28742	0.907974	0.230844	1.19962	0.922682	0.320128	1.19927	1.01603	0.718342	1.10145	0.915055	0.489133	1.31709	0.888513	0.124592	1.17922	0.930873	0.267105	1.15407	1.11817	0.232595	1.21824	1.07317	0.572455	1.30945	1.06564	0.308669	1.1552
ENSMUSP00000026289	ENSMUSG00000025260	Hsd17b10	O08756 "3-hydroxyacyl-CoA dehydrogenase type-2 (EC 1.1.1.35)(3-hydroxyacyl-CoA dehydrogenase type II)(Type II HADH)(3-hydroxy-2-methylbutyryl-CoA dehydrogenase)(EC 1.1.1.178)(17-beta-hydroxysteroid dehydrogenase 10)(17-beta-HSD 10)(Mitochondrial ribonucleas /.../otein 2)(Mitochondrial RNase P protein 2)(Endoplasmic reticulum-associated amyloid beta-peptide-binding protein)"	0.7816	43	9	0.7318	31	9	0.5756	18	6	0.7417	26	5	0.1775	0.995621	0.772129	1.03436	0.909659	0.808837	2.39442	1.06739	0.522649	1.27641	1.07062	0.471139	1.26908	0.971372	0.486322	1.09612	1.14912	0.658501	2.01058	1.14842	0.247861	1.31268	1.03148	0.087089	1.03889	0.831287	0.0204492	1.15934	0.913711	0.851427	2.93205	1.00282	0.980579	1.32723
ENSMUSP00000105178	ENSMUSG00000020290	Xpo1	Q6P5F9 "Exportin-1 (Exp1)(Chromosome region maintenance 1 protein homolog)"	0.3912	68	13	0.3221	51	7	0.282	48	8	0.3501	64	6	0.1375	0.990919	0.766044	1.06748	0.776576	0.168605	1.48491	1.10511	0.0218967	1.08389	1.0877	0.329713	1.22169	1.00586	0.799943	1.05033	0.719871	0.148238	1.62397	1.15986	0.00756799	1.09919	1.04911	0.620462	1.26328	1.08353	0.0804408	1.09588	0.618614	0.123843	1.92892	1.13956	0.0177895	1.10548
ENSMUSP00000123088	ENSMUSG00000027201	Gm9833	NP_001155889.1 "myelin expression factor 2 isoform 1 "	0.5685	61	12	0.6379	77	15	0.4247	44	5	0.5398	58	8	-0.175	0.993536	0.8576	1.0808	0.973257	0.862981	1.39204	0.981459	0.508284	1.07423	0.960721	0.514885	1.14818	1.00283	0.91491	1.05852	1.0074	0.960467	1.36795	0.968854	0.61885	1.1772	0.969676	0.213711	1.05469	0.880904	0.031664	1.12013	1.12834	0.486113	1.43626	0.948438	0.726057	1.47833
ENSMUSP00000080266	ENSMUSG00000033813	Tcea1	P10711 "Transcription elongation factor A protein 1 (Transcription elongation factor S-II protein 1)(Transcription elongation factor TFIIS.o)"	0.598	36	13	0.4452	34	11	0.5249	30	6	0.5116	30	9	0.1625	1.12934	0.00140487	1.06634	0.800248	0.691374	3.36948	1.03828	0.670914	1.23885	1.03712	0.371389	1.09282	1.06615	0.00260311	1.03757	0.819969	0.713515	3.22433	1.04627	0.449196	1.15224	0.989245	0.703669	1.06528	1.18356	0.000439984	1.07966	0.882166	0.826229	3.45369	1.14174	0.192934	1.25433
ENSMUSP00000042602	ENSMUSG00000035960	Apex1	P28352 "DNA-(apurinic or apyrimidinic site) lyase (EC 4.2.99.18)(Apurinic-apyrimidinic endonuclease 1)(AP endonuclease 1)(APEX nuclease)(APEN)"	0.7792	34	10	0.7035	33	9	0.53	24	8	0.7539	39	8	-0.5475	0.965968	0.588117	1.14966	0.783931	0.655231	3.3557	0.970755	0.475996	1.0977	0.787264	0.0104098	1.17708	0.867764	0.0189715	1.11899	0.775259	0.617763	3.09841	0.931887	0.161405	1.11244	0.757262	0.0186753	1.24091	0.878258	0.0818166	1.16174	0.817841	0.681037	2.96661	1.00142	0.993144	1.4593
ENSMUSP00000096734	ENSMUSG00000025369	Smarcc2	Q3UID0 "Putative uncharacterized protein "	0.4912	82	10				0.3867	71	8				-0.605	0.934161	6.15004e-05	1.02217				0.89035	0.0401463	1.11544				0.974715	0.545654	1.09665				0.89976	0.0570953	1.11609				0.887934	0.326293	1.29561				0.891437	0.233981	1.23205
ENSMUSP00000101210	ENSMUSG00000040675	Mthfd1l	Q3V3R1 "Monofunctional C1-tetrahydrofolate synthase, mitochondrial Precursor (EC 6.3.4.3)(Formyltetrahydrofolate synthetase)"	0.3359	54	9	0.3887	42	4	0.2412	40	3	0.3486	58	3	-0.37	0.920083	0.0200863	1.06863	0.828354	0.546225	2.41919	0.92894	0.0576888	1.08293	1.02685	0.664625	1.2541	0.934633	0.164605	1.10728	0.971562	0.902995	1.99965	1.04695	0.584259	1.35713	1.11355	0.452217	1.64837	0.931145	0.0267983	1.06267	0.698133	0.226971	2.12687	0.824921	0.0174978	1.11741
ENSMUSP00000033087	ENSMUSG00000003868	Ruvbl2	Q9WTM5 "RuvB-like 2 (EC 3.6.1.-)(p47 protein)"	0.6415	51	14	0.8013	59	14	0.4881	27	10	0.6674	52	9	-0.0175	1.02175	0.220567	1.03677	0.906132	0.295811	1.21587	1.03382	0.470911	1.10513	0.990932	0.881494	1.14624	1.03819	0.120606	1.04994	0.955514	0.62186	1.21477	1.03048	0.47892	1.09629	0.995532	0.923465	1.10977	1.09322	0.145488	1.13238	0.997148	0.980958	1.2886	1.12366	0.489813	1.44238
ENSMUSP00000077183	ENSMUSG00000024613	Tcof1	O08784 "Treacle protein (Treacher Collins syndrome protein homolog)"	0.4023	84	13	0.5235	100	25	0.364	73	10	0.3129	67	12	0.6325	1.06511	0.0498708	1.06507	1.21663	0.148316	1.31124	1.06903	0.282033	1.14106	1.1999	0.00131153	1.09839	1.15686	8.43311e-05	1.05624	1.22284	0.124168	1.29771	1.16045	0.0539663	1.16409	1.21112	0.00136014	1.10422	1.42013	1.23417e-05	1.11352	1.40521	0.0182291	1.31932	1.22226	0.0135453	1.15986
ENSMUSP00000104466	ENSMUSG00000056851	Pcbp2	Q61990 "Poly(rC)-binding protein 2 (Alpha-CP2)(Putative heterogeneous nuclear ribonucleoprotein X)(hnRNP X)(CTBP)(CBP)"	0.7674	61	9				0.6193	35	5				-0.015	1.0758	0.243249	1.14309				0.945249	0.243548	1.12118				1.00244	0.963832	1.12778				0.938233	0.144161	1.10259				1.03111	0.538191	1.11611				1.07602	0.378564	1.22829
ENSMUSP00000101858	ENSMUSG00000030795	Fus	P56959 "RNA-binding protein FUS (Protein pigpen)"	0.6042	73	5	0.5502	69	7	0.5077	46	5	0.5154	66	7	-0.0325	0.954434	0.322301	1.12159	1.10135	0.896062	5.65974	1.03893	0.326672	1.09958	0.937654	0.0903992	1.08127	1.02893	0.690712	1.20325	1.12878	0.856799	4.82397	1.0419	0.119923	1.05949	0.951307	0.205473	1.08984	1.2164	0.129228	1.33003	1.25329	0.745325	5.07384	1.15442	0.0303911	1.12906
ENSMUSP00000048337	ENSMUSG00000041057	Wdr43	Q6ZQL4 "WD repeat-containing protein 43 "	0.4003	40	14	0.4712	38	14	0.452	54	12	0.5332	58	17	0.1375	1.062	0.0435555	1.05984	0.776492	0.18207	1.47341	1.04383	0.200762	1.07184	1.06756	0.0359028	1.06237	1.18753	0.000248607	1.07728	0.777071	0.186033	1.47727	1.07387	0.036263	1.06802	1.07315	0.0267158	1.06327	0.990497	0.827735	1.09734	0.734914	0.18992	1.61769	1.00308	0.952367	1.11707
ENSMUSP00000100581	ENSMUSG00000063954	Hist2h2aa2	Q6GSS7 "Histone H2A type 2-A (Histone H2A.2)(H2a-614)(H2a-615)"	0.9154	244	1	0.9462	288	5							0.505	1.00342			6.42931	0.0765219	8.81415							0.751179			6.41798	0.0610583	7.36775							1.21196			7.51406	0.0569646	8.26838
ENSMUSP00000081239	ENSMUSG00000066037	Hnrnpr	A2AW40;A2AW41;Q3U8W9;Q3UKV5;Q3UMT8;Q3UZI0;Q8BL32;Q8VHM5;Q99KG1;Q9CT37 "Heterogeneous nuclear ribonucleoprotein R Fragment ";"Heterogeneous nuclear ribonucleoprotein R Fragment ";"Putative uncharacterized protein ";"Putative uncharacterized protein Fragment ";"Putative uncharacterized protein ";"Putative uncharacterized protein Fragment ";"Putative uncharacterized protein Fragment ";"Heterogeneous…	0.6266	94	13	0.6408	84	11	0.5744	59	7	0.5253	85	7	-0.51	0.946242	0.00643268	1.03725	0.812632	0.268023	1.48308	0.961556	0.536653	1.15768	0.923473	0.193913	1.14248	0.967494	0.217305	1.05686	0.838694	0.307958	1.44029	0.964961	0.12759	1.05062	0.864265	0.097088	1.19926	0.93091	0.497844	1.25002	0.848828	0.388737	1.49969	1.01416	0.855911	1.19901
ENSMUSP00000039110	ENSMUSG00000036371	Serbp1	Q9CY58 "Plasminogen activator inhibitor 1 RNA-binding protein (PAI1 RNA-binding protein 1)(PAI-RBP1)(SERPINE1 mRNA-binding protein 1)"	0.7125	56	11	0.5577	43	6	0.457	32	7	0.5749	56	5	0.3375	1.09141	0.00468514	1.0553	0.879345	0.732839	2.49846	1.14697	0.0061227	1.08456	1.05817	0.364643	1.16603	0.989671	0.630551	1.04773	0.940712	0.87667	2.61742	1.22109	0.00169836	1.09514	1.17972	0.087705	1.22626	1.10192	0.0108163	1.07169	1.00748	0.982663	2.31304	1.12822	0.00772944	1.07805
ENSMUSP00000085316	ENSMUSG00000051149	Adnp	Q9Z103 "Activity-dependent neuroprotector homeobox protein (Activity-dependent neuroprotective protein)"	0.324	54	10	0.4314	62	16	0.1986	40	10	0.3475	56	8	0.0075	1.00981	0.640598	1.04675	1.04848	0.725461	1.32569	0.988035	0.776942	1.09775	0.990229	0.795663	1.09015	1.03909	0.241488	1.07162	1.12868	0.288602	1.26423	1.01326	0.718288	1.08331	1.04079	0.50969	1.14584	1.1515	0.00135069	1.07235	1.2366	0.123068	1.31912	1.0586	0.422815	1.16579
ENSMUSP00000028599	ENSMUSG00000027176	Cstf3	Q99LI7 "Cleavage stimulation factor subunit 3 (Cleavage stimulation factor 77 kDa subunit)(CSTF 77 kDa subunit)(CstF-77)(CF-1 77 kDa subunit)"	0.523	57	9	0.576	49	14	0.325	32	7	0.5425	61	8	0.2325	1.04633	0.452061	1.14124	0.929722	0.825372	2.01197	1.03345	0.484735	1.11423	1.08092	0.0720865	1.09083	1.08403	0.0977387	1.10435	0.8785	0.678221	1.93347	1.00881	0.814743	1.09165	1.0471	0.573493	1.20248	0.785325	0.0954219	1.34292	0.608334	0.161971	2.06276	1.01287	0.810698	1.13315
ENSMUSP00000119603	ENSMUSG00000038845	1700071K01Rik	Q3V2K0;Q5SQG5 "MCG48927Putative uncharacterized proteinRIKEN cDNA 1700071K01 gene ;;";"Prohibitin Fragment "	0.7684	35	10	0.7757	47	15	0.7316	23	4	0.7941	39	6	0.835	1.1075	0.018856	1.08353	1.39788	0.0022311	1.21229	1.23871	0.116465	1.36521	1.7596	0.0205111	1.54457	1.03668	0.460578	1.11312	1.13043	0.142995	1.18465	1.27583	0.0266857	1.20954	1.4055	0.0144163	1.26915	1.05086	0.219116	1.08958	0.87072	0.360595	1.36912	1.12391	0.323301	1.37055
ENSMUSP00000064557	ENSMUSG00000056201	Cfl1	Q9CX22 "Putative uncharacterized protein "	0.6211	37	12	0.6123	34	11	0.7137	26	11	0.674	27	8	-0.89	0.68636	0.000193634	1.16337	0.677656	0.412486	2.75604	0.88644	0.000426841	1.05345	0.793619	7.58643e-05	1.06866	0.530012	2.6474e-06	1.17236	0.716495	0.458499	2.62037	0.85247	3.26266e-05	1.0513	0.764264	5.38966e-05	1.07599	1.01223	0.878174	1.18594	1.12516	0.809883	2.89678	0.919775	0.135801	1.1217
ENSMUSP00000110995	ENSMUSG00000022881	Rfc4	Q3UI84 "Putative uncharacterized protein "	0.5797	40	10	0.5649	38	14	0.5055	25	8	0.7335	44	10	0.2975	1.09865	0.000197333	1.03598	1.35036	0.0584619	1.3672	0.993012	0.880516	1.11224	0.987369	0.730491	1.08427	1.11793	0.0033775	1.066	1.39018	0.050726	1.39179	1.00142	0.968249	1.08489	0.995982	0.931633	1.10873	1.01122	0.885663	1.18605	1.47298	0.110466	1.62968	0.947156	0.376155	1.14554
ENSMUSP00000106278	ENSMUSG00000043909	Trp53bp1	P70399 "Tumor suppressor p53-binding protein 1 (p53-binding protein 1)(p53BP1)(53BP1)"	0.321	103	11	0.3017	67	10	0.2291	75	4	0.2483	77	9	0.07	0.954966	0.22513	1.08265	0.987975	0.8871	1.20606	1.22274	0.351063	1.78752	0.974189	0.788682	1.24306	0.941035	0.0365423	1.05774	0.999823	0.998392	1.2185	1.00948	0.931418	1.37856	0.971392	0.773463	1.25205	1.07429	0.00511369	1.04577	1.08817	0.290592	1.18558	1.13691	0.468457	1.63755
ENSMUSP00000079356	ENSMUSG00000058773	Hist1h1b	P43276 "Histone H1.5 (H1 VAR.5)(H1b)"	0.8072	73	10	0.852	102	12	0.87	79	8	0.8161	68	7	-0.0575	0.891755	0.00849844	1.08038	1.66346	0.426504	3.88253	0.970251	0.320864	1.06915	0.974469	0.681613	1.15822	1.18027	0.0162947	1.13566	1.40517	0.583408	3.76257	0.958877	0.209552	1.07452	0.953581	0.323734	1.11427	0.92981	0.355757	1.18424	1.64124	0.443262	3.93997	1.0952	0.00922058	1.06228
ENSMUSP00000027495	ENSMUSG00000026276	Sept2	P42208 "Septin-2 (Neural precursor cell expressed developmentally down-regulated protein 5)(NEDD-5)"	0.6454	36	9	0.5817	34	9	0.4681	24	6	0.4709	31	7	0.0625	0.99597	0.775944	1.03213	0.916905	0.520279	1.34652	1.01347	0.627379	1.06881	1.05915	0.187889	1.09928	0.941608	0.17042	1.09648	1.00514	0.969687	1.35167	1.04239	0.283444	1.09292	1.0397	0.239294	1.07566	0.987589	0.848023	1.15661	1.18163	0.172371	1.29281	1.14658	0.11027	1.1989
ENSMUSP00000086626	ENSMUSG00000001924	Uba1	Q02053 "Ubiquitin-like modifier-activating enzyme 1 (Ubiquitin-activating enzyme E1)(Ubiquitin-like modifier-activating enzyme 1 X)(Ubiquitin-activating enzyme E1 X)"	0.3573	51	10	0.5047	64	16	0.2618	43	2	0.3251	50	6	-0.0625	0.975831	0.31297	1.05314	1.0533	0.46506	1.15905	0.984182	0.0988708	1.03223	0.989155	0.929546	1.35198	0.794309	0.000846844	1.11215	0.940077	0.349097	1.14662	1.0485	0.805552	6.74239	0.941803	0.521776	1.25094	0.918477	0.491685	1.30782	0.837728	0.0867959	1.22902	0.988418	0.945241	5.56559
ENSMUSP00000026122	ENSMUSG00000025130	P4hb	P09103 "Protein disulfide-isomerase Precursor (PDI)(EC 5.3.4.1)(Prolyl 4-hydroxylase subunit beta)(Cellular thyroid hormone-binding protein)(p55)(Endoplasmic reticulum resident protein 59)(ER protein 59)(ERp59)"	0.5835	45	13	0.6739	48	16	0.2947	22	5	0.4106	31	1	-0.555	0.891559	0.00797419	1.08192	0.825627	0.00239668	1.11856	0.973756	0.594543	1.13637	0.919907			0.635976	3.278e-05	1.16589	0.768507	0.000397204	1.1318	0.941112	0.0418121	1.0587	0.924627			1.16005	0.104422	1.20219	0.61102	0.058673	1.67033	0.984885	0.873583	1.28319
ENSMUSP00000021807	ENSMUSG00000021377	Dek	Q7TNV0 "Protein DEK "	0.5368	53	17	0.5947	61	17	0.6605	57	12	0.6421	62	11	0.0375	1.05353	0.329612	1.11622	0.705879	0.585543	3.76899	1.05539	0.283046	1.11085	1.02052	0.550373	1.07599	1.00431	0.892387	1.06859	0.761895	0.674224	3.8437	1.03555	0.385621	1.08882	1.01554	0.722323	1.09852	1.01449	0.898422	1.26515	0.689623	0.599604	4.35319	1.05313	0.34934	1.12362
ENSMUSP00000095287	ENSMUSG00000073640	AC149589.2	AC149589.2 P61358 "60S ribosomal protein L27 "	0.9118	37	8	0.8309	33	10	0.7941	26	7	0.75	28	9	0.48	1.14382	0.035271	1.12985	1.02887	0.942097	2.36762	1.0988	0.170465	1.15959	1.04257	0.302483	1.09116	1.44036	0.000169168	1.12631	1.16568	0.709466	2.46364	1.11794	0.103684	1.15292	1.11787	0.00761678	1.07528	1.24198	0.00264219	1.11928	1.14964	0.732592	2.44707	1.22971	0.0129425	1.15589
ENSMUSP00000028382	ENSMUSG00000026999	Nup35	Q8R4R6 "Nucleoporin NUP53 (Nuclear pore complex protein Nup53)(Nucleoporin Nup35)(35 kDa nucleoporin)(Mitotic phosphoprotein 44)(MP-44)"	0.48	22	8	0.6677	38	9	0.6154	23	9	0.6831	33	11	0.27	1.02451	0.313771	1.05418	1.03279	0.845761	1.44811	1.07279	0.0231782	1.05956	1.02154	0.464526	1.06441	1.06448	0.0579237	1.06742	0.989595	0.945911	1.41137	1.0952	0.0601868	1.10063	1.05259	0.102745	1.06565	1.12637	0.0371288	1.11583	1.02435	0.861208	1.35972	1.13193	0.0320429	1.11659
ENSMUSP00000079228	ENSMUSG00000061479	Snrpa	Q62189 "U1 small nuclear ribonucleoprotein A (U1 snRNP A)(U1-A)(U1A)"	0.7596	40	8	0.5749	40	9	0.5296	33	5	0.5679	32	6	0.1725	0.959853	0.467697	1.13452	1.41211	0.355201	2.25005	0.988258	0.92088	1.36356	1.01815	0.596336	1.08525	1.07793	0.47831	1.26741	1.34709	0.282477	1.81532	1.01082	0.932087	1.38987	1.0322	0.537112	1.13091	0.802666	0.209758	1.45709	1.39207	0.324443	2.09216	1.14884	0.42499	1.54349
ENSMUSP00000089948	ENSMUSG00000035478	Mbd3	Q9Z2D8 "Methyl-CpG-binding domain protein 3 (Methyl-CpG-binding protein MBD3)"	0.6632	41	7	0.5789	28	8	0.5552	25	10	0.6105	43	8	-0.4625	0.958372	0.172409	1.06949	0.906552	0.125928	1.14289	0.954779	0.211242	1.08087	0.896136	0.0527653	1.11785	0.975851	0.391504	1.06694	0.898989	0.211999	1.20125	0.93728	0.0528822	1.06798	0.918577	0.114378	1.11784	1.05737	0.622546	1.30106	0.990239	0.942785	1.36596	1.12007	0.0203459	1.09554
ENSMUSP00000032326	ENSMUSG00000030204	Ddx47	Q9CWX9 "Probable ATP-dependent RNA helicase DDX47 (EC 3.6.1.-)(DEAD box protein 47)"	0.4044	39	8	0.3429	26	5	0.4132	29	7	0.5341	42	6	0.66	1.0956	0.210239	1.16946	1.26017	0.588495	2.98281	1.15283	0.0242662	1.12336	1.06093	0.561662	1.27735	1.14619	0.0632734	1.15761	1.15436	0.713474	2.74721	1.1434	0.0323218	1.12556	1.11911	0.229891	1.23572	1.09894	0.619252	1.53615	1.22666	0.62705	2.94267	1.108	0.656067	1.70891
ENSMUSP00000043123	ENSMUSG00000037364	Srrt	Q99MR6 "Serrate RNA effector molecule homolog (Arsenite-resistance protein 2)"	0.4309	82	15	0.4446	69	17	0.4617	74	15	0.52	99	15	-0.165	0.947614	0.0677102	1.06002	1.00103	0.994854	1.39582	1.01991	0.615169	1.08571	0.949739	0.202154	1.08617	0.992876	0.866209	1.09349	0.964524	0.831961	1.42624	1.01845	0.634799	1.0841	0.940833	0.146964	1.08894	1.07011	0.149064	1.09988	0.97424	0.893392	1.50131	1.06263	0.314164	1.13293
ENSMUSP00000113388	ENSMUSG00000034218	Atm	Q62388 "Serine-protein kinase ATM (EC 2.7.11.1)(Ataxia telangiectasia mutated homolog)(A-T mutated homolog)"	0.2785	145	11	0.2524	136	9	0.1973	89	4	0.2903	180	7	-0.0725	1.03689	0.324213	1.08096	1.0503	0.538431	1.19255	0.904429	0.174499	1.19766	0.998536	0.985069	1.20179	1.04411	0.323088	1.09694	1.05672	0.510672	1.203	0.967557	0.649834	1.23221	0.980629	0.863422	1.32015	1.03176	0.69517	1.18853	1.0053	0.967843	1.34093	0.894875	0.266085	1.29595
ENSMUSP00000062996	ENSMUSG00000021218	Gdi2	Q61598 "Rab GDP dissociation inhibitor beta (Rab GDI beta)(Guanosine diphosphate dissociation inhibitor 2)(GDI-2)(GDI-3)"	0.4562	36	9	0.6921	47	12	0.4474	30	10	0.5191	41	4	0.2	0.911704	0.00702428	1.06107	1.52571	0.373013	2.72183	0.987463	0.748336	1.09008	1.06621	0.252772	1.15541	0.7031	8.84593e-05	1.11864	1.26432	0.603156	2.62345	0.885028	0.0178786	1.10031	0.893242	0.156933	1.21075	0.799001	0.0458505	1.24498	0.955396	0.93112	3.11307	0.875785	0.0612008	1.15064
ENSMUSP00000105435	ENSMUSG00000005481	Ddx39	Q8VDW0 "ATP-dependent RNA helicase DDX39 (EC 3.6.1.-)(DEAD box protein 39)"	0.7307	103	9	0.6183	83	5	0.7049	76	6	0.7728	72	7	-0.1	1.0537	0.62126	1.26461	0.455769	0.218834	4.4686	1.03972	0.0173757	1.02907	0.990968	0.866646	1.13506	1.16023	0.0671045	1.1757	0.544895	0.350851	4.93971	1.00727	0.622425	1.03618	0.95657	0.446591	1.14274	0.756737	0.0926409	1.40027	0.251686	0.0855387	5.39574	0.873463	0.232776	1.29213
ENSMUSP00000099658	ENSMUSG00000057236	Rbbp4	Q60972 "Histone-binding protein RBBP4 (Retinoblastoma-binding protein 4)(RBBP-4)(Retinoblastoma-binding protein p48)(Chromatin assembly factor 1 subunit C)(CAF-1 subunit C)(Chromatin assembly factor I p48 subunit)(CAF-I 48 kDa subunit)(CAF-I p48)(Nucleosome /.../eling factor subunit RBAP48)"	0.5929	43	6	0.4306	33	5	0.4259	33	2	0.5741	37	4	-0.59	0.96964	0.583884	1.14508	0.765393	0.0708031	1.35462	0.934289	0.156566	1.24207	0.883796	0.0762394	1.15915	0.984107	0.68177	1.09934	0.884957	0.496287	1.57436	0.908653	0.113052	1.24414	0.845643	0.0685256	1.21087	1.01809	0.87735	1.32832	0.800287	0.48547	2.238	1.01274	0.737124	1.44365
ENSMUSP00000082101	ENSMUSG00000021115	Vrk1	Q80X41 "Serine/threonine-protein kinase VRK1 (EC 2.7.11.1)(Vaccinia-related kinase 1)(Serine/threonine-protein kinase 51PK)"	0.5962	47	10	0.7476	54	14	0.5913	49	9	0.6274	45	10	0.005	1.06488	0.0215212	1.05255	0.993606	0.985353	2.09573	1.0096	0.758465	1.07167	0.951963	0.128301	1.06875	1.14506	0.00546458	1.08801	0.930481	0.831309	2.04635	1.00135	0.944504	1.04433	0.996823	0.923776	1.07589	1.18883	0.359418	1.49952	1.09061	0.804893	2.10245	1.10127	0.0497141	1.1011
ENSMUSP00000106519	ENSMUSG00000060126	Tpt1	P63028 "Translationally-controlled tumor protein (TCTP)(p23)(21 kDa polypeptide)(p21)"	0.8953	37	6	0.7849	25	6	0.5756	18	6	0.6977	20	5	-0.8375	0.771057	0.067761	1.33335	0.648465	0.41233	3.4757	0.923336	0.000702103	1.02804	0.831639	0.000504868	1.05104	0.629206	0.00536	1.28877	0.576215	0.340926	3.84648	0.873821	0.00448724	1.07339	0.749179	0.000463994	1.07929	0.658233	0.023292	1.39545	0.398938	0.139249	3.8368	0.936612	0.241416	1.13511
ENSMUSP00000074238	ENSMUSG00000020358	Hnrnpab	Q99020 "Heterogeneous nuclear ribonucleoprotein A/B (hnRNP A/B)(CArG-binding factor-A)(CBF-A)"	0.6561	65	13	0.7333	89	21	0.6667	45	9	0.6526	48	7	0.6325	1.07457	0.251094	1.13877	1.47872	0.260156	2.02208	1.04077	0.112791	1.0531	1.1422	0.0242427	1.11485	1.07414	0.129753	1.10054	1.46434	0.257992	1.98044	1.00864	0.745294	1.06074	1.0316	0.620201	1.15692	0.911962	0.532733	1.36701	1.5471	0.161571	1.87211	1.06691	0.17404	1.10528
ENSMUSP00000087481	ENSMUSG00000041408	Wapal	B7ZP47;D3Z222 "Wapal protein ";"Putative uncharacterized protein Wapal "	0.3015	58	8	0.4	54	3	0.2471	42	7	0.2772	60	7	-0.4675	0.923198	0.0876277	1.09993	0.910787	0.611855	1.96423	0.932882	0.0211949	1.05643	0.956488	0.415129	1.13245	0.926423	0.248399	1.15438	0.930866	0.232688	1.19982	0.937505	0.231367	1.12591	0.939365	0.22581	1.12009	0.912222	0.443829	1.30705	0.969686	0.713575	2.24762	0.991672	0.908889	1.18703
ENSMUSP00000025831	ENSMUSG00000052085	Dock8	Q8C147 "Dedicator of cytokinesis protein 8 "	0.2581	97	10	0.3629	95	10	0.2019	65	4	0.2724	119	9	-0.7375	0.934284	0.144782	1.10108	0.758862	0.057188	1.33194	0.874022	0.311794	1.42347	0.820922	0.000103158	1.0663	0.87751	0.026441	1.11796	0.768433	0.094012	1.37677	0.951218	0.572043	1.28614	0.847687	0.00837673	1.11588	0.867632	0.0524516	1.1547	0.724332	0.122852	1.53908	0.986088	0.81193	1.18731
ENSMUSP00000103977	ENSMUSG00000028207	Asph	A2AL85;Q8BQK0;Q8CBM2;Q9EQ69 "Aspartate-beta-hydroxylase ";"Putative uncharacterized protein ";"Aspartate-beta-hydroxylasePutative uncharacterized protein ;";"Aspartyl beta-hydroxylase Fragment "	0.3862	49	11	0.4124	54	15	0.1917	27	3	0.4152	46	4	0.35	0.995481	0.916817	1.09879	0.93099	0.663995	1.4129	1.37672	0.437857	4.18344	1.12077	0.596471	1.84878	0.978499	0.372645	1.05326	1.05288	0.730155	1.36898	1.48202	0.377457	4.50295	1.17544	0.531271	2.07283	0.744948	0.0198208	1.26733	0.793108	0.324949	1.62802	0.94627	0.537466	1.38003
ENSMUSP00000082682	ENSMUSG00000066551	Hmgb1	P63158 "High mobility group protein B1 (High mobility group protein 1)(HMG-1)"	0.6884	73	10	0.7163	79	11	0.6884	63	9	0.6837	64	8	0.1475	0.976246	0.752802	1.1823	1.11077	0.808892	2.5663	0.994875	0.920432	1.1218	1.03983	0.49624	1.13738	0.883011	0.220942	1.23859	1.03453	0.928972	2.28755	0.908772	0.115594	1.13314	0.88241	0.051311	1.13435	0.784643	0.00858906	1.17821	1.06367	0.877457	2.38535	1.06509	0.556237	1.26722
ENSMUSP00000036277	ENSMUSG00000037461	Ints7	Q7TQK1 "Integrator complex subunit 7 (Int7)"	0.2961	56	11	0.381	52	11	0.2961	45	5	0.3509	53	6	-0.425	0.995179	0.922271	1.11362	0.803754	0.166372	1.38552	0.937809	0.447831	1.23617	0.956608	0.132392	1.06555	1.03075	0.485181	1.09758	0.856459	0.277717	1.35085	0.936105	0.324394	1.17734	0.930935	0.0624169	1.08004	0.987665	0.841965	1.14469	0.878648	0.403972	1.39205	1.07251	0.539209	1.33615
ENSMUSP00000111415	ENSMUSG00000022789	Dnm1l	Q8K1M6 "Dynamin-1-like protein (EC 3.6.5.5)(Dynamin-related protein 1)(Dynamin family member proline-rich carboxyl-terminal domain less)(Dymple)"	0.5539	56	14	0.4902	43	12	0.2109	33	6	0.4846	62	6	-0.6525	0.906609	0.096086	1.12559	0.821345	0.160869	1.33391	0.879017	0.347016	1.37647	0.938119	0.335321	1.16663	0.745195	6.25604e-06	1.08787	0.816652	0.113754	1.29624	0.760005	0.116152	1.45024	0.743318	0.0157203	1.23674	0.908019	0.0648648	1.10887	0.792294	0.209125	1.4683	0.78254	0.135124	1.42489
ENSMUSP00000031383	ENSMUSG00000029430	Ran	P62827 "GTP-binding nuclear protein Ran (GTPase Ran)(Ras-related nuclear protein)(Ras-like protein TC4)"	0.8565	41	8	0.8843	54	11	0.6852	35	10	0.625	34	5	-0.3725	0.928057	0.174502	1.12395	0.805916	0.544858	2.15338	0.994827	0.89443	1.08975	0.973476	0.556343	1.12345	0.947175	0.477147	1.18639	0.934574	0.838971	2.06021	0.9579	0.177631	1.06879	0.908433	0.159059	1.16682	1.08492	0.264495	1.17226	0.884413	0.754815	2.37002	1.07941	0.129474	1.10912
ENSMUSP00000124382	ENSMUSG00000022710	Usp7	Q3THF6 "Putative uncharacterized protein Fragment "	0.3762	54	17	0.2905	38	12	0.3037	45	8	0.4606	77	15	-0.26	1.02736	0.317281	1.057	0.846742	0.496303	1.6827	1.01792	0.626707	1.08613	0.886868	0.327908	1.28922	1.03902	0.296167	1.07803	0.885182	0.647433	1.76997	1.04624	0.0835027	1.05443	0.875236	0.250235	1.26909	0.983825	0.884078	1.26283	0.890367	0.587583	1.58681	1.04772	0.78522	1.47595
ENSMUSP00000020099	ENSMUSG00000019942	Cdk1	P11440 "Cell division control protein 2 homolog (EC 2.7.11.22)(EC 2.7.11.23)(p34 protein kinase)(Cyclin-dependent kinase 1)(CDK1)"	0.6633	35	10	0.5455	27	9	0.5185	29	7	0.532	29	7	-0.1025	0.929452	0.0197267	1.06022	0.750883	0.0406417	1.31115	1.05531	0.0984733	1.06974	1.04393	0.312599	1.10015	0.90603	0.00317537	1.05759	0.734429	0.0024589	1.17796	0.964394	0.138827	1.05337	0.970518	0.45545	1.09614	0.927542	0.0370484	1.07206	0.700871	0.0332195	1.37594	0.947171	0.637915	1.30744
ENSMUSP00000031092	ENSMUSG00000029191	Rfc1	P35601 "Replication factor C subunit 1 (Activator 1 subunit 1)(Replication factor C large subunit)(Replication factor C 140 kDa subunit)(RF-C 140 kDa subunit)(RFC140)(Activator 1 140 kDa subunit)(A1 140 kDa subunit)(Activator 1 large subunit)(A1-P145)(Diffe /.../tion-specific element-binding protein)(ISRE-binding protein)"	0.4067	76	11	0.3908	71	15	0.336	66	10	0.3935	78	11	0.3175	1.03905	0.499772	1.12963	1.06004	0.629889	1.28896	1.03394	0.540705	1.12609	1.05228	0.576786	1.22026	1.07132	0.0740573	1.07999	1.03698	0.796248	1.34442	1.02419	0.63894	1.1178	1.01722	0.858562	1.23131	1.03929	0.599296	1.17147	1.1117	0.360741	1.27174	1.02461	0.660704	1.12881
ENSMUSP00000033683	ENSMUSG00000031320	Rps4x	P62702 "40S ribosomal protein S4, X isoform "	0.8175	47	12	0.7224	45	14	0.597	38	10	0.749	52	12	0.7625	1.08888	0.103818	1.11147	2.16373	0.136228	2.8566	1.14325	0.00617473	1.08894	1.11051	0.0503497	1.11072	1.00057	0.989584	1.09775	2.68008	0.0694633	2.9338	1.25885	1.44328e-05	1.06366	1.20212	0.00943276	1.1378	1.02158	0.677756	1.1164	2.46215	0.0906312	2.90044	1.03887	0.645864	1.19897
ENSMUSP00000003459	ENSMUSG00000020437	Myo1g	Q5SUA5 "Myosin-Ig "	0.4268	71	9	0.502	69	9	0.2813	37	5	0.3994	76	6	0.265	0.9316	0.157622	1.11049	0.958029	0.616355	1.2089	1.32854	0.219329	1.71936	1.11329	0.437362	1.38688	1.19327	0.0108187	1.13132	1.33167	0.0687906	1.36934	1.40441	0.176187	1.7764	1.1846	0.28254	1.4359	1.0702	0.563172	1.29621	1.11316	0.423114	1.34025	1.12296	0.713979	2.26592
ENSMUSP00000027797	ENSMUSG00000026516	Nvl	Q9DBY8 "Nuclear valosin-containing protein-like (Nuclear VCP-like protein)(NVLp)"	0.414	67	11	0.552	63	12	0.4	42	8	0.448	68	7	0.565	1.10423	0.0630152	1.11142	1.2787	0.225956	1.5288	1.05152	0.292643	1.11007	1.05476	0.219821	1.09992	1.13124	0.0204576	1.10504	1.39471	0.0897427	1.48376	1.11824	0.124099	1.16331	1.03769	0.380014	1.10028	1.07511	0.182304	1.11916	1.44805	0.0963595	1.56748	0.894874	0.311109	1.27204
ENSMUSP00000039134	ENSMUSG00000036270	Edc4	Q3UJB9 "Enhancer of mRNA-decapping protein 4 "	0.3165	77	9	0.3101	66	11	0.1572	29	2	0.2747	70	4	-0.025	0.869825	0.00177803	1.07258	0.913177	0.301756	1.20423	1.0265	0.84163	3.6997	1.1128	0.125789	1.17522	0.873857	0.00126738	1.06617	0.999387	0.992866	1.16097	1.12236	0.308017	2.16131	1.08429	0.0177012	1.05571	1.05404	0.21923	1.09531	1.22167	0.018336	1.17176	1.00348	0.95584	1.88638
ENSMUSP00000007980	ENSMUSG00000007836	Hnrnpa0	Q9CX86 "Putative uncharacterized protein "	0.7836	63	7	0.6459	59	8	0.7836	43	5	0.7738	54	8	-0.08	0.95147	0.282817	1.10871	0.892332	0.704658	1.97822	1.01146	0.9334	1.42701	1.0359	0.89326	1.82121	0.992117	0.902771	1.16414	1.0167	0.946924	1.76443	1.01233	0.937722	1.50568	1.04682	0.87607	1.95241	0.688386	0.064246	1.49734	0.823988	0.617386	2.40161	0.889038	0.50765	1.56719
ENSMUSP00000108103	ENSMUSG00000004266	Ptpn6	P29351 "Tyrosine-protein phosphatase non-receptor type 6 (EC 3.1.3.48)(Protein-tyrosine phosphatase 1C)(PTP-1C)(Hematopoietic cell protein-tyrosine phosphatase)(70Z-SHP)(SH-PTP1)(SHP-1)(PTPTY-42)"	0.5613	44	13	0.5832	51	10	0.3647	33	7	0.4303	44	10	-0.105	0.985128	0.580231	1.05912	1.03617	0.900569	1.86902	0.998073	0.950952	1.07636	0.952942	0.28243	1.10007	0.98695	0.683249	1.07086	1.14319	0.693035	2.10118	0.954707	0.0861481	1.05686	0.934703	0.170318	1.10792	0.994688	0.906477	1.10155	1.23446	0.634029	2.63022	1.233	0.0328073	1.20397
ENSMUSP00000047119	ENSMUSG00000042354	Gnl3	Q8CI11 "Guanine nucleotide-binding protein-like 3 (Nucleolar GTP-binding protein 3)(Nucleostemin)"	0.4312	38	8	0.5223	43	9	0.4442	43	10	0.5762	50	10	-0.0525	0.974553	0.194396	1.04339	0.845352	0.149829	1.27532	1.01747	0.575371	1.06971	1.04448	0.3463	1.10414	1.13654	0.00886595	1.08799	0.808576	0.0925553	1.29247	1.00432	0.860916	1.05554	1.00975	0.667497	1.05065	1.05005	0.307751	1.11071	0.882322	0.332299	1.32284	1.08087	0.115878	1.1064
ENSMUSP00000119065	ENSMUSG00000016921	Sfrs6	Q3TWW8;Q3UJV5;Q8BKL0;Q921K3;Q9DBP1 "Putative uncharacterized proteinSplicing factor, arginine/serine-rich 6 ;";"Putative uncharacterized protein ";"Putative uncharacterized protein ";"Splicing factor, arginine/serine-rich 6 ";"Putative uncharacterized protein "	0.826	68	5	0.8142	73	10	0.8496	72	4	0.8584	75	7	-0.1375	0.908139	0.0533092	1.10357	1.03953	0.879726	1.75642	1.03067	0.410887	1.10612	0.95761	0.528183	1.17158	0.96559	0.566813	1.16874	1.0073	0.975648	1.68931	1.03979	0.300966	1.10472	0.946017	0.343163	1.14107	1.12142	0.166484	1.20724	1.31417	0.319412	1.7975	1.15372	0.119207	1.23409
ENSMUSP00000099945	ENSMUSG00000020120	Plek	Q9JHK5 "Pleckstrin "	0.5829	44	10	0.6343	36	9	0.4743	18	4	0.5343	31	5	-0.3375	0.807885	0.00853923	1.155	1.09577	0.78853	2.13902	0.985034	0.862379	1.28955	0.907444	0.0301743	1.08536	0.778046	0.000450076	1.11149	1.06681	0.855486	2.20972	0.870067	0.267113	1.38505	0.830314	0.014069	1.13189	0.868581	0.163427	1.23368	1.15843	0.700745	2.34246	1.00743	0.943947	1.36165
ENSMUSP00000117947	ENSMUSG00000030512	Snrpa1	NP_067311.4 "U2 small nuclear ribonucleoprotein A' "	0.7294	42	10	0.7451	46	17	0.6431	35	10	0.6863	43	10	-0.1225	1.03366	0.319157	1.0736	0.928934	0.790127	1.78148	1.00409	0.936469	1.11921	0.95452	0.603664	1.21619	1.07845	0.0246537	1.06548	0.967997	0.900821	1.72391	1.04334	0.395579	1.11359	1.01771	0.690208	1.10125	1.11583	0.0907965	1.13988	1.01347	0.964055	1.85794	1.02865	0.686096	1.16539
ENSMUSP00000019614	ENSMUSG00000019470	Xab2	Q9DCD2 "Pre-mRNA-splicing factor SYF1 (XPA-binding protein 2)"	0.4725	80	9	0.5018	60	15	0.4374	54	12	0.6608	96	13	-0.005	1.03334	0.234525	1.0606	0.897019	0.468112	1.36692	1.054	0.0973254	1.06596	0.974395	0.590932	1.10864	1.13738	0.000183286	1.04655	0.931386	0.593358	1.32183	1.06977	0.0383626	1.06516	0.996926	0.965949	1.16639	1.08202	0.161567	1.12508	0.988964	0.942401	1.38208	1.02176	0.791831	1.19149
ENSMUSP00000125320	ENSMUSG00000021266	Wars	Q3U6U7;Q3UDG2 "Putative uncharacterized protein ";"Putative uncharacterized protein "	0.5405	47	10	0.5242	49	11	0.4179	31	4	0.4304	39	5	0.245	1.06001	0.0318262	1.05332	1.82026	0.203149	2.68369	1.00565	0.874527	1.11009	0.956287	0.175691	1.07844	1.10469	0.13418	1.14664	1.70894	0.156573	2.18022	0.972807	0.528273	1.13128	0.893669	0.0113145	1.07278	1.13321	0.151875	1.19802	1.72578	0.270419	2.83517	1.10795	0.142656	1.17951
ENSMUSP00000072092	ENSMUSG00000019961	Tmpo	Q61029 "Lamina-associated polypeptide 2, isoforms beta/delta/epsilon/gamma (Thymopoietin isoforms beta/delta/epsilon/gamma)(TP beta/delta/epsilon/gamma)"	0.7146	69	10	0.7522	95	9				0.6593	68	7	0.08	0.993965	0.922163	1.14599	1.38957	0.338029	2.10544				0.933515	0.04468	1.06881	1.0838	0.265033	1.16551	1.32637	0.403428	2.09247				0.939154	0.144489	1.09591	1.05019	0.569793	1.20657	1.3731	0.40247	2.28667
ENSMUSP00000017692	ENSMUSG00000017548	Suz12	Q80U70 "Polycomb protein Suz12 (Suppressor of zeste 12 protein homolog)"	0.444	47	11	0.3981	41	10	0.417	47	10	0.4184	49	8	0.2925	1.10408	0.0152039	1.07837	1.09956	0.198265	1.16717	0.978121	0.477442	1.06984	1.0424	0.52434	1.15788	1.1528	0.000737752	1.06842	1.07806	0.442216	1.23554	0.963688	0.227921	1.0668	1.0525	0.573853	1.22773	1.00083	0.994694	1.31185	1.05172	0.570222	1.21361	0.939367	0.675783	1.38733
ENSMUSP00000052872	ENSMUSG00000025153	Fasn	P19096 "Fatty acid synthase (EC 2.3.1.85) [Includes [Acyl-carrier-protein] S-acetyltransferase(EC 2.3.1.38);[Acyl-carrier-protein] S-malonyltransferase(EC 2.3.1.39);3-oxoacyl-[acyl-carrier-protein] synthase(EC 2.3.1.41);3-oxoacyl-[acyl-carrier-protein] redu /.../EC 1.1.1.100);3-hydroxypalmitoyl-[acyl-carrier-protein] dehydratase(EC 4.2.1.61);Enoyl-[acyl-carrier-protein] reductase(EC 1.3.1.10);Ole…	0.2452	93	7	0.2871	87	11	0.1649	65	1	0.2504	112	2	-0.415	0.991485	0.904323	1.18994	0.977494	0.789943	1.20364	0.900006			0.889034	0.603921	8.03531	0.884615	0.376503	1.36913	0.918819	0.182856	1.14088	0.860785			1.03405	0.774675	3.16263	1.10182	0.115014	1.13976	0.938774	0.434082	1.18854	0.830636
ENSMUSP00000048383	ENSMUSG00000034311	Kif4	P33174 "Chromosome-associated kinesin KIF4 (Chromokinesin)"	0.3396	61	12	0.3956	74	15	0.2868	51	8	0.3485	92	7	0.7525	1.14701	0.000194816	1.05674	1.20648	0.0415103	1.19651	1.13147	0.141792	1.19571	1.15939	0.55635	1.78803	1.18288	0.00162374	1.09322	1.09199	0.36308	1.22236	1.09821	0.328538	1.24058	1.17989	0.527055	1.82771	1.09574	0.162699	1.14395	1.18012	0.259644	1.35306	1.16977	0.0783396	1.19846
ENSMUSP00000021381	ENSMUSG00000020994	Pnn	O35691 "Pinin "	0.4807	85	15	0.5427	71	15	0.4848	75	16	0.5041	89	10	0.035	0.98039	0.631814	1.09059	1.03296	0.89543	1.68152	1.04065	0.16854	1.06044	0.980088	0.735356	1.13938	1.14178	0.0375353	1.13178	0.975927	0.918995	1.65656	1.0342	0.275976	1.06543	0.946517	0.281458	1.11463	1.11963	0.0983794	1.14671	1.10875	0.667536	1.65644	1.05372	0.381726	1.13172
ENSMUSP00000029303	ENSMUSG00000063273	Naa15	Q80UM3 "N-alpha-acetyltransferase 15, NatA auxiliary subunit (NMDA receptor-regulated protein 1)(N-terminal acetyltransferase 1)(Protein tubedown-1)"	0.3202	49	9	0.3803	54	6	0.2543	39	2	0.3526	52	5	0.2575	1.05177	0.2628	1.10145	0.820573	0.0887794	1.27267	1.07482	0.117794	1.1872	1.11995	0.0929896	1.15391	1.01483	0.65298	1.07538	0.91127	0.500145	1.38937	1.0721	0.014027	1.01968	1.07766	0.134995	1.1175	1.01427	0.867368	1.20867	0.948457	0.638466	1.31291	0.931034	0.0109549	1.01575
ENSMUSP00000026427	ENSMUSG00000025366	Esyt1	Q3U7R1 "Extended synaptotagmin-1 (E-Syt1)(Membrane-bound C2 domain-containing protein)"	0.3544	68	11	0.4231	64	6	0.2262	39	2				-0.683333	0.854396	0.00163936	1.08559	0.895988	0.548666	1.55159	0.861101	0.158711	1.62217				0.873427	0.0888483	1.1735	0.854981	0.445328	1.62651	0.884127	0.0905072	1.25104				1.00929	0.862143	1.12257	0.623516	0.0190356	1.42778	0.783371	0.0985106	1.62238
ENSMUSP00000034097	ENSMUSG00000031672	Got2	P05202 "Aspartate aminotransferase, mitochondrial Precursor (mAspAT)(EC 2.6.1.1)(Transaminase A)(Glutamate oxaloacetate transaminase 2)(Fatty acid-binding protein)(FABP-1)(Plasma membrane-associated fatty acid-binding protein)(FABPpm)"	0.5256	34	5	0.5698	43	7	0.3465	24	4	0.4535	40	3	-0.525	0.833051	0.0226889	1.1511	0.99923	0.996454	1.50206	0.957367	0.13299	1.07003	0.834725	0.0119436	1.08951	0.701845	0.00965717	1.23532	1.0324	0.852735	1.49582	0.882118	0.0275935	1.1043	0.712499	0.0413591	1.35828	0.963689	0.321625	1.09511	0.849025	0.322525	1.45002	0.890887	0.0900582	1.16049
ENSMUSP00000022507	ENSMUSG00000021938	Pspc1	Q8R326 "Paraspeckle component 1 (Paraspeckle protein 1)(mPSP1)"	0.6597	73	11	0.6291	54	17	0.5277	40	12	0.6998	73	10	-0.81	0.765165	2.24382e-07	1.04951	0.829166	0.386161	1.56168	0.898475	0.00596407	1.07183	0.773296	0.00416833	1.16501	0.782335	0.000392851	1.11058	0.815773	0.355087	1.57345	0.895423	0.0634687	1.12503	0.761341	0.0128848	1.22076	0.719331	0.00236834	1.19933	0.780258	0.32877	1.68575	0.911501	0.17355	1.15045
ENSMUSP00000093968	ENSMUSG00000071652	Ints5	Q8CHT3 "Integrator complex subunit 5 (Int5)"	0.3684	73	11	0.3919	49	8	0.333	52	9	0.3939	69	9	-0.1575	0.998711	0.977022	1.10224	0.974275	0.852036	1.37503	0.96447	0.641168	1.18799	0.981359	0.86697	1.28512	1.06262	0.140649	1.08825	0.920012	0.189851	1.14546	0.971081	0.760577	1.23936	1.00068	0.997027	1.4996	1.03235	0.500663	1.10687	0.990915	0.92659	1.25358	0.963878	0.72948	1.26727
ENSMUSP00000111031	ENSMUSG00000031060	Rbm10	Q566J0;Q8BY56 "Rbm10 protein Fragment ";"Putative uncharacterized protein Fragment "	0.3843	63	7	0.4022	59	14	0.2753	43	2	0.3699	67	7	0.035	1.06956	0.0698623	1.07757	1.11665	0.603956	1.56567	0.93512	0.314977	1.58383	0.984409	0.684152	1.09419	1.07738	0.0216086	1.06096	1.22928	0.29267	1.50166	0.952635	0.467493	1.74469	1.01408	0.800308	1.13812	1.18981	0.155222	1.29909	1.36842	0.627656	3.9112	0.865703	0.542976	8.15085
ENSMUSP00000026126	ENSMUSG00000025133	Ints4	Q8CIM8 "Integrator complex subunit 4 (Int4)"	0.3817	77	12	0.3496	55	10	0.305	56	8	0.3973	70	12	-0.1675	0.980473	0.598841	1.08343	0.70361	0.269411	1.96526	1.09492	0.546674	1.40303	0.96479	0.754664	1.27919	0.975601	0.438987	1.07005	0.787608	0.438379	1.94656	1.19797	0.352762	1.53606	0.968451	0.854444	1.45598	0.988673	0.864195	1.15396	0.692045	0.237751	1.93168	1.15419	0.386096	1.44327
ENSMUSP00000020640	ENSMUSG00000020372	Gnb2l1	P68040 "Guanine nucleotide-binding protein subunit beta-2-like 1 (Receptor of activated protein kinase C 1)(RACK1)(Receptor for activated C kinase)(p205)(12-3)"	0.5363	34	9	0.4669	24	7	0.5079	27	6	0.5931	30	7	0.2175	1.01202	0.807445	1.11555	0.644313	0.0552711	1.57337	1.13907	0.0838241	1.16815	1.22403	0.00049122	1.07533	1.02138	0.729266	1.14575	0.857586	0.502942	1.695	1.21467	0.0633711	1.23406	1.31669	8.512e-05	1.0747	1.13534	0.170254	1.21439	0.767992	0.2972	1.76107	1.13068	0.0752262	1.1514
ENSMUSP00000123412	ENSMUSG00000024048	2900073G15Rik	D3YV37;D3Z249;Q6ZWQ9;Q922W7;Q9CXD2;Q9D6E6 "Putative uncharacterized protein 2900073G15Rik ";"Putative uncharacterized protein 2900073G15Rik ";"MCG5400Putative uncharacterized protein ;";"2900073G15Rik protein Fragment ";"Putative uncharacterized protein ";"Putative uncharacterized protein "	0.8605	36	3	0.936	37	2	0.7849	38	1	0.8837	45	3	-0.9375	0.592365	0.0952856	2.1175	0.137097			0.848815			0.774825	0.192923	1.76454	0.520277	0.0221759	1.53081	0.156609			0.787996			0.680003	0.175374	2.23659	0.808919	0.247463	1.7588	0.205695			1.14977
ENSMUSP00000047797	ENSMUSG00000041781	Cpsf2	O35218 "Cleavage and polyadenylation specificity factor subunit 2 (Cleavage and polyadenylation specificity factor 100 kDa subunit)(CPSF 100 kDa subunit)"	0.3875	47	11	0.4591	46	13	0.3645	39	9	0.4335	51	5	-0.3825	1.0103	0.816534	1.10058	0.84163	0.190081	1.3106	0.961389	0.430288	1.11552	0.926032	0.21705	1.15687	1.01205	0.776292	1.0957	0.90451	0.476832	1.34688	0.974884	0.501895	1.087	0.960098	0.471607	1.15299	1.11369	0.0394161	1.10662	0.898145	0.489918	1.38908	1.03516	0.418853	1.098
ENSMUSP00000027384	ENSMUSG00000026192	Atic	Q9CWJ9 "Bifunctional purine biosynthesis protein PURH [Includes Phosphoribosylaminoimidazolecarboxamide formyltransferase(EC 2.1.2.3)(5-aminoimidazole-4-carboxamide ribonucleotide formyltransferase)(AICAR transformylase);IMP cyclohydrolase(EC 3.5.4.10)(Inos /.../e)(IMP synthase)(ATIC)]"	0.4155	44	9	0.4764	38	11	0.3328	28	4	0.5	48	8	0.5725	1.01629	0.628309	1.07686	1.0617	0.73197	1.46044	1.64242	0.215932	2.74542	1.35591	0.175145	1.62362	0.685145	4.79619e-06	1.08416	0.953666	0.746748	1.3749	1.60099	0.194442	2.45774	1.29732	0.227537	1.60629	1.11078	0.34076	1.27021	0.941717	0.688143	1.38231	1.60504	0.237775	2.78377
ENSMUSP00000014684	ENSMUSG00000061613	U2af1	Q9D883 "Splicing factor U2AF 35 kDa subunit (U2 auxiliary factor 35 kDa subunit)(U2 snRNP auxiliary factor small subunit)"	0.6444	45	4	0.4644	29	2	0.6485	37	1	0.7866	60	4	-0.3025	0.991632	0.921031	1.28182	0.828779	0.0668849	1.28612	0.999405			0.94458	0.24802	1.13525	0.977195	0.759828	1.24516	0.870943	0.0891199	1.28069	1.03864			0.910764	0.0411193	1.0902	1.13514	0.0643178	1.15118	0.91783	0.2095	1.4507	1.06867
ENSMUSP00000028817	ENSMUSG00000027342	Pcna	P17918 "Proliferating cell nuclear antigen (PCNA)(Cyclin)"	0.7931	25	10	0.5402	19	5	0.5785	23	8	0.6245	30	10	0.265	1.1594	0.0653352	1.17289	0.711409	0.114711	1.60018	1.09454	0.00185247	1.04502	1.05602	0.0960438	1.0686	1.05594	0.0405299	1.05286	0.828264	0.0476602	1.20353	1.06011	0.0262557	1.05041	1.01722	0.586745	1.07093	1.09234	0.0208183	1.07405	0.789572	0.205344	1.54357	1.12948	0.0314164	1.11331
ENSMUSP00000116492	ENSMUSG00000025967	Eef1b2	O70251 "Elongation factor 1-beta (EF-1-beta)"	0.7556	29	10	0.8044	32	7	0.6311	22	11	0.8533	30	10	-0.355	0.913664	0.269997	1.18978	0.885378	0.861763	5.15032	1.02266	0.417701	1.06083	0.930751	0.0373122	1.06877	0.770528	0.00219101	1.1494	0.899163	0.865266	4.34366	0.96444	0.222346	1.06395	0.864198	0.00619989	1.09741	0.87931	0.289913	1.29529	0.870503	0.883528	9.20942	1.24443	5.86145e-06	1.0579
ENSMUSP00000084461	ENSMUSG00000039220	Ppp1r10	Q80W00 "Serine/threonine-protein phosphatase 1 regulatory subunit 10 (MHC class I region proline-rich protein CAT53)"	0.5709	75	11	0.4865	73	12				0.4944	69	6	0.496667	1.11252	0.0915568	1.13623	1.13507	0.0118819	1.0971				1.04001	0.458836	1.14223	1.131	0.0682309	1.14363	1.15213	0.0616213	1.1616				1.09798	0.0842441	1.12022	1.11186	0.149685	1.16345	1.2126	0.0171806	1.16342
ENSMUSP00000110091	ENSMUSG00000029836	Cbx3	P23198 "Chromobox protein homolog 3 (Heterochromatin protein 1 homolog gamma)(HP1 gamma)(Modifier 2 protein)(M32)"	0.7814	35	5	0.765	30	7	0.7705	29	7	0.8415	31	6	0.255	1.137	0.138161	1.2126	0.9755	0.95331	2.70299	1.02221	0.470991	1.07238	1.02202	0.708866	1.15214	0.9341	0.0752436	1.08243	0.961489	0.91553	2.38402	0.993933	0.880665	1.09973	1.00356	0.948092	1.14268	1.01528	0.921186	1.49145	0.93595	0.911957	4.07395	1.09904	0.160163	1.15512
ENSMUSP00000031617	ENSMUSG00000029614	Rpl6	P47911 "60S ribosomal protein L6 (TAX-responsive enhancer element-binding protein 107)(TAXREB107)"	0.6047	46	9	0.7331	53	14	0.6993	40	9	0.6216	37	11	0.7475	1.2429	3.01224e-05	1.06135	1.27371	0.26279	1.56274	1.06519	0.197833	1.10926	1.14485	0.106597	1.18527	2.87273	1.22728e-05	1.29137	1.22562	0.288193	1.48709	1.12739	0.0220326	1.10251	1.25189	0.00627209	1.15634	1.47589	0.000431957	1.16915	1.49987	0.0783429	1.58132	1.18718	0.0134406	1.13349
ENSMUSP00000021085	ENSMUSG00000020739	Nup85	Q8R480 "Nuclear pore complex protein Nup85 (Nucleoporin Nup85)(85 kDa nucleoporin)(Pericentrin-1)(FROUNT)"	0.5716	63	9	0.4375	33	10	0.3857	37	10	0.4954	54	9	0.015	1.02272	0.579093	1.09374	0.699997	0.221901	1.8493	1.02768	0.579312	1.11338	1.06266	0.137186	1.08855	1.04642	0.322654	1.10435	0.798427	0.44888	1.90246	1.03345	0.130522	1.04574	1.0751	0.0198094	1.05921	1.01386	0.825834	1.14985	0.774241	0.412533	1.96135	1.02745	0.672714	1.15063
ENSMUSP00000110232	ENSMUSG00000015217	Hmgb3	O54879 "High mobility group protein B3 (High mobility group protein 4)(HMG-4)(High mobility group protein 2a)(HMG-2a)"	0.64	37	11	0.74	43	8	0.635	34	7	0.56	33	7	0.8025	1.2276	0.00123801	1.10816	1.35202	0.451886	2.44853	1.08228	0.00127493	1.03461	1.21226	0.000526934	1.07258	1.14083	0.12779	1.19337	1.28437	0.485989	2.23633	1.05569	0.0115475	1.03767	1.13739	0.00239404	1.06471	0.904648	0.788655	2.24981	1.19928	0.656156	2.52078	1.10534	0.0644664	1.11449
ENSMUSP00000114968	ENSMUSG00000027998	Plrg1	NP_058064.2 "pleiotropic regulator 1 "	0.2729	26	9	0.4659	30	5	0.2417	23	3	0.3489	36	4	-0.0075	1.04987	0.100634	1.06235	0.948807	0.737539	1.50082	1.01589	0.788424	1.24811	0.972393	0.691795	1.22623	1.15088	0.00094795	1.06581	0.90289	0.507098	1.47652	1.06901	0.489369	1.40758	0.98357	0.798158	1.20772	1.07615	0.164291	1.11687	0.969471	0.866871	1.6188	1.00099	0.992036	1.46189
ENSMUSP00000063734	ENSMUSG00000052397	Ezr	P26040 "Ezrin (p81)(Cytovillin)(Villin-2)"	0.5922	64	11	0.7338	87	12				0.5836	90	7	-0.683333	0.866081	0.00205789	1.08074	0.905783	0.686664	1.69179				0.818465	0.00382649	1.11333	0.815249	3.48054e-05	1.06664	0.872201	0.543584	1.61632				0.843922	0.0148449	1.13069	0.967653	0.364716	1.08021	0.960394	0.868789	1.69215
ENSMUSP00000030117	ENSMUSG00000028409	Smu1	Q3UKJ7 "WD40 repeat-containing protein SMU1 (Smu-1 suppressor of mec-8 and unc-52 protein homolog)"	0.384	41	9	0.3704	33	6	0.3314	37	8	0.462	41	8	0.3875	1.05823	0.227031	1.10488	0.937465	0.786272	1.78655	1.0933	0.402419	1.26708	1.12404	0.670113	1.86296	1.03473	0.378507	1.08812	0.989657	0.954022	1.55435	1.08369	0.458091	1.2739	1.13285	0.653149	1.87505	1.11374	0.0654285	1.12348	1.09369	0.756838	2.0216	1.1379	0.294624	1.3096
ENSMUSP00000029722	ENSMUSG00000028081	Rps3a	P97351 "40S ribosomal protein S3a (Protein TU-11)"	0.8826	54	11	0.6667	46	15	0.7652	49	13	0.7424	45	9	0.6075	1.00293	0.948176	1.10269	1.21796	0.245124	1.4171	1.16873	0.000193669	1.06642	1.22196	0.000482138	1.08527	1.09018	0.0365421	1.08302	1.30065	0.139531	1.43321	1.233	8.51182e-05	1.08191	1.29387	1.15767e-05	1.0639	1.12181	0.00304073	1.06817	1.42919	0.051323	1.43261	1.09754	0.0207889	1.07922
ENSMUSP00000017408	ENSMUSG00000017264	Exosc10	P56960 "Exosome component 10 (Polymyositis/scleroderma autoantigen 2 homolog)(Autoantigen PM/Scl 2 homolog)"	0.4408	77	13	0.4453	71	12	0.3777	61	7	0.4107	68	8	0.555	1.17032	9.25259e-05	1.06148	1.07022	0.391468	1.18227	1.12179	0.0572032	1.12723	1.04223	0.420352	1.12108	1.21071	2.22926e-05	1.06426	1.12711	0.0491405	1.12651	1.11315	0.169306	1.18285	0.996562	0.964988	1.19608	1.19903	0.0243681	1.16609	1.1266	0.187835	1.20542	1.04042	0.888384	1.93912
ENSMUSP00000068408	ENSMUSG00000055531	Cpsf6	Q6NVF9 "Cleavage and polyadenylation specificity factor subunit 6 "	0.4682	53	8	0.5463	43	7	0.3539	34	6	0.4501	48	6	-0.385	0.920623	0.398043	1.24277	0.761763	0.576564	3.08988	1.05727	0.42851	1.18089	0.907822	0.000229012	1.02678	0.94171	0.111721	1.08121	0.809181	0.620187	2.69665	1.02032	0.74071	1.15931	0.86451	0.013544	1.1055	1.15625	0.220232	1.29056	0.873312	0.833197	4.51316	0.992548	0.964538	1.50911
ENSMUSP00000105732	ENSMUSG00000021012	Zc3h14	D3Z385 "Putative uncharacterized protein Zc3h14 "	0.4327	48	8	0.517	57	11	0.1932	25	5	0.3238	43	4	0	0.956258	0.403126	1.12624	1.09049	0.788313	2.01332	0.958725	0.388525	1.1287	1.03123	0.75111	1.32512	1.05366	0.0837604	1.06328	1.16909	0.568915	1.80566	0.977376	0.867108	1.42784	1.07181	0.484912	1.32013	1.17639	0.0125109	1.12211	1.31436	0.40672	2.02012	1.00134	0.991762	1.40243
ENSMUSP00000105553	ENSMUSG00000054150	4831426I19Rik	Q4FZC9 "Nesprin-3 "	0.4921	65	10	0.5374	60	10	0.2215	41	3	0.4451	80	9	-0.395	0.919011	0.00877182	1.05901	0.930187	0.659683	1.43268	1.01495	0.893096	1.52201	0.837379	0.0335899	1.17328	0.912464	0.0168215	1.07334	0.83067	0.185445	1.34002	0.97208	0.820082	1.6017	0.802285	0.0103156	1.16456	0.97132	0.353034	1.06953	0.990135	0.944953	1.37145	0.986907	0.915179	1.6017
ENSMUSP00000025483	ENSMUSG00000024587	Nars	Q8BP47 "Asparaginyl-tRNA synthetase, cytoplasmic (EC 6.1.1.22)(Asparagine--tRNA ligase)(AsnRS)"	0.4669	44	9	0.4401	35	7	0.3882	31	10	0.5027	42	8	0.2275	1.10968	0.0595448	1.11559	0.990913	0.977925	2.16938	1.01919	0.658985	1.09882	1.01261	0.69994	1.07661	1.12205	0.00239773	1.06273	0.972512	0.935445	2.24259	0.999295	0.985244	1.08758	1.00563	0.813996	1.05743	1.08896	0.584797	1.41232	1.04946	0.895848	2.37507	1.1667	0.102824	1.21178
ENSMUSP00000110771	ENSMUSG00000031095	Cul4b	A2A432 "Cullin-4B (CUL-4B)"	0.3505	62	5	0.3526	45	5	0.3206	42	4	0.3784	67	6	-0.1375	1.01741	0.335494	1.04479	0.519327	0.128181	2.58675	1.01261	0.570113	1.08338	1.01721	0.906393	1.42582	1.10718	0.0594002	1.11435	0.568713	0.148897	2.40595	0.987114	0.865062	1.33613	1.01487	0.920424	1.43512	0.997318	0.978926	1.30384	0.518956	0.0265365	1.66724	1.14999	0.0951181	1.22144
ENSMUSP00000021443	ENSMUSG00000021048	Mthfd1	Q922D8 "C-1-tetrahydrofolate synthase, cytoplasmic (C1-THF synthase) [Includes Methylenetetrahydrofolate dehydrogenase(EC 1.5.1.5);Methenyltetrahydrofolate cyclohydrolase(EC 3.5.4.9);Formyltetrahydrofolate synthetase(EC 6.3.4.3)]"	0.3583	46	8	0.3487	51	13	0.2588	37	5	0.3508	51	5	0.345	1.04082	0.177558	1.06516	1.11132	0.28345	1.22876	1.05594	0.136739	1.08473	1.02099	0.852709	1.33809	1.14546	0.0518519	1.14713	1.1422	0.167337	1.21888	1.29938	0.0109085	1.17577	1.27189	0.0200705	1.19528	1.08222	0.379973	1.22073	1.07303	0.479174	1.23588	0.985886	0.904931	1.36376
ENSMUSP00000035366	ENSMUSG00000032435	Dync1li1	Q8R1Q8 "Cytoplasmic dynein 1 light intermediate chain 1 (Dynein light intermediate chain 1, cytosolic)(Dynein light chain A)(DLC-A)"	0.3901	31	8	0.4933	37	8				0.4054	32	8	-0.623333	0.887972	0.00495646	1.0721	0.919721	0.710359	1.66797				0.858103	0.00262683	1.08274	0.813813	0.000463374	1.08232	0.907871	0.635348	1.58601				0.841784	0.00101046	1.07838	0.855579	0.0259289	1.13997	0.882808	0.602299	1.71657
ENSMUSP00000092268	ENSMUSG00000075284	Wipf1	Q8K1I7 "WAS/WASL-interacting protein family member 1 (Wiskott-Aldrich syndrome protein-interacting protein)(WASP-interacting protein)"	0.5375	42	7	0.5781	37	7	0.3935	29	3	0.6085	43	2	-0.015	1.07688	0.067679	1.08485	1.02502	0.745934	1.19505	0.993397	0.840473	1.13286	0.938727	0.747298	6.79754	1.07604	0.0396207	1.07087	1.0598	0.472979	1.20399	1.005	0.938256	1.27825	1.00579	0.978518	8.78444	1.22043	3.88592e-05	1.04651	1.24039	0.0424226	1.22782	1.34471	0.168884	1.82755
ENSMUSP00000074216	ENSMUSG00000060680	Gm8894	Q60605 "Myosin light polypeptide 6 (Smooth muscle and nonmuscle myosin light chain alkali 6)(Myosin light chain alkali 3)(Myosin light chain A3)(Myosin light chain 3)(MLC-3)(17 kDa myosin light chain)(LC17)"	0.7152	29	7	0.7285	28	5	0.6556	25	7	0.6623	29	7	-0.8725	0.583728	7.75583e-05	1.14874	0.667382	0.333387	2.77671	0.921903	0.319741	1.20136	0.693043	0.00133048	1.17242	0.501567	0.000214173	1.23741	0.596048	0.0715075	1.80331	0.831805	0.107752	1.26936	0.570075	0.00018775	1.18463	0.854238	0.150116	1.26327	1.09415	0.797339	2.48478	1.18268	0.00163032	1.07867
ENSMUSP00000109110	ENSMUSG00000026843	Fubp3	A2AJ72 "Far upstream element (FUSE) binding protein 3MCG130458 ;"	0.4851	66	9	0.6116	63	12	0.4887	51	5	0.5687	54	5	0.175	0.999968	0.998932	1.05589	1.02229	0.826919	1.24193	1.01819	0.833885	1.25057	1.04927	0.374872	1.14319	0.995244	0.86805	1.06618	1.10768	0.36214	1.26712	1.04422	0.292838	1.10435	1.04888	0.204185	1.09133	1.00732	0.943448	1.25822	1.16219	0.305733	1.36066	1.1075	0.0165102	1.07397
ENSMUSP00000029989	ENSMUSG00000028309	Rnf20	Q5DTM8 "E3 ubiquitin-protein ligase BRE1A (BRE1-A)(EC 6.3.2.-)(RING finger protein 20)"	0.4502	59	11	0.5015	63	5	0.2929	55	3	0.4656	86	6	-0.145	0.996726	0.895328	1.05563	0.990235	0.925722	1.31585	0.968211	0.133747	1.05833	0.978978	0.713072	1.15062	1.01066	0.752411	1.07554	0.826958	0.426518	1.81575	0.952798	0.360725	1.19359	0.956863	0.651039	1.26599	1.03377	0.867409	1.54023	1.04914	0.512584	1.20386	0.983204	0.843372	1.38401
ENSMUSP00000039109	ENSMUSG00000040385	Ppp1ca	P62137 "Serine/threonine-protein phosphatase PP1-alpha catalytic subunit (PP-1A)(EC 3.1.3.16)"	0.5515	39	6	0.5455	27	5	0.5242	33	3	0.6727	43	4	-0.4375	0.999761	0.996179	1.1298	0.791323	0.456055	2.19933	0.921593	0.33783	1.32465	0.96244	0.0862354	1.04954	0.995834	0.956909	1.20804	0.867465	0.673222	2.38435	0.897727	0.381515	1.51752	0.960347	0.349589	1.12349	1.10581	0.30366	1.25313	0.860121	0.70545	2.80109	1.07736	0.335148	1.29012
ENSMUSP00000099962	ENSMUSG00000062647	Rpl7a	P12970 "60S ribosomal protein L7a (Surfeit locus protein 3)"	0.6842	40	12	0.7895	46	14	0.6241	36	11	0.6767	40	11	0.86	1.1883	4.82525e-05	1.06076	1.31291	0.251173	1.63172	1.2985	0.145697	1.44608	1.24429	0.46573	1.9005	2.28058	2.08554e-07	1.17361	1.26302	0.249782	1.51992	1.36956	0.111044	1.4931	1.35994	0.309812	1.89693	1.25785	0.00231374	1.13674	1.49357	0.116963	1.67534	1.27892	0.187589	1.4733
ENSMUSP00000003450	ENSMUSG00000003360	Ddx23	D3Z0M9 "MCG18410, isoform CRA_aPutative uncharacterized protein Ddx23 ;"	0.4249	59	11	0.5409	78	14	0.348	65	7	0.4518	81	7	-0.37	0.967468	0.161478	1.04994	0.772944	0.0276113	1.25147	0.996362	0.936218	1.11282	0.953638	0.489659	1.17104	1.02846	0.353694	1.0664	0.829818	0.169591	1.31927	0.994911	0.81758	1.05316	0.998046	0.974545	1.15476	1.12024	0.0594761	1.1264	0.818073	0.140384	1.31815	1.10725	0.0107381	1.07074
ENSMUSP00000112213	ENSMUSG00000030216	Wbp11	Q923D5 "WW domain-binding protein 11 (WBP-11)(Splicing factor that interacts with PQBP-1 and PP1)"	0.4727	49	11	0.5835	56	10	0.3744	34	5	0.4431	50	4	-0.0275	1.03162	0.154031	1.046	1.03585	0.806917	1.3724	1.00524	0.91961	1.14444	0.945403	0.492156	1.25731	1.05567	0.0487792	1.05529	0.96699	0.765612	1.28029	0.980954	0.631357	1.1084	0.894781	0.200054	1.24115	1.06598	0.245441	1.12228	1.13763	0.447918	1.44426	1.00208	0.968332	1.14645
ENSMUSP00000025218	ENSMUSG00000024360	Etf1	Q8BWY3 "Eukaryotic peptide chain release factor subunit 1 (Eukaryotic release factor 1)(eRF1)"	0.5675	35	7	0.3295	22	1	0.2037	15	3	0.3936	28	3	-0.3825	0.951128	0.540392	1.20796	0.918768			0.920576	0.136415	1.15837	0.980733	0.872957	1.58752	0.942879	0.174101	1.09786	0.928925			0.908397	0.329035	1.38133	0.900261	0.726736	3.08142	0.816694	0.12701	1.32292	1.0676			0.93299	0.377946	1.30426
ENSMUSP00000105529	ENSMUSG00000034274	Thoc5	Q5SVF8 "THO complex 5 Fragment "	0.3986	36	10	0.4791	48	13	0.3295	31	9	0.4978	40	8	0.075	1.0314	0.139566	1.0441	0.758529	0.0982429	1.39923	1.03132	0.327094	1.0705	1.0769	0.394549	1.21309	1.05894	0.370667	1.14737	0.803994	0.150508	1.36277	1.01935	0.621075	1.08976	1.0787	0.194894	1.13315	1.06824	0.331848	1.15671	0.69574	0.0950507	1.54687	1.06406	0.174153	1.10075
ENSMUSP00000020268	ENSMUSG00000020074	Ccar1	Q8CH18 "Cell division cycle and apoptosis regulator protein 1 (Cell cycle and apoptosis regulatory protein 1)(CARP-1)"	0.452	87	14	0.4415	77	15	0.3403	72	8	0.3272	80	5	-0.2125	0.987677	0.586302	1.04917	1.00266	0.988389	1.46821	0.983042	0.569371	1.07012	0.9308	0.30642	1.18522	0.962369	0.291487	1.07827	0.935276	0.676748	1.40089	0.968384	0.375745	1.08365	0.928475	0.260227	1.17024	1.00743	0.925232	1.18197	0.996208	0.986896	1.62768	1.06301	0.292307	1.13531
ENSMUSP00000080854	ENSMUSG00000058558	Rpl5	P47962 "60S ribosomal protein L5 "	0.8283	43	9	0.6869	47	9	0.6027	34	8	0.6902	44	7	0.7	1.05978	0.402668	1.1636	1.39363	0.00864988	1.24811	1.11522	0.00278234	1.05892	1.13419	0.0435326	1.12848	1.2818	0.00226021	1.13866	1.43085	0.00162475	1.19401	1.14193	0.00716716	1.0873	1.21924	0.0304407	1.18785	1.27506	0.135676	1.40177	1.66144	0.00240634	1.30786	1.13786	0.0313635	1.12053
ENSMUSP00000118911	ENSMUSG00000022201	Zfr	B2RUG7 "Zinc finger RNA binding protein "	0.4088	65	6	0.4302	70	12	0.3026	54	7	0.3706	76	4	0.0225	1.03567	0.533947	1.14453	0.998711	0.992635	1.35087	1.06735	0.564614	1.29916	0.91405	0.371185	1.31335	1.01598	0.852758	1.2319	1.05932	0.69786	1.37476	1.09766	0.378545	1.2711	0.882427	0.165214	1.24344	1.06231	0.344695	1.16066	1.17941	0.272448	1.36941	1.13147	0.331725	1.33148
ENSMUSP00000034204	ENSMUSG00000031754	Nudt21	Q9CQF3 "Cleavage and polyadenylation specificity factor subunit 5 (Nucleoside diphosphate-linked moiety X motif 21)(Nudix motif 21)"	0.7709	40	12	0.7357	42	11	0.7269	33	8	0.7048	30	8	-0.2725	0.935661	0.0928302	1.08278	0.963713	0.933569	2.62065	0.979765	0.408989	1.0566	0.967458	0.148326	1.04935	1.00791	0.819752	1.07711	0.96021	0.927144	2.62408	0.985673	0.651309	1.07499	0.987695	0.665882	1.06714	0.892858	0.379718	1.31331	1.12054	0.798252	2.6273	1.00265	0.959251	1.12547
ENSMUSP00000048377	ENSMUSG00000041438	Cirh1a	Q8R2N2 "Cirhin (Testis-expressed gene 292 protein)"	0.3863	43	8	0.3557	37	7	0.1924	24	8	0.3717	41	7	0.37	1.02708	0.261941	1.05316	1.05017	0.731925	1.39612	1.05774	0.520716	1.217	1.0782	0.406892	1.22952	1.25204	0.00299477	1.12708	1.08825	0.533066	1.36752	1.09245	0.15963	1.14215	1.08686	0.31155	1.20259	0.900646	0.427986	1.34201	0.813587	0.425041	1.80397	0.785884	0.236084	1.55225
ENSMUSP00000029214	ENSMUSG00000027671	Actl6a	Q9Z2N8 "Actin-like protein 6A (53 kDa BRG1-associated factor A)(Actin-related protein Baf53a)(BRG1-associated factor 53A)(BAF53A)"	0.4848	35	6	0.4802	29	8	0.5315	34	7	0.5128	31	6	-0.365	1.0248	0.668409	1.14858	0.946237	0.815136	1.71313	0.937086	0.00162495	1.02974	0.860014	0.0539126	1.16713	0.987533	0.695328	1.08082	1.016	0.940058	1.61863	0.922286	0.00165045	1.03728	0.844077	0.195604	1.33892	0.895555	0.366408	1.33066	1.08391	0.750787	1.7803	1.02703	0.799202	1.27817
ENSMUSP00000124950	ENSMUSG00000015748	Prpf3	Q3UT19 "Putative uncharacterized protein "	0.4949	58	9	0.5212	57	13	0.3192	37	4	0.3704	49	6	0.1725	1.03297	0.602582	1.14798	1.02964	0.902825	1.66608	1.00219	0.96173	1.14288	1.03645	0.414156	1.10894	1.02889	0.072186	1.03223	1.0692	0.76766	1.62001	0.990361	0.852273	1.16414	1.01226	0.701236	1.08014	1.10135	0.00827877	1.066	1.10412	0.695334	1.71256	1.08228	0.137565	1.13312
ENSMUSP00000033597	ENSMUSG00000031245	Hmgn5	Q9JL35 "High mobility group nucleosome-binding domain-containing protein 5 (Nucleosome-binding protein 1)(Nucleosome-binding protein 45)(NBP-45)(Protein GARP45)"	0.5345	31	10	0.5025	33	6	0.5665	40	9	0.5665	37	5	0.5525	1.19096	0.00313098	1.10399	1.02526	0.953777	2.86537	1.07315	0.180243	1.11727	1.10737	0.147153	1.17088	1.08116	0.280673	1.16625	0.865402	0.676485	2.31536	1.0063	0.859292	1.0823	1.04071	0.0369064	1.03661	0.844802	0.0573704	1.19144	0.858926	0.714847	2.7481	0.956179	0.309195	1.09984
ENSMUSP00000099510	ENSMUSG00000028991	Mtor	Q9JLN9 "Serine/threonine-protein kinase mTOR (EC 2.7.11.1)(Mechanistic target of rapamycin)(Mammalian target of rapamycin)(mTOR)(FKBP12-rapamycin complex-associated protein)(FK506-binding protein 12-rapamycin complex-associated protein 1)(Rapamycin target p /.../ 1)(RAPT1)"	0.2695	120	5	0.206	85	4							0.37	1.07801	0.296693	1.18996	1.06544	0.733798	1.71678							1.02092	0.83445	1.29398	1.01089	0.948902	1.64066							0.945996	0.673299	1.40407	0.999111	0.995154	1.53652
ENSMUSP00000029353	ENSMUSG00000027782	Kpna4	O35343 "Importin subunit alpha-4 (Karyopherin subunit alpha-4)(Importin alpha Q1)(Qip1)"	0.476	29	6	0.2726	16	2	0.19	16	2	0.3724	20	7	-0.4075	1.21435	0.0257303	1.17249	0.615751	0.554821	1518.62	0.866616	0.0761318	1.2443	0.909819	0.287603	1.21923	1.14574	0.0149885	1.10102	0.785513	0.772637	3716.85	0.889328	0.0929608	1.24505	0.867923	0.0769486	1.1765	0.927671	0.48232	1.28977	0.834397	0.841978	8745.75	0.833048	0.372019	4.64192
ENSMUSP00000064515	ENSMUSG00000056305	Usp39	Q3TIX9 "U4/U6.U5 tri-snRNP-associated protein 2 (Inactive ubiquitin-specific peptidase 39)"	0.4894	41	7	0.406	28	9	0.3759	28	6	0.461	51	6	0.08	1.11632	0.00496997	1.06428	0.794323	0.31924	1.64871	1.03687	0.125085	1.05188	1.00876	0.940057	1.32813	1.19821	0.0179128	1.14682	0.842261	0.346587	1.48565	1.09101	0.0146605	1.06317	1.05815	0.668339	1.37647	0.914321	0.284879	1.20527	0.620789	0.0398057	1.56574	0.860497	0.267488	1.36297
ENSMUSP00000061227	ENSMUSG00000025791	Pgm2	Q9D0F9 "Phosphoglucomutase-1 (PGM 1)(EC 5.4.2.2)(Glucose phosphomutase 1)"	0.4377	34	7	0.3948	28	3	0.1672	15	1				-0.423333	1.06289	0.562672	1.27589	0.788683	0.680085	8.49214	0.777581						0.826888	0.125179	1.29842	0.646672	0.512481	10.7554	0.972694						1.15488	0.341919	1.40701	0.699236	0.676509	24.1465	0.943019
ENSMUSP00000111282	ENSMUSG00000031167	Rbm3	O89086 "Putative RNA-binding protein 3 (RNA-binding motif protein 3)"	0.8039	47	6	0.8562	56	8	0.6732	27	4	0.9542	45	6	-0.1625	0.978267	0.376466	1.05995	1.25991	0.485078	2.09883	0.953177	0.762436	1.58573	0.874145	0.0953434	1.18352	1.03316	0.452855	1.10859	1.27752	0.43664	2.01821	0.920776	0.389933	1.29947	0.875643	0.0737473	1.16341	1.0338	0.913438	2.11181	1.26963	0.555438	2.48908	1.03376	0.834779	1.59163
ENSMUSP00000087682	ENSMUSG00000042323	Pbrm1	D3Z1N5;Q8R134 "Putative uncharacterized protein Pbrm1 ";"Pb1 protein Fragment "	0.3046	101	13	0.3795	98	12	0.2124	60	7	0.3339	96	9	-0.6575	0.924068	0.00630846	1.05348	0.923432	0.465302	1.26086	0.803372	0.00317987	1.11957	0.825701	0.00866066	1.13646	0.923399	0.0295278	1.07285	0.834957	0.038894	1.18456	0.798077	0.0101815	1.16123	0.843671	0.132177	1.26343	0.934871	0.341848	1.15983	0.975337	0.872695	1.3981	0.836884	0.0269221	1.16143
ENSMUSP00000020991	ENSMUSG00000020661	Dnmt3a	O88508 "DNA (cytosine-5)-methyltransferase 3A (Dnmt3a)(EC 2.1.1.37)(DNA methyltransferase MmuIIIA)(DNA MTase MmuIIIA)(M.MmuIIIA)"	0.4086	57	11	0.4967	52	11	0.3425	50	5	0.3855	52	9	-0.4025	0.961187	0.0887281	1.04789	0.879728	0.343327	1.33244	0.938975	0.477363	1.2501	0.969682	0.0614846	1.0332	0.983535	0.490719	1.05306	0.878467	0.290027	1.29487	0.92635	0.163017	1.13248	0.946895	0.0853183	1.06622	0.973386	0.498317	1.0893	0.955586	0.76899	1.39848	1.02735	0.646587	1.16339
ENSMUSP00000048469	ENSMUSG00000037805	Rpl10a	P53026 "60S ribosomal protein L10a (CSA-19)(Neural precursor cell expressed developmentally down-regulated protein 6)(NEDD-6)"	0.6221	23	10	0.7005	24	10	0.6313	21	7	0.6037	26	8	0.6975	1.10034	0.120748	1.13453	1.14806	0.734993	2.44608	1.19252	0.014061	1.13406	1.15339	0.0203755	1.11971	1.93587	1.91902e-05	1.20138	1.10751	0.797044	2.39149	1.28914	0.0103663	1.18413	1.26145	0.000707134	1.10046	1.23098	0.0151092	1.17001	1.29914	0.554365	2.62219	1.30841	0.0139201	1.2112
ENSMUSP00000031697	ENSMUSG00000029686	Cul1	Q9WTX6 "Cullin-1 (CUL-1)"	0.366	38	9	0.3454	36	9	0.2552	29	7	0.3531	46	7	-0.165	0.974704	0.726163	1.17687	0.827312	0.461952	1.76086	0.958158	0.497597	1.15594	1.0637	0.167703	1.1011	0.902778	0.11663	1.14349	0.842672	0.603828	2.07683	0.966826	0.373023	1.08957	1.10687	0.0873645	1.12948	1.00216	0.973505	1.15601	0.832629	0.601384	2.17427	0.898468	0.246324	1.22625
ENSMUSP00000024223	ENSMUSG00000023456	Tpi1	P17751 "Triosephosphate isomerase (TIM)(EC 5.3.1.1)(Triose-phosphate isomerase)"	0.5904	19	9	0.5141	18	7	0.5382	16	4	0.5582	17	3	-0.24	0.986855	0.661763	1.06949	0.808902	0.00906728	1.14672	1.08958	0.594707	1.58418	0.870518	0.190257	1.35764	0.633216	4.55176e-08	1.05489	0.704418	0.000379606	1.12755	1.02038	0.910139	1.68777	0.763782	0.067568	1.37403	1.15959	0.000309987	1.05818	0.675235	0.0110107	1.30339	1.21817	0.250539	1.55591
ENSMUSP00000065987	ENSMUSG00000037149	Ddx1	Q91VR5 "ATP-dependent RNA helicase DDX1 (EC 3.6.1.-)(DEAD box protein 1)"	0.4122	48	9	0.4338	48	16	0.3135	38	8	0.3162	35	7	0.4525	0.978982	0.342032	1.04969	1.26886	0.229504	1.50157	1.12073	0.0541122	1.12373	1.04801	0.555558	1.20184	1.02934	0.173596	1.04565	1.2414	0.207967	1.41933	1.09702	0.239536	1.18575	1.0159	0.822676	1.17928	0.953655	0.528482	1.18067	1.29186	0.312387	1.68898	1.00373	0.955035	1.16278
ENSMUSP00000030684	ENSMUSG00000028869	Gnl2	Q99LH1 "Nucleolar GTP-binding protein 2 "	0.3942	43	13	0.4258	54	11	0.3022	40	7	0.4286	49	6	0.645	1.09184	0.00451919	1.0565	1.08924	0.475387	1.2928	1.1311	0.0268029	1.10895	1.2087	0.031594	1.1791	1.44898	1.62876e-07	1.07806	1.07747	0.453957	1.23786	1.20734	0.0023855	1.09604	1.23397	0.0388162	1.21446	1.15465	0.0338701	1.13982	1.21135	0.189057	1.35406	1.33345	0.0022751	1.14882
ENSMUSP00000044898	ENSMUSG00000033228	Sfrs2ip	Q7TML8;Q810T0;Q9CSS1 "Sfrs2ip protein Fragment ";"Sfrs2ip protein Fragment ";"Putative uncharacterized protein Fragment "	0.294	64	7	0.2582	65	8							-0.325	0.886683	0.0440266	1.1228	1.00393	0.987807	1.79502							0.938041	0.114781	1.0886	1.02208	0.927687	1.73174							1.06371	0.0617615	1.06816	1.1829	0.655016	2.34322
ENSMUSP00000078469	ENSMUSG00000052488	Cherp	Q8CGZ0 "Calcium homeostasis endoplasmic reticulum protein (SR-related CTD-associated factor 6)"	0.4115	59	9	0.4286	67	11	0.3156	65	8	0.3657	62	8	0.135	1.01883	0.716516	1.12114	0.879246	0.692758	2.02366	1.03526	0.144627	1.05118	1.07635	0.0628025	1.08193	1.07088	0.0634863	1.07611	0.955919	0.868537	1.80662	1.07322	0.069334	1.0811	1.11759	0.0185504	1.08999	1.0382	0.75985	1.31429	0.827378	0.588659	2.12904	1.02652	0.787405	1.24718
ENSMUSP00000025965	ENSMUSG00000025001	Hells	Q60848 "Lymphocyte-specific helicase (EC 3.6.1.-)(Proliferation-associated SNF2-like protein)"	0.3849	55	14	0.4105	59	11	0.3837	53	9	0.5505	79	9	0.27	1.05677	0.181567	1.08817	0.975349	0.918632	1.70029	1.06017	0.0493173	1.05993	1.03344	0.455829	1.10164	1.07112	0.0625993	1.07559	0.991824	0.967932	1.55851	1.039	0.207455	1.06645	1.03574	0.483312	1.11646	1.05965	0.195438	1.09603	1.0857	0.716449	1.63278	0.985793	0.843208	1.17526
ENSMUSP00000032237	ENSMUSG00000030138	Bms1	Q3UYW7;Q3V0N4;Q6PGF5;Q6ZQH0;Q8CEG3;Q8K0N8 "Putative uncharacterized protein Fragment ";"Putative uncharacterized protein Fragment ";"BMS1 homolog, ribosome assembly protein (Yeast)BMS1-like, ribosome assembly protein (Yeast) ;";"MKIAA0187 protein Fragment ";"Putative uncharacterized protein Fragment ";"Bms1 protein Fragment "	0.2609	58	8	0.2983	57	13	0.2726	57	11	0.3528	80	17	-0.3525	0.958765	0.144771	1.06256	0.999843	0.999065	1.31856	0.958596	0.158015	1.06369	0.894898	0.0121192	1.08651	1.27462	0.000149573	1.08065	0.930918	0.453907	1.22327	0.97528	0.263589	1.04821	0.918829	0.0607301	1.09303	0.987227	0.809481	1.1291	0.931726	0.605198	1.33678	1.03346	0.383397	1.08375
ENSMUSP00000101921	ENSMUSG00000000486	Sept1	D3YVG1;D3Z3V3 "Putative uncharacterized protein Sept1 ";"Putative uncharacterized protein Sept1 "	0.4727	36	9	0.4891	30	10	0.2514	20	5	0.5847	38	7	-0.8275	0.88222	0.00100628	1.05906	0.743961	0.0347538	1.30814	0.780265	0.0798556	1.34318	0.843612	0.00660012	1.10775	0.909616	0.00835869	1.06485	0.78758	0.102671	1.34629	0.780065	0.0631899	1.31024	0.82449	0.0196874	1.16146	0.910062	0.239815	1.18665	0.856544	0.428755	1.52611	0.902659	0.506722	1.47742
ENSMUSP00000121005	ENSMUSG00000029328	Hnrpdl	D3YTQ3 "Putative uncharacterized protein Hnrpdl "	0.6905	65	10	0.7357	68	13	0.6167	50	8	0.6619	59	7	-0.4475	0.853165	0.02702	1.1459	1.0355	0.905711	1.87437	0.970596	0.23378	1.05566	0.850535	0.0261611	1.14457	0.845423	0.0550054	1.1881	1.032	0.914448	1.86919	0.964481	0.177044	1.05864	0.823408	0.0280763	1.17953	0.777442	0.0693356	1.31819	1.10076	0.80969	2.3389	1.0133	0.912567	1.31581
ENSMUSP00000094904	ENSMUSG00000041168	Lonp1	Q3V2D0;Q56A16 "Lon protease homolog (EC 3.4.21.-)";"Lonp1 protein Fragment "	0.4034	62	7	0.3361	54	9	0.3529	49	4	0.4044	58	5	-0.2025	1.13134	0.012999	1.0904	1.00707	0.943797	1.25615	0.893392	0.279955	1.31358	0.898595	0.101431	1.15034	0.865772	0.0244516	1.12538	0.980534	0.863399	1.29755	0.98519	0.865109	1.29277	0.994528	0.924073	1.162	1.06662	0.566515	1.29728	0.821615	0.158718	1.3568	1.01835	0.928209	1.80645
ENSMUSP00000048285	ENSMUSG00000036112	Metap2	O08663 "Methionine aminopeptidase 2 (MetAP 2)(MAP 2)(EC 3.4.11.18)(Peptidase M 2)(Initiation factor 2-associated 67 kDa glycoprotein)(p67eIF2)(p67)"	0.3682	28	9	0.3682	28	4	0.3096	21	4	0.4079	32	5	0.5075	1.03791	0.42974	1.10868	1.25868	0.732377	7.03186	1.0259	0.54108	1.12559	1.13132	0.034357	1.11469	1.00964	0.796166	1.08636	1.45105	0.591651	7.23649	0.993347	0.905963	1.17991	1.23692	0.0197918	1.17002	0.962159	0.406409	1.10684	1.20623	0.750596	5.54428	0.943619	0.629336	1.41158
ENSMUSP00000042895	ENSMUSG00000024135	Srbd1	Q497V5 "S1 RNA-binding domain-containing protein 1 "	0.4089	86	13	0.3882	74	15	0.3074	58	3	0.397	96	7	-0.5575	0.924975	0.0156564	1.06227	0.912577	0.28349	1.19237	0.843011	0.10591	1.29731	0.942965	0.557246	1.26022	0.988305	0.668636	1.06016	0.881251	0.212683	1.2308	0.863182	0.253216	1.48986	0.975525	0.710359	1.16845	0.987412	0.7735	1.0983	0.958764	0.699211	1.25735	0.9633	0.589571	1.28758
ENSMUSP00000006754	ENSMUSG00000020923	Ubtf	A2AWT7;Q9DBH1 "Upstream binding transcription factor, RNA polymerase IUpstream binding transcription factor, RNA polymerase I, isoform CRA_b ;";"Putative uncharacterized protein "	0.4987	71	12	0.5585	63	12	0.4428	49	6	0.516	67	7	0.3225	1.08508	0.0467192	1.08355	1.10727	0.275342	1.21575	1.03512	0.562904	1.1541	1.00578	0.896373	1.10929	1.01544	0.499911	1.04953	1.07951	0.44965	1.23964	1.0407	0.264605	1.08508	0.990656	0.842897	1.11741	1.03978	0.840755	1.5179	1.10996	0.874899	4.15726	1.14408	0.0394446	1.13316
ENSMUSP00000111510	ENSMUSG00000022536	Glyr1	D3YYT1 "Putative uncharacterized protein Glyr1RIKEN cDNA 3930401K13 ;"	0.3949	40	8	0.4674	36	8	0.3569	28	8	0.2953	28	7	0.435	0.961001	0.262177	1.0802	1.21232	0.628086	2.45725	1.30154	0.323666	1.79881	1.04552	0.895209	2.20947	1.14446	0.116493	1.19509	1.19252	0.639705	2.34273	1.28085	0.371451	1.8461	1.06709	0.844992	2.17798	0.908292	0.191197	1.17027	1.41073	0.444667	2.73152	1.33028	0.334274	1.91732
ENSMUSP00000054548	ENSMUSG00000041815	Poldip3	Q8BG81 "Polymerase delta-interacting protein 3 (S6K1 Aly/REF-like target)(SKAR)"	0.6119	42	9	0.7619	52	14	0.5048	36	5	0.6357	44	8	-0.1225	0.983488	0.405306	1.04468	1.1503	0.186273	1.24202	0.862035	0.00515646	1.07708	0.993497	0.891789	1.11559	1.0804	0.0505939	1.08067	1.11169	0.333022	1.2554	0.918644	0.00693648	1.04718	0.984223	0.744944	1.11754	1.06994	0.526213	1.26527	1.22714	0.132841	1.31749	0.946391	0.00714247	1.03064
ENSMUSP00000081611	ENSMUSG00000053877	Srcap	Q8BKT0;Q8BUY7;Q8BV54 "Putative uncharacterized protein ";"Putative uncharacterized protein ";"Putative uncharacterized protein "	0.2634	139	8	0.2249	108	2	0.1851	87	4	0.2591	149	7	-0.0825	1.04727	0.524425	1.17713	0.849281	0.180637	1.83181	0.947428	0.703834	1.50796	1.04645	0.690055	1.30394	1.05462	0.41662	1.15684	0.807333	0.264195	3.31379	1.01148	0.80441	1.14384	0.985367	0.76987	1.12507	1.11922	0.0719954	1.13405	1.03918	0.636641	2.13959	1.05815	0.55378	1.31076
ENSMUSP00000096073	ENSMUSG00000036550	Cnot1	Q6ZQ08 "CCR4-NOT transcription complex subunit 1 (CCR4-associated factor 1)"	0.2479	104	7	0.3111	99	5	0.1412	60	1				-0.816667	0.865395	0.048748	1.15428	0.727223	0.0749115	1.44698	0.843542						0.927431	0.0270162	1.06542	0.839764	0.311839	1.52071	0.842308						0.990896	0.886283	1.16184	0.902143	0.599301	1.65158	0.597122
ENSMUSP00000056785	ENSMUSG00000043858	Nup62	Q63850 "Nuclear pore glycoprotein p62 (Nucleoporin Nup62)(62 kDa nucleoporin)"	0.3555	22	8	0.3175	26	5	0.2034	14	4	0.3213	28	6	-0.08	1.07385	0.168572	1.11599	0.67278	0.230654	2.17908	1.03659	0.451468	1.14164	0.983063	0.727994	1.12678	1.02401	0.400925	1.06475	0.715579	0.282744	2.11532	1.03245	0.199942	1.06399	0.99845	0.972004	1.1142	0.993794	0.944229	1.22514	0.636188	0.27291	2.68721	0.9758	0.679925	1.18681
ENSMUSP00000094239	ENSMUSG00000064127	Med14	A2ABV5 "Mediator of RNA polymerase II transcription subunit 14 (Mediator complex subunit 14)(Cofactor required for Sp1 transcriptional activation subunit 2)(CRSP complex subunit 2)(Thyroid hormone receptor-associated protein complex 170 kDa component)(Trap170)"	0.294	71	8	0.2385	45	7	0.2495	59	8	0.2625	74	7	-0.1325	1.04192	0.297578	1.09014	0.722649	0.20417	1.74716	0.960444	0.3981	1.11191	1.04611	0.33848	1.11577	1.09294	0.025843	1.07744	0.794948	0.223542	1.51246	1.00282	0.954338	1.11859	1.16095	0.157403	1.25969	0.998445	0.979012	1.14456	0.722507	0.151331	1.62232	0.947758	0.422368	1.16059
ENSMUSP00000077612	ENSMUSG00000018446	C1qbp	O35658 "Complement component 1 Q subcomponent-binding protein, mitochondrial Precursor (Glycoprotein gC1qBP)(C1qBP)(GC1q-R protein)"	0.724	28	6	0.6595	33	4	0.4731	17	4	0.4767	27	3	0.1675	0.918745	0.136132	1.13063	0.879972	0.629915	2.1401	1.11807	0.0914385	1.15578	1.28085	0.0122894	1.12657	0.805311	0.0170905	1.17184	0.929783	0.83193	2.72205	1.09878	0.0786726	1.12097	1.21673	0.125464	1.39233	0.788483	0.145853	1.42617	0.469139	0.25189	5.48192	0.84044	0.109592	1.27821
ENSMUSP00000005017	ENSMUSG00000004897	Hdgf	P51859 "Hepatoma-derived growth factor (HDGF)"	0.6498	23	9	0.5021	23	8	0.7257	32	9	0.789	35	8	0.5925	1.10077	0.000879045	1.04397	1.06957	0.844358	2.18321	1.1068	0.0107978	1.0734	1.12785	0.105218	1.1653	0.928904	0.0481843	1.07573	1.09251	0.77742	2.0385	1.02277	0.617006	1.10496	1.03019	0.530051	1.11237	0.899753	0.0580972	1.11654	0.972642	0.938065	2.25828	1.05008	0.281456	1.10249
ENSMUSP00000025955	ENSMUSG00000024991	Eif3a	P23116 "Eukaryotic translation initiation factor 3 subunit A (eIF3a)(Eukaryotic translation initiation factor 3 subunit 10)(eIF-3-theta)(eIF3 p167)(eIF3 p180)(eIF3 p185)(p162)(Centrosomin)"	0.474	121	10	0.4501	103	9	0.3958	72	7	0.4397	116	3	0.095	1.01648	0.774556	1.13345	1.12989	0.287177	1.28015	1.04636	0.36831	1.12078	0.928651	0.699266	2.04266	0.97584	0.723594	1.16369	1.25133	0.0260382	1.2089	1.21069	0.00307448	1.10291	1.07083	0.620685	1.66189	0.974966	0.790468	1.23307	1.21054	0.0920332	1.25893	0.999868	0.998113	1.13863
ENSMUSP00000106970	ENSMUSG00000040549	Ckap5	A2AGT5 "Cytoskeleton-associated protein 5 "	0.3115	107	14	0.3578	112	12	0.2539	92	13	0.3602	133	6	0.5675	1.13687	0.0299353	1.12041	1.04043	0.844584	1.54434	1.06197	0.0711562	1.06842	1.22594	0.00404056	1.11	0.995166	0.923939	1.11352	1.08377	0.721772	1.6236	1.05605	0.0607533	1.0591	1.21269	0.0034031	1.09959	0.844248	0.0107532	1.13082	1.07863	0.737017	1.62204	1.14664	0.00561625	1.09264
ENSMUSP00000073880	ENSMUSG00000061477	Rps7	P62082 "40S ribosomal protein S7 "	0.8351	35	8	0.7784	29	8	0.6546	23	5	0.7062	26	4	0.5125	1.06215	0.248098	1.11985	0.974613	0.946404	2.39383	1.1494	0.016298	1.10179	1.27362	0.0519501	1.27846	1.13129	0.0336033	1.11702	1.1048	0.79423	2.3866	1.27451	0.0356477	1.24118	1.43406	0.0173516	1.27089	1.01648	0.922834	1.46951	1.00764	0.984093	2.38936	0.925322	0.717061	1.73985
ENSMUSP00000031443	ENSMUSG00000029480	Dhx37	Q5DTX1;Q6NZL1 "MKIAA1517 protein Fragment ";"DEAH (Asp-Glu-Ala-His) box polypeptide 37 "	0.3643	74	9	0.3626	74	10	0.2304	42	6	0.3035	63	4	0.4825	1.18689	0.03344	1.16661	1.26765	0.418422	1.88254	1.02641	0.576579	1.1188	1.01201	0.899673	1.31927	1.25258	0.00374415	1.13723	1.31848	0.300959	1.76808	1.01554	0.802433	1.1621	1.05508	0.531392	1.2736	1.14437	0.138263	1.20788	1.2626	0.503516	2.13172	0.937835	0.419662	1.20652
ENSMUSP00000099488	ENSMUSG00000027404	Snrpb	P27048 "Small nuclear ribonucleoprotein-associated protein B (snRNP-B)(snRPB)(Sm protein B)(Sm-B)(SmB)"	0.7576	44	10	0.5541	35	10	0.4892	23	5	0.645	28	6	-0.065	1.00003	0.999432	1.1396	0.925074	0.707395	1.5756	0.945964	0.329207	1.14903	1.06329	0.17318	1.10447	1.10765	0.0152644	1.08049	0.864713	0.540589	1.67691	0.942169	0.254158	1.13235	1.02469	0.519649	1.09485	1.05057	0.584884	1.21773	0.927289	0.734355	1.62875	0.963792	0.606008	1.20101
ENSMUSP00000071956	ENSMUSG00000063052	Lrrc40	Q9CRC8 "Leucine-rich repeat-containing protein 40 "	0.4817	46	8	0.5349	48	14	0.4086	30	7	0.3754	42	6	0.0625	1.06735	0.00848493	1.04347	1.02574	0.834762	1.2942	1.0056	0.887288	1.09681	0.967657	0.564622	1.14698	1.06219	0.0524754	1.0631	1.0493	0.670744	1.27	0.963607	0.325835	1.08849	0.946661	0.670565	1.36637	1.0213	0.844725	1.27794	1.01126	0.941515	1.38162	0.970881	0.861594	1.4879
ENSMUSP00000041906	ENSMUSG00000033166	Dis3	Q9CSH3 "Exosome complex exonuclease RRP44 (EC 3.1.13.-)(Ribosomal RNA-processing protein 44)(Protein DIS3 homolog)"	0.3643	55	9	0.4071	50	7	0.2171	39	3	0.3476	59	5	0.005	1.03548	0.309137	1.07685	1.04119	0.696922	1.27331	1.01507	0.82207	1.28619	0.944227	0.501037	1.24065	1.04466	0.205284	1.07581	1.07275	0.636002	1.41175	1.01455	0.810083	1.25516	0.896718	0.110514	1.15962	0.891036	0.120531	1.16548	1.12284	0.727398	2.17291	1.12057	0.0236013	1.07963
ENSMUSP00000035105	ENSMUSG00000032518	Rpsa	P14206 "40S ribosomal protein SA (Laminin receptor 1)(LamR)(37/67 kDa laminin receptor)(LRP/LR)(Laminin-binding protein precursor p40)(LBP/p40)(37 kDa laminin receptor precursor)(37LRP)(67 kDa laminin receptor)(67LR)(37 kDa oncofetal antigen)(OFA/iLRP)"	0.5627	41	7	0.4237	40	6	0.4983	28	6	0.522	32	6	0.2775	1.024	0.545941	1.09496	0.881709	0.885019	8.39269	1.11515	0.00652392	1.06455	1.09448	0.27182	1.20684	0.97825	0.542729	1.08699	1.07263	0.937438	8.88808	1.22609	0.0049828	1.11594	1.21622	0.0726133	1.24843	0.95611	0.674033	1.28214	0.742245	0.698113	6.45422	0.891299	0.51587	1.52717
ENSMUSP00000066492	ENSMUSG00000001855	Nup214	Q80U93 "Nuclear pore complex protein Nup214 (Nucleoporin Nup214)(214 kDa nucleoporin)"	0.1847	75	9	0.317	86	13	0.1942	65	8	0.1885	70	12	0.1825	0.974782	0.438974	1.075	1.02376	0.628453	1.10855	1.0338	0.385083	1.08858	1.05828	0.280339	1.11607	0.974608	0.464727	1.08032	1.03774	0.624604	1.17436	1.05373	0.138581	1.07687	1.02309	0.626244	1.10549	1.08652	0.201405	1.14737	1.10702	0.133462	1.14756	1.02063	0.723793	1.14025
ENSMUSP00000023684	ENSMUSG00000022962	Gart	Q64737 "Trifunctional purine biosynthetic protein adenosine-3 [Includes Phosphoribosylamine--glycine ligase(EC 6.3.4.13)(Glycinamide ribonucleotide synthetase)(GARS)(Phosphoribosylglycinamide synthetase);Phosphoribosylformylglycinamidine cyclo-ligase(EC 6.3 /.../Phosphoribosyl-aminoimidazole synthetase)(AIR synthase)(AIRS);Phosphoribosylglycinamide formyltransferase(EC 2.1.2.2)(5'-phosphoribosylg…	0.2871	55	8	0.2881	55	6	0.1436	30	2	0.2713	59	2	2.77556e-17	0.929745	0.161599	1.11638	1.21982	0.457056	1.8854	0.852327	0.123947	1.49234	1.07738	0.706288	6.71909	0.78228	0.0175739	1.20677	1.49802	0.221248	2.10385	0.944555	0.593663	2.65638	0.990802	0.968049	10.3552	0.944082	0.436685	1.17938	1.23714	0.463532	1.99295	0.935364	0.0412204	1.05659
ENSMUSP00000001178	ENSMUSG00000001150	Mcm3ap	Q9WUU9 "80 kDa MCM3-associated protein (Protein GANP)"	0.2237	78	9	0.2922	75	9	0.09183	46	4	0.2314	72	2	0.57	0.973253	0.373231	1.06854	1.3379	0.423416	2.21612	1.17053	0.396941	1.6624	1.13013	0.0401811	1.10322	1.08007	0.121119	1.10786	1.20249	0.412928	1.63614	1.19135	0.333971	1.62419	0.965623	0.361066	1.32726	0.962154	0.339253	1.09149	1.34722	0.45252	2.38791	0.912393	0.508445	1.47656
ENSMUSP00000028463	ENSMUSG00000027067	Ssrp1	Q08943 "FACT complex subunit SSRP1 (Facilitates chromatin transcription complex subunit SSRP1)(Structure-specific recognition protein 1)(Recombination signal sequence recognition protein 1)(T160)"	0.5	55	10	0.4011	48	10	0.4755	49	13	0.5386	67	11	-0.6075	0.973379	0.428978	1.07648	0.752874	0.209527	1.60817	0.912165	0.0240949	1.08074	0.898024	0.00395377	1.06648	0.985	0.512353	1.0514	0.804574	0.32937	1.6112	0.89681	0.0131097	1.08501	0.854868	0.00421894	1.09948	1.00199	0.97969	1.18726	0.813775	0.40119	1.69731	0.950828	0.444511	1.14908
ENSMUSP00000027973	ENSMUSG00000026662	Sephs1	Q8BH69 "Selenide, water dikinase 1 (EC 2.7.9.3)(Selenophosphate synthase 1)(Selenium donor protein 1)"	0.5077	26	7	0.4694	19	6	0.3699	20	4	0.3291	17	4	-0.6025	0.919387	0.066767	1.09637	0.836126	0.585426	2.2029	0.883011	0.293772	1.36593	0.949155	0.124224	1.08149	0.850036	0.00996142	1.11309	0.807892	0.571841	2.47733	0.873874	0.118416	1.21855	0.865031	0.0123361	1.08889	0.976316	0.680586	1.14529	0.654596	0.439434	3.66049	0.970337	0.770453	1.34999
ENSMUSP00000019441	ENSMUSG00000019297	2610027L16Rik	Q8BMC4 "Pumilio domain-containing protein C14orf21 homolog "	0.4245	49	7	0.3176	25	3	0.2846	30	4	0.2987	32	8	0.2775	1.07398	0.382092	1.20348	0.908177	0.454723	1.56913	1.03674	0.290015	1.09371	1.1069	0.110434	1.14051	1.03834	0.636131	1.20303	1.28706	0.0740768	1.36784	1.10984	0.0057626	1.04786	1.18487	0.00755202	1.11419	0.976707	0.472028	1.07806	1.2165	0.0571523	1.2346	0.975642	0.0212278	1.01782
ENSMUSP00000080949	ENSMUSG00000061607	Mdc1	Q5PSV9 "Mediator of DNA damage checkpoint protein 1 "	0.3279	79	8	0.4356	89	15	0.2436	61	4	0.3361	101	7	0.6425	1.10073	0.323359	1.2382	1.19768	0.0926271	1.23908	1.09074	0.0158059	1.0574	1.09688	0.00116121	1.03985	1.11597	0.0797763	1.13509	1.16399	0.139041	1.23077	1.0744	0.00105416	1.01815	1.03301	0.337567	1.07925	1.03912	0.419102	1.1115	1.3236	0.00439926	1.1941	1.06007	0.130571	1.09394
ENSMUSP00000105612	ENSMUSG00000020430	Pes1	Q5SQ20 "Pescadillo homolog 1, containing BRCT domain (Zebrafish) "	0.4371	50	10	0.4337	36	8	0.3384	41	8	0.4677	53	15	0.7125	1.13031	0.000440307	1.05278	1.2453	0.395863	1.77481	1.18799	0.51034	1.79938	1.07501	0.524372	1.26822	1.61148	7.54769e-08	1.07112	0.903506	0.729554	1.9481	1.29837	0.481968	2.29726	1.16635	0.284734	1.34547	1.33184	0.00187152	1.15627	1.23401	0.519706	2.08286	1.27954	0.409694	1.94432
ENSMUSP00000107370	ENSMUSG00000025026	Add3	Q9QYB5 "Gamma-adducin (Adducin-like protein 70)"	0.3909	34	6	0.4278	31	8	0.1473	18	2	0.2224	30	2	-0.595	0.990969	0.914712	1.2301	0.703583	0.20449	1.81171	0.915798	0.437069	2.49909	0.889133	0.791394	80.8211	0.916553	0.26138	1.19362	0.691091	0.0981434	1.58114	1.03775	0.588732	1.86732	1.04342	0.892436	23.7094	0.90856	0.359796	1.27715	0.675746	0.137911	1.73934	0.695151	0.044979	1.38677
ENSMUSP00000034947	ENSMUSG00000032383	Ppib	P24369 "Peptidyl-prolyl cis-trans isomerase B Precursor (PPIase B)(EC 5.2.1.8)(Rotamase B)(Cyclophilin B)(S-cyclophilin)(SCYLP)(CYP-S1)"	0.7593	32	8	0.7824	41	11	0.7222	30	7	0.6806	40	7	-0.535	0.939519	0.0291467	1.05544	0.6279	0.120156	1.84091	1.00828	0.820288	1.08867	0.850791	0.00183414	1.0775	0.893437	0.0113424	1.08137	0.708601	0.203146	1.75692	0.97802	0.455487	1.07056	0.850435	0.00338555	1.08834	0.919343	0.45785	1.28808	0.550596	0.0962541	2.06315	1.10653	0.182967	1.17887
ENSMUSP00000006301	ENSMUSG00000029703	Lrwd1	Q8BUI3 "Leucine-rich repeat and WD repeat-containing protein 1 "	0.3904	41	6	0.4028	37	8	0.179	16	3	0.2685	33	5	0.1075	1.11503	0.0450219	1.11109	1.06002	0.831072	1.86364	0.942349	0.554611	1.43792	1.00512	0.852178	1.07402	1.19658	0.00631811	1.10763	1.07907	0.61211	1.4038	0.959294	0.0165907	1.0236	1.04563	0.435528	1.15384	1.0038	0.986641	1.74141	1.22299	0.301328	1.53211	0.890241	0.101177	1.18828
ENSMUSP00000124846	ENSMUSG00000022858	Tra2b	Q5PR75 "Sfrs10 protein "	0.7604	66	6	0.8125	61	4	0.4688	31	3	0.6701	48	2	-0.3575	0.735344	0.071664	1.41463	1.14572	0.564486	1.95506	0.939553	0.400492	1.28824	0.945914	0.678048	3.58167	1.02594	0.4777	1.08964	1.12723	0.655251	2.16301	0.930699	0.0497377	1.07425	0.911374	0.50533	3.31695	0.983585	0.894894	1.35824	1.44271	0.560531	5.97149	1.10189	0.223215	1.27041
ENSMUSP00000038958	ENSMUSG00000034820	Cpsf7	Q8BTV2 "Cleavage and polyadenylation specificity factor subunit 7 "	0.4013	39	8	0.5329	44	9	0.4607	33	6	0.6008	51	9	-0.4275	0.963698	0.568374	1.15734	0.863301	0.423982	1.49531	0.981244	0.86965	1.32558	0.904289	0.0435783	1.10176	0.98884	0.942281	1.42432	0.860507	0.446348	1.54124	0.95015	0.162707	1.08366	0.879352	0.0354674	1.12453	0.916136	0.645603	1.53913	0.931456	0.781835	1.77124	1.05145	0.287285	1.11443
ENSMUSP00000034787	ENSMUSG00000032253	Phip	Q8VDD9 "PH-interacting protein (PHIP)(IRS-1 PH domain-binding protein)(WD repeat-containing protein 11)(Neuronal differentiation-related protein)(NDRP)"	0.3059	82	7	0.2943	83	9	0.212	63	3	0.268	96	8	0.0425	0.922454	0.118811	1.11471	1.08392	0.291193	1.17872	0.956802	0.559259	1.31475	1.10248	0.639609	1.60251	1.07035	0.131306	1.09993	1.0893	0.0561282	1.0924	0.959826	0.406713	1.18445	1.13507	0.580908	1.67822	1.00658	0.907103	1.14103	1.27935	0.00893347	1.18004	0.910922	0.149955	1.19232
ENSMUSP00000093969	ENSMUSG00000033237	Arid2	Q69ZG5;Q8BS84;Q8CET8;Q8R2U9;Q9D982 "MKIAA1557 protein Fragment ";"Putative uncharacterized protein ";"Putative uncharacterized protein ";"Arid2 protein ";"MCG141061Putative uncharacterized protein ;"	0.2927	83	6	0.1822	58	5	0.1904	62	5	0.1931	69	4	-0.2825	0.937208	0.145229	1.10151	1.11737	0.392532	1.37954	0.927047	0.124646	1.1146	0.940748	0.0408465	1.05634	1.05765	0.768738	1.59068	1.1079	0.331799	1.29408	0.912562	0.130502	1.14317	0.904584	0.474943	1.6398	1.03937	0.864472	1.73777	1.30543	0.207929	1.63749	1.11234	0.00530168	1.05513
ENSMUSP00000087896	ENSMUSG00000070697	Utp3	Q9JI13 "Something about silencing protein 10 (Disrupter of silencing SAS10)(UTP3 homolog)(Charged amino acid-rich leucine zipper 1)(Crl-1)"	0.4563	42	8	0.4115	35	6	0.3113	27	3	0.4861	52	6	0.0625	0.97111	0.717502	1.20203	0.952072	0.74627	1.44664	1.01906	0.604222	1.14261	1.05231	0.134423	1.07622	1.1069	0.0468077	1.10483	0.794854	0.163532	1.43565	1.01352	0.851089	1.31168	0.982418	0.662131	1.10328	1.03585	0.717174	1.24708	1.01057	0.947915	1.48224	1.05894	0.496137	1.34816
ENSMUSP00000025217	ENSMUSG00000024359	Hspa9	P38647 "Stress-70 protein, mitochondrial Precursor (75 kDa glucose-regulated protein)(GRP-75)(Heat shock 70 kDa protein 9)(Peptide-binding protein 74)(PBP74)(p66 MOT)(Mortalin)"	0.4566	67	8	0.5788	62	12	0.271	42	5	0.4536	57	2	0.12	0.86228	0.278939	1.34797	1.3621	0.227662	1.70291	1.03818	0.600929	1.20128	1.00446	0.983049	8.37498	0.777999	8.58557e-05	1.07629	1.27698	0.334317	1.70394	0.96981	0.371	1.0882	1.14289	0.663981	18.3721	0.89217	0.481099	1.43719	1.16588	0.514767	1.65178	1.05048	0.608114	1.27897
ENSMUSP00000005826	ENSMUSG00000005683	Cs	Q9CZU6 "Citrate synthase, mitochondrial Precursor (EC 2.3.3.1)"	0.5603	39	8	0.4892	37	3	0.3168	22	3	0.319	24	4	-0.0225	0.91971	0.0599252	1.09231	1.18486	0.385013	1.93821	0.979509	0.747607	1.27317	0.998779	0.983881	1.19401	0.97181	0.691361	1.17751	1.08696	0.574453	1.71523	1.01495	0.631515	1.12062	1.00857	0.815353	1.11248	1.02568	0.794421	1.24796	1.03224	0.965177	15.9702	0.975458	0.791726	1.42626
ENSMUSP00000025170	ENSMUSG00000024312	Wdr46	Q9Z0H1 "WD repeat-containing protein 46 (WD repeat-containing protein BING4)"	0.4084	41	7	0.41	36	5	0.426	36	7	0.4743	45	6	-0.2675	0.937864	0.257223	1.1336	1.10382	0.23269	1.2155	0.908766	0.502551	1.38857	0.964328	0.455446	1.12242	1.27055	0.00110702	1.10546	1.05137	0.687735	1.37936	0.970061	0.810423	1.34543	1.06122	0.262029	1.1285	0.900739	0.0977588	1.13945	1.1061	0.34295	1.29751	0.927965	0.530193	1.31614
ENSMUSP00000070983	ENSMUSG00000024097	Sfrs7	Q8BL97 "Splicing factor, arginine/serine-rich 7 "	0.8761	57	6	0.9412	63	7	0.7478	43	5	0.8009	50	7	0.21	1.03695	0.698164	1.25485	0.957445	0.93721	3.65311	1.02061	0.520576	1.08385	1.07306	0.14986	1.11018	1.10737	0.459138	1.38693	0.968856	0.951048	3.35231	1.0147	0.60165	1.07419	1.0544	0.419193	1.16123	1.07389	0.270428	1.15946	0.937938	0.921504	4.5987	1.06377	0.326966	1.16624
ENSMUSP00000109552	ENSMUSG00000031865	Dctn1	O08788 "Dynactin subunit 1 (150 kDa dynein-associated polypeptide)(DAP-150)(DP-150)(p150-glued)"	0.4262	99	6	0.3365	72	6	0.2172	55	2	0.3646	89	1	-0.25	1.09943	0.0519866	1.10076	1.02499	0.80746	1.2801	0.848507	0.354748	3.67156	0.882029			1.00656	0.924972	1.18509	1.048	0.677011	1.31357	0.84865	0.519908	9.20581	0.880889			0.980493	0.799398	1.20802	1.02249	0.853299	1.34143	0.943973	0.553581	2.3812
ENSMUSP00000081547	ENSMUSG00000066979	Bub3	Q9WVA3 "Mitotic checkpoint protein BUB3 (WD repeat type I transmembrane protein A72.5)"	0.5368	27	8	0.4509	26	11	0.3957	20	8	0.4816	20	9	0.22	0.952122	0.0373743	1.04631	0.93307	0.688792	1.45399	1.13557	0.0427877	1.12941	1.09652	0.436381	1.2961	1.05104	0.0174758	1.03879	0.973633	0.876845	1.45421	1.18125	0.0289121	1.15461	1.12028	0.441223	1.38161	1.10812	0.0475087	1.10649	0.951885	0.773649	1.45032	1.29052	0.00715218	1.17442
ENSMUSP00000109793	ENSMUSG00000052337	Immt	Q8CAQ8 "Mitochondrial inner membrane protein (Mitofilin)"	0.4058	54	11	0.3831	46	7	0.287	39	6				0.316667	1.09369	0.0144209	1.06932	0.931183	0.686883	1.5356	1.10116	0.0126073	1.06734				0.890927	0.000475302	1.05025	0.985449	0.926012	1.47103	1.17561	0.00664719	1.09778				0.963235	0.298769	1.07987	0.564048	0.0173663	1.52373	1.02296	0.481969	1.07989
ENSMUSP00000098006	ENSMUSG00000042524	Sun2	Q3TBU0;Q4QQM3;Q6B4H2 "Putative uncharacterized protein ";"Unc84b protein ";"SUN2Unc-84 homolog B (C. elegans), isoform CRA_a ;"	0.5144	68	9	0.4499	59	8	0.3863	42	4	0.4856	67	9	-0.43	0.912393	0.0310255	1.0843	0.910114	0.549293	1.42491	0.944663	0.338403	1.17283	0.971672	0.730648	1.20425	0.924627	0.0425004	1.07786	0.894087	0.515005	1.47133	0.931983	0.263265	1.17727	0.902145	0.0614985	1.11546	1.03815	0.316685	1.08419	0.903261	0.713015	1.87404	0.970531	0.799844	1.41021
ENSMUSP00000072871	ENSMUSG00000035024	Ncapd3	Q6ZQK0 "Condensin-2 complex subunit D3 (Non-SMC condensin II complex subunit D3)"	0.2756	62	12	0.2583	48	6	0.2311	54	11	0.3041	75	8	-0.35	1.03367	0.558811	1.1285	0.719169	0.0882043	1.49328	0.971921	0.577149	1.1164	0.946418	0.359932	1.1422	1.07785	0.0224493	1.06416	0.716776	0.117343	1.57294	0.948428	0.435058	1.15613	0.985789	0.703934	1.08925	0.989134	0.881996	1.17149	0.706981	0.0903493	1.53048	0.946831	0.503525	1.19174
ENSMUSP00000044604	ENSMUSG00000036678	Aaas	P58742 "Aladin (Adracalin)"	0.3132	27	8	0.3278	29	6	0.381	25	5	0.3114	25	5	0.105	0.964405	0.244497	1.0698	0.85628	0.237801	1.34664	1.04742	0.36411	1.13394	1.13906	0.154838	1.22928	1.02074	0.65004	1.10787	0.905044	0.288382	1.24113	1.01577	0.730793	1.1249	1.20613	0.0537043	1.21191	0.832734	0.176374	1.33361	0.916925	0.417098	1.28685	0.969471	0.696452	1.22778
ENSMUSP00000054424	ENSMUSG00000048109	Rbm15	A0PJG5;Q0VBL3;Q3THK4;Q3TLX0;Q571M7;Q66JP8;Q6PGG1;Q7TT82 "Rbm15 protein Fragment ";"RNA binding motif protein 15 ";"Putative uncharacterized protein Fragment ";"Putative uncharacterized protein Fragment ";"MKIAA4257 protein Fragment ";"Rbm15 protein Fragment ";"Rbm15 protein Fragment ";"Rbm15 protein Fragment "	0.5229	77	7	0.5842	85	16	0.368	51	8	0.4886	88	9	0.1475	0.997621	0.967412	1.14663	1.00455	0.971259	1.30216	1.01051	0.794296	1.09555	1.05614	0.367631	1.14103	1.03391	0.39063	1.09221	1.01601	0.90367	1.31644	1.0181	0.555715	1.07097	1.00896	0.915721	1.20736	1.13858	0.0573474	1.14494	1.15718	0.305835	1.34102	1.06345	0.0909819	1.0771
ENSMUSP00000022345	ENSMUSG00000021811	Dnajc9	Q91WN1 "DnaJ homolog subfamily C member 9 "	0.4826	27	7	0.5251	25	8	0.4324	20	5	0.5212	29	3	-0.485	0.894062	0.0887155	1.14455	0.916347	0.680431	1.61766	0.970848	0.404305	1.09217	0.915958	0.202849	1.22422	0.952126	0.287455	1.10834	0.922179	0.6044	1.42372	0.936643	0.0206093	1.05016	0.871138	0.0644716	1.17175	0.688986	0.00106111	1.16734	0.789505	0.319101	1.68407	0.817021	0.0361628	1.19826
ENSMUSP00000061014	ENSMUSG00000042700	Sipa1l1	Q8C0T5 "Signal-induced proliferation-associated 1-like protein 1 (SIPA1-like protein 1)"	0.3238	93	8	0.3154	86	7	0.1942	66	2				-0.356667	0.880307	0.00592995	1.08046	0.977262	0.829229	1.2838	0.968584	0.786705	3.20552				0.918531	0.0563278	1.09199	1.1099	0.293732	1.24828	1.0926	0.0835936	1.16021				1.16819	0.0073758	1.10364	1.4261	0.0396847	1.39339	1.12619	0.17774	1.54168
ENSMUSP00000041831	ENSMUSG00000037197	Rbm17	Q8JZX4 "Splicing factor 45 (45 kDa-splicing factor)(RNA-binding motif protein 17)"	0.4617	32	7	0.4889	29	8	0.3802	26	4	0.521	43	6	0.4075	0.992491	0.725695	1.05144	1.03451	0.819853	1.404	1.10095	0.0418601	1.09362	1.15605	0.0705963	1.17676	1.00325	0.848869	1.04066	1.03903	0.787971	1.38262	1.06594	0.114266	1.09637	1.1279	0.140822	1.19362	1.16339	0.00020052	1.04725	1.0086	0.953011	1.39323	1.1501	0.00843339	1.07435
ENSMUSP00000113056	ENSMUSG00000027940	Tpm3	D3YVR0;Q8C7C3 "Putative uncharacterized protein Tpm3 ";"Putative uncharacterized protein "	0.6129	25	2	0.629	33	2				0.7056	39	4	-0.306667	0.885353	0.343163	2.52292	1.10629	0.89941	3149.11				0.921435	0.352943	1.26797	0.720452	0.298885	8.27719	1.05666	0.943453	2598.68				0.91576	0.297314	1.24925	1.05527	0.714011	4.12863	1.06506	0.922365	688.838
ENSMUSP00000101862	ENSMUSG00000028656	Cap1	P40124 "Adenylyl cyclase-associated protein 1 (CAP 1)"	0.4241	26	7	0.5802	31	8	0.3629	19	2	0.2574	20	2	0.0275	1.02504	0.634212	1.12842	0.896142	0.285824	1.25741	1.02568	0.729939	2.04085	1.01266	0.929396	4.20038	0.878185	0.178044	1.23171	0.832917	0.183635	1.34054	1.00843	0.936921	2.92425	1.04288	0.822099	6.41845	0.920696	0.165502	1.13664	0.782496	0.125163	1.40065	0.924637	0.565354	3.40163
ENSMUSP00000104265	ENSMUSG00000006333	Rps9	Q6ZWN5 "40S ribosomal protein S9 "	0.7371	39	12	0.6598	34	12	0.732	24	6	0.7629	38	6	0.5275	1.02042	0.531639	1.07131	1.107	0.765788	2.08067	1.19048	0.0456204	1.18457	1.10213	0.24548	1.20934	1.15549	0.000259233	1.06207	1.30205	0.365948	1.85163	1.23514	0.00248921	1.10163	1.28269	0.00389747	1.13483	1.15465	0.0218643	1.12594	1.31037	0.459152	2.17181	1.20975	0.0115311	1.13413
ENSMUSP00000057308	ENSMUSG00000051627	Hist1h1e	P43274 "Histone H1.4 (H1 VAR.2)(H1e)"	0.863	84	5	0.8402	126	5	0.9178	95	5	0.8311	75	5	-0.41	0.888066	0.26296	1.28812	0.8761	0.666334	2.2039	0.975563	0.691322	1.17447	0.976912	0.771108	1.23157	1.20269	0.249892	1.46374	0.794265	0.430517	2.07505	0.970778	0.528354	1.1268	0.947766	0.531595	1.24328	0.737181	0.266152	1.92608	0.890444	0.678168	2.05647	1.07443	0.236805	1.15413
ENSMUSP00000107971	ENSMUSG00000055817	Mta3	Q3UII8 "Putative uncharacterized protein "	0.5051	73	5										-0.44	0.931921	0.458689	1.26989										0.943154	0.513883	1.25494										1.07146	0.512603	1.30598
ENSMUSP00000020931	ENSMUSG00000020608	Smc6	Q924W5 "Structural maintenance of chromosomes protein 6 (SMC protein 6)(SMC-6)(mSMC6)"	0.3191	58	8	0.3856	70	6	0.2461	44	5	0.392	93	5	0.835	1.19204	0.00295246	1.09773	1.26734	0.0629412	1.29127	1.18769	0.280074	1.46608	1.2465	0.202164	1.49381	1.19288	0.00634304	1.11462	1.3	0.00583287	1.15788	1.21761	0.115836	1.31389	1.22651	0.269098	1.55598	1.01179	0.808034	1.11617	1.39801	0.0261494	1.31757	1.14504	0.33349	1.40794
ENSMUSP00000123994	ENSMUSG00000024797	1110014N23Rik	NP_001074510.1 "protein fat-free homolog "	0.4616	60	6	0.4054	37	2	0.2916	27	2				-0.0233333	1.04822	0.551275	1.20883	1.11025	0.0664749	1.14943	0.880292	0.0677564	1.18896				0.953172	0.40412	1.14495	1.17864	0.234489	2.23893	0.860549	0.0560514	1.18347				0.984235	0.88158	1.29777	1.1622	0.410822	4.21152	0.890307	0.0978165	1.25688
ENSMUSP00000023116	ENSMUSG00000022477	Aco2	Q99KI0 "Aconitate hydratase, mitochondrial Precursor (Aconitase)(EC 4.2.1.3)(Citrate hydro-lyase)"	0.45	45	7	0.3269	39	11				0.2308	39	3	-0.543333	0.76636	0.000195882	1.0842	0.985533	0.91808	1.36043				0.918435	0.545684	1.66135	0.628578	0.000717965	1.1961	1.12886	0.488451	1.45566				0.763436	0.00261949	1.06137	0.908236	0.233848	1.19477	0.93257	0.713933	1.51042
ENSMUSP00000005841	ENSMUSG00000005698	Ctcf	Q61164 "Transcriptional repressor CTCF (CCCTC-binding factor)(CTCFL paralog)(11-zinc finger protein)"	0.4674	44	8	0.2405	32	9	0.2378	25	4	0.3438	43	4	0.2575	1.00067	0.989723	1.12615	1.08439	0.829284	2.31304	1.34758	0.208315	1.81119	0.977805	0.877632	1.53173	1.05427	0.0302066	1.04721	1.09814	0.78633	2.15994	1.33494	0.204452	1.76604	0.977068	0.874634	1.53731	1.06237	0.00881786	1.04062	1.24487	0.501808	2.05063	1.72702	0.226428	3.14476
ENSMUSP00000021850	ENSMUSG00000021413	Prpf4b	Q61136 "Serine/threonine-protein kinase PRP4 homolog (EC 2.7.11.1)(PRP4 pre-mRNA-processing factor 4 homolog)(Pre-mRNA protein kinase)"	0.433	90	10	0.4777	90	7	0.3168	48	2	0.429	94	4	-0.08	0.943506	0.0510616	1.06022	0.93511	0.844038	2.2238	1.0125	0.928146	4.0245	1.02158	0.919082	1.85085	1.01766	0.664494	1.09233	0.958578	0.899275	2.19031	0.999769	0.99834	3.0859	1.02494	0.910979	1.90642	0.888922	0.32671	1.29278	0.807957	0.679544	3.32901	0.928454	0.410959	2.03483
ENSMUSP00000034138	ENSMUSG00000031701	Dnaja2	Q9QYJ0 "DnaJ homolog subfamily A member 2 (mDj3)"	0.6917	45	10	0.6141	36	4	0.3277	18	3	0.4879	30	4	0.1025	1.00954	0.424445	1.02599	0.830089	0.777375	11.9565	1.01411	0.804296	1.23807	1.16892	0.189386	1.34135	1.00055	0.984898	1.0662	0.716924	0.651562	15.2394	1.07253	0.66486	1.82015	1.122	0.278525	1.31983	1.01891	0.949484	1.91643	0.708306	0.70932	31.6308	1.05194	0.852917	2.81796
ENSMUSP00000105441	ENSMUSG00000027469	Tpx2	A2APB8 "Targeting protein for Xklp2 "	0.4738	65	10	0.5007	57	12	0.4577	54	10	0.3866	62	6	0.6575	1.15447	0.00156542	1.07548	1.13758	0.0915791	1.1659	1.09116	0.0205276	1.07287	1.10992	0.205835	1.20258	1.1121	0.0024921	1.05965	1.09642	0.248414	1.18085	1.09014	0.0053445	1.05499	1.0648	0.486779	1.24	1.08132	0.120503	1.10863	1.26185	0.0149148	1.19436	1.18404	0.0007664	1.07986
ENSMUSP00000102891	ENSMUSG00000038902	Pogz	Q8BZH4 "Pogo transposable element with ZNF domain "	0.2789	66	7	0.3265	62	5							0.13	1.07365	0.132687	1.10517	0.956305	0.752838	1.50988							1.09329	0.0830503	1.11078	1.09127	0.395591	1.3245							1.10966	0.167353	1.17602	1.14485	0.463545	1.6714
ENSMUSP00000112463	ENSMUSG00000000902	Smarcb1	Q3UDA4;Q9ESU0 "Putative uncharacterized proteinSWI/SNF related, matrix associated, actin dependent regulator of chromatin, subfamily b, member 1, isoform CRA_b ;";"Integrase interactor "	0.5319	30	9	0.4787	16	2	0.3974	19	2	0.3948	23	4	-0.15	1.01551	0.770765	1.12498	0.964847			1.01631	0.888418	3.19249	0.909765	0.478088	1.45107	0.964493	0.337921	1.08523	0.900595			0.981269	0.77139	1.89653	0.978521	0.899238	1.65191	1.07882	0.692251	1.53151	1.14996			1.21547	0.204549	2.28234
ENSMUSP00000016763	ENSMUSG00000016619	Nup50	Q9JIH2 "Nuclear pore complex protein Nup50 (Nucleoporin Nup50)(50 kDa nucleoporin)(Nuclear pore-associated protein 60 kDa-like)"	0.397	31	6	0.3691	28	5	0.4592	38	9	0.5215	33	5	0.155	1.02621	0.806289	1.29333	0.866335	0.256884	1.35179	1.01478	0.656771	1.07608	1.15507	0.0560303	1.16195	1.03612	0.545606	1.15119	0.822605	0.189667	1.40987	1.00679	0.72087	1.04303	1.1105	0.0257665	1.08767	1.06092	0.287981	1.13647	0.911022	0.162357	1.16328	1.05948	0.106196	1.07594
ENSMUSP00000025337	ENSMUSG00000024456	Diap1	Q3U104;Q3US76;Q3UX40;Q5DTQ4;Q6NS79 "Putative uncharacterized protein ";"Putative uncharacterized protein Fragment ";"Putative uncharacterized protein Fragment ";"MKIAA4062 protein Fragment ";"Diap1 protein "	0.3482	76	8	0.3805	75	8	0.2398	50	4	0.3362	85	5	-0.8425	0.850768	0.00801301	1.10991	0.655584	0.082306	1.63672	0.882974	0.0212103	1.09324	0.841459	0.000350725	1.04336	0.661253	0.000316578	1.16087	0.668755	0.0494981	1.49367	0.821081	0.185608	1.44285	0.8244	0.0532507	1.21826	0.499727	0.014505	1.66253	0.596124	0.189953	2.32311	0.600913	0.16155	2.40217
ENSMUSP00000025979	ENSMUSG00000025007	Aldh18a1	Q9Z110 "Delta-1-pyrroline-5-carboxylate synthase (P5CS)(Aldehyde dehydrogenase family 18 member A1) [Includes Glutamate 5-kinase(GK)(EC 2.7.2.11)(Gamma-glutamyl kinase);Gamma-glutamyl phosphate reductase(GPR)(EC 1.2.1.41)(Glutamate-5-semialdehyde dehydrogen /.../lutamyl-gamma-semialdehyde dehydrogenase)]"	0.4579	62	6	0.4365	60	8	0.2893	32	2				-0.33	0.935317	0.297177	1.15926	1.10806	0.74608	2.05517	0.624199	0.257061	12.9171				0.877648	0.21039	1.26314	1.34033	0.311372	1.88688	0.936029	0.746843	7.38753				0.92037	0.337978	1.22314	1.09633	0.795235	2.2406	0.724638	0.331561	10.4602
ENSMUSP00000081474	ENSMUSG00000025508	Rplp2	P99027 "60S acidic ribosomal protein P2 "	0.913	16	5	0.7913	25	5	0.7391	19	4	0.7391	10	4	0.4225	0.915627	0.316969	1.23883	1.25494	0.380896	1.8979	1.11629	0.0811154	1.14475	1.11282	0.152239	1.19501	1.27379	0.0577129	1.29005	1.56992	0.28032	2.72859	1.25821	0.0186292	1.16974	1.29806	0.0216421	1.20715	1.09031	0.492809	1.37483	1.40088	0.198824	1.83744	1.09237	0.250875	1.21906
ENSMUSP00000099364	ENSMUSG00000034187	Nsf	P46460 "Vesicle-fusing ATPase (EC 3.6.4.6)(N-ethylmaleimide-sensitive fusion protein)(NEM-sensitive fusion protein)(Vesicular-fusion protein NSF)(Suppressor of K(+) transport growth defect 2)(Protein SKD2)"	0.379	53	7	0.5376	52	13	0.2728	35	6	0.3065	49	2	-0.1875	0.965733	0.370513	1.09216	1.05173	0.687538	1.30836	0.999026	0.979187	1.09568	0.902151	0.889789	1775.9	0.91112	0.0192502	1.07443	0.998107	0.989738	1.37269	1.02428	0.635265	1.13001	1.0405	0.806034	4.97306	0.937094	0.0735252	1.07618	0.765595	0.0420426	1.29126	0.970426	0.480888	1.10672
ENSMUSP00000007708	ENSMUSG00000007564	Ppp2r1a	Q76MZ3 "Serine/threonine-protein phosphatase 2A 65 kDa regulatory subunit A alpha isoform (PP2A subunit A isoform PR65-alpha)(PP2A subunit A isoform R1-alpha)"	0.3362	33	9	0.5382	39	8	0.3565	28	6	0.5178	48	6	-0.5175	0.97089	0.178957	1.04733	0.898463	0.714925	1.94577	0.904445	0.0994669	1.13641	0.904318	0.0794597	1.12494	0.919475	0.0278454	1.07486	0.941747	0.87085	2.32032	0.889776	0.232505	1.24743	0.895389	0.0438409	1.11184	1.05255	0.643887	1.27876	0.937778	0.836353	2.03128	0.95368	0.367693	1.13109
ENSMUSP00000040694	ENSMUSG00000039191	Rbpj	P31266 "Recombining binding protein suppressor of hairless (J kappa-recombination signal-binding protein)(RBP-J kappa)"	0.4449	35	9	0.2624	26	6	0.443	30	7	0.3137	31	7	-0.5675	0.909731	0.0136948	1.07182	0.930915	0.62706	1.42739	0.934815	0.0680193	1.07706	0.869398	0.00298012	1.07385	0.962367	0.310694	1.08517	0.916487	0.522766	1.38606	0.929589	0.0838693	1.09014	0.901607	0.0301327	1.09384	0.963867	0.542698	1.14281	1.07146	0.647374	1.44046	1.0146	0.886506	1.26896
ENSMUSP00000023673	ENSMUSG00000022952	Runx1	Q03347 "Runt-related transcription factor 1 (Core-binding factor subunit alpha-2)(CBF-alpha-2)(Acute myeloid leukemia 1 protein)(Oncogene AML-1)(Polyomavirus enhancer-binding protein 2 alpha B subunit)(PEBP2-alpha B)(PEA2-alpha B)(SL3-3 enhancer factor 1 al /.../subunit)(SL3/AKV core-binding factor alpha B subunit)"	0.3892	28	9	0.5935	33	12	0.2925	23	7	0.4215	32	7	-0.165	1.01518	0.654384	1.07758	1.09485	0.563328	1.39756	0.954789	0.365535	1.12263	0.90531	0.0397107	1.09745	1.00221	0.915781	1.04781	1.06656	0.692724	1.41847	0.974902	0.197903	1.04391	0.848838	0.00650489	1.10329	1.17882	0.369183	1.48985	1.25252	0.237547	1.48696	1.08557	0.498221	1.32154
ENSMUSP00000103365	ENSMUSG00000059070	Rpl18	P35980 "60S ribosomal protein L18 "	0.8404	41	7	0.7872	35	6	0.766	26	7	0.5904	31	6	0.6575	1.16735	0.0234656	1.13369	1.10882	0.837464	3.41801	1.09267	0.0879757	1.11242	1.12371	0.0820635	1.14814	1.76236	0.000917719	1.25724	1.07287	0.891579	3.52933	1.15692	0.0485351	1.15543	1.27805	0.00506154	1.14171	1.34804	0.0127404	1.23179	1.29932	0.668129	4.38977	1.05119	0.461047	1.16785
ENSMUSP00000001834	ENSMUSG00000001783	D10Wsu52e	Q99LF4 "UPF0027 protein C22orf28 homolog "	0.3683	38	9	0.4455	45	13	0.299	29	7	0.3822	45	6	0.1	0.9816	0.479334	1.05942	1.10508	0.727074	1.83925	0.978847	0.682374	1.12945	1.03235	0.424294	1.09872	1.02016	0.354952	1.04799	1.09017	0.751759	1.78815	0.977894	0.577081	1.09724	0.996526	0.963847	1.20659	1.05571	0.304781	1.12078	1.19273	0.535624	1.82611	1.00199	0.976063	1.16848
ENSMUSP00000038382	ENSMUSG00000036693	Nop14	Q8R3N1 "Nucleolar protein 14 (Nucleolar complex protein 14)"	0.3779	50	11	0.4407	78	12	0.3163	49	8	0.4465	75	10	-0.235	0.889865	0.00987512	1.08528	1.06436	0.676337	1.3869	0.955545	0.182791	1.07545	0.987419	0.876874	1.19682	1.10424	0.0143684	1.07758	1.09174	0.546295	1.37258	0.96633	0.355337	1.08529	0.911819	0.292442	1.20532	0.909971	0.193674	1.16281	1.20812	0.262787	1.42614	1.01424	0.919266	1.3746
ENSMUSP00000022060	ENSMUSG00000021576	Pdcd6	P12815 "Programmed cell death protein 6 (Probable calcium-binding protein ALG-2)(PMP41)(ALG-257)"	0.733	30	5	0.534	21	7	0.5497	13	2	0.7068	22	4	0.7025	1.12274	0.0181637	1.08685	1.08434	0.802577	2.13445	1.25852	0.266945	3.67771	1.21543	0.0651565	1.24345	1.10718	0.00279053	1.04402	1.03836	0.904475	2.08744	1.26023	0.345948	5.90184	1.33043	0.0554095	1.34691	0.974349	0.361503	1.0726	0.65233	0.236978	2.21624	1.04262	0.824309	6.50523
ENSMUSP00000052020	ENSMUSG00000025278	Flnb	Q80X90 "Filamin-B (FLN-B)(Beta-filamin)(Actin-binding-like protein)(ABP-280-like protein)"	0.2452	93	7	0.3532	120	20	0.2041	95	3	0.2164	101	2	-0.3225	0.801663	0.013446	1.16916	0.932223	0.240743	1.12924	0.956748	0.289512	1.14254	1.02755	0.492904	1.40168	0.730208	0.0427247	1.35009	0.903935	0.0367294	1.09861	0.855381	0.0733289	1.21262	0.86283	0.39327	3.78837	0.936886	0.421431	1.20311	1.14591	0.18081	1.22817	0.795594	0.370495	2.36026
ENSMUSP00000111120	ENSMUSG00000045983	Eif4g1	Q6NZJ6 "Eukaryotic translation initiation factor 4 gamma 1 (eIF-4-gamma 1)(eIF-4G 1)(eIF-4G1)"	0.3388	101	8	0.3438	103	10	0.3156	79	5	0.3187	112	3	0.2875	0.986495	0.587166	1.05814	0.940019	0.791454	1.67134	1.07329	0.136367	1.11133	1.22649	0.0755428	1.29202	0.950619	0.111316	1.06796	0.951809	0.817487	1.60023	1.09109	0.239454	1.19155	1.3347	0.0458979	1.3175	1.00372	0.993346	2.76222	1.04035	0.902702	2.03729	1.05136	0.715772	1.4271
ENSMUSP00000036881	ENSMUSG00000038762	Abcf1	Q6P542 "ATP-binding cassette sub-family F member 1 "	0.4038	45	10	0.417	51	8	0.3226	42	4	0.3644	50	3	0.4425	1.03675	0.241106	1.06722	1.01685	0.968284	2.60995	1.11022	0.0280172	1.08675	1.1105	0.0644302	1.12792	1.04888	0.118549	1.06456	0.971226	0.938413	2.36841	1.13794	0.0336964	1.11672	1.05675	0.180588	1.12466	1.08789	0.0192885	1.0693	0.728982	0.436996	2.47696	1.27865	0.00363434	1.09853
ENSMUSP00000109451	ENSMUSG00000006304	Arpc2	Q9CVB6 "Actin-related protein 2/3 complex subunit 2 (Arp2/3 complex 34 kDa subunit)(p34-ARC)"	0.6567	35	9	0.7133	41	10	0.46	23	5	0.75	45	8	-0.125	0.945272	0.0228484	1.04727	0.697804	0.309492	2.12911	1.04062	0.381974	1.11921	1.04162	0.155609	1.06249	0.943155	0.133055	1.08406	0.725297	0.32665	2.01447	0.959526	0.465911	1.15311	0.926151	0.231746	1.14863	0.938646	0.467107	1.21076	0.661888	0.223776	2.04305	0.840018	0.0147652	1.12505
ENSMUSP00000018143	ENSMUSG00000017999	Ddx27	Q921N6 "Probable ATP-dependent RNA helicase DDX27 (EC 3.6.1.-)(DEAD box protein 27)"	0.4053	65	7	0.5211	67	14	0.5184	58	12	0.6145	92	15	0.21	0.864332	0.0215165	1.12258	1.45538	0.0148622	1.33495	1.04584	0.353725	1.10727	1.03041	0.430595	1.08239	1.93242	0.000305499	1.24223	1.21333	0.147536	1.31156	1.08457	0.0673654	1.09206	1.07741	0.0171987	1.06098	0.866125	0.381985	1.4519	1.33289	0.37461	1.96413	1.09519	0.112989	1.12322
ENSMUSP00000080085	ENSMUSG00000058392	Rrp1b	Q91YK2 "Ribosomal RNA processing protein 1 homolog B (RRP1-like protein B)"	0.4489	50	8	0.4323	42	10	0.3204	39	7	0.3826	45	5	0.015	0.956158	0.273239	1.09328	1.15464	0.0169242	1.11664	0.874623	0.0591804	1.15153	1.07976	0.751779	1.87522	1.06169	0.316638	1.14029	1.05803	0.562654	1.24036	0.898423	0.148087	1.1711	1.04828	0.826281	1.74853	1.17372	0.0117107	1.11849	1.10415	0.117276	1.13901	1.0375	0.561054	1.15772
ENSMUSP00000046540	ENSMUSG00000034826	Nup54	Q8BTS4 "Nuclear pore complex protein Nup54 (Nucleoporin Nup54)(54 kDa nucleoporin)"	0.4	36	8	0.5176	38	8	0.3902	34	8	0.4	39	8	0.0575	1.01434	0.39331	1.03771	0.810819	0.00379706	1.12381	1.03534	0.333491	1.08229	1.05813	0.363322	1.14734	1.03873	0.0533642	1.03949	0.815774	0.00301347	1.1146	1.02222	0.373315	1.05617	1.05972	0.360844	1.15064	1.09435	0.0104836	1.06348	0.811243	0.0436452	1.22304	1.00085	0.986776	1.12416
ENSMUSP00000075175	ENSMUSG00000056076	Eif3b	Q8CIJ3 "Eif3b protein "	0.387	53	8	0.2735	30	3	0.195	27	2	0.2487	38	3	0.195	0.956257	0.0277846	1.03896	0.89242	0.0963466	1.17836	1.08792	0.130421	1.24915	1.17878	0.120473	1.31096	0.921522	0.038181	1.07879	0.88495	0.172974	1.28761	1.28057	0.0871052	1.54132	1.18291	0.142005	1.35795	0.99955	0.994831	1.17182	0.880341	0.214028	1.35667	0.936369	0.647281	3.85821
ENSMUSP00000030207	ENSMUSG00000028484	Psip1	Q99JF8 "PC4 and SFRS1-interacting protein (Lens epithelium-derived growth factor)(mLEDGF)"	0.5985	54	10	0.589	63	14	0.5814	60	17	0.6761	73	15	-0.235	1.03249	0.742391	1.23778	0.831023	0.384018	1.55859	0.985539	0.545208	1.05123	0.961541	0.233192	1.06984	1.05563	0.209564	1.09485	0.854264	0.431716	1.52479	0.985309	0.599474	1.06031	0.949121	0.153232	1.07699	1.09156	0.28576	1.19079	0.845488	0.497466	1.681	1.14578	0.00549793	1.09414
ENSMUSP00000097901	ENSMUSG00000022119	Rbm26	NP_598838.3 "RNA-binding protein 26 "	0.3388	60	6										-0.61	0.900079	0.00474978	1.05762										0.950335	0.333904	1.13033										1.06869	0.405709	1.20708
ENSMUSP00000074953	ENSMUSG00000042625	Safb2	Q80YR5 "Scaffold attachment factor B2 (SAF-B2)"	0.5439	87	9	0.551	87	10	0.5076	76	8				0.28	1.0501	0.0267107	1.0425	1.14114	0.446275	1.45496	1.00176	0.953229	1.0709				1.07968	0.0141916	1.05827	1.26269	0.235136	1.51386	1.00098	0.964735	1.05206				1.08463	0.00220881	1.04324	1.35454	0.1319	1.51326	1.01608	0.587156	1.06857
ENSMUSP00000005810	ENSMUSG00000005667	Mthfd2	P18155 "Bifunctional methylenetetrahydrofolate dehydrogenase/cyclohydrolase, mitochondrial Precursor [Includes NAD-dependent methylenetetrahydrofolate dehydrogenase(EC 1.5.1.15);Methenyltetrahydrofolate cyclohydrolase(EC 3.5.4.9)]"	0.6514	29	7	0.8457	41	12	0.4314	26	4	0.5486	31	3	0.65	1.06344	0.0326255	1.05545	1.24364	0.00407313	1.14204	1.09413	0.0627307	1.10391	1.13	0.0788848	1.17019	1.1418	0.00973363	1.08761	1.31997	0.00313775	1.1763	1.04351	0.636648	1.29528	1.06219	0.376699	1.259	1.0199	0.828492	1.23744	1.16487	0.18474	1.26792	1.06336	0.304442	1.17135
ENSMUSP00000098895	ENSMUSG00000031314	Taf1	D3YZK4 "Putative uncharacterized protein Taf1 "	0.276	83	5	0.276	77	7	0.1759	58	2	0.2334	74	4	-0.1725	0.988202	0.876164	1.21944	1.01665	0.790286	1.15637	1.00046	0.996703	3.101	0.917829	0.358967	1.2872	1.02992	0.612096	1.1607	1.01077	0.902719	1.22821	0.894384	0.468834	3.61744	0.936478	0.449558	1.27222	0.908759	0.478683	1.40533	1.0813	0.125239	1.11338	0.943924	0.643662	3.22279
ENSMUSP00000023759	ENSMUSG00000023018	Smarcd1	Q61466 "SWI/SNF-related matrix-associated actin-dependent regulator of chromatin subfamily D member 1 (SWI/SNF complex 60 kDa subunit)(60 kDa BRG-1/Brm-associated factor subunit A)(BRG1-associated factor 60A)(BAF60A)(Protein D15KZ1)"	0.5107	43	7	0.4563	38	5	0.4913	28	3	0.5825	47	4	-0.7825	0.816115	0.00421082	1.1175	0.905883	0.654478	1.76536	0.731414	0.0389014	1.31455	0.782386	0.0291116	1.21912	0.925433	0.469735	1.27866	0.888069	0.529584	1.61502	0.821358	0.027194	1.15323	0.875852	0.445078	1.61768	1.0312	0.551527	1.1266	1.10689	0.693555	1.9451	0.95884	0.307482	1.1425
ENSMUSP00000022894	ENSMUSG00000022285	Ywhaz	P63101 "14-3-3 protein zeta/delta (Protein kinase C inhibitor protein 1)(KCIP-1)(SEZ-2)"	0.5633	31	7	0.6041	36	3	0.6408	27	7	0.7796	42	6	-0.88	0.814222	0.0371431	1.20747	0.580034	0.163036	2.95534	0.889242	0.0903654	1.15311	0.768346	0.00681835	1.16519	0.549992	0.000536622	1.24403	0.502239	0.108538	2.90093	0.817501	0.00504494	1.12125	0.729404	0.00365794	1.17111	0.896451	0.535026	1.50168	0.507668	0.20165	4.73935	0.933995	0.393647	1.19945
ENSMUSP00000104892	ENSMUSG00000039671	Zmynd8	A2A484;Q3V437;Q80XT8;Q80Y82;Q8CHB3 "Protein kinase C binding protein 1 ";"Putative uncharacterized protein Fragment ";"Prkcbp1 protein Fragment ";"Protein kinase C binding protein 1 ";"MKIAA1125 protein Fragment "	0.2494	48	7	0.2445	50	3	0.166	51	3	0.2356	66	3	-0.08	0.943188	0.128653	1.08465	1.03437	0.803779	1.67175	1.03821	0.460751	1.19503	0.957835	0.672411	1.45943	1.04373	0.33466	1.105	1.0423	0.823643	2.02088	1.01312	0.615678	1.09993	0.920906	0.781518	3.06421	1.13163	0.449962	1.45431	1.15921	0.309015	1.60042	0.84011	0.826164	20.1461
ENSMUSP00000024783	ENSMUSG00000023988	Bysl	O54825 "Bystin "	0.6216	42	8	0.6284	35	6	0.4381	28	5	0.656	54	4	-0.4025	0.947175	0.40836	1.15715	0.806995	0.498454	2.12934	1.0127	0.775958	1.12193	0.920511	0.575999	1.52402	1.0515	0.48349	1.17415	0.86773	0.642968	2.09601	1.03019	0.39141	1.0898	0.97689	0.920813	1.99147	0.960712	0.725175	1.29562	0.976032	0.955465	2.89369	1.05954	0.305337	1.14648
ENSMUSP00000063331	ENSMUSG00000032344	E330016A19Rik	Q3ULW3;Q8C6L5 "Putative uncharacterized protein ";"Putative uncharacterized proteinRIKEN cDNA E330016A19 geneRIKEN cDNA E330016A19, isoform CRA_d ;;"	0.3925	39	6	0.3176	29	6	0.4162	29	4	0.432	37	3	-0.02	0.997988	0.966671	1.12516	0.977977	0.915821	1.67382	0.978474	0.451252	1.08347	1.02135	0.133163	1.03767	0.989219	0.851971	1.1524	1.02147	0.936536	1.9201	0.983479	0.752675	1.16593	0.968218	0.465982	1.16834	0.976745	0.844753	1.34092	0.990008	0.975874	2.25304	1.02061	0.829002	1.31742
ENSMUSP00000120071	ENSMUSG00000021963	Sap18	D3YY73;D3Z2N9;Q4FZH3 "Putative uncharacterized protein Sap18 ";"Putative uncharacterized protein Sap18 ";"MCG49778Putative uncharacterized proteinSin3-associated polypeptide 18 ;;"	0.9302	31	11	0.936	33	11	0.5116	17	4	0.9244	29	9	-0.13	0.956499	0.203557	1.07555	1.24177	0.434253	1.80801	0.94977	0.586315	1.30977	0.946652	0.149385	1.08249	0.959836	0.0488883	1.04159	1.24322	0.47462	1.92109	0.960866	0.72873	1.39598	0.92424	0.0415009	1.07778	0.889733	0.176576	1.19604	1.45681	0.405788	2.62706	1.05608	0.464295	1.23067
ENSMUSP00000082055	ENSMUSG00000008682	Rpl10l	P86048;Q6ZWV3 "60S ribosomal protein L10-like ";"60S ribosomal protein L10 (Protein QM homolog)"	0.8037	40	7	0.5981	25	5	0.5522	24	5	0.8037	44	6	0.805	1.08159	0.326086	1.19661	1.33347	0.371139	2.21171	1.41995	0.444348	3.15248	1.50813	0.250782	2.25585	1.20279	0.0058646	1.11438	1.33811	0.253463	1.83429	1.51597	0.399713	3.40962	1.67299	0.190547	2.39678	1.1959	0.030073	1.16748	1.94587	0.0927593	2.31729	1.43388	0.405226	2.93369
ENSMUSP00000029180	ENSMUSG00000027651	Rprd1b	Q9CSU0 "Regulation of nuclear pre-mRNA domain-containing protein 1B (Cell cycle-related and expression-elevated protein in tumor)"	0.6258	29	6	0.5815	25	8	0.3446	14	4	0.5446	25	4	-0.2575	0.927175	0.190483	1.13702	0.963094	0.616236	1.18485	0.953878	0.6086	1.30164	0.998897	0.987221	1.22377	0.976881	0.561227	1.10152	0.981605	0.724159	1.12694	0.90422	0.280092	1.27595	0.957751	0.644024	1.30778	0.923991	0.380849	1.23562	1.03344	0.745898	1.25955	0.947106	0.312376	1.1534
ENSMUSP00000028059	ENSMUSG00000026727	Rsu1	Q01730 "Ras suppressor protein 1 (Rsu-1)(RSP-1)"	0.7473	37	10	0.935	35	11	0.7112	30	7	0.6787	27	8	-0.315	1.07843	0.0506576	1.07871	1.00316	0.994022	2.49005	0.865614	0.0474414	1.15266	0.826346	0.0685485	1.23337	0.987893	0.757933	1.09059	1.05193	0.89982	2.39538	0.842378	0.0495929	1.18662	0.841362	0.120128	1.25969	1.00807	0.91152	1.17246	1.05408	0.903635	2.57274	0.909657	0.104526	1.12888
ENSMUSP00000027534	ENSMUSG00000026309	Ilkap	Q8R0F6 "Integrin-linked kinase-associated serine/threonine phosphatase 2C (ILKAP)(EC 3.1.3.16)"	0.4439	42	6	0.3878	25	4	0.4158	24	5	0.4184	36	3	0.03	1.07872	0.489604	1.29873	0.9364	0.42603	1.2556	0.978474	0.505762	1.08625	1.01055	0.679454	1.09894	1.14111	0.0545485	1.14545	1.00323	0.963274	1.22751	0.974054	0.657414	1.16484	0.982302	0.58921	1.12816	1.16628	0.0339118	1.14627	0.868081	0.363088	1.52309	0.982479	0.823348	1.22864
ENSMUSP00000002551	ENSMUSG00000002477	Snrpd1	P62315 "Small nuclear ribonucleoprotein Sm D1 (Sm-D1)(snRNP core protein D1)(Sm-D autoantigen)"	0.8908	26	4	0.7563	25	5	0.6639	24	4	0.6555	21	3	0.1725	1.04702	0.325194	1.13264	0.862178	0.287593	1.3992	1.06188	0.0245794	1.0465	1.04917	0.532128	1.31772	1.09792	0.114394	1.14416	0.932656	0.812958	2.15094	1.03706	0.27428	1.09065	1.02912	0.549726	1.18908	1.20189	0.10804	1.29421	0.961259	0.825506	1.59372	1.09446	0.0118196	1.05359
ENSMUSP00000000590	ENSMUSG00000032050	Rdx	P26043 "Radixin (ESP10)"	0.5609	62	10	0.5832	75	8	0.4271	58	7	0.5609	89	4	0.0275	0.916098	0.000221165	1.034	1.11797	0.525717	1.48436	0.987049	0.792346	1.12286	1.03293	0.813388	1.49213	0.885824	0.0010039	1.05907	1.09723	0.42707	1.29734	0.949466	0.0717979	1.05986	0.997747	0.978649	1.28021	0.934805	0.0928742	1.08452	1.05429	0.823585	1.71634	0.969218	0.56951	1.13563
ENSMUSP00000002914	ENSMUSG00000002835	Chaf1a	Q9QWF0 "Chromatin assembly factor 1 subunit A (CAF-1 subunit A)(Chromatin assembly factor I p150 subunit)(CAF-I 150 kDa subunit)(CAF-I p150)"	0.3106	46	4	0.2667	42	5	0.27	43	4	0.3414	50	3	0.4725	1.16066	0.331416	1.50701	1.38408	0.163564	1.69806	1.03507	0.275919	1.08604	0.996616	0.955557	1.26092	1.08613	0.261239	1.20973	1.35658	0.0949108	1.47495	1.04777	0.357509	1.14674	1.08948	0.222068	1.23444	1.14616	0.243499	1.34963	1.44811	0.0864881	1.57522	1.02627	0.655084	1.18168
ENSMUSP00000010241	ENSMUSG00000010097	Nxf1	Q99JX7 "Nuclear RNA export factor 1 (Tip-associating protein)(Tip-associated protein)(mRNA export factor TAP)"	0.4126	39	9	0.5793	46	13	0.5534	58	12	0.5825	64	13	0.0325	0.950786	0.0273853	1.04417	1.17468	0.578165	1.84737	1.00696	0.858098	1.08701	0.983091	0.690415	1.09534	1.03222	0.22686	1.05745	0.913065	0.635974	1.50392	0.992686	0.885147	1.11548	1.01124	0.768896	1.08439	1.09125	0.16963	1.14271	0.893483	0.611263	1.60042	0.915898	0.390257	1.24133
ENSMUSP00000007042	ENSMUSG00000024474	Ik	Q9Z1M8 "Protein Red (Protein RER)(IK factor)(Cytokine IK)"	0.4165	41	8	0.386	33	9	0.4183	39	9	0.4955	55	6	0.275	1.03713	0.258535	1.07262	1.23936	0.32657	1.60567	1.00594	0.867117	1.08223	1.00866	0.876702	1.14534	1.03915	0.160208	1.05953	1.21356	0.337919	1.54948	1.00447	0.917477	1.10086	0.990132	0.899609	1.21184	1.04053	0.531104	1.15331	1.26725	0.26501	1.57729	1.097	0.165484	1.15015
ENSMUSP00000026743	ENSMUSG00000025651	Uqcrc1	Q9CZ13 "Cytochrome b-c1 complex subunit 1, mitochondrial Precursor (Ubiquinol-cytochrome-c reductase complex core protein 1)(Core protein I)(Complex III subunit 1)"	0.3604	24	7	0.4417	35	8	0.2333	12	6	0.475	33	7	0.5525	1.00154	0.962046	1.07891	1.15038	0.318396	1.36133	1.12749	0.0265809	1.10432	1.19331	0.0033523	1.09654	0.836198	0.0120193	1.13109	0.908562	0.679726	1.69334	1.24496	0.0013388	1.09136	1.32106	0.000633307	1.11058	1.07141	0.654619	1.43151	0.593562	0.0671354	1.76803	0.985622	0.782112	1.13606
ENSMUSP00000047235	ENSMUSG00000038005	2700029M09Rik	Q8CFE2 "UPF0609 protein C4orf27 homolog "	0.6069	27	8	0.448	21	4	0.3266	17	6	0.5665	35	8	0.325	1.17308	0.00743569	1.10675	0.832063	0.331771	1.65954	1.04598	0.388054	1.1301	1.12395	0.140976	1.18119	1.10407	0.00892628	1.06751	0.809551	0.565386	2.83999	1.03278	0.293745	1.07328	1.05739	0.340102	1.13763	1.14194	0.00545586	1.08248	0.879938	0.514749	1.73766	1.07071	0.142257	1.1062
ENSMUSP00000109707	ENSMUSG00000056737	Capg	P24452 "Macrophage-capping protein (Actin regulatory protein CAP-G)(Myc basic motif homolog 1)(Actin-capping protein GCAP39)"	0.5457	25	8	0.4771	25	8	0.3429	12	5	0.4343	17	6	-0.325	1.00556	0.816727	1.05596	0.79205	0.0501358	1.26282	1.00137	0.976794	1.13068	0.930544	0.177401	1.12518	0.995251	0.909552	1.10031	0.763402	0.019684	1.23636	0.883437	0.0767446	1.15617	0.79758	0.00589923	1.13509	1.05569	0.573062	1.24214	0.52858	0.00523601	1.4588	1.00698	0.924598	1.21111
ENSMUSP00000104253	ENSMUSG00000078812	Eif5a	P63242 "Eukaryotic translation initiation factor 5A-1 (eIF-5A-1)(eIF-5A1)(Eukaryotic initiation factor 5A isoform 1)(eIF-5A)(eIF-4D)"	0.7532	33	7	0.6688	51	10	0.7248	17	4	0.7792	31	8	0.555	1.12124	0.203054	1.21655	0.954243	0.90675	2.4094	2.16577	0.295265	6.9878	1.12729	0.708277	2.0688	0.996809	0.973171	1.2499	0.995774	0.991305	2.35078	2.11144	0.322008	7.46482	1.06387	0.861783	2.24931	0.988096	0.954155	1.63064	0.895104	0.785624	2.44597	1.55294	0.204691	2.38008
ENSMUSP00000114159	ENSMUSG00000028691	Prdx1	B1AXW4;B1AXW5;B1AXW6;B1AXW7;Q3U9J9 "Peroxiredoxin 1 Fragment ";"Peroxiredoxin 1 Fragment ";"Peroxiredoxin 1 Fragment ";"MCG19655Peroxiredoxin 1 ;";"Putative uncharacterized protein "	0.6784	30	9	0.7136	36	13	0.5176	23	9	0.7387	24	4	0.0875	0.867716	0.00264712	1.07923	0.865151	0.576278	1.7323	1.13639	0.000346329	1.0509	1.14601	0.0749562	1.17554	1.45303	0.00150273	1.20029	0.711383	0.165655	1.65316	0.969987	0.339784	1.07168	0.899028	0.207232	1.23524	1.24296	0.000973334	1.10413	0.738859	0.463213	2.38758	1.12684	0.109753	1.16542
ENSMUSP00000081319	ENSMUSG00000028873	Cdca8	Q8BHX3 "Borealin (Cell division cycle-associated protein 8)(MESrg)"	0.5225	30	7				0.4291	19	4	0.6194	35	4	0.656667	1.11813	0.00683954	1.07005				1.10423	0.183896	1.20131	1.08069	0.77737	2.22217	1.26236	0.000869044	1.09763				1.10849	0.199283	1.22103	1.04275	0.890013	2.42509	1.03124	0.420036	1.09088				1.13095	0.174773	1.24752
ENSMUSP00000002889	ENSMUSG00000002812	Flii	Q9JJ28 "Protein flightless-1 homolog "	0.2282	51	5	0.203	37	5	0.2054	41	3	0.2439	62	1	-0.0925	1.02467	0.800934	1.28542	0.758389	0.148847	1.53748	0.919225	0.574937	1.72585	1.2398			1.00135	0.98647	1.23004	0.802291	0.187072	1.46907	0.92483	0.614909	1.76796	1.00957			1.05163	0.526758	1.22361	0.836733	0.308298	1.52848	0.875916	0.366659	1.63649
ENSMUSP00000048036	ENSMUSG00000035198	Tubg1	P83887 "Tubulin gamma-1 chain (Gamma-1-tubulin)(Gamma-tubulin complex component 1)(GCP-1)"	0.3326	27	5	0.2661	19	2	0.2084	12	2	0.2528	20	3	0.02	0.925523	0.0292025	1.06672	0.946669	0.71244	4.20117	0.989889	0.926445	3.04232	1.17715	0.59252	3.04084	0.99646	0.97275	1.31113	1.09983	0.0879052	1.18296	1.02732	0.780266	2.59242	1.20789	0.610158	3.88646	1.14191	0.388159	1.46349	1.2286	0.241196	2.83314	1.11718	0.35541	2.40924
ENSMUSP00000025918	ENSMUSG00000024966	Stip1	Q60864 "Stress-induced-phosphoprotein 1 (STI1)(mSTI1)(Hsc70/Hsp90-organizing protein)(Hop)"	0.4125	32	8	0.5175	40	9	0.2136	14	2	0.3941	38	5	-0.135	0.936932	0.00971088	1.04472	0.995543	0.97597	1.39309	1.0772	0.737903	8.70501	0.909822	0.0809559	1.11961	0.791189	0.00130495	1.11325	0.873355	0.28966	1.31703	1.23488	0.525386	18.2365	0.997314	0.970125	1.20606	1.02646	0.672325	1.15022	1.06937	0.59713	1.32454	1.0303	0.6969	2.08668
ENSMUSP00000027146	ENSMUSG00000025997	Ikzf2	P81183 "Zinc finger protein Helios (Ikaros family zinc finger protein 2)"	0.403	39	3	0.3764	33	5	0.3194	27	2	0.2662	25	3	-0.3275	0.929759	0.186947	1.17196	1.15331	0.404971	1.59912	0.948798	0.680933	3.38374	0.754934	0.158397	1.73141	0.958981	0.60297	1.34259	1.17763	0.285793	1.49416	0.946817	0.523782	2.1134	0.701149	0.0622934	1.49219	1.16185	0.36043	1.73084	1.45589	0.0550717	1.4782	1.23242	0.384084	6.23112
ENSMUSP00000004507	ENSMUSG00000004393	Ddx56	Q9D0R4 "Probable ATP-dependent RNA helicase DDX56 (EC 3.6.1.-)(DEAD box protein 56)(ATP-dependent 61 kDa nucleolar RNA helicase)"	0.5293	52	10	0.456	31	8	0.3846	32	9	0.5183	39	11	0.0025	0.911283	0.00848329	1.06468	1.30406	0.103414	1.39857	0.952812	0.471039	1.15875	1.01799	0.701899	1.10608	1.25309	8.24138e-05	1.07838	1.12079	0.416421	1.36656	0.987402	0.90839	1.27911	1.05214	0.375624	1.12988	0.918208	0.406789	1.24833	1.29507	0.187626	1.52014	0.938113	0.55383	1.26925
ENSMUSP00000039621	ENSMUSG00000033970	Rfc3	Q8R323 "Replication factor C subunit 3 (Activator 1 subunit 3)(Replication factor C 38 kDa subunit)(RF-C 38 kDa subunit)(RFC38)(Activator 1 38 kDa subunit)(A1 38 kDa subunit)"	0.6011	33	9	0.3287	20	4	0.4831	19	9	0.5253	31	6	0.2	1.02829	0.80259	1.28269	1.1155	0.492821	1.56286	0.980109	0.646254	1.10205	1.03832	0.219598	1.07135	1.10113	0.101133	1.12743	1.10532	0.579645	1.67296	0.992325	0.797718	1.06935	1.04488	0.600493	1.22389	1.08589	0.247385	1.16448	1.23489	0.230687	1.56469	0.951857	0.489914	1.17027
ENSMUSP00000015197	ENSMUSG00000015053	Gata2	O09100 "Endothelial transcription factor GATA-2 (GATA-binding protein 2)"	0.425	32	5	0.3021	24	3	0.2646	18	2	0.2354	21	1	-0.2875	0.859468	0.0799397	1.1974	0.846333	0.4816	2.31036	0.890636	0.0612838	1.15269	1.81666			0.856138	0.155334	1.27971	1.02446	0.879776	1.83524	0.940657	0.370065	1.66647	1.94573			1.08665	0.31206	1.22088	1.28817	0.266109	2.04037	1.0654	0.409052	1.82664
ENSMUSP00000034441	ENSMUSG00000031960	Aars	Q8BGQ7 "Alanyl-tRNA synthetase, cytoplasmic (EC 6.1.1.7)(Alanine--tRNA ligase)(AlaRS)"	0.3368	59	7	0.468	68	13	0.249	38	3	0.4081	72	6	-0.2075	1.03126	0.496063	1.10959	1.06323	0.396344	1.16401	0.877529	0.500989	1.99438	0.945408	0.019408	1.04346	0.814089	0.00555356	1.12663	0.964175	0.617014	1.16748	0.820756	0.0878516	1.31004	0.867067	0.0269912	1.12577	0.986098	0.833407	1.16877	0.851257	0.188006	1.28578	0.832537	0.324026	1.83664
ENSMUSP00000125297	ENSMUSG00000022724	Mina	D3Z287 "Putative uncharacterized protein Mina "	0.4129	25	9	0.3161	20	5	0.3054	25	4	0.4172	32	6	0.6575	1.23335	0.00246172	1.11774	1.20197	0.144187	1.32553	1.07167	0.104108	1.10007	1.06688	0.104961	1.08783	1.27094	0.00641568	1.16314	1.29474	0.128717	1.45555	1.14964	0.0513923	1.15143	1.13811	0.0156288	1.09694	1.24138	0.0885269	1.2933	1.38951	0.0580754	1.41478	1.13879	0.0515427	1.14063
ENSMUSP00000043583	ENSMUSG00000037608	Bclaf1	Q8K019 "Bcl-2-associated transcription factor 1 (Btf)"	0.5103	84	10	0.6069	93	13	0.4287	71	10	0.5473	100	10	-0.2225	0.892561	0.00127818	1.0574	1.05126	0.845335	1.72704	1.00151	0.983197	1.17039	0.951884	0.111032	1.06516	0.979824	0.645907	1.10186	1.01225	0.958108	1.64015	1.01984	0.749407	1.14445	0.993085	0.915346	1.1544	1.09728	0.236495	1.18005	1.0846	0.820532	2.14499	1.09662	0.190644	1.15883
ENSMUSP00000100802	ENSMUSG00000078377	CT027556.2	CT027556.2 B8JKK2 "Ribosomal protein L15 Fragment "	0.701	39	10	0.8235	37	9	0.652	24	5	0.6667	39	7	0.705	1.14414	0.0142606	1.10577	1.14101	0.261107	1.28603	1.23402	0.366109	1.77397	1.09724	0.0383264	1.08967	2.21829	2.02854e-05	1.24961	1.11525	0.268104	1.23534	1.34943	0.366304	2.26445	1.2336	0.00110953	1.09193	1.34159	4.87513e-05	1.09617	1.29466	0.137854	1.43511	1.38752	0.301461	2.15326
ENSMUSP00000087218	ENSMUSG00000068397	AC108821.2	AC108821.2 O09167 "60S ribosomal protein L21 "	0.7	34	8	0.7188	24	3	0.6875	31	5	0.8125	35	6	0.2775	0.943063	0.556867	1.25202	0.957062	0.876575	2.92603	1.0987	0.174685	1.17182	1.42304	0.139471	1.67631	1.29685	0.0283744	1.25018	1.21434	0.25498	1.69731	1.17999	0.187037	1.33503	1.59977	0.0861341	1.76206	1.1567	0.0459393	1.15273	1.35287	0.276093	2.40219	1.07728	0.446712	1.27781
ENSMUSP00000117022	ENSMUSG00000037601	Nme1	Q5NC80;Q5NC81 "Nucleoside diphosphate kinase Fragment (EC 2.7.4.6)";"Nucleoside diphosphate kinase (EC 2.7.4.6)"	0.8092	19	3	0.7697	17	3	0.5987	12	3				-0.543333	0.87314	0.0143876	1.07335	0.753603	0.788177	53.0528	0.987957	0.837592	1.25105				0.709154	0.0224114	1.25257	0.649062	0.680467	49.4032	0.966466	0.396275	1.14687				0.933333	0.597362	1.61162	0.684556	0.750078	87.1417	0.9821	0.666587	1.16813
ENSMUSP00000118997	ENSMUSG00000006362	Cbfa2t3	B7ZP57;D3Z3P7 "Core-binding factor, runt domain, alpha subunit 2, translocated to, 3 (Human)Core-binding factor, runt domain, alpha subunit 2, translocated to, 3 homolog (Human) ;";"Putative uncharacterized protein Cbfa2t3 "	0.371	32	4	0.3081	31	4	0.2742	22	2	0.3435	37	3	0.4	1.1995	0.164673	1.37204	0.763105	0.449047	2.69286	1.08798	0.435229	2.39388	1.24941	0.175598	1.59227	1.44319	0.0400246	1.39841	0.763961	0.553311	3.62292	1.10655	0.266443	1.77217	1.17019	0.215012	1.45849	1.15336	0.407241	1.6035	0.670913	0.331985	3.00486	0.867793	0.540584	7.74815
ENSMUSP00000109979	ENSMUSG00000029106	Add1	Q9QYC0 "Alpha-adducin (Erythrocyte adducin subunit alpha)"	0.2544	31	6	0.2299	34	5							-0.545	0.976351	0.754152	1.20439	0.633682	0.122322	1.91162							0.947971	0.660607	1.34259	0.658005	0.183706	2.06223							0.860378	0.122539	1.23155	0.692413	0.281779	2.27268
ENSMUSP00000109164	ENSMUSG00000029227	Fip1l1	Q9D824 "Pre-mRNA 3'-end-processing factor FIP1 (FIP1-like 1 protein)"	0.4372	36	5	0.5456	38	9	0.2699	24	5	0.4389	48	5	0.045	1.02596	0.459114	1.09083	1.01911	0.609095	1.08548	1.0109	0.902782	1.26032	0.986745	0.774347	1.12835	1.03079	0.524817	1.12857	1.03452	0.369219	1.08572	1.05932	0.522459	1.25673	0.869379	0.115889	1.21424	1.01307	0.854922	1.20311	1.15333	0.0921289	1.18764	0.893748	0.388361	1.3806
ENSMUSP00000048204	ENSMUSG00000041747	Utp15	Q8C7V3 "U3 small nucleolar RNA-associated protein 15 homolog (Src-associated protein SAW)"	0.4697	48	6	0.4489	43	5	0.2727	27	5	0.4432	47	6	-0.2125	1.06115	0.302158	1.1419	0.423317	0.125573	3.43966	0.943119	0.596343	1.32702	1.0218	0.417763	1.06482	1.22357	1.76761e-05	1.03307	0.416787	0.0981025	3.09745	0.957618	0.61433	1.24649	1.11467	0.164139	1.18683	0.996697	0.978164	1.34414	0.408338	0.141319	3.8926	0.882145	0.181486	1.24044
ENSMUSP00000110927	ENSMUSG00000001833	Sept7	Q3UGE0;Q3UNN1;Q8C2A3 "Putative uncharacterized protein ";"Putative uncharacterized protein ";"Putative uncharacterized protein "	0.4302	39	8	0.4943	31	9	0.373	32	6	0.5606	42	5	-0.2875	0.997804	0.965543	1.12317	0.903391	0.644062	1.62919	0.940286	0.018033	1.04681	0.980392	0.811576	1.24098	0.932668	0.0238684	1.05905	1.03754	0.871541	1.66362	0.948986	0.301987	1.12414	0.979543	0.817847	1.26278	0.964777	0.735894	1.27327	1.08927	0.745217	1.79704	1.07242	0.278911	1.15957
ENSMUSP00000047683	ENSMUSG00000054611	Kdm2a	201 "lysine (K)-specific demethylase 2A Gene [Source:MGI Symbol;Acc:MGI:1354736]" "MGI_automatic_transcript"	0.3058	64	6	0.2903	45	8	0.2593	41	2	0.2903	59	2	0.235	1.16382	0.173291	1.27853	1.01772	0.866527	1.26898	0.981121	0.812041	2.21725	1.03048	0.714687	2.21111	1.15093	0.149823	1.23684	0.979736	0.795898	1.19743	0.96036	0.644418	2.27588	1.00869	0.923548	2.48604	1.11872	0.452121	1.42461	1.17422	0.127097	1.24539	0.942898	0.363484	1.61586
ENSMUSP00000079818	ENSMUSG00000030199	Etv6	P97360 "Transcription factor ETV6 (ETS translocation variant 6)(ETS-related protein Tel1)(Tel)"	0.4784	44	4	0.5155	31	6				0.3918	30	2	-0.813333	0.857416	0.0762132	1.20188	0.678377	0.0173416	1.33017				0.88835	0.364	2.63251	0.917788	0.0891887	1.11631	0.607172	0.00276085	1.2638				0.963333	0.872557	10.3734	0.995308	0.951264	1.25293	0.753947	0.0868832	1.40721
ENSMUSP00000125003	ENSMUSG00000028809	Srrm1	NP_058079.2 "serine/arginine repetitive matrix protein 1 isoform 1 "	0.6997	140	5	0.6999	86	4	0.4841	75	6	0.555	101	4	-0.015	0.938789	0.128505	1.09606	0.757793	0.685976	7.24118	1.06622	0.0209443	1.05087	1.08054	0.408717	1.29341	0.993133	0.75953	1.0601	0.8022	0.727955	6.27243	1.07645	0.13641	1.11274	1.07433	0.386243	1.25297	1.18277	0.019519	1.13138	0.81313	0.75148	6.66415	1.2268	0.013779	1.15195
ENSMUSP00000060613	ENSMUSG00000033285	Wdr3	Q8BHB4 "WD repeat-containing protein 3 "	0.3503	49	9	0.3715	41	6	0.3089	43	12	0.448	77	16	-0.095	0.989849	0.729068	1.06778	1.11158	0.671421	1.82961	0.993412	0.826419	1.06692	0.918519	0.0404716	1.08412	1.22746	0.000721499	1.09312	1.05948	0.816526	1.83568	0.993099	0.889728	1.11339	0.95934	0.232062	1.07361	0.843007	0.146262	1.2773	1.10015	0.688627	1.78184	0.987907	0.712228	1.0733
ENSMUSP00000008477	ENSMUSG00000008333	Snrpb2	Q9CQI7 "U2 small nuclear ribonucleoprotein B'' (U2 snRNP B'')"	0.6978	32	6	0.7556	25	6	0.4756	21	3	0.5422	27	6	0.3675	1.02728	0.39506	1.07723	1.75671	0.180356	2.53648	0.994782	0.911583	1.19642	1.0397	0.303925	1.09133	1.12962	0.183437	1.22514	1.53453	0.246901	2.31618	1.06389	0.30359	1.21432	1.08459	0.253212	1.17554	1.0188	0.867067	1.31242	1.52553	0.241317	2.26402	1.12761	0.219776	1.3404
ENSMUSP00000087947	ENSMUSG00000022148	Fyb	O35601 "FYN-binding protein (FYN-T-binding protein)(FYB-120/130)(p120/p130)(SLP-76-associated phosphoprotein)(SLAP-130)(Adhesion and degranulation promoting adaptor protein)(ADAP)"	0.3687	46	6	0.4505	61	15	0.3394	34	9	0.3004	38	5	-0.0875	1.07835	0.0259253	1.06389	0.87263	0.25802	1.28128	1.01266	0.636967	1.06091	0.956455	0.331985	1.11859	0.97544	0.497866	1.09146	0.925012	0.440945	1.23468	0.980414	0.551838	1.07621	0.897358	0.142769	1.17954	0.805696	0.00230785	1.10223	0.829748	0.172648	1.32122	1.00159	0.968847	1.09542
ENSMUSP00000087073	ENSMUSG00000068329	Htra2	Q9JIY5 "Serine protease HTRA2, mitochondrial Precursor (EC 3.4.21.108)(High temperature requirement protein A2)(HtrA2)(Omi stress-regulated endoprotease)(Serine proteinase OMI)(Serine protease 25)"	0.5349	32	4	0.5371	32	9				0.4953	33	1	-0.126667	0.915872	0.018863	1.06211	0.869986	0.568663	1.71657				1.09513			0.852008	0.0207202	1.12044	0.899109	0.629425	1.63049				0.898581			0.851279	0.200277	1.36765	0.746648	0.298273	1.83244
ENSMUSP00000077342	ENSMUSG00000059182	Skap2	Q3UND0 "Src kinase-associated phosphoprotein 2 (Src family-associated phosphoprotein 2)(Src kinase-associated phosphoprotein 55-related protein)(SKAP55 homolog)(SKAP-HOM)(Src-associated adapter protein with PH and SH3 domains)(Pyk2/RAFTK-associated protein)"	0.419	27	6	0.4804	28	2	0.3715	16	6	0.4525	20	5	-0.375	1.01601	0.817063	1.18233	0.702852	0.780002	253854	1.02463	0.804989	1.27168	0.725204	0.128784	1.59527	0.973589	0.787443	1.27365	0.739272	0.833247	1651342	0.997947	0.989984	1.49264	0.715109	0.0876355	1.51239	0.675547	0.0159098	1.32558	0.740434	0.905198	113108400000	0.956893	0.752375	1.40469
ENSMUSP00000037597	ENSMUSG00000040824	Snrpd2	P62317 "Small nuclear ribonucleoprotein Sm D2 (Sm-D2)(snRNP core protein D2)"	0.8136	30	8	0.7542	21	6	0.839	27	7	0.8136	24	5	0.0525	1.01629	0.779916	1.14064	0.942919	0.899691	3.12584	1.05757	0.205699	1.10133	0.989675	0.911305	1.27496	0.985293	0.575994	1.06157	0.940543	0.878052	2.654	1.0466	0.213953	1.0835	0.96864	0.52727	1.13644	1.09558	0.197082	1.16354	1.00922	0.983943	3.05178	1.18669	0.00728567	1.11098
ENSMUSP00000020673	ENSMUSG00000020402	Vdac1	Q60932 "Voltage-dependent anion-selective channel protein 1 (VDAC-1)(mVDAC1)(Voltage-dependent anion-selective channel protein 5)(VDAC-5)(mVDAC5)(Outer mitochondrial membrane protein porin 1)(Plasmalemmal porin)"	0.6608	27	8	0.6419	21	7	0.3428	12	3	0.523	16	3	0.395	1.07866	0.0108613	1.05346	0.783118	0.0731887	1.31764	1.24397	0.0464601	1.23351	1.44176	0.120419	1.82598	0.889685	0.00461907	1.06989	0.927292	0.63588	1.44853	1.31247	0.0108603	1.13081	1.6735	0.0581199	1.74861	0.962011	0.564812	1.16371	0.488036	0.0572328	2.11211	0.902787	0.135345	1.19816
ENSMUSP00000020630	ENSMUSG00000020361	Hspa4	Q61316 "Heat shock 70 kDa protein 4 (Heat shock 70-related protein APG-2)"	0.3385	44	6	0.4608	47	13	0.2447	29	4	0.3729	42	6	-0.2725	0.9521	0.418372	1.15391	1.03096	0.842697	1.38768	0.986513	0.618003	1.08106	0.895623	0.458155	1.42293	0.828924	0.0261507	1.16701	0.943157	0.734558	1.44402	0.926178	0.261562	1.19349	0.894779	0.408084	1.37254	0.992693	0.9282	1.2202	0.913787	0.658258	1.54213	1.06254	0.385933	1.21006
ENSMUSP00000072533	ENSMUSG00000000568	Hnrnpd	Q60668 "Heterogeneous nuclear ribonucleoprotein D0 (hnRNP D0)(AU-rich element RNA-binding protein 1)"	0.7549	65	8				0.8235	51	5	0.6307	40	8	-0.33	0.889256	0.171784	1.20005				0.962855	0.812251	1.51319	1.00102	0.994977	1.44602	0.884895	0.255102	1.26852				0.935624	0.692812	1.54466	0.928297	0.679281	1.50391	0.790879	0.238558	1.53827				0.808054	0.308265	1.66072
ENSMUSP00000039657	ENSMUSG00000033161	Atp1a1	Q8VDN2 "Sodium/potassium-transporting ATPase subunit alpha-1 Precursor (Na(+)/K(+) ATPase alpha-1 subunit)(EC 3.6.3.9)(Sodium pump subunit alpha-1)"	0.2845	42	6	0.2874	45	7	0.1457	20	2				-0.166667	0.813331	0.00111278	1.08238	0.999088	0.994584	1.37111	1.04106	0.346633	1.36286				0.859113	0.00139294	1.06303	0.885565	0.281928	1.28608	0.968851	0.387369	1.32327				1.06464	0.330722	1.16131	0.700465	0.041699	1.40143	1.13913	0.271842	2.12359
ENSMUSP00000003912	ENSMUSG00000003814	Calr	P14211 "Calreticulin Precursor (CRP55)(Calregulin)(HACBP)(Endoplasmic reticulum resident protein 60)(ERp60)"	0.5096	27	7	0.4423	26	7	0.3149	23	4	0.4351	21	5	-0.6175	0.804561	0.000917701	1.09183	0.682376	0.00128761	1.1791	0.984731	0.693526	1.11938	0.937832	0.0717646	1.07599	0.539491	2.94623e-05	1.14364	0.628472	0.000432546	1.17703	0.943069	0.298527	1.16031	0.898158	0.0288809	1.09343	1.09299	0.180333	1.15435	0.474041	0.0921351	2.48994	1.13709	0.0340698	1.11653
ENSMUSP00000011896	ENSMUSG00000011752	Pgam1	Q9DBJ1 "Phosphoglycerate mutase 1 (EC 5.4.2.1)(EC 5.4.2.4)(EC 3.1.3.13)(Phosphoglycerate mutase isozyme B)(PGAM-B)(BPG-dependent PGAM 1)"	0.6102	25	5	0.6417	22	4	0.4016	12	4	0.311	17	2	-0.7575	0.878267	0.13984	1.21652	0.88497	0.457598	1.57974	0.811279	0.125361	1.3708	0.706944	0.100152	2.01173	0.597067	0.00578331	1.30512	0.955201	0.829644	1.8622	0.783135	0.0381877	1.24524	0.659661	0.146135	3.43899	1.2452	0.0181949	1.17097	0.944376	0.636245	1.41515	1.02661	0.708874	1.22566
ENSMUSP00000041538	ENSMUSG00000035530	Eif1	P48024 "Eukaryotic translation initiation factor 1 (eIF1)(Protein translation factor SUI1 homolog)"	0.6195	14	5	0.7611	14	3	0.823	13	3	0.9292	14	4	0.05	1.07078	0.594537	1.3892	0.703611	0.540249	7.89324	1.01219	0.808482	1.20798	1.05992	0.373846	1.19441	0.951788	0.450728	1.17856	0.734643	0.5934	8.23377	1.02689	0.444105	1.12833	1.06867	0.380272	1.22866	0.940203	0.602837	1.35453	0.746027	0.617378	8.60752	0.948802	0.808221	2.26673
ENSMUSP00000109495	ENSMUSG00000057421	Las1l	A2BE28 "Protein LAS1 homolog "	0.3776	31	8	0.3956	31	7	0.2165	31	7	0.4008	49	5	-0.05	1.05266	0.204868	1.09071	0.96883	0.815889	1.37508	1.01271	0.784129	1.11389	0.941258	0.144986	1.09744	1.15844	0.0014703	1.07122	0.921966	0.522344	1.34007	1.07157	0.0353489	1.06454	1.06436	0.455473	1.23338	1.03729	0.705656	1.24615	1.10274	0.489308	1.38404	0.956073	0.0867646	1.0552
ENSMUSP00000045755	ENSMUSG00000034361	Cpne2	P59108 "Copine-2 (Copine II)"	0.3912	34	4	0.4544	35	9	0.2742	27	4	0.2742	27	6	-0.75	0.924402	0.489502	1.375	0.844986	0.383022	1.52323	0.749669	0.0210888	1.22867	0.705351	0.00765217	1.23156	0.938177	0.558497	1.36264	0.985547	0.884333	1.25048	0.844848	0.026624	1.1406	0.857225	0.0194684	1.12395	1.02332	0.733843	1.21721	0.876615	0.409282	1.41732	0.962801	0.442346	1.14641
ENSMUSP00000018437	ENSMUSG00000018293	Pfn1	P62962 "Profilin-1 (Profilin I)"	0.7714	18	5	0.7071	20	5	0.6	17	6	0.65	14	5	-0.0325	0.930246	0.0137634	1.04903	1.13246	0.80704	3.75631	0.992807	0.852015	1.09909	0.991695	0.881181	1.15645	0.640882	2.2506e-05	1.05604	1.17579	0.716296	3.16502	0.939412	0.386482	1.18463	0.981025	0.587985	1.09462	0.951527	0.457	1.18258	1.01717	0.971896	3.5296	1.02542	0.819356	1.30755
ENSMUSP00000050191	ENSMUSG00000005312	Ubqln1	Q8R317 "Ubiquilin-1 (Protein linking IAP with cytoskeleton 1)(PLIC-1)"	0.299	33	5	0.3024	27	2	0.1137	9	1				0.163333	0.937729	0.502306	1.27424	0.976714	0.890648	5.61655	2.40651						0.832654	0.128218	1.30431	1.00669	0.966659	5.03377	2.21927						0.869632	0.437703	1.56874	0.940397	0.767708	7.72208	1.08128
ENSMUSP00000075709	ENSMUSG00000068856	Sf3b4	Q8QZY9 "Splicing factor 3B subunit 4 "	0.4882	30	6	0.3797	26	6	0.2429	18	3	0.4245	32	2	0.215	0.912609	0.0655856	1.10524	1.06065	0.781723	1.67827	1.12281	0.0166083	1.06721	1.04106	0.731988	3.13293	1.01035	0.888436	1.19656	1.09642	0.689335	1.74795	1.16887	0.0926542	1.24604	1.06592	0.00672512	1.00861	1.12109	0.25441	1.25647	1.07903	0.739804	1.74539	1.20071	0.411204	2.14685
ENSMUSP00000000940	ENSMUSG00000000916	Nsun5	Q8K4F6 "Putative methyltransferase NSUN5 (EC 2.1.1.-)(NOL1/NOP2/Sun domain family member 5)(Williams-Beuren syndrome chromosomal region 20A protein homolog)"	0.4172	34	7	0.4323	37	7	0.286	20	6	0.3634	39	2	0.455	1.12474	0.0677511	1.13891	0.883454	0.459091	1.46722	1.09929	0.313848	1.24286	1.40979	0.349152	14.3845	1.07689	0.198771	1.13726	0.884781	0.511857	1.53685	1.14266	0.127004	1.20623	1.19697	0.240516	2.47595	1.04552	0.542179	1.19133	0.759769	0.108287	1.42834	0.856734	0.0247568	1.13352
ENSMUSP00000045816	ENSMUSG00000036181	Hist1h1c	P15864 "Histone H1.2 (H1 VAR.1)(H1c)"	0.8774	88	5	0.8915	125	8	0.8774	91	5	0.8491	78	4	0.04	0.966867	0.709399	1.26322	1.33137	0.713366	5.86591	1.00774	0.91354	1.20332	0.944178	0.387556	1.19873	1.2308	0.196241	1.45078	1.19091	0.811315	5.29482	0.996693	0.962198	1.20002	0.938662	0.278517	1.16485	0.725592	0.250611	1.9413	1.20752	0.808089	5.85869	1.07755	0.554811	1.38002
ENSMUSP00000052912	ENSMUSG00000020571	Pdia6	Q922R8 "Protein disulfide-isomerase A6 Precursor (EC 5.3.4.1)(Thioredoxin domain-containing protein 7)"	0.4674	29	7	0.5303	25	3	0.2966	21	4	0.3888	28	6	-0.0275	0.876556	0.0364655	1.12776	1.1018	0.597219	1.95481	0.993935	0.924983	1.20835	1.02406	0.655249	1.13755	0.773618	0.00634785	1.16549	1.1061	0.526181	1.76871	0.988828	0.805544	1.14228	0.988926	0.508026	1.041	0.883105	0.138778	1.19512	0.936652	0.750401	2.16523	0.923387	0.421294	1.31381
ENSMUSP00000104012	ENSMUSG00000000631	Myo18a	Q9JMH9 "Myosin-XVIIIa (Myosin containing a PDZ domain)(Molecule associated with JAK3 N-terminus)(MAJN)"	0.3361	134	6	0.3712	105	7				0.298	138	2	0.12	0.961463	0.525685	1.15975	0.924848	0.721722	1.70395				1.33942	0.0124646	1.07542	0.861312	0.00267893	1.07205	0.945385	0.779975	1.63193				1.09288	0.689456	8.39005	0.871361	0.039118	1.13606	1.21717	0.368647	1.66788
ENSMUSP00000004554	ENSMUSG00000012848	Rps5	P97461 "40S ribosomal protein S5 [Contains 40S ribosomal protein S5, N-terminally processed]"	0.8235	47	7	0.7353	57	11	0.598	35	3	0.6961	32	4	0.5275	1.07448	0.275829	1.15795	1.22083	0.415733	1.68811	1.04539	0.632738	1.40783	1.07131	0.146096	1.11889	1.03498	0.398695	1.09704	1.37125	0.177273	1.62355	1.18859	0.1303	1.34762	1.16888	0.00947032	1.08695	1.16287	0.00894749	1.10199	1.39665	0.203196	1.72742	1.14434	0.179409	1.33072
ENSMUSP00000113685	ENSMUSG00000055436	Sfrs11	D3Z4B0;Q3UIX4;Q3URV9;Q3UUW4;Q6NSR2;Q8C0Z3;Q8CFF2;Q8CGI3;Q9CT17 "Putative uncharacterized protein Sfrs11 ";"Putative uncharacterized proteinSplicing factor, arginine/serine-rich 11, isoform CRA_b ;";"Putative uncharacterized protein Fragment ";"Putative uncharacterized protein Fragment ";"Sfrs11 protein Fragment ";"Putative uncharacterized protein Fragment ";"Sfrs11 protein Fragment ";"Sfrs11 prot…	0.6086	63	4	0.6008	57	7	0.5421	37	5	0.4579	43	3	0.1325	0.89822	0.0106704	1.06167	0.837606	0.182827	1.33371	1.13908	0.401894	1.47091	1.69237	0.229459	3.75922	1.00509	0.781598	1.05478	0.841002	0.216531	1.35912	1.19899	0.226775	1.42342	1.64703	0.28397	4.39357	1.07772	0.0744051	1.09258	0.68213	0.242222	2.05779	1.2477	0.116434	1.36007
ENSMUSP00000020238	ENSMUSG00000020048	Hsp90b1	P08113 "Endoplasmin Precursor (Heat shock protein 90 kDa beta member 1)(94 kDa glucose-regulated protein)(GRP-94)(Endoplasmic reticulum resident protein 99)(ERp99)(Polymorphic tumor rejection antigen 1)(Tumor rejection antigen gp96)"	0.3092	46	7	0.3915	51	10	0.2195	37	4	0.3666	54	3	-0.12	0.892456	0.12423	1.16863	0.893804	0.683476	1.82741	1.00108	0.982785	1.15864	1.07632	0.505819	1.48245	0.714174	0.0115272	1.25805	0.90581	0.705669	1.77518	1.02921	0.577532	1.15849	1.08013	0.202816	1.19438	0.788947	0.1594	1.43504	0.721818	0.445142	2.51797	0.921536	0.702008	1.85411
ENSMUSP00000081141	ENSMUSG00000028961	Pgd	Q9DCD0 "6-phosphogluconate dehydrogenase, decarboxylating (EC 1.1.1.44)"	0.3665	27	6	0.3375	23	6	0.147	13	2				-0.733333	0.863174	0.00257894	1.07035	0.699877	0.122989	1.64047	0.930967	0.0145215	1.02095				0.633253	8.94058e-05	1.10814	0.631514	0.019524	1.4175	0.886635	0.424864	3.33572				0.877372	0.040475	1.13027	0.498672	0.0523837	2.02677	0.989777	0.938391	3.83756
ENSMUSP00000023074	ENSMUSG00000022439	Parvg	Q9ERD8 "Gamma-parvin "	0.4864	21	7	0.5589	27	7	0.4562	16	5	0.4441	21	4	-0.8125	0.845766	0.00259999	1.08649	0.852117	0.779843	3.81652	0.779005	0.0564118	1.29779	0.727355	0.466388	3.37816	0.732345	0.000647815	1.12506	0.871899	0.799186	3.5301	0.771128	0.0175322	1.20318	0.722015	0.498937	3.86251	0.791264	0.103541	1.34808	0.961533	0.948418	4.15033	0.857526	0.0796318	1.2003
ENSMUSP00000090761	ENSMUSG00000017478	Zc3h18	Q0P678 "Zinc finger CCCH domain-containing protein 18 (Nuclear protein NHN1)"	0.4496	78	6	0.3987	52	2	0.4095	69	2	0.4784	93	4	-0.12	0.996497	0.892768	1.06568	0.95213	0.238077	1.2771	0.966833	0.802855	3.81673	1.00418	0.947494	1.20418	1.01674	0.649505	1.09239	0.911891	0.297734	1.8074	0.960248	0.459517	1.57411	0.915588	0.125213	1.14215	1.0714	0.015115	1.05011	1.05985	0.256958	1.37082	1.06925	0.856761	41.1392
ENSMUSP00000101001	ENSMUSG00000069565	Dazap1	Q0VDX2;Q3U878 "Dazap1 protein Fragment ";"Putative uncharacterized protein "	0.3975	27	5	0.3802	28	4	0.284	12	4	0.4064	22	2	-0.1325	0.959013	0.592513	1.24986	1.29432	0.762715	11.9811	0.943556	0.41157	1.21447	0.940899	0.504813	2.19425	1.01448	0.873548	1.30226	1.41534	0.644511	8.69383	1.13119	0.269304	1.33663	0.92216	0.525787	3.05458	1.10407	0.420209	1.40232	1.53947	0.640865	14.2316	1.06917	0.265187	1.16852
ENSMUSP00000095025	ENSMUSG00000062078	Qk	Q9QYS9 "Protein quaking (MqkI)(qkI)"	0.4956	35	6	0.5367	34	5	0.4639	25	5	0.5044	33	5	-0.3625	0.933775	0.571616	1.33804	1.09026	0.637591	1.60221	0.935963	0.0900877	1.08606	0.877906	0.130058	1.20941	0.937129	0.480592	1.24504	1.07029	0.73325	1.67525	0.948991	0.113107	1.07449	0.875803	0.101	1.18935	1.06844	0.351116	1.18007	2.47705	0.0570177	2.58678	0.935265	0.49544	1.28147
ENSMUSP00000094176	ENSMUSG00000034543	Morc2a	Q69ZX6 "MORC family CW-type zinc finger protein 2A (Zinc finger CW-type coiled-coil domain protein 1)"	0.3039	57	7	0.3592	60	9	0.2515	47	4	0.3718	73	6	0.475	1.05418	0.0265518	1.04517	1.16502	0.149852	1.24747	1.18817	0.0558874	1.19781	1.01037	0.795484	1.10187	1.09906	0.166735	1.15826	1.07341	0.419382	1.21154	1.18707	0.0546724	1.1947	1.00965	0.868192	1.15183	1.11988	0.14691	1.18101	1.1382	0.406247	1.4057	1.21257	0.0736566	1.2548
ENSMUSP00000083705	ENSMUSG00000067274	Rplp0	P14869 "60S acidic ribosomal protein P0 (60S ribosomal protein L10E)"	0.6593	30	7	0.5205	24	11	0.4543	23	10	0.6435	30	5	0.2	0.858003	0.000182299	1.047	0.987651	0.973337	2.24318	1.12946	0.000555706	1.05426	1.13692	0.127798	1.20428	1.35508	1.04273e-05	1.0568	1.03998	0.907416	2.07964	1.24518	2.58187e-05	1.06525	1.29432	0.0166889	1.19828	0.770999	0.238615	1.62641	0.965737	0.935548	2.55155	1.05763	0.55574	1.23012
ENSMUSP00000041049	ENSMUSG00000035754	Wdr18	Q4VBE8 "WD repeat-containing protein 18 "	0.3248	23	7	0.3503	23	5	0.4292	21	7	0.406	28	6	0.2	1.05196	0.254927	1.1035	0.834281	0.00832229	1.10921	1.07277	0.159783	1.1131	1.06295	0.435983	1.20377	1.11538	0.063485	1.12479	0.941106	0.597553	1.34214	1.09622	0.0787193	1.11209	1.08526	0.171853	1.14109	1.18737	0.0223126	1.14737	1.07966	0.365134	1.2318	1.14658	0.0470849	1.1438
ENSMUSP00000039420	ENSMUSG00000041303	Gtf3c3	Q3TMP1 "General transcription factor IIIC, polypeptide 3Putative uncharacterized protein ;"	0.2166	31	7	0.3764	33	6	0.1349	25	1	0.2687	39	3	0.07	1.03283	0.541327	1.12987	0.831264	0.187175	1.36487	0.980444			1.18	0.263404	1.5879	1.01481	0.753497	1.11564	0.906236	0.51171	1.43123	0.963562			1.15158	0.261375	1.47981	0.927282	0.247783	1.15526	0.833832	0.157639	1.32487	0.899596
ENSMUSP00000101479	ENSMUSG00000028676	Sfrs13a	Q9R0U0 "Splicing factor, arginine/serine-rich 13A (FUS-interacting serine-arginine-rich protein 1)(TLS-associated protein with Ser-Arg repeats)(TLS-associated protein with SR repeats)(TASR)(TLS-associated serine-arginine protein)(TLS-associated SR protein)( /.../-specific SR protein)(Neural-salient serine/arginine-rich protein)"	0.5496	33	6	0.645	40	10	0.6245	27	5	0.6858	40	6	-0.3125	0.895096	0.352971	1.32096	1.07293	0.857991	2.37446	0.999651	0.99263	1.10357	0.810322	0.158509	1.386	0.963956	0.672764	1.23439	1.11987	0.757067	2.23227	0.985538	0.761625	1.1326	0.813459	0.208433	1.44438	0.890259	0.466751	1.46168	1.19907	0.644916	2.3665	1.0783	0.0392982	1.07184
ENSMUSP00000072989	ENSMUSG00000061991	Hist1h2af	Q8CGP5 "Histone H2A type 1-F "	0.9538	251	5	0.9846	321	8	0.8923	189	2	0.9385	143	3	-0.1975	0.93258	0.546421	1.34236	1.16655	0.826449	4.95627	0.988778	0.918564	3.04906	0.876617	0.162297	1.2985	1.12744	0.708887	2.29395	1.31849	0.690365	4.82854	0.992589	0.937697	2.61884	0.861126	0.085351	1.2227	0.716747	0.0619599	1.43288	1.13916	0.841749	4.42437	0.988834	0.963641	12.1255
ENSMUSP00000069578	ENSMUSG00000056209	Npm3	Q9CPP0 "Nucleoplasmin-3 "	0.4971	18	3	0.3886	16	3	0.4114	12	1	0.5314	17	4	0.3075	0.944866	0.750233	1.95224	1.01715	0.98663	47.9636	1.42093			1.07502	0.700459	1.7221	1.01467	0.904521	1.58746	1.28433	0.771251	25.541	1.31849			1.16073	0.37593	1.57979	1.2077	0.209646	1.56064	1.36214	0.749669	37.9719	1.30405
ENSMUSP00000113070	ENSMUSG00000024002	Brd4	Q9ESU6 "Bromodomain-containing protein 4 (Mitotic chromosome-associated protein)(MCAP)"	0.3164	78	6	0.255	69	8	0.26	69	10	0.2507	81	3	-0.19	0.965529	0.145401	1.05372	0.768767	0.0448828	1.29057	1.25688	0.0700293	1.28614	0.923942	0.0350463	1.06765	0.96969	0.274504	1.06663	0.747892	0.0167233	1.24588	1.24697	0.0812511	1.2896	0.99209	0.802805	1.12765	1.01212	0.636355	1.06349	0.759294	0.0699309	1.35626	1.39545	0.0424773	1.37595
ENSMUSP00000090585	ENSMUSG00000000751	Rpa1	Q8VEE4 "Replication protein A 70 kDa DNA-binding subunit (RP-A p70)(Replication factor A protein 1)(RF-A protein 1)"	0.3579	36	5	0.3587	39	3	0.3018	25	3	0.3018	36	4	0.565	1.04449	0.580952	1.2232	1.3508	0.507516	5.0373	1.02062	0.83318	1.44355	1.31422	0.0139335	1.18259	1.03949	0.547936	1.17823	1.34562	0.333746	2.74828	0.983723	0.507973	1.09237	1.29799	0.027848	1.23002	0.984812	0.984533	7.84392	1.42667	0.599158	491.318	0.961813	0.916498	4.11141
ENSMUSP00000099930	ENSMUSG00000054766	Set	Q9EQU5 "Protein SET (Phosphatase 2A inhibitor I2PP2A)(I-2PP2A)(Template-activating factor I)(TAF-I)"	0.526	20	5	0.6186	25	4	0.3183	16	3	0.4706	27	1	-0.17	0.880923	0.0104388	1.08047	1.60565	0.511983	7.6226	1.00123	0.769428	1.01588	0.779719			0.688693	0.00238446	1.16331	1.46793	0.555614	6.33896	0.946802	0.0121907	1.02656	0.860595			1.00918	0.88242	1.17457	1.27533	0.792452	14.7589	1.03183	0.467805	1.16378
ENSMUSP00000076397	ENSMUSG00000056895	Hist3h2ba	Q8CGP0;Q9D2U9 "Histone H2B type 3-B ";"Histone H2B type 3-A "	0.881	231	1							0.8095	155	3	-0.66	0.924224									0.873723	0.535948	2.19029	1.14049									0.874317	0.0665538	1.17005	1.31196
ENSMUSP00000030134	ENSMUSG00000028426	Rad23b	P54728 "UV excision repair protein RAD23 homolog B (HR23B)(mHR23B)(XP-C repair-complementing complex 58 kDa protein)(p58)"	0.4038	24	6	0.4183	21	4	0.2356	16	2	0.3005	22	5	-0.505	0.927601	0.0627679	1.08438	0.920433	0.772758	2.94792	0.957277	0.709837	3.10094	0.876261	0.141935	1.22244	0.780449	0.0116039	1.17836	1.02547	0.955344	3.73051	0.929585	0.282682	1.55481	0.790779	0.045258	1.25443	1.10389	0.3535	1.28218	0.865658	0.657965	3.33994	1.02042	0.882968	3.97936
ENSMUSP00000011450	ENSMUSG00000011306	Sf4	Q8CH02 "Splicing factor 4 "	0.4075	42	3	0.4012	38	9	0.2084	26	3	0.3281	36	2	0.22	0.973729	0.763746	1.39537	0.960713	0.794654	1.40978	1.03251	0.60536	1.25436	1.25088	0.0505361	1.25389	1.03739	0.585307	1.27771	0.914659	0.502482	1.34038	0.998821	0.993043	1.67513	1.1209	0.0923762	1.23605	1.15487	0.0238014	1.10223	1.05806	0.711612	1.40448	1.09624	0.713489	2.54701
ENSMUSP00000035400	ENSMUSG00000022488	Nckap1l	Q3UDY0;Q8BVQ3;Q8K1X4 "Putative uncharacterized protein Fragment ";"Putative uncharacterized protein ";"NCK associated protein 1 likePutative uncharacterized protein ;"	0.231	54	7	0.3175	64	4	0.2293	44	2	0.2549	59	3	-0.6575	0.959452	0.702922	1.30139	0.577448	0.00718637	1.30491	0.944833	0.757505	6.05242	0.82048	0.179814	1.52187	0.935469	0.375907	1.19307	0.636457	0.0307825	1.45166	0.984298	0.927037	5.73644	0.881663	0.128479	1.24062	0.92208	0.294247	1.1949	0.582775	0.0430464	1.66215	1.10091	0.425642	2.62461
ENSMUSP00000032114	ENSMUSG00000030036	Mogs	Q80UM7 "Mannosyl-oligosaccharide glucosidase (EC 3.2.1.106)(Glycoprotein-processing glucosidase I)(Glucosidase 1)"	0.2938	45	5	0.4616	42	10	0.2314	33	4	0.3885	49	6	0.71	1.09868	0.0684249	1.11331	1.13501	0.288151	1.28888	1.20636	0.012397	1.11671	1.19916	0.0593382	1.21181	1.3546	0.0658121	1.40554	1.3618	0.0241328	1.29444	1.37423	0.0139082	1.21529	1.2934	0.0229324	1.22643	1.15576	0.147277	1.26753	0.926764	0.464442	1.25256	0.990604	0.900726	1.24797
ENSMUSP00000101903	ENSMUSG00000033909	Usp36	B1AQJ2 "Ubiquitin carboxyl-terminal hydrolase 36 (EC 3.1.2.15)(Ubiquitin thioesterase 36)(Ubiquitin-specific-processing protease 36)(Deubiquitinating enzyme 36)"	0.3342	61	5	0.245	43	0							0.69	1.13647	0.00337861	1.05865										1.30732	0.0472667	1.30046										1.0535	0.0718181	1.0613
ENSMUSP00000099685	ENSMUSG00000068739	Sars	Q8C483;Q8CEH3 "Putative uncharacterized proteinSeryl-aminoacyl-tRNA synthetaseSeryl-aminoacyl-tRNA synthetase, isoform CRA_b ;;";"Putative uncharacterized protein Fragment "	0.4347	32	9	0.2966	32	8	0.1828	16	3	0.3955	35	5	-0.2875	1.04832	0.095536	1.05929	1.01395	0.928268	1.43496	0.882296	0.254696	1.40615	0.906764	0.162431	1.1722	0.965939	0.459789	1.1084	0.811723	0.106676	1.30549	0.893607	0.179719	1.26954	0.900116	0.0686456	1.12533	0.963145	0.530606	1.14125	0.791834	0.126221	1.37444	0.717884	0.326313	3.02312
ENSMUSP00000098963	ENSMUSG00000021020	Srp54c	P14576 "Signal recognition particle 54 kDa protein (SRP54)"	0.5417	43	10	0.4663	34	12	0.3393	26	3				-0.126667	1.00116	0.944746	1.03759	0.805699	0.414935	1.75291	1.03678	0.661087	1.35677				0.89965	0.0123748	1.07976	0.754578	0.336787	1.85355	1.01441	0.667047	1.13123				0.97586	0.538095	1.0902	0.673064	0.192935	1.87445	0.959118	0.694107	1.48482
ENSMUSP00000071636	ENSMUSG00000026701	Prdx6	O08709 "Peroxiredoxin-6 (EC 1.11.1.15)(Antioxidant protein 2)(1-Cys peroxiredoxin)(1-Cys PRX)(Acidic calcium-independent phospholipase A2)(aiPLA2)(EC 3.1.1.-)(Non-selenium glutathione peroxidase)(NSGPx)(EC 1.11.1.7)"	0.7411	22	6	0.8438	30	10	0.2902	9	4	0.5089	15	4	-0.1825	0.973387	0.601721	1.13266	0.939063	0.835523	1.9453	0.930679	0.704632	1.72982	1.03093	0.888523	1.88886	0.654515	0.0007006	1.15821	0.878118	0.640365	1.83715	0.9409	0.795473	1.98295	0.947722	0.794204	1.82129	1.03125	0.571178	1.13956	0.731169	0.408485	2.26358	0.960305	0.851348	1.8805
ENSMUSP00000021239	ENSMUSG00000020869	Lrrc59	Q922Q8 "Leucine-rich repeat-containing protein 59 "	0.5831	38	8	0.5244	33	10	0.3713	20	2	0.6775	38	6	0.7725	1.15476	0.0547306	1.15922	1.42076	0.389324	2.43453	1.07268	0.367178	1.78591	1.22204	0.0231356	1.17289	1.08154	0.0679688	1.08977	1.67162	0.205645	2.36335	1.13718	0.414321	3.46875	1.40479	0.00555621	1.20649	1.14009	0.0236018	1.11361	1.40656	0.428105	2.56632	1.09161	0.103025	1.1994
ENSMUSP00000001818	ENSMUSG00000001767	Crnkl1	P63154 "Crooked neck-like protein 1 (Crooked neck homolog)"	0.4333	47	10	0.4377	38	6	0.3783	49	5	0.4565	56	8	0.13	1.02438	0.537981	1.08882	0.798749	0.106834	1.34213	1.04087	0.355841	1.1125	1.10828	0.141373	1.15799	1.15908	0.000289421	1.06019	0.850329	0.173896	1.30089	0.99041	0.876136	1.17475	1.06999	0.213992	1.12418	1.0302	0.52466	1.10703	0.782989	0.182088	1.5009	0.979926	0.734802	1.16762
ENSMUSP00000091435	ENSMUSG00000059248	Sept9	Q80UG5 "Septin-9 (SL3-3 integration site 1 protein)"	0.5026	55	7							0.5363	60	8	-0.37	1.01542	0.384154	1.0407							0.868412	0.162241	1.24198	0.999343	0.985288	1.08733							0.877025	0.00908888	1.08845	1.18853	0.141293	1.28346
ENSMUSP00000001226	ENSMUSG00000022436	Sh3bp1	A2A5V1;A2A5V4 "SH3-domain binding protein 1 Fragment ";"SH3-domain binding protein 1 "	0.4412	44	6	0.4235	40	11	0.3028	27	6	0.5	53	7	-0.5725	0.902263	0.0431289	1.10316	0.98446	0.948538	1.69429	0.893337	0.326592	1.30571	0.849638	0.00389974	1.09163	0.803629	0.000136325	1.05508	0.981861	0.936953	1.65335	0.914768	0.249096	1.19204	0.864913	0.00464722	1.08437	0.807074	0.394859	1.8081	1.08501	0.740346	1.7049	1.32765	0.00128791	1.11865
ENSMUSP00000105985	ENSMUSG00000021134	Sfrs5	Q5U448;Q640L9 "Sfrs5 protein ";"MCG7614, isoform CRA_aPutative uncharacterized proteinSplicing factor, arginine/serine-rich 5 (SRp40, HRS) ;;"	0.8699	64	7										-0.43	0.935176	0.161944	1.10833										1.11847	0.21865	1.22071										1.07014	0.908695	4.0023
ENSMUSP00000039776	ENSMUSG00000038644	Pold1	P52431 "DNA polymerase delta catalytic subunit (EC 2.7.7.7)"	0.3267	71	6	0.3511	73	11	0.3919	66	7	0.4009	77	7	-0.4725	0.982358	0.653615	1.10074	0.941396	0.696132	1.39752	0.904147	0.0202079	1.08184	0.88562	0.00646797	1.07548	1.04842	0.611694	1.25196	1.15355	0.304422	1.34178	0.902149	0.0124733	1.07414	0.885232	0.0319997	1.11327	1.21345	0.135293	1.32251	1.11753	0.409391	1.33313	0.987604	0.787112	1.11413
ENSMUSP00000034866	ENSMUSG00000032314	Etfa	Q99LC5 "Electron transfer flavoprotein subunit alpha, mitochondrial Precursor (Alpha-ETF)"	0.5526	31	8	0.4895	29	8	0.3724	23	2	0.5195	25	3	-0.8175	0.758107	3.92367e-06	1.05211	0.870634	0.520243	1.62266	0.736663	0.384081	14.5213	0.830814	0.0997982	1.31366	0.565854	5.77125e-05	1.16973	0.896979	0.597581	1.5922	0.748719	0.339282	8.74942	0.718018	0.056051	1.42257	0.746819	0.0188564	1.255	0.855241	0.193245	1.29845	0.74699	0.360745	10.5722
ENSMUSP00000022369	ENSMUSG00000021823	Vcl	Q64727 "Vinculin (Metavinculin)"	0.4043	74	6	0.5047	70	8	0.2777	46	2	0.3452	68	1	-0.9325	0.710551	1.07769e-05	1.0511	0.690263	0.115327	1.62864	0.669855	0.254595	8.60233	0.725726			0.637195	0.00240506	1.22746	0.710285	0.1944	1.75727	0.768882	0.0624685	1.3892	0.95025			0.749882	0.00013672	1.0732	0.748226	0.223891	1.67217	0.544369	0.0120212	1.15711
ENSMUSP00000110434	ENSMUSG00000059447	Hadhb	Q99JY0 "Trifunctional enzyme subunit beta, mitochondrial Precursor (TP-beta) [Includes 3-ketoacyl-CoA thiolase(EC 2.3.1.16)(Acetyl-CoA acyltransferase)(Beta-ketothiolase)]"	0.3726	27	8	0.3979	36	9	0.2105	17	2	0.2505	27	3	-0.03	1.0197	0.794572	1.18596	0.92472	0.606704	1.40056	0.948834	0.177473	1.21047	1.06089	0.442134	1.30679	0.936599	0.259367	1.13453	1.05076	0.748698	1.411	1.06062	0.383759	1.67307	1.16399	0.181351	1.38284	0.822275	0.0525378	1.21962	0.795205	0.235147	1.50926	0.699501	0.14721	2.91294
ENSMUSP00000072087	ENSMUSG00000058587	Tmod3	Q9JHJ0 "Tropomodulin-3 (Ubiquitous tropomodulin)(U-Tmod)"	0.6136	29	7	0.6619	36	8	0.2017	12	3	0.4375	26	3	-0.12	0.868119	0.00459567	1.08194	1.22021	0.602083	2.42354	0.95954	0.698308	1.48755	0.994544	0.924647	1.24643	0.865274	0.0865368	1.1888	1.1768	0.64916	2.24866	0.907082	0.591891	1.94213	0.943758	0.276022	1.18272	0.807767	0.163425	1.38957	1.08976	0.76822	1.94161	1.62122	0.526635	15.4215
ENSMUSP00000124523	ENSMUSG00000063694	Cycs	Q56A15 "Cytochrome c, somaticMCG119910Putative uncharacterized protein ;;"	0.8476	36	6	0.7524	27	9	0.6476	24	6	0.7619	29	5	-0.0875	1.1258	0.0397473	1.11662	0.160925	0.0125872	3.72811	1.00448	0.822357	1.04976	0.99491	0.899655	1.11125	0.999038	0.992726	1.29438	0.272357	0.110833	5.3299	1.01036	0.58645	1.04668	0.989295	0.797623	1.11519	0.96726	0.777221	1.33185	0.159365	0.23715	27.5052	0.914404	0.489684	1.3617
ENSMUSP00000105147	ENSMUSG00000031783	Polr2c	P97760 "DNA-directed RNA polymerase II subunit RPB3 (RNA polymerase II subunit B3)(RNA polymerase II subunit 3)(DNA-directed RNA polymerase II subunit C)(DNA-directed RNA polymerase II 33 kDa polypeptide)(RPB33)(RPB31)"	0.4909	18	4	0.4073	12	5	0.3127	8	3				0.13	0.999292	0.981485	1.09357	0.958518	0.794046	1.52422	1.0701	0.602629	1.60969				1.01969	0.474168	1.07899	0.845333	0.323243	1.51336	1.07101	0.616132	1.6522				1.02333	0.873008	1.525	0.974172	0.908788	1.81387	1.11633	0.445873	1.6537
ENSMUSP00000079379	ENSMUSG00000058355	Abce1	P61222 "ATP-binding cassette sub-family E member 1 (RNase L inhibitor)(Ribonuclease 4 inhibitor)(RNS4I)"	0.4658	39	6	0.5292	46	11	0.3389	34	4	0.5209	53	4	-0.1	0.995667	0.845008	1.05573	0.959011	0.821505	1.4957	1.00698	0.934758	1.28276	0.973588	0.625151	1.16998	0.989842	0.734182	1.07584	0.934164	0.737353	1.55271	0.916925	0.345838	1.28061	0.873203	0.0293874	1.11613	1.07863	0.710097	1.63954	0.914106	0.666469	1.56929	0.910556	0.249671	1.23293
ENSMUSP00000017354	ENSMUSG00000017210	Med24	Q99K74 "Mediator of RNA polymerase II transcription subunit 24 (Mediator complex subunit 24)(Thyroid hormone receptor-associated protein complex 100 kDa component)(mTRAP100)(Trap100)(Thyroid hormone receptor-associated protein 4)"	0.2624	37	5	0.2847	39	8	0.2127	30	3	0.2763	41	3	-0.075	1.0527	0.436213	1.17935	0.792837	0.124073	1.36916	0.98945	0.87801	1.30025	1.01811	0.658816	1.16237	1.10364	0.336596	1.28521	0.775196	0.0631273	1.31382	1.07649	0.471434	1.43358	0.967191	0.734633	1.44597	1.12747	0.284164	1.30934	0.756054	0.115861	1.44571	0.962993	0.660749	1.37458
ENSMUSP00000018184	ENSMUSG00000018040	Rrp7a	Q9D1C9 "Ribosomal RNA-processing protein 7 homolog A (Gastric cancer antigen Zg14 homolog)"	0.5286	33	6	0.6607	30	6	0.3464	17	3	0.6143	34	3	0.1475	0.988128	0.555547	1.04984	1.05476	0.41857	1.16832	0.944425	0.185383	1.13187	1.28665	0.456938	3.27323	1.01002	0.756716	1.08145	1.05684	0.589414	1.27973	0.923847	0.147641	1.15936	1.21452	0.582739	3.62528	0.992119	0.934915	1.26737	1.2184	0.12313	1.31539	0.976733	0.721984	1.28081
ENSMUSP00000004379	ENSMUSG00000004268	Emg1	O35130 "Probable ribosome biogenesis protein NEP1 (Nucleolar protein EMG1 homolog)(Protein C2f)"	0.4795	23	6	0.4713	20	4	0.3033	13	3	0.5205	31	4	0.0625	0.941053	0.191223	1.10892	1.02796	0.885732	1.75308	1.11492	0.504692	1.787	0.980872	0.80136	1.25069	1.07675	0.239573	1.1531	1.00205	0.974639	1.20785	1.10712	0.596508	2.01803	0.910791	0.275125	1.25018	0.868586	0.0889167	1.18754	0.91226	0.546771	1.53945	1.14701	0.304372	1.53877
ENSMUSP00000047865	ENSMUSG00000037993	Dhx38	O89064;Q6A0A1;Q80X98;Q8R1J6 "Putative RNA helicase Fragment ";"MKIAA0224 protein Fragment ";"DEAH (Asp-Glu-Ala-His) box polypeptide 38Putative uncharacterized protein ;";"Dhx38 protein Fragment "	0.3241	69	6	0.3029	60	7	0.2296	45	2	0.3298	92	4	0.0175	1.04258	0.636993	1.23808	0.896797	0.532598	1.49582	1.18553	0.628195	26.3578	0.924256	0.468504	1.35362	1.14283	0.0233935	1.11238	0.990528	0.95974	1.55667	1.24151	0.547712	24.4076	0.830711	0.353627	1.71441	1.0176	0.918411	1.5166	0.930769	0.792326	1.89215	1.00672	0.960863	3.98405
ENSMUSP00000083652	ENSMUSG00000029363	Rfc5	Q9D0F6 "Replication factor C subunit 5 (Activator 1 subunit 5)(Replication factor C 36 kDa subunit)(RF-C 36 kDa subunit)(RFC36)(Activator 1 36 kDa subunit)(A1 36 kDa subunit)"	0.5516	34	7	0.7345	30	9	0.5487	27	10	0.8083	41	11	-0.1025	1.07885	0.0024216	1.03774	0.674078	0.237257	2.03797	0.979473	0.674532	1.11417	1.01991	0.599229	1.0843	1.11291	0.0145031	1.08004	0.675608	0.158508	1.78864	0.964471	0.216569	1.06351	1.01657	0.715215	1.10243	0.997979	0.937792	1.06272	0.719619	0.31222	2.02076	0.937444	0.388039	1.17481
ENSMUSP00000029266	ENSMUSG00000027712	Anxa5	P48036 "Annexin A5 (Annexin-5)(Annexin V)(Lipocortin V)(Endonexin II)(Calphobindin I)(CBP-I)(Placental anticoagulant protein I)(PAP-I)(Placental anticoagulant protein 4)(PP4)(Thromboplastin inhibitor)(Vascular anticoagulant-alpha)(VAC-alpha)(Anchorin CII)"	0.6176	34	6	0.4984	24	7	0.3668	19	4	0.4201	23	6	-0.89	0.83605	0.000671878	1.06343	0.663372	0.0457846	1.49155	0.835171	0.032969	1.16483	0.725565	0.000188144	1.08779	0.610355	2.67936e-05	1.09052	0.649932	0.0141652	1.36126	0.81543	0.0249899	1.16816	0.667178	0.00160928	1.18316	0.676496	0.000368996	1.12536	0.495194	0.0634523	2.13141	0.79705	0.297522	1.77526
ENSMUSP00000105242	ENSMUSG00000021585	Cast	P51125 "Calpastatin (Calpain inhibitor)"	0.3189	29	5	0.3811	35	4				0.2473	31	2	0.256667	1.02568	0.198485	1.04678	1.10319	0.437528	1.41883				1.01887	0.609846	1.40175	0.98332	0.628034	1.09322	1.05129	0.739878	1.54808				0.853229	0.287672	2.66149	0.837396	0.0249625	1.15127	0.948043	0.342491	1.16291
ENSMUSP00000099502	ENSMUSG00000020692	Nle1	Q8VEJ4 "Notchless protein homolog 1 "	0.4165	21	5	0.3938	21	6	0.268	15	1	0.2742	17	4	0.255	0.940971	0.0704782	1.07138	1.07555	0.666344	1.50541	1.01766			1.3327	0.0457459	1.31913	1.14433	0.028313	1.11784	1.06383	0.662565	1.40964	0.974064			1.23473	0.0357024	1.20231	0.914642	0.453061	1.34758	1.21278	0.0846763	1.26002	1.11188
ENSMUSP00000110529	ENSMUSG00000029823	Luc7l2	Q7TNC4 "Putative RNA-binding protein Luc7-like 2 (CGI-74 homolog)"	0.5995	48	3				0.5419	44	6				0.015	0.914246	0.0540192	1.09801				1.07148	0.561056	1.33013				0.846915	0.0603776	1.20217				1.05581	0.742859	1.49569				1.22799	0.0210639	1.1392				1.0439	0.703676	1.31541
ENSMUSP00000098648	ENSMUSG00000036323	Srp72	A0JLN1;A0PJ97;Q3UU23;Q3UZL8;Q9CS54 "Srp72 protein Fragment ";"Srp72 protein Fragment ";"Putative uncharacterized protein Fragment ";"Putative uncharacterized protein Fragment ";"Putative uncharacterized protein Fragment "	0.4113	37	6	0.4128	32	3	0.2191	27	2	0.3607	43	3	-0.0075	0.996637	0.954597	1.15573	0.850702	0.516521	2.43695	0.965314	0.201906	1.15862	1.19854	0.259368	1.6486	0.941014	0.340754	1.16011	0.861962	0.194451	1.39438	1.0205	0.73309	1.78333	1.25649	0.153639	1.54832	0.979054	0.696323	1.14065	0.756155	0.121282	1.58723	0.857619	0.319775	2.92119
ENSMUSP00000099422	ENSMUSG00000037935	Smarce1	O54941 "SWI/SNF-related matrix-associated actin-dependent regulator chromatin subfamily E member 1 (BRG1-associated factor 57)(BAF57)"	0.6448	42	9	0.5742	39	7	0.4088	24	7	0.601	45	6	-0.27	0.991359	0.714623	1.05424	1.04482	0.690718	1.29286	0.960153	0.339585	1.10068	0.862355	0.0573856	1.16755	1.03767	0.52378	1.13645	1.03427	0.819006	1.4118	0.966418	0.382074	1.09268	0.867043	0.00731495	1.08784	1.1821	0.000391373	1.0684	1.30798	0.013763	1.21029	1.12594	0.031126	1.10919
ENSMUSP00000018577	ENSMUSG00000018433	Nol11	Q8BJW5 "Nucleolar protein 11 "	0.2808	48	7	0.202	31	3	0.2075	26	6	0.3306	47	8	0.185	0.990793	0.708365	1.05938	0.902574	0.529017	1.79348	1.06533	0.256664	1.13552	1.09109	0.0581699	1.09563	1.26247	0.00137692	1.10715	0.895566	0.580793	2.06852	1.07005	0.167384	1.11386	1.07249	0.205497	1.12591	0.893867	0.113787	1.15998	0.864569	0.451639	1.9645	1.07012	0.284828	1.15664
ENSMUSP00000096777	ENSMUSG00000074656	Eif2s2	Q99L45 "Eukaryotic translation initiation factor 2 subunit 2 (Eukaryotic translation initiation factor 2 subunit beta)(eIF-2-beta)"	0.4562	35	9	0.3051	24	6	0.2417	18	4	0.5106	27	6	0.7825	1.13878	0.00417874	1.07862	1.2039	0.352679	1.59326	1.18452	0.00600936	1.08013	1.2943	0.000256131	1.07485	1.10754	0.00536287	1.06424	1.09747	0.627069	1.5878	1.19006	0.0698647	1.22171	1.30844	0.00394181	1.14676	1.24571	0.00169388	1.11571	1.08885	0.740898	1.87023	1.23304	0.121021	1.36401
ENSMUSP00000120365	ENSMUSG00000028614	Tmem48	Q8VCB1 "Nucleoporin NDC1 (Transmembrane protein 48)"	0.3061	33	4	0.1649	18	4	0.1412	17	0	0.2288	24	3	0.59	1.12477	0.255649	1.30601	1.13078	0.0245953	1.09754				1.08205	0.576496	1.67066	0.954578	0.697007	1.41196	1.19985	0.0638428	1.22351				0.953187	0.703377	1.59946	0.905882	0.501786	1.51146	1.0835	0.74323	2.03481
ENSMUSP00000049355	ENSMUSG00000036427	Gpi1	P06745 "Glucose-6-phosphate isomerase (GPI)(EC 5.3.1.9)(Phosphoglucose isomerase)(PGI)(Phosphohexose isomerase)(PHI)(Autocrine motility factor)(AMF)(Neuroleukin)(NLK)"	0.4713	40	9	0.4462	34	10	0.3118	23	9				-0.686667	0.926513	0.161137	1.12074	0.803768	0.444219	1.85433	0.834442	0.00170924	1.09454				0.658834	1.97927e-05	1.11391	0.801659	0.418492	1.80362	0.821429	0.00226038	1.10837				1.12121	0.0864399	1.14455	0.815159	0.445018	1.78387	1.03507	0.589087	1.15174
ENSMUSP00000025714	ENSMUSG00000024800	Rpp30	O88796 "Ribonuclease P protein subunit p30 (RNaseP protein p30)(EC 3.1.26.5)(RNase P subunit 2)"	0.6194	15	6	0.6381	16	5	0.2799	12	4	0.3321	13	2	-0.0025	1.17265	0.00429429	1.08629	0.75475	0.0433889	1.30709	1.14244	0.0980333	1.1953	0.890468	0.530917	5.07636	1.30417	0.000857339	1.1009	0.81832	0.0325949	1.18935	1.18386	0.0493939	1.18284	0.85497	0.59602	14.9471	1.15029	0.261777	1.32932	0.67546	0.0143479	1.30074	1.03231	0.68612	1.25497
ENSMUSP00000078940	ENSMUSG00000062203	Gspt1	Q8R050 "Eukaryotic peptide chain release factor GTP-binding subunit ERF3A (Eukaryotic peptide chain release factor subunit 3a)(eRF3a)(G1 to S phase transition protein 1 homolog)"	0.3748	40	5	0.3509	34	7				0.2164	23	2	-0.473333	0.882977	0.16497	1.22582	1.03265	0.872142	1.59699				0.860016	0.567137	10.6952	0.805068	0.0705886	1.27873	0.931666	0.590708	1.35661				0.846398	0.415701	5.05719	1.03525	0.509272	1.1421	0.97001	0.834964	1.40838
ENSMUSP00000006470	ENSMUSG00000006307	Wbp7	Q6P6H8;Q9CT28 "Wbp7 protein Fragment ";"Putative uncharacterized protein Fragment "	0.3252	165	6	0.2742	122	4	0.2514	115	1	0.2879	150	4	-0.295	0.971232	0.725012	1.22341	1.18339	0.126988	1.2912	0.879364			0.885889	0.460609	1.57894	0.999875	0.996607	1.07409	1.22214	0.20254	1.48099	0.926503			0.888624	0.566115	1.79417	1.03187	0.705576	1.22329	1.48677	0.00344371	1.16047	0.992004
ENSMUSP00000022496	ENSMUSG00000021929	Kpna3	O35344 "Importin subunit alpha-3 (Karyopherin subunit alpha-3)(Importin alpha Q2)(Qip2)"	0.4491	32	6	0.5067	28	3	0.261	17	3				-0.53	0.902235	0.0198417	1.0816	0.974048	0.914244	2.53327	0.811275	0.0556193	1.24807				1.03878	0.566904	1.1731	1.1295	0.550037	2.08624	0.822645	0.166714	1.48305				0.863201	0.0648806	1.17395	1.30562	0.282245	2.19713	0.747198	0.124966	1.63317
ENSMUSP00000125104	ENSMUSG00000060743	H3f3a	A2A852 "Histone H3 "	0.9632	134	5	0.9706	142	5	0.8824	92	2	0.9265	101	1	0.4075	1.45344	0.0222517	1.33153	0.66773	0.250648	2.47172	1.1277	0.137474	1.3979	1.13389			1.19469	0.0775911	1.23265	0.737573	0.566139	3.86906	1.07838	0.120093	1.20085	1.1522			0.806758	0.133241	1.37304	0.774958	0.651347	4.26925	1.08124	0.781079	15.9814
ENSMUSP00000034049	ENSMUSG00000031633	Slc25a4	P48962 "ADP/ATP translocase 1 (Adenine nucleotide translocator 1)(ANT 1)(ADP,ATP carrier protein 1)(Solute carrier family 25 member 4)(ADP,ATP carrier protein, heart/skeletal muscle isoform T1)(mANC1)"	0.6342	57	5	0.651	52	6	0.6443	44	1				0.766667	1.15573	0.0304736	1.13027	1.30483	0.584908	3.2298	1.12352						1.11678	0.014768	1.07751	0.969285	0.940726	2.79006	1.13851						0.686056	0.393822	2.99125	0.821266	0.841214	11.0148	1.05908
ENSMUSP00000025243	ENSMUSG00000024384	Iws1	Q8C1D8 "Protein IWS1 homolog (IWS1-like protein)"	0.2128	36	6	0.3003	26	6	0.3016	39	6	0.2637	34	3	0.4125	1.08865	0.119495	1.12345	1.05073	0.659248	1.31212	1.04022	0.322982	1.0969	1.07049	0.620039	1.65624	1.03502	0.268509	1.07371	1.00538	0.971656	1.44724	1.03077	0.389766	1.0863	1.14117	0.427891	1.77892	0.936854	0.5018	1.26086	1.08504	0.646102	1.53707	1.05152	0.326289	1.12605
ENSMUSP00000030118	ENSMUSG00000028410	Dnaja1	P63037 "DnaJ homolog subfamily A member 1 (Heat shock 40 kDa protein 4)(DnaJ protein homolog 2)(Heat shock protein J2)(HSJ-2)"	0.5668	31	6	0.5592	30	6	0.3879	25	4	0.3778	28	5	0.605	1.01749	0.449302	1.05583	1.21755	0.295505	1.57527	1.12885	0.00927337	1.06639	1.16103	0.0389725	1.14685	1.00903	0.884376	1.16313	1.08794	0.689182	1.66708	1.15742	0.00337159	1.05597	1.1801	0.0151026	1.11927	1.08696	0.671606	1.61042	1.0484	0.476662	1.17119	1.23787	0.00351415	1.08398
ENSMUSP00000026381	ENSMUSG00000025330	Padi4	Q9Z183 "Protein-arginine deiminase type-4 (EC 3.5.3.15)(Protein-arginine deiminase type IV)(Peptidylarginine deiminase IV)"	0.3559	36	9	0.5135	37	12	0.2988	28	4	0.3093	35	6	-0.0875	1.18764	3.6635e-05	1.04957	1.05311	0.842586	1.75091	0.885656	0.172706	1.24207	0.934724	0.56045	1.3211	1.34944	7.47489e-05	1.09761	1.11509	0.663316	1.70913	0.886584	0.159045	1.22801	1.00452	0.972743	1.38105	2.00323	0.000129198	1.26292	1.70124	0.11036	1.96107	2.2075	0.0643301	2.40988
ENSMUSP00000028916	ENSMUSG00000027429	Sec23b	Q9D662 "Protein transport protein Sec23B (SEC23-related protein B)"	0.3012	36	6	0.2738	32	3	0.1917	22	3	0.2738	33	4	-0.405	0.985009	0.815381	1.17092	0.995548	0.940515	1.25588	0.883165	0.00572078	1.04145	0.905639	0.344367	1.3253	0.949529	0.34908	1.13761	1.01421	0.89746	1.5167	0.827656	0.00769649	1.07446	0.846487	0.0937984	1.24451	0.985444	0.885115	1.28144	0.871159	0.185104	1.34784	0.832835	0.0560568	1.21487
ENSMUSP00000117160	ENSMUSG00000020211	Sf3a2	D3Z5A6;Q7TN25 "Putative uncharacterized protein Sf3a2 ";"Sf3a2 protein "	0.4701	35	8	0.3979	30	8	0.2948	20	5	0.4309	23	5	0.0425	1.0027	0.942538	1.08908	1.00388	0.937749	1.11995	1.02144	0.274147	1.0476	0.995623	0.891777	1.08765	1.03284	0.417676	1.0928	1.14977	0.144	1.22221	1.03162	0.463091	1.11251	0.999423	0.98042	1.06325	1.08065	0.539336	1.32884	1.08227	0.538053	1.33488	1.1622	0.028775	1.13298
ENSMUSP00000067579	ENSMUSG00000024785	Rcl1	Q9JJT0 "RNA 3'-terminal phosphate cyclase-like protein "	0.3271	28	9	0.5335	28	7	0.429	20	5	0.5308	38	4	-0.485	0.907422	0.0069429	1.06413	0.920812	0.440475	1.27691	0.96136	0.349824	1.10896	0.921413	0.398827	1.30397	1.24975	0.000211721	1.0838	0.844554	0.132354	1.26804	0.964978	0.144181	1.05613	0.945015	0.312445	1.16015	0.92076	0.261081	1.1705	0.886529	0.262395	1.2691	1.06625	0.310832	1.16603
ENSMUSP00000096435	ENSMUSG00000032097	Ddx6	P54823 "Probable ATP-dependent RNA helicase DDX6 (EC 3.6.1.-)(DEAD box protein 6)(ATP-dependent RNA helicase p54)(Oncogene RCK homolog)"	0.4803	32	8	0.4534	30	7	0.2133	16	1	0.323	28	3	-0.0625	0.922454	0.132414	1.11864	0.702391	0.0501011	1.42403	1.08091			1.0592	0.428438	1.28562	0.959262	0.242858	1.08018	0.815754	0.117741	1.31389	1.10675			1.22976	0.0403071	1.20236	1.01582	0.732739	1.11011	0.955967	0.711528	1.3286	1.11344
ENSMUSP00000074724	ENSMUSG00000073676	Hspe1	Q64433 "10 kDa heat shock protein, mitochondrial (Hsp10)(10 kDa chaperonin)(Chaperonin 10)(CPN10)"	0.8529	19	7	0.8627	13	6	0.549	9	4	0.8922	21	6	0.035	0.889404	0.0164217	1.09082	1.16314	0.54887	1.83079	0.9816	0.0236668	1.01396	1.04309	0.456449	1.1439	0.595294	0.000148905	1.16185	1.03099	0.897012	1.7795	0.885655	0.00751607	1.06161	0.920819	0.119701	1.11978	0.937712	0.14408	1.09824	0.931638	0.790509	1.9148	0.874413	0.229306	1.32801
ENSMUSP00000021803	ENSMUSG00000021374	Nup153	Q3TA10;Q3V3W1;Q80UN3;Q80WR0;Q8BRF6;Q8R2M9 "Putative uncharacterized protein Fragment ";"Putative uncharacterized protein Fragment ";"Nup153 protein Fragment ";"Nucleoporin 153 ";"Putative uncharacterized protein Fragment ";"Nup153 protein Fragment "	0.2941	72	8	0.3639	74	15	0.2148	53	8	0.2168	48	4	0.3975	1.01153	0.692416	1.06799	1.32544	0.0186489	1.25504	1.05791	0.294396	1.12465	1.02071	0.335528	1.05867	1.08175	0.346525	1.20222	1.35583	0.0120971	1.25442	1.06544	0.0660968	1.07134	1.0513	0.120707	1.07685	1.06256	0.506072	1.22727	1.30895	0.0673501	1.33828	1.13709	0.0642952	1.14853
ENSMUSP00000119975	ENSMUSG00000008683	Rps15a	D3YVB4;D3Z2R4;D3Z712;Q5M9M4 "Putative uncharacterized protein Rps15a ";"Putative uncharacterized protein Gm10196 ";"Putative uncharacterized protein Rps15a ";"Putative uncharacterized proteinRibosomal protein S15ARibosomal protein S15a, isoform CRA_c ;;"	0.7231	22	5	0.8385	20	7	0.7077	22	3	0.6538	19	4	0.335	1.05442	0.322893	1.13947	0.844238	0.544348	1.90588	1.10381	0.0706443	1.1268	1.19192	0.0305453	1.15534	1.07067	0.0297762	1.05902	0.969736	0.899511	1.76987	1.26049	0.0825512	1.35724	1.33602	0.000300597	1.04874	1.1362	0.55657	1.73887	1.00024	0.999353	1.89721	1.12492	0.0257774	1.08647
ENSMUSP00000045676	ENSMUSG00000036246	Gmip	Q6PGG2 "GEM-interacting protein (GMIP)"	0.2812	64	8	0.3193	45	5	0.3131	44	3	0.3862	58	2	-0.48	1.0865	0.155396	1.13115	0.770445	0.0828364	1.36972	0.906386	0.370692	1.44676	0.800626	0.317852	4.66852	1.03613	0.451311	1.11099	0.821966	0.159527	1.37084	0.877725	0.599916	2.48192	0.799405	0.340547	5.39604	1.00438	0.989183	2.08644	0.897281	0.917575	15.3462	0.795258	0.0133378	1.12187
ENSMUSP00000104068	ENSMUSG00000040952	Rps19	Q9CZX8 "40S ribosomal protein S19 "	0.879	40	5	0.8828	34	12	0.5931	20	5	0.8621	29	4	0.465	0.996664	0.952025	1.15592	1.41202	0.26728	1.91524	1.14043	0.00384596	1.06252	1.0183	0.87869	1.41566	0.997689	0.932345	1.07366	1.50549	0.187612	1.89816	1.19453	0.0120433	1.11977	1.32936	0.00725463	1.14848	1.10767	0.480376	1.44078	1.61596	0.147373	1.9694	1.1474	0.140044	1.23091
ENSMUSP00000031364	ENSMUSG00000029415	Sdad1	Q80UZ2 "Protein SDA1 homolog (SDA1 domain-containing protein 1)"	0.3916	61	8	0.2183	33	2	0.2824	35	2				0.783333	1.19816	0.00658349	1.11859	1.2772	0.0777843	1.46484	1.12353	0.0722235	1.18367				1.22179	0.0423218	1.21066	1.67183	0.179441	6.62524	1.07093	0.0298566	1.04171				1.24928	0.288125	1.59578	1.69948	0.014787	1.16946	1.16294	0.105999	1.38035
ENSMUSP00000115599	ENSMUSG00000039087	Rreb1	B8JJE4 "Ras responsive element binding protein 1 Fragment "	0.2275	55	6	0.1722	33	2				0.2235	65	2	0.06	1.10551	0.0249984	1.08494	1.03105	0.248357	1.17323				0.941452	0.418137	1.80586	1.0546	0.192077	1.0949	1.09677	0.794345	33.3111				0.97148	0.522989	1.48469	0.784462	0.012831	1.1793	0.957119	0.765057	4.21994
ENSMUSP00000104308	ENSMUSG00000020899	Pfas	Q5SUR0 "Phosphoribosylformylglycinamidine synthase (FGAM synthase)(FGAMS)(EC 6.3.5.3)(Formylglycinamide ribotide amidotransferase)(FGARAT)(Formylglycinamide ribotide synthetase)"	0.2565	53	4	0.2685	50	7							0.115	0.93815	0.31972	1.1862	1.20106	0.0840358	1.24469							0.839802	0.177165	1.37188	1.13967	0.518654	1.59478							1.00687	0.910973	1.19648	1.08999	0.579854	1.45424
ENSMUSP00000092242	ENSMUSG00000054405	Dnajc8	Q6NZB0 "DnaJ homolog subfamily C member 8 "	0.6403	27	8	0.7431	35	11	0.5731	21	9	0.5731	30	7	0.1375	1.02115	0.547215	1.0814	1.00248	0.992166	1.73136	1.00326	0.96635	1.18833	1.04065	0.491203	1.14229	1.06321	0.114578	1.08378	0.999107	0.997119	1.71568	1.02908	0.467577	1.09228	1.01883	0.702803	1.12083	1.01292	0.753784	1.0975	1.02013	0.929543	1.6317	1.08923	0.0682445	1.09841
ENSMUSP00000029804	ENSMUSG00000005813	Metap1	Q8BP48 "Methionine aminopeptidase 1 (MetAP 1)(MAP 1)(EC 3.4.11.18)(Peptidase M 1)"	0.2953	16	6	0.1943	14	2	0.2435	14	2	0.3731	19	4	0.7525	1.10866	0.395499	1.33038	1.37325	0.33602	10.4804	1.08422	0.417461	2.20439	1.23932	0.3025	1.73279	1.16173	0.276205	1.37084	1.39785	0.414012	25.467	1.14331	0.244742	1.99064	1.25176	0.32714	1.84352	1.01774	0.670833	1.10544	1.64465	0.246412	13.1556	1.25681	0.34578	5.77399
ENSMUSP00000021226	ENSMUSG00000020863	Luc7l3	Q5SUF2 "Luc7-like protein 3 (Cisplatin resistance-associated-overexpressed protein)"	0.5388	47	6	0.5825	46	5	0.5092	41	5	0.5681	58	7	0.2125	0.935246	0.551874	1.30998	1.00782	0.966092	1.6133	1.06359	0.00228072	1.02502	1.10558	0.441737	1.34751	0.954608	0.604368	1.2413	1.07174	0.745452	1.73813	1.05102	0.0153157	1.03459	1.08155	0.561315	1.36625	1.05704	0.755612	1.54296	1.12763	0.716928	2.35531	1.06659	0.284705	1.15606
ENSMUSP00000043713	ENSMUSG00000038069	Cdkn2aip	Q8BI72 "CDKN2A-interacting protein (Collaborator of ARF)"	0.3464	40	5	0.3979	31	6	0.3694	23	5	0.4032	37	5	-0.425	0.983851	0.805304	1.18724	0.859643	0.288675	1.38774	0.987496	0.833304	1.16827	0.8271	0.00568887	1.10249	0.965228	0.36687	1.10147	0.768021	0.0531134	1.30889	0.934081	0.06727	1.07889	0.861539	0.0551226	1.1668	0.920998	0.338691	1.23422	0.811679	0.284784	1.56513	0.875284	0.593609	1.89386
ENSMUSP00000023788	ENSMUSG00000058354	Krt6a	P50446 "Keratin, type II cytoskeletal 6A (Cytokeratin-6A)(CK-6A)(Keratin-6A)(K6A)(Keratin-6-alpha)(mK6-alpha)"	0.4738	58	4	0.4593	48	4							0.14	0.873745	0.790219	4.38128	6.43575	0.0403984	5.51909							1.37295	0.165791	1.73878	1.27856	0.326825	1.952							0.527528	0.226034	4.91405	1.01912	0.91007	1.63392
ENSMUSP00000022815	ENSMUSG00000022204	Ngdn	Q9DB96 "Neuroguidin (EIF4E-binding protein)"	0.4698	30	5	0.5206	27	6	0.2635	11	4	0.4667	25	4	0.21	1.00519	0.932666	1.17331	1.1945	0.425593	1.69389	0.995414	0.885683	1.09806	1.02088	0.793562	1.25863	1.18022	0.0232142	1.1372	1.19289	0.406208	1.64905	1.05098	0.0961262	1.06823	1.07457	0.517511	1.36741	1.08483	0.275614	1.19619	1.27639	0.111779	1.38461	1.06849	0.139856	1.11139
ENSMUSP00000124562	ENSMUSG00000032575	Manf	A8C1V1;Q3TMX5 "Putative uncharacterized protein Fragment ";"Arginine-rich, mutated in early stage tumors, isoform CRA_bPutative uncharacterized protein ;"	0.7207	27	8	0.514	21	4	0.6927	21	7	0.5698	20	6	-0.37	0.857073	0.0540185	1.17089	1.5026	0.245989	2.46208	0.881036	0.0580536	1.14179	0.873158	0.0243509	1.11564	0.804412	0.000269913	1.07948	1.46414	0.331984	2.86058	0.85616	0.0204278	1.12926	0.85082	0.100993	1.22989	0.907014	0.259309	1.20688	1.6921	0.251104	4.12114	0.996706	0.969489	1.22443
ENSMUSP00000005830	ENSMUSG00000005687	Bcas2	Q9D287 "Pre-mRNA-splicing factor SPF27 (Breast carcinoma-amplified sequence 2 homolog)(DNA amplified in mammary carcinoma 1 protein)"	0.5733	28	6	0.68	29	8	0.4844	17	7	0.5778	25	5	0.025	1.03183	0.0681898	1.03536	0.913889	0.539814	1.39159	1.09308	0.106402	1.12156	0.956322	0.619561	1.25954	1.15333	0.0189829	1.11345	0.914746	0.518594	1.36356	1.08892	0.169408	1.14281	1.02714	0.645814	1.16165	1.10202	0.00484413	1.05331	0.933383	0.65834	1.42358	1.09236	0.102949	1.11903
ENSMUSP00000005066	ENSMUSG00000004936	Map2k1	P31938 "Dual specificity mitogen-activated protein kinase kinase 1 (MAP kinase kinase 1)(MAPKK 1)(EC 2.7.12.2)(ERK activator kinase 1)(MAPK/ERK kinase 1)(MEK 1)"	0.5064	29	6	0.4097	25	6				0.2799	29	1	-0.25	0.848291	0.262449	1.39802	0.628889	0.00299935	1.24831				1.37126			0.705685	0.0326714	1.35796	0.673542	0.0106514	1.29179				1.22214			0.876021	0.00612003	1.07769	0.634373	0.00628288	1.29547
ENSMUSP00000025264	ENSMUSG00000024400	Wdr33	D3YX80;Q8C4Z4;Q8C7C6;Q8CD02;Q8K1G7;Q8K4P0;Q8VE87 "Putative uncharacterized protein Wdr33 ";"Putative uncharacterized protein ";"Putative uncharacterized protein Fragment ";"Putative uncharacterized protein Fragment ";"Putative uncharacterized proteinWdr33 protein ;";"Putative WDC146 ";"Wdr33 protein Fragment "	0.3789	94	5	0.415	64	9	0.2511	52	5	0.3083	81	2	0.055	1.01602	0.574333	1.07491	1.08466	0.742474	1.73477	0.922684	0.0232538	1.06446	1.04402	0.886629	20.9221	1.07347	0.0721239	1.08442	0.974332	0.913784	1.71026	0.970585	0.650625	1.18481	0.935436	0.751614	7.86247	1.07533	0.51477	1.32636	1.21571	0.443446	1.74845	1.0025	0.98291	1.35589
ENSMUSP00000029879	ENSMUSG00000028224	Nbn	Q9R207 "Nibrin (Nijmegen breakage syndrome protein 1 homolog)(Cell cycle regulatory protein p95)"	0.2304	25	6	0.1398	23	2	0.1997	29	3	0.2317	31	4	0.25	1.09876	0.178133	1.16723	0.961914	0.956559	1365.43	1.21695	0.415763	2.29311	0.971515	0.802556	1.40048	1.05284	0.321683	1.12796	0.971157	0.967313	1388.71	1.17632	0.517625	2.45287	0.959801	0.814932	1.66729	1.03099	0.539688	1.12667	1.02446	0.972978	1378.71	1.01963	0.887177	1.68364
ENSMUSP00000125746	ENSMUSG00000063334	Krr1	Q8BGA5 "KRR1 small subunit processome component homolog (HIV-1 Rev-binding protein 2 homolog)"	0.6026	39	6	0.6053	30	1	0.5316	36	5	0.5763	41	8	0.155	0.945461	0.139593	1.08562	1.15415			0.975873	0.627187	1.13778	1.09229	0.135057	1.13156	1.07962	0.328995	1.19983	1.05796			1.00485	0.953117	1.23943	1.1018	0.206535	1.17904	0.851648	0.210597	1.3332	0.995657			0.972964	0.706627	1.20702
ENSMUSP00000099885	ENSMUSG00000020272	Stk10	O55098 "Serine/threonine-protein kinase 10 (EC 2.7.11.1)(Lymphocyte-oriented kinase)"	0.3002	56	3	0.3478	57	8							0.315	1.03053	0.258055	1.0862	1.11453	0.229867	1.21528							1.02605	0.388095	1.10645	1.11573	0.49363	1.4314							0.916743	0.363622	1.37796	1.24757	0.10421	1.32695
ENSMUSP00000028017	ENSMUSG00000026694	Mettl13	Q91YR5 "Methyltransferase-like protein 13 (EC 2.1.1.-)"	0.3567	48	8	0.3625	32	4	0.3095	34	5	0.2851	41	4	0.515	1.19676	0.0149383	1.14167	0.937872	0.602462	1.42155	1.06949	0.174496	1.11975	1.4206	0.0205215	1.28196	1.16243	0.0195203	1.12531	1.12518	0.267659	1.31839	1.10145	0.355268	1.29282	1.25052	0.147373	1.44231	1.01438	0.978271	3.30957	0.838752	0.460358	1.93955	0.821094	0.728973	4.35871
ENSMUSP00000004729	ENSMUSG00000004610	Etfb	Q9DCW4 "Electron transfer flavoprotein subunit beta (Beta-ETF)"	0.4941	22	6	0.4824	22	8	0.4118	15	2	0.3255	13	3	-0.4125	0.750848	5.41401e-05	1.0598	1.23065	0.29393	1.54132	0.943861	0.0542926	1.06477	0.793961	0.0484358	1.2546	0.5576	0.000820919	1.23301	1.20247	0.259264	1.42647	0.81857	0.0900827	1.43671	0.615512	0.0178981	1.32736	0.877458	0.0153119	1.09745	1.13745	0.407218	1.41264	0.962719	0.600983	1.94762
ENSMUSP00000102901	ENSMUSG00000078656	Vps25	A2A4J8 "Vacuolar protein sorting 25 (Yeast) "	0.4891	18	7	0.337	8	5	0.337	9	3	0.3043	12	3	-0.1325	1.09082	0.0104841	1.05972	0.793444	0.227461	1.56979	1.00361	0.941945	1.20764	0.964704	0.0809393	1.048	1.16321	0.0162198	1.11828	0.768135	0.11611	1.44215	0.963769	0.213367	1.09213	0.887505	0.269012	1.40351	0.995207	0.964151	1.28522	0.765893	0.171407	1.56033	1.00545	0.926899	1.25313
ENSMUSP00000100863	ENSMUSG00000078427	Sarnp	Q9D1J3 "SAP domain-containing ribonucleoprotein (Nuclear protein Hcc-1)"	0.6381	28	6	0.4952	20	8	0.6333	28	6	0.7381	21	4	-0.45	0.947631	0.0230758	1.04367	0.95386	0.890808	2.19192	0.92793	0.115487	1.10637	0.924534	0.0395153	1.07397	0.951688	0.0295276	1.0431	1.01379	0.96636	2.09837	0.916847	0.115928	1.12468	0.899984	0.0773289	1.13516	1.05311	0.317726	1.12741	1.13978	0.673639	2.02235	1.04822	0.332483	1.11952
ENSMUSP00000032735	ENSMUSG00000030521	Mphosph10	Q810V0 "U3 small nucleolar ribonucleoprotein protein MPP10 (M phase phosphoprotein 10)"	0.3759	43	7	0.3539	37	8	0.3759	36	8	0.4449	38	4	-0.045	0.982103	0.487057	1.06151	1.1747	0.340895	1.48209	0.974209	0.375744	1.06752	0.958328	0.621988	1.28053	1.22935	0.00341814	1.11417	1.03907	0.722111	1.28604	0.988278	0.703956	1.07298	0.972631	0.698663	1.23018	0.911988	0.241745	1.18958	1.26403	0.363431	1.79154	1.06354	0.244573	1.12153
ENSMUSP00000087184	ENSMUSG00000053754	Chd8	Q09XV5 "Chromodomain-helicase-DNA-binding protein 8 (CHD-8)(EC 3.6.1.-)(ATP-dependent helicase CHD8)(Axis duplication inhibitor)(Duplin)"	0.232	107	7	0.2982	116	6	0.1987	93	4	0.2684	141	6	-0.2625	0.963394	0.41705	1.11041	1.092	0.695297	1.72487	0.934122	0.300436	1.1897	0.931775	0.162548	1.11737	1.05575	0.524162	1.21697	0.985861	0.95095	1.76154	0.899775	0.197793	1.22611	0.912124	0.0687693	1.10772	1.03892	0.765958	1.34972	1.15913	0.508988	1.70599	0.937511	0.77219	1.91211
ENSMUSP00000089680	ENSMUSG00000061315	Naca	P70670 "Nascent polypeptide-associated complex subunit alpha, muscle-specific form (Alpha-NAC, muscle-specific form)"	0.1975	79	4	0.2167	63	4	0.2112	71	3	0.214	75	5	0.2325	0.997221	0.929035	1.09586	0.769646	0.0075687	1.13795	1.16092	0.0203139	1.09739	1.19599	0.00598305	1.09778	0.886935	0.107072	1.18241	0.983694	0.887462	1.40485	1.23586	0.000366734	1.01761	1.28808	0.000979884	1.08457	1.03809	0.650463	1.26766	0.875641	0.377712	1.50561	1.08436	0.286297	1.2736
ENSMUSP00000099994	ENSMUSG00000009079	Ewsr1	Q5SUS9;Q9CRS5 "Ewing sarcoma breakpoint region 1 ";"Putative uncharacterized protein Fragment "	0.4733	73	3	0.4266	50	7	0.3192	34	4	0.4266	80	4	0.27	1.09586	0.675025	2.2491	1.01723	0.962829	2.36457	1.02876	0.2637	1.06799	1.01959	0.569206	1.10169	1.25759	0.242978	1.8256	0.938621	0.829631	1.99302	1.05253	0.0711115	1.06117	1.08251	0.117713	1.12289	1.44898	0.205157	2.36664	1.14852	0.698885	2.30432	1.13235	0.106363	1.1889
ENSMUSP00000052170	ENSMUSG00000033430	Terf2ip	Q91VL8 "Telomeric repeat-binding factor 2-interacting protein 1 (TRF2-interacting telomeric protein Rap1)"	0.3613	21	6	0.2672	13	4	0.2545	10	7	0.2824	19	2	0.33	1.13854	0.0146148	1.09546	1.15435	0.212108	1.33504	0.889172	0.0312115	1.10816	1.16231	0.188411	1.79089	1.09416	0.0673624	1.10447	1.07193	0.868763	3.41858	0.957211	0.293494	1.09742	1.13084	0.117474	1.33858	0.961187	0.617352	1.21073	1.08787	0.36458	1.28581	0.920539	0.292137	1.1918
ENSMUSP00000004097	ENSMUSG00000029705	Cux1	P53564 "Homeobox protein cut-like 1 (Homeobox protein cux-1)(CCAAT displacement protein)(CDP)"	0.2786	72	7	0.2987	58	7	0.1695	43	3	0.3045	82	3	-0.3675	0.990566	0.76968	1.07865	0.997285	0.971187	1.1933	0.862947	0.0542427	1.16656	0.933801	0.283671	1.22507	1.01246	0.694699	1.07632	0.987944	0.894762	1.23998	0.928093	0.348176	1.30235	0.910904	0.431784	1.50861	0.976237	0.760361	1.20242	1.07133	0.652934	1.42829	0.68874	0.340707	3.64711
ENSMUSP00000022293	ENSMUSG00000021771	Vdac2	Q60930 "Voltage-dependent anion-selective channel protein 2 (VDAC-2)(mVDAC2)(Voltage-dependent anion-selective channel protein 6)(VDAC-6)(mVDAC6)(Outer mitochondrial membrane protein porin 2)"	0.4305	18	7	0.3559	19	7	0.1763	9	3	0.3356	15	3	0.2175	0.97594	0.476536	1.08167	0.742819	0.243578	1.75535	1.26582	0.02093	1.16078	1.29982	0.028867	1.2165	0.796774	0.000377292	1.08085	1.15054	0.574042	1.78146	1.42691	0.00584693	1.12467	1.54371	0.000536763	1.04425	0.723826	0.00494784	1.20058	0.436084	0.0690765	2.50585	0.83441	0.373861	1.98559
ENSMUSP00000028156	ENSMUSG00000026815	Gfi1b	O70237 "Zinc finger protein Gfi-1b (Growth factor independent protein 1B)"	0.3242	16	6	0.3606	14	4	0.1545	8	1				-0.43	0.857864	0.0252702	1.13312	0.868732	0.393981	1.5699	1.00102						0.88465	0.0587182	1.13791	1.00355	0.982529	1.60628	1.01432						0.681786	0.0289183	1.38332	0.731243	0.315135	2.288	1.13324
ENSMUSP00000110707	ENSMUSG00000026655	Fam107b	Q3TGF2 "Protein FAM107B "	0.7023	13	4	0.4733	14	6	0.5115	13	3				-0.873333	0.819897	0.00159041	1.05889	0.675959	0.412537	3.08609	0.837497	0.0959693	1.29064				0.745611	0.00548176	1.13815	0.631647	0.35631	3.19873	0.799365	0.0743989	1.32132				1.42076	0.00154266	1.10534	1.02873	0.952213	3.17812	1.37117	0.219919	2.16053
ENSMUSP00000008733	ENSMUSG00000029131	Dnajb6	O54946 "DnaJ homolog subfamily B member 6 (Heat shock protein J2)(HSJ-2)(MRJ)(mDj4)"	0.3726	23	5	0.3973	19	1	0.2219	15	2	0.2959	21	1	-0.1875	0.993937	0.760387	1.05306	0.94054			1.05137	0.0911936	1.09615	0.84244			1.1473	0.0319569	1.12533	0.820253			1.02957	0.442798	1.36216	0.796211			1.11083	0.144147	1.17467	0.905257			1.00219	0.918722	1.24168
ENSMUSP00000048802	ENSMUSG00000020677	Ddx52	Q8K301 "Probable ATP-dependent RNA helicase DDX52 (EC 3.6.1.-)(DEAD box protein 52)(ATP-dependent RNA helicase ROK1-like)"	0.495	51	5	0.5418	51	8	0.4799	40	7	0.4649	41	9	0.145	0.972217	0.442887	1.09631	0.995222	0.973401	1.3879	1.01119	0.948599	1.49941	1.09182	0.440267	1.28335	1.04985	0.156368	1.08058	0.983652	0.863348	1.244	1.06951	0.397724	1.19796	1.12214	0.35095	1.30772	0.867218	0.343085	1.44492	1.03496	0.769543	1.30578	0.791013	0.22621	1.53029
ENSMUSP00000117068	ENSMUSG00000051506	Wdfy4	Q3U2N8;Q69ZF2 "Putative uncharacterized protein Fragment ";"MKIAA1607 protein Fragment "	0.2563	124	7	0.2252	110	5	0.1394	79	9	0.2325	138	5	-0.84	0.880194	0.0715316	1.15476	0.509361	0.134456	2.71868	0.835766	0.0430191	1.18793	0.872476	0.241749	1.42889	0.954934	0.48273	1.16935	0.482003	0.128093	2.88134	0.794871	0.000220339	1.08693	0.670478	0.0332961	1.37986	0.942419	0.507719	1.22886	0.385095	0.108246	3.61429	0.818919	0.00762438	1.139
ENSMUSP00000027198	ENSMUSG00000026037	Orc2l	Q60862 "Origin recognition complex subunit 2 "	0.3576	27	6	0.2986	21	6	0.2222	16	2	0.2795	30	5	0.51	1.1014	0.0294957	1.08577	0.943747	0.752538	1.56331	1.11358	0.00310171	1.00668	1.32905	0.484776	2.79229	1.13714	0.00419183	1.06866	0.998531	0.993811	1.58933	1.18066	0.101236	1.40272	1.29016	0.47873	2.47485	0.905326	0.390967	1.31312	0.924052	0.772944	1.94781	0.930612	0.575621	3.19438
ENSMUSP00000104276	ENSMUSG00000008373	Prpf31	NP_001153186.1 "U4/U6 small nuclear ribonucleoprotein Prp31 isoform 2 "	0.3773	33	5	0.4199	24	5	0.2961	20	5	0.3793	35	4	0.13	1.02755	0.219814	1.05328	0.830748	0.128208	1.30864	1.02902	0.483109	1.1083	1.0999	0.115933	1.14816	1.11598	0.0594791	1.12385	0.887971	0.230322	1.26276	1.08866	0.0409421	1.08249	1.09396	0.00342904	1.03422	1.06362	0.0390101	1.05826	0.846345	0.0442576	1.17336	1.04338	0.56069	1.20443
ENSMUSP00000039027	ENSMUSG00000038335	Tsr1	Q5SWD9 "Pre-rRNA-processing protein TSR1 homolog "	0.3425	49	5	0.2976	33	3	0.1955	26	2				0.643333	1.09017	0.0371378	1.08108	1.14127	0.200614	1.35283	1.22328	0.000313251	1.00126				1.28874	0.025156	1.22367	1.05887	0.528121	1.38427	1.19096	0.0156463	1.0561				0.93993	0.865089	2.58456	1.22651	0.0253858	1.15339	1.08091	0.42246	2.16609
ENSMUSP00000023707	ENSMUSG00000022982	Sod1	P08228 "Superoxide dismutase [Cu-Zn] (EC 1.15.1.1)"	0.6039	13	6	0.5909	16	6	0.474	12	3	0.5065	13	2	-0.825	0.817966	0.0979492	1.28959	0.83876	0.674442	2.75727	0.843411	0.0493294	1.18421	0.70123	0.184906	3.84945	0.627927	0.00470883	1.28032	0.740849	0.472617	2.70008	0.80613	0.0565704	1.25918	0.654087	0.0993289	2.33609	1.05938	0.244379	1.11901	0.782684	0.54441	2.63603	1.04507	0.275725	1.13621
ENSMUSP00000064755	ENSMUSG00000053398	Phgdh	Q61753 "D-3-phosphoglycerate dehydrogenase (3-PGDH)(EC 1.1.1.95)(A10)"	0.3246	30	4	0.3546	35	7	0.2777	27	3	0.3696	30	5	-0.205	0.931287	0.078735	1.09016	1.06307	0.502468	1.23348	0.977355	0.349166	1.0847	0.955449	0.663793	1.30999	0.671392	0.0677088	1.57199	0.93722	0.425953	1.2042	0.909051	0.214455	1.25677	0.917844	0.559287	1.45372	1.06254	0.409331	1.22359	0.961782	0.52898	1.15344	1.06901	0.132673	1.12358
ENSMUSP00000003038	ENSMUSG00000002957	Ap2a2	P17427 "AP-2 complex subunit alpha-2 (Adapter-related protein complex 2 alpha-2 subunit)(Adaptor protein complex AP-2 subunit alpha-2)(Alpha2-adaptin)(Plasma membrane adaptor HA2/AP2 adaptin alpha C subunit)(Alpha-adaptin C)(Clathrin assembly protein comple /.../pha-C large chain)(100 kDa coated vesicle protein C)"	0.3657	64	3	0.2793	34	2	0.2719	37	3	0.3731	57	8	0.1125	1.014	0.69745	1.1426	1.01008			1.14924	0.440268	1.87122	0.946428	0.625305	1.29047	1.0844	0.0275482	1.06088	0.896427			1.43689	0.246428	2.61723	1.11976	0.471226	1.42091	1.33203	0.0643775	1.38976	0.865633			1.2767	0.367752	2.4863
ENSMUSP00000029405	ENSMUSG00000027823	Gmps	Q3THK7 "GMP synthase [glutamine-hydrolyzing] (EC 6.3.5.2)(Glutamine amidotransferase)(GMP synthetase)"	0.2944	29	8	0.3665	38	9	0.2482	31	4	0.2771	36	4	0.2475	1.04893	0.0768765	1.05602	1.05561	0.846764	1.86861	1.04479	0.279371	1.11165	1.00517	0.921619	1.16573	0.94663	0.163622	1.08693	0.944492	0.807882	1.68869	0.977799	0.222641	1.04768	0.958592	0.437225	1.16245	1.06062	0.286132	1.12811	1.00843	0.977648	1.95436	0.944562	0.746298	1.66809
ENSMUSP00000074483	ENSMUSG00000045427	Hnrnph2	P70333 "Heterogeneous nuclear ribonucleoprotein H2 (hnRNP H2)(Heterogeneous nuclear ribonucleoprotein H')(hnRNP H')"	0.755	83	5	0.6281	76	2	0.5635	57	3	0.686	73	4	-0.1275	0.974189	0.839661	1.39976	0.969307	0.460124	1.41813	1.01039	0.8825	1.30461	0.969893	0.783446	1.38229	0.983407	0.608964	1.08743	0.939865	0.740192	6.18725	0.973469	0.808317	1.52032	0.908329	0.280148	1.26207	0.998872	0.998582	5.30304	0.811503	0.708099	216.272	1.03575	0.875176	2.3388
ENSMUSP00000120152	ENSMUSG00000004040	Stat3	Q3U5Q4;Q3U6S9;Q3ULI4;Q8CFJ6;Q99ML3 "Putative uncharacterized protein ";"Putative uncharacterized protein ";"Putative uncharacterized protein ";"Stat3 protein ";"STAT3 Fragment "	0.3117	34	5	0.2532	31	6	0.1286	18	1	0.2623	38	2	-0.21	1.08788	0.0356617	1.07793	0.909895	0.29721	1.23207	0.896942			0.980689	0.714002	1.67179	1.02386	0.664428	1.15028	1.02491	0.65465	1.14235	0.881526			1.02035	0.689439	1.6202	1.13651	0.0548283	1.14134	0.894699	0.346436	1.31699	0.966276
ENSMUSP00000028341	ENSMUSG00000026965	Anapc2	Q8BZQ7 "Anaphase-promoting complex subunit 2 (APC2)(Cyclosome subunit 2)"	0.3704	50	6	0.2748	34	2	0.1505	19	2	0.3967	46	6	0.64	1.17067	0.000507865	1.05229	1.02989	0.952257	145.557	1.18392	0.342376	3.59476	1.13835	0.160728	1.22437	1.1683	0.202698	1.31378	1.06731	0.803806	13.4646	1.26152	0.200921	2.62169	1.16125	0.214382	1.31042	1.08775	0.334208	1.23717	0.853811	0.553885	10.81	1.16456
ENSMUSP00000086909	ENSMUSG00000021952	Xpo4	Q9ESJ0 "Exportin-4 (Exp4)"	0.2224	40	7	0.1329	25	1	0.1738	35	4	0.2919	58	3	-0.1775	0.918172	0.111319	1.11847	0.958231			0.946861	0.479067	1.24047	1.04961	0.795767	2.02624	0.919555	0.130722	1.12443	0.968296			0.921465	0.429818	1.331	0.996477	0.980708	1.74446	0.800553	0.534905	2.28683	0.641443			0.77907	0.350662	2.05523
ENSMUSP00000031049	ENSMUSG00000013629	Cad	O88862;Q80VF8;Q9CWQ9 "Aspartate transcarbamylase Fragment (EC 2.1.3.2)";"Cad-pending protein Fragment ";"Putative uncharacterized protein Fragment "	0.2449	91	6	0.2512	78	5	0.1294	57	1				-0.516667	0.953906	0.230643	1.093	0.751313	0.208875	1.69965	0.952339						0.950223	0.601227	1.2655	0.778943	0.113299	1.40924	0.869754						0.861281	0.0297005	1.13597	0.622361	0.115298	1.92746	0.959332
ENSMUSP00000033505	ENSMUSG00000031165	Was	P70315 "Wiskott-Aldrich syndrome protein homolog (WASp)"	0.5019	34	5	0.3904	32	6	0.3635	22	4	0.3615	29	4	0.01	1.06521	0.00148712	1.02286	1.09104	0.521321	1.38401	0.920339	0.325592	1.25266	0.992072	0.909667	1.22804	0.992705	0.684789	1.04763	1.08862	0.276845	1.19594	0.916665	0.114943	1.13398	1.00627	0.913371	1.18329	1.05323	0.617878	1.30557	1.21511	0.239809	1.45582	1.01926	0.890948	1.50259
ENSMUSP00000112089	ENSMUSG00000037896	Rcor1	Q8CFE3 "REST corepressor 1 (Protein CoREST)"	0.4465	30	8	0.4214	24	5	0.2767	15	1	0.3501	15	3	-0.38	0.961777	0.14853	1.05842	0.681676	0.0363736	1.41006	1.0412			0.903837	0.256414	1.31868	0.964872	0.145903	1.05306	0.650397	0.0421042	1.49967	0.943348			0.76148	0.126652	1.58791	1.01816	0.677017	1.10295	0.675582	0.216136	2.09982	1.06904
ENSMUSP00000003876	ENSMUSG00000003778	Brd8	Q8R3B7 "Bromodomain-containing protein 8 "	0.2303	44	6	0.2766	38	5				0.2267	41	3	0.6	1.07632	0.050073	1.07637	1.12515	0.42557	1.44683				1.17083	0.587037	2.88139	1.03468	0.191714	1.05981	1.11547	0.578297	1.65215				1.17143	0.261394	1.5518	1.01321	0.738985	1.1005	1.24554	0.3762	1.84559
ENSMUSP00000001631	ENSMUSG00000001588	Acap1	Q8K2H4 "Arf-GAP with coiled-coil, ANK repeat and PH domain-containing protein 1 (Centaurin-beta-1)(Cnt-b1)"	0.3365	40	5	0.3919	43	4	0.2365	27	2	0.3149	48	2	-0.3775	1.0012	0.969558	1.08574	0.730332	0.428963	2.99313	1.02224	0.807086	2.4447	0.85931	0.441281	4.95466	0.928717	0.213493	1.14901	0.69592	0.1861	1.96447	0.9874	0.702365	1.37593	0.813664	0.112197	1.59456	1.08142	0.337336	1.22081	0.78684	0.385899	2.12435	1.2423	0.37183	6.18555
ENSMUSP00000076178	ENSMUSG00000031148	Gpkow	Q56A08 "G patch domain and KOW motifs-containing protein (Protein MOS2 homolog)"	0.3012	22	5	0.4652	37	9	0.332	28	6	0.332	32	3	0.58	1.10036	0.0965621	1.13059	1.09261	0.193994	1.15494	1.0788	0.404755	1.23912	1.12057	0.254177	1.36256	1.15719	0.0023368	1.06066	1.08459	0.265534	1.16931	1.08776	0.26779	1.18946	1.11364	0.215928	1.29595	1.16088	0.0102343	1.09478	1.18426	0.150843	1.27827	1.11015	0.370651	1.31421
ENSMUSP00000057238	ENSMUSG00000044155	Naa38	Q6ZWM4 "N-alpha-acetyltransferase 38, NatC auxiliary subunit (U6 snRNA-associated Sm-like protein LSm8)"	0.9896	10	5	0.8854	11	4	0.5729	7	2	0.7604	7	4	-0.2175	1.02041	0.737594	1.16894	0.680229	0.133057	1.81988	0.987816	0.585125	1.22653	1.00033	0.998509	1.68372	0.984282	0.437256	1.05234	0.710883	0.0748337	1.49879	1.01598	0.525204	1.24363	0.962465	0.827578	1.66965	1.12101	0.133077	1.18359	0.69889	0.135444	1.75379	0.975893	0.766303	2.23975
ENSMUSP00000075089	ENSMUSG00000058301	Upf1	Q9EPU0 "Regulator of nonsense transcripts 1 (EC 3.6.1.-)(ATP-dependent helicase RENT1)(Nonsense mRNA reducing factor 1)(NORF1)(Up-frameshift suppressor 1 homolog)(mUpf1)"	0.2963	51	6	0.2375	39	6	0.2518	29	6	0.2091	42	3	0.47	1.03333	0.264804	1.06945	1.06203	0.819644	1.90401	1.0603	0.180382	1.10156	1.2395	0.158615	1.52138	1.03282	0.577391	1.14959	1.108	0.602804	1.65647	1.12437	0.0649427	1.13637	1.30456	0.215262	1.89447	0.868098	0.42518	1.52054	1.01327	0.977359	3.36105	0.960929	0.697109	1.28203
ENSMUSP00000110087	ENSMUSG00000071533	Pcnp	Q6P8I4 "PEST proteolytic signal-containing nuclear protein (PEST-containing nuclear protein)(PCNP)"	0.3933	13	6	0.4775	17	5	0.4694	15	3	0.4607	13	3	-0.4975	0.933125	0.18058	1.12122	0.908314	0.539671	1.48968	0.944028	0.439877	1.2959	0.919537	0.043865	1.08133	0.927752	0.342693	1.20201	0.934983	0.664426	1.49053	0.939758	0.27311	1.19555	0.920281	0.461655	1.48541	0.837455	0.370873	1.59055	0.62581	0.214417	2.41706	0.969739	0.895266	2.42977
ENSMUSP00000038716	ENSMUSG00000063895	Nupl1	Q8R332 "Nucleoporin p58/p45 (Nucleoporin-like protein 1)"	0.3254	30	4	0.1959	28	5	0.2164	26	4	0.3203	39	6	-0.155	1.06166	0.133792	1.09773	0.904631	0.399013	1.34314	0.942294	0.38476	1.20478	0.990553	0.885573	1.17489	1.14886	0.117359	1.22454	0.938487	0.649691	1.43269	0.978415	0.629225	1.13834	1.09949	0.217622	1.18881	0.881834	0.372051	1.46552	0.909356	0.769442	2.31843	0.936053	0.710934	1.67521
ENSMUSP00000030538	ENSMUSG00000028757	Ddost	O54734 "Dolichyl-diphosphooligosaccharide--protein glycosyltransferase 48 kDa subunit Precursor (Oligosaccharyl transferase 48 kDa subunit)(DDOST 48 kDa subunit)(EC 2.4.1.119)"	0.3855	35	8	0.5805	36	8	0.2517	18	4	0.3673	29	4	0.0225	0.883576	0.0128878	1.09238	0.965188	0.943071	3.10245	0.993172	0.934936	1.27875	1.35078	0.34131	2.33511	0.884468	0.00979604	1.08611	0.963463	0.943253	3.29748	0.991442	0.753772	1.08283	1.42315	0.253088	2.21626	0.864973	0.200439	1.27472	0.637595	0.547939	5.39884	0.930742	0.50192	1.34991
ENSMUSP00000041800	ENSMUSG00000039244	E130309D02Rik	Q8BGA7 "Uncharacterized protein C7orf26 homolog "	0.3616	29	5	0.3281	17	2	0.2567	17	1	0.3237	26	3	-0.4325	1.02614	0.686647	1.17945	0.663175	0.0672481	1.739	0.851447			0.988563	0.955903	2.20987	0.997782	0.973935	1.19401	0.669481	0.238478	7.42227	0.92799			1.0202	0.635305	1.48285	0.772476	0.0881216	1.37603	0.653725	0.351994	28.022	0.850055
ENSMUSP00000034085	ENSMUSG00000031660	Brd7	O88665 "Bromodomain-containing protein 7 (75 kDa bromodomain protein)"	0.3518	28	5	0.3134	31	7	0.1705	18	1	0.3733	41	8	-0.07	0.949486	0.0932022	1.06776	0.959329	0.861691	1.86001	0.940261			1.11383	0.496789	1.42725	0.978237	0.466977	1.07903	0.888661	0.53491	1.62131	0.934674			1.13458	0.426029	1.42385	0.914856	0.442038	1.33619	1.12261	0.528089	1.5924	1.12738
ENSMUSP00000034392	ENSMUSG00000031917	Nip7	Q9CXK8 "60S ribosome subunit biogenesis protein NIP7 homolog (PEachy)(kDa93)"	0.6667	16	4	0.7722	15	3	0.7167	13	4	0.65	19	4	0.1525	0.968734	0.468621	1.12992	0.981545	0.943734	2.73384	1.05296	0.371715	1.16967	1.04909	0.481796	1.20975	1.18659	0.00407949	1.07044	0.960583	0.874687	2.63465	1.03965	0.320474	1.10982	1.03835	0.554952	1.19808	1.13301	0.152927	1.23197	1.13961	0.662037	3.02629	1.13149	0.00778258	1.06351
ENSMUSP00000099561	ENSMUSG00000028741	Mrto4	Q9D0I8 "mRNA turnover protein 4 homolog "	0.5439	29	8	0.5063	22	9	0.6862	32	9	0.7406	36	4	0.45	0.967097	0.456518	1.10562	1.05863	0.715913	1.41684	1.17477	0.000229831	1.06061	1.26651	0.00559705	1.11061	1.40872	1.1948e-07	1.03845	0.822729	0.437071	1.73346	1.15958	0.000100802	1.04918	1.2458	0.00917725	1.12314	0.877427	0.0285458	1.11907	0.863685	0.474451	1.56876	1.23809	5.31265e-05	1.06531
ENSMUSP00000107609	ENSMUSG00000061288	Taok3	Q8BYC6 "Serine/threonine-protein kinase TAO3 (EC 2.7.11.1)(Thousand and one amino acid protein 3)"	0.2617	40	7	0.2695	40	7	0.1726	25	3	0.3541	62	6	0.1375	1.20191	0.00678058	1.11774	1.1984	0.397889	1.62686	0.949482	0.425069	1.25166	0.951071	0.423651	1.15963	1.08661	0.0438789	1.0832	1.21481	0.408916	1.70993	0.937723	0.0819184	1.08814	0.899811	0.0231679	1.08762	0.84156	0.0845185	1.22685	1.31755	0.15201	1.50885	1.05129	0.180895	1.11247
ENSMUSP00000018841	ENSMUSG00000018697	Aatf	Q9JKX4 "Protein AATF (Apoptosis-antagonizing transcription factor)(Rb-binding protein Che-1)(Traube protein)"	0.403	36	4	0.3194	23	4				0.2471	25	3	0.28	1.01415	0.722772	1.1216	1.04008	0.756679	1.44546				1.07208	0.624165	1.6857	1.16307	0.108709	1.23675	1.11649	0.581806	1.76776				1.09714	0.201448	1.23691	0.89696	0.0752433	1.13799	1.15046	0.495999	1.78103
ENSMUSP00000102771	ENSMUSG00000035623	Rsf1	Q3V3T8 "Putative uncharacterized protein Fragment "	0.2929	73	6	0.2924	66	5	0.3213	59	5	0.3033	83	3	-0.6275	0.908796	0.0216336	1.07529	0.935868	0.770474	1.80276	0.894819	0.205946	1.22694	0.82105	0.0120905	1.09872	0.898418	0.577773	1.58867	1.06202	0.774776	1.72569	0.903584	0.167476	1.18192	0.781728	0.0102149	1.11396	1.14776	0.291513	1.35062	1.13301	0.511999	1.61971	0.99823	0.971512	1.13822
ENSMUSP00000101669	ENSMUSG00000028811	Yars	Q91WQ3 "Tyrosyl-tRNA synthetase, cytoplasmic (EC 6.1.1.1)(Tyrosyl--tRNA ligase)(TyrRS)"	0.4007	36	9	0.6383	55	13	0.2996	22	2	0.383	41	2	0.7175	1.18633	0.00729154	1.11668	1.15958	0.529164	1.64514	1.06856	0.0866629	1.12233	1.35526	0.59181	176.788	1.0848	0.0322658	1.07526	1.07827	0.720474	1.56552	1.05045	0.153718	1.16651	1.50855	0.499884	185.333	1.1459	0.00468262	1.08434	1.00961	0.971746	1.78749	1.28923	0.116976	1.82192
ENSMUSP00000054490	ENSMUSG00000049517	Rps23	P62267 "40S ribosomal protein S23 "	0.5524	13	6	0.4755	14	3	0.2587	7	4	0.6923	21	5	0.0825	0.947819	0.413259	1.16704	0.856332	0.643784	3.44832	1.0296	0.356843	1.08921	1.63172	0.119289	1.98918	1.37216	0.00148782	1.13794	0.903945	0.404979	1.51443	1.11704	0.0601042	1.12688	1.85325	0.0692452	2.00271	1.09072	0.0199641	1.06856	1.14009	0.632258	2.74225	1.03869	0.294216	1.09993
ENSMUSP00000068103	ENSMUSG00000054079	Utp18	Q5SSI6 "U3 small nucleolar RNA-associated protein 18 homolog (WD repeat-containing protein 50)"	0.4746	46	5	0.3841	35	7	0.4275	35	5	0.4891	39	9	-0.02	1.02225	0.453676	1.07647	1.15038	0.239815	1.30052	0.976065	0.468851	1.08777	0.942188	0.353174	1.1495	1.26755	0.0125269	1.1649	1.14638	0.225	1.28042	1.00202	0.964305	1.12451	0.96792	0.568645	1.13483	0.828313	0.349485	1.6388	0.796859	0.478529	2.08643	0.957634	0.75884	1.4413
ENSMUSP00000096958	ENSMUSG00000062328	Rpl17	Q9CPR4 "60S ribosomal protein L17 "	0.6062	21	7	0.6684	26	6	0.6425	25	4	0.6218	29	4	0.65	1.11511	0.128917	1.16356	1.0767	0.875508	3.16587	1.12754	0.0681638	1.14647	1.17757	0.0571915	1.18859	1.16014	0.130286	1.23052	1.33232	0.581322	3.49714	1.19427	0.00385908	1.07175	1.34074	0.0150604	1.20337	1.19238	0.195547	1.34398	1.53637	0.454966	3.91071	1.20271	0.022708	1.14525
ENSMUSP00000081889	ENSMUSG00000042029	Ncapg2	Q6DFV1 "Condensin-2 complex subunit G2 (Chromosome-associated protein G2)(CAP-G2)(More than blood protein)(Non-SMC condensin II complex subunit G2)(Leucine zipper protein 5)"	0.297	49	6	0.1942	34	2	0.2109	36	10	0.3629	75	7	0.2525	1.05604	0.303627	1.13011	0.491727	0.124537	5.97269	1.14431	0.287811	1.30986	1.13528	0.4045	1.41382	1.00789	0.920538	1.21238	0.516591	0.167431	9.5786	1.1386	0.297231	1.30389	1.15068	0.381857	1.4391	0.962267	0.380573	1.10835	0.508379	0.478982	3122.3	1.03882	0.794414	1.37842
ENSMUSP00000102050	ENSMUSG00000030766	Arhgap17	Q3UIA2 "Rho GTPase-activating protein 17 (Rho-type GTPase-activating protein 17)(Neuron-associated developmentally-regulated protein)(Nadrin)"	0.3741	53	8	0.4531	51	8				0.3547	58	7	-0.776667	0.915879	0.0537427	1.0939	0.646478	0.0116995	1.35647				0.85538	0.00461646	1.09097	0.840325	0.00061337	1.07251	0.657953	0.0092227	1.32065				0.830303	0.00903496	1.12744	0.986975	0.83079	1.15003	0.714889	0.0722538	1.45543
ENSMUSP00000024627	ENSMUSG00000023852	Chd1	P40201 "Chromodomain-helicase-DNA-binding protein 1 (CHD-1)(EC 3.6.1.-)(ATP-dependent helicase CHD1)"	0.3378	106	4	0.2162	66	5	0.225	67	3	0.2934	108	3	-0.6	0.957328	0.382321	1.14555	0.758103	0.473328	2.64375	0.938578	0.000275558	1.00454	0.890622	0.229459	1.33849	1.0046	0.903091	1.1168	0.805766	0.436053	2.00058	0.88229	0.00290478	1.02954	0.879801	0.139044	1.25887	1.07053	0.00796912	1.03485	0.83613	0.648617	2.7461	1.02853	0.723417	1.34628
ENSMUSP00000004786	ENSMUSG00000004667	Polr2e	Q80UW8 "DNA-directed RNA polymerases I, II, and III subunit RPABC1 (RNA polymerases I, II, and III subunit ABC1)(DNA-directed RNA polymerase II subunit E)(RPB5 homolog)"	0.781	27	5	0.6667	19	5	0.5333	19	5	0.7381	19	5	0.3575	1.05492	0.582916	1.28248	1.00567	0.986109	2.33223	1.07904	0.340925	1.21596	1.04988	0.514769	1.2084	1.14304	0.0714221	1.16448	1.10152	0.818049	2.98237	1.05133	0.605894	1.28215	1.09429	0.222141	1.18908	1.17978	0.0941746	1.23368	1.21745	0.51722	2.15958	1.12274	0.44712	1.46468
ENSMUSP00000029013	ENSMUSG00000027509	Rae1	Q8C570 "mRNA export factor (mRNA-associated protein mrnp 41)(Rae1 protein homolog)"	0.375	17	5	0.481	26	6	0.231	18	6	0.3288	21	3	-0.045	0.982761	0.687786	1.11813	0.839254	0.0694038	1.21595	1.03578	0.151655	1.0549	1.02196	0.795792	1.37277	1.03588	0.106032	1.04818	0.926979	0.541162	1.34641	1.03029	0.160727	1.04771	1.01848	0.823771	1.36495	1.11102	0.0517836	1.11246	0.907329	0.258907	1.21698	1.211	0.00289357	1.09505
ENSMUSP00000088922	ENSMUSG00000069117	AC122881.1	AC122881.1 D3Z5Y2 "Putative uncharacterized protein Gm10260 "	0.8224	35	6	0.8421	38	8							-0.245	1.0326	0.316004	1.07685	0.809986	0.642738	2.79663							1.00515	0.852808	1.06993	0.973558	0.953838	2.87603							1.14958	0.132674	1.22104	1.00182	0.997016	3.00911
ENSMUSP00000086788	ENSMUSG00000035161	Ints6	Q6PCM2 "Integrator complex subunit 6 (Int6)(Protein DDX26)(DBI-1)"	0.299	43	9	0.2809	44	8	0.2412	31	4	0.2333	45	4	-0.6025	0.956367	0.0532995	1.04647	0.759246	0.204582	1.59309	0.950261	0.513418	1.24564	0.844338	0.0129992	1.10658	0.976096	0.392421	1.06366	0.7896	0.287426	1.62463	0.960388	0.356464	1.12556	0.873438	0.0727278	1.17172	0.929349	0.320373	1.17292	0.767942	0.438321	2.13813	0.878642	0.0917022	1.183
ENSMUSP00000099805	ENSMUSG00000028587	Orc1l	Q9Z1N2 "Origin recognition complex subunit 1 "	0.4012	62	5	0.4202	45	9	0.225	31	4	0.3607	54	4	0.1975	1.03156	0.519826	1.13018	0.951951	0.802953	1.55301	1.02493	0.777771	1.28897	1.06566	0.176177	1.12166	1.0309	0.55455	1.14016	0.902091	0.68779	1.76844	1.05957	0.439668	1.23022	1.00223	0.949829	1.10913	0.945769	0.493811	1.2285	0.890999	0.720742	2.05163	1.03292	0.802632	1.45891
ENSMUSP00000018337	ENSMUSG00000026361	Cdc73	Q8JZM7 "Parafibromin (Cell division cycle protein 73 homolog)(Hyperparathyroidism 2 protein homolog)"	0.4011	40	7	0.4237	33	7	0.2957	26	5				0.0533333	1.00362	0.845571	1.04439	0.944929	0.712898	1.4322	1.04456	0.243627	1.09263				1.10156	0.093825	1.12635	1.01197	0.931688	1.38499	1.0488	0.106328	1.06574				1.0096	0.945761	1.39024	1.04281	0.8325	1.59101	1.0337	0.501976	1.13295
ENSMUSP00000022701	ENSMUSG00000022105	Rb1	P13405 "Retinoblastoma-associated protein (pRb)(Rb)(pp105)"	0.2932	40	8	0.3789	40	3	0.2421	32	3				-0.563333	0.890413	0.0812741	1.14439	0.963174	0.845552	2.07572	0.819635	0.000462007	1.01857				0.841393	0.0196446	1.14529	0.904867	0.697122	2.60411	0.783389	0.015306	1.14051				0.95037	0.448643	1.16185	0.968774	0.916097	3.14672	0.865206	0.481322	2.06716
ENSMUSP00000036555	ENSMUSG00000002319	Ipo4	Q8VI75 "Importin-4 (Imp4)(Importin-4a)(Imp4a)(Ran-binding protein 4)(RanBP4)"	0.3004	47	4	0.2079	39	5	0.2597	34	4	0.2745	52	5	-0.4825	0.904226	0.0543475	1.1098	0.994614	0.985869	2.21585	0.886473	0.0992667	1.1763	0.94051	0.47993	1.24458	0.83207	0.00678476	1.09124	0.958852	0.877542	2.03482	0.786891	0.0217379	1.18916	0.904547	0.25372	1.23256	0.767359	0.0390491	1.27086	1.0266	0.924614	2.06169	0.83006	0.00714566	1.09427
ENSMUSP00000059457	ENSMUSG00000049516	Spty2d1	Q68FG3 "Protein SPT2 homolog (SPT2 domain-containing protein 1)"	0.3607	41	6	0.2419	30	3	0.1965	21	1	0.3446	44	1	-0.365	0.963314	0.585543	1.17938	0.999529	0.994668	1.30822	0.964056			0.854939			1.05119	0.581358	1.2434	1.07974	0.00194594	1.01469	0.992941			0.944419			1.1737	0.0182216	1.12674	1.08	0.629854	1.79978	0.831572
ENSMUSP00000101532	ENSMUSG00000028868	Wasf2	Q8BH43 "Wiskott-Aldrich syndrome protein family member 2 (WASP family protein member 2)(Protein WAVE-2)"	0.332	29	5	0.2998	30	5	0.2334	26	3	0.2938	28	3	-0.435	0.998535	0.96001	1.07928	0.98346	0.934835	1.7024	0.863945	0.486994	2.10552	0.865158	0.184768	1.36763	0.919706	0.190283	1.15892	1.01469	0.927376	1.5178	0.860023	0.257803	1.51332	0.879765	0.515951	2.02304	1.04801	0.602763	1.25952	1.0751	0.581578	1.39893	1.01554	0.956845	2.96267
ENSMUSP00000113504	ENSMUSG00000024608	Rps14	P62264 "40S ribosomal protein S14 "	0.6159	17	5	0.5629	18	7	0.5563	18	5	0.5563	17	4	0.2825	0.978603	0.238274	1.0443	1.00141	0.997711	3.19016	1.09622	0.637712	1.65087	1.06995	0.443466	1.27682	1.04141	0.214777	1.07948	1.01351	0.979387	3.38536	1.18161	0.205884	1.35943	1.22564	0.233352	1.54485	1.14037	0.0687911	1.15893	1.20665	0.723667	3.45666	1.1919	0.219536	1.39805
ENSMUSP00000104306	ENSMUSG00000020897	Aurkb	O70126 "Serine/threonine-protein kinase 12 (EC 2.7.11.1)(Aurora kinase B)(Serine/threonine-protein kinase aurora-B)(Aurora/IPL1-related kinase 2)(Aurora-related kinase 2)(ARK-2)(Serine/threonine-protein kinase 5)(STK-1)"	0.458	17	6	0.4435	23	8	0.2609	11	3	0.342	19	5	0.445	1.16734	0.00182551	1.06837	1.15438	0.13333	1.22135	0.990653	0.878975	1.26409	1.06773	0.3348	1.18065	1.29285	0.00200598	1.11865	1.15836	0.150987	1.24068	1.05642	0.137973	1.10318	1.15133	0.0292079	1.1248	1.03994	0.24563	1.07959	1.21049	0.186807	1.36172	0.988406	0.866655	1.30177
ENSMUSP00000012587	ENSMUSG00000012443	Kif11	Q6P9P6 "Kinesin-like protein KIF11 (Kinesin-related motor protein Eg5)"	0.3184	52	6	0.3983	64	8	0.211	38	4	0.3375	73	4	0.445	1.17331	0.0574395	1.18204	1.19131	0.38021	1.572	1.00956	0.894201	1.23295	1.03164	0.875319	1.78727	0.994291	0.951134	1.25671	1.15029	0.43434	1.49081	1.07107	0.206594	1.1457	1.053	0.848364	2.20136	0.972864	0.682081	1.17681	1.1452	0.543673	1.6745	1.13557	0.0730008	1.16083
ENSMUSP00000019382	ENSMUSG00000031708	Tecr	Q9CY27 "Trans-2,3-enoyl-CoA reductase (TER)(EC 1.3.1.-)(Synaptic glycoprotein SC2)"	0.3247	23	6	0.224	15	3	0.1818	11	3	0.2597	16	4	0.2775	1.05565	0.0306909	1.04778	1.11139	0.910845	36.2314	0.918483	0.0281965	1.06479	1.64998	0.075138	1.8128	1.15757	0.0492213	1.15674	1.08104	0.936597	41.767	0.979679	0.380714	1.08242	1.75272	0.0688083	1.89948	1.04519	0.257692	1.09307	0.994062	0.995722	69.065	0.873865	0.0466708	1.13875
ENSMUSP00000033866	ENSMUSG00000031479	Vps36	Q91XD6 "Vacuolar protein-sorting-associated protein 36 (ESCRT-II complex subunit VPS36)"	0.3601	23	4	0.487	23	4	0.4378	24	5				0.0633333	1.05506	0.240999	1.12412	0.886292	0.033547	1.10843	1.03407	0.331756	1.08795				1.01253	0.879776	1.27237	0.928387	0.194493	1.15258	0.98486	0.671933	1.09728				1.00511	0.951752	1.27996	0.887873	0.110452	1.18361	0.98946	0.853786	1.16147
ENSMUSP00000092284	ENSMUSG00000005442	Cic	Q924A2 "Protein capicua homolog "	0.2992	121	4	0.2781	88	6	0.2506	85	3	0.1869	82	1	-0.0175	0.918122	0.118253	1.13333	1.04169	0.684142	1.27559	0.919013	0.646683	1.97466	1.24989			0.991884	0.872719	1.1604	0.951531	0.513327	1.1992	0.884701	0.558746	2.13413	1.25672			1.17933	0.337685	1.58583	1.10103	0.600916	1.55808	0.917701	0.648031	2.00358
ENSMUSP00000073701	ENSMUSG00000024513	Mbd2	Q9Z2E1 "Methyl-CpG-binding domain protein 2 (Methyl-CpG-binding protein MBD2)"	0.5411	52	5	0.5821	45	8	0.3696	23	2	0.5217	48	4	0.14	1.03774	0.119324	1.05341	1.16232	0.307928	1.38202	1.04654	0.495753	1.7689	0.922861	0.075838	1.10049	0.988858	0.798793	1.12096	1.05382	0.680112	1.33417	1.00492	0.868121	1.34508	0.898716	0.000777685	1.02445	1.03302	0.302052	1.07916	1.23816	0.141739	1.35679	1.10882	0.45963	3.17626
ENSMUSP00000081782	ENSMUSG00000066232	Ipo7	Q9EPL8 "Importin-7 (Imp7)(Ran-binding protein 7)(RanBP7)"	0.2274	37	6	0.1696	27	2	0.1811	22	2	0.2572	45	5	-0.4775	1.02721	0.864929	1.4704	0.878209	0.946481	319497400	0.854682	0.118654	1.45678	0.898601	0.0353372	1.09962	0.821719	0.091536	1.27403	0.947715	0.965365	276397	0.822794	0.153241	1.83739	0.831735	0.02335	1.15398	1.03742	0.775322	1.36824	0.0884144	0.0319232	4.69652	0.971863	0.84816	4.44357
ENSMUSP00000107452	ENSMUSG00000027014	Cwc22	Q8C5N3 "Pre-mRNA-splicing factor CWC22 homolog (Nucampholin homolog)"	0.4152	82	5	0.3238	47	3	0.3012	50	0	0.3795	72	3	0.24	1.10377	0.172091	1.17942	0.85599	0.717198	4.97636				1.09873	0.502079	1.64702	1.1357	0.4528	1.52988	0.921021	0.771072	2.89923				1.07278	0.698283	1.96491	1.05878	0.00996033	1.035	0.9033	0.77301	3.77223
ENSMUSP00000079888	ENSMUSG00000062867	Impdh2	P24547 "Inosine-5'-monophosphate dehydrogenase 2 (IMP dehydrogenase 2)(IMPDH 2)(IMPD 2)(EC 1.1.1.205)(IMPDH-II)"	0.3599	25	4	0.3424	22	6	0.1362	19	2				-0.33	0.927821	0.187317	1.15035	0.961846	0.730727	1.3162	0.960959	0.697556	2.67442				0.667135	0.00335245	1.1624	0.864356	0.257581	1.34099	0.998878	0.993793	4.31961				1.06666	0.622891	1.4563	0.858658	0.165647	1.28379	1.18657	0.252163	2.48177
ENSMUSP00000096686	ENSMUSG00000027763	Mbnl1	Q3U581;Q8CAQ1 "Putative uncharacterized protein ";"Muscleblind-like 1 (Drosophila), isoform CRA_ePutative uncharacterized protein ;"	0.5407	29	2	0.4252	22	2				0.4567	29	1	0.663333	1.03496	0.530358	1.61663	1.28539	0.485955	21.1636				1.86323			1.02519	0.693577	1.8317	1.28749	0.423255	12.3903				1.87889			1.03043	0.0745127	1.0458	1.45409	0.384734	26.702
ENSMUSP00000091035	ENSMUSG00000069972	Rps13	P62301 "40S ribosomal protein S13 "	0.9139	36	8	0.8212	32	10	0.6954	20	7	0.8543	29	8	0.3925	1.01088	0.766248	1.08633	0.994258	0.981478	1.72596	1.08796	0.330439	1.21511	1.16271	0.133555	1.23383	1.00265	0.960533	1.12961	1.09526	0.690378	1.64914	1.1761	0.0579399	1.18495	1.256	0.0479393	1.25263	1.10373	0.247639	1.2033	1.24653	0.369008	1.69401	1.07106	0.374819	1.19155
ENSMUSP00000027139	ENSMUSG00000025995	Wdr75	Q08EC1;Q3MIA1;Q3THS2;Q3TI30;Q3TQZ0;Q3U821;Q6IS38;Q7TMM0;Q9CRF5 "WD repeat domain 75WD repeat domain 75, isoform CRA_a ;";"Wdr75 protein Fragment ";"Putative uncharacterized protein ";"Putative uncharacterized protein ";"Putative uncharacterized protein Fragment ";"Putative uncharacterized proteinWD repeat domain 75 ;";"Wdr75 protein Fragment ";"Wdr75 protein Fragment ";"Putative uncharacterized p…	0.2675	51	7	0.2952	39	7	0.3289	28	4	0.2337	45	5	-0.1125	1.01644	0.691365	1.10049	0.996866	0.979296	1.32832	0.9514	0.48582	1.22137	0.989715	0.964038	1.81885	1.20223	0.00204919	1.09085	0.93039	0.311875	1.17341	1.03683	0.465625	1.14802	1.01385	0.959295	2.02029	0.787074	0.0536147	1.27707	0.829709	0.44287	1.74402	0.93762	0.359652	1.20921
ENSMUSP00000103777	ENSMUSG00000040044	Orc3l	NP_001153035.1 "origin recognition complex subunit 3 isoform 2 "	0.2535	33	5	0.3137	38	7	0.1973	23	2	0.2853	35	4	0.24	1.12013	0.0382119	1.10896	0.72528	0.153425	1.61782	1.07488	0.0208837	1.03057	1.06973	0.557284	1.38507	1.18618	0.0721472	1.21558	0.794847	0.223065	1.51208	1.03086	0.501537	1.47418	1.05834	0.513466	1.27652	0.976216	0.793755	1.27013	0.737444	0.168872	1.6105	0.956134	0.872211	16.4641
ENSMUSP00000113465	ENSMUSG00000024826	Dpf2	D3Z5N6 "Putative uncharacterized protein Dpf2 "	0.4194	25	5	0.3457	24	5	0.3069	19	3	0.3708	27	2	-0.23	0.959158	0.0582247	1.04501	1.01953	0.83763	1.27827	1.02148	0.0451329	1.02032	0.81818	0.113237	1.5815	0.942383	0.256715	1.13271	0.997771	0.98472	1.35525	1.00296	0.802985	1.04581	0.81792	0.24838	2.85823	1.05166	0.460469	1.187	1.15994	0.67416	2.48332	1.21591	0.026492	1.14994
ENSMUSP00000022416	ENSMUSG00000021866	Anxa11	P97384 "Annexin A11 (Annexin-11)(Annexin XI)(Calcyclin-associated annexin 50)(CAP-50)"	0.3221	28	6	0.4115	29	6	0.1769	20	3	0.3917	32	2	0.0575	0.953516	0.222321	1.09181	1.02139	0.935155	1.88941	0.98787	0.873957	1.33946	1.07094	0.0616437	1.08827	0.965923	0.14697	1.05334	1.08154	0.781664	1.99179	1.1622	0.0619236	1.184	1.43419	0.0663476	1.61485	0.977777	0.533112	1.0902	0.659068	0.200234	2.06833	0.917481	0.623163	1.90431
ENSMUSP00000019405	ENSMUSG00000019261	Mtap1s	Q8C052 "Microtubule-associated protein 1S (MAP-1S)(BPY2-interacting protein 1)(Microtubule-associated protein 8) [Contains MAP1S heavy chain;MAP1S light chain]"	0.3104	55	2	0.407	61	4	0.1593	32	4	0.2662	53	2	0.5675	1.03687	0.712661	2.58311	1.21075	0.000329672	1.03294	1.05665	0.648376	1.41515	1.19921	0.503428	10.311	1.04227	0.39378	1.45407	1.24635	0.0182416	1.16085	1.09134	0.390079	1.31983	1.18522	0.593289	18.2976	1.09515	0.241236	1.58384	1.1349	0.0679708	1.15478	1.13139	0.383186	1.47027
ENSMUSP00000069508	ENSMUSG00000026245	Farsb	Q9WUA2 "Phenylalanyl-tRNA synthetase beta chain (EC 6.1.1.20)(Phenylalanine--tRNA ligase beta chain)(PheRS)"	0.4024	36	4	0.2275	24	4	0.1919	22	4	0.2275	29	4	0.385	1.02293	0.474801	1.09257	0.993234	0.956643	1.4419	1.0951	0.144657	1.1588	1.10687	0.584091	1.69616	1.03238	0.0183301	1.02185	1.03283	0.600245	1.19244	1.10769	0.102725	1.15032	1.36595	0.211065	1.86998	1.04305	0.625077	1.28036	1.03953	0.818098	1.63507	1.02831	0.802991	1.38563
ENSMUSP00000036924	ENSMUSG00000033712	2610301G19Rik	Q8VDP4 "Protein KIAA1967 homolog "	0.2777	48	5	0.2831	31	3	0.2473	43	5	0.3666	60	4	-0.025	1.01231	0.226319	1.02407	1.33367	0.341272	2.72003	0.976457	0.74126	1.20547	0.892275	0.127595	1.18935	0.959789	0.119046	1.05929	1.91446	0.0930727	2.50404	0.977661	0.727373	1.18256	0.871686	0.0250301	1.11035	0.957271	0.262327	1.09745	1.85851	0.0911091	2.37563	0.907887	0.0216682	1.07615
ENSMUSP00000048833	ENSMUSG00000040731	Eif4h	Q9WUK2 "Eukaryotic translation initiation factor 4H (eIF-4H)(Williams-Beuren syndrome chromosomal region 1 protein homolog)"	0.7944	37	7	0.7621	47	7	0.4516	19	2	0.6371	34	3	-0.0225	0.995673	0.879857	1.06959	1.15614	0.593263	1.87684	1.00047	0.994291	1.95074	0.927721	0.133849	1.14079	0.944032	0.151897	1.08968	1.10455	0.654144	1.67599	1.02446	0.773964	2.2888	0.909355	0.467434	1.58325	0.867064	0.140195	1.22804	1.22161	0.41911	1.75902	0.944915	0.88217	46.7674
ENSMUSP00000051845	ENSMUSG00000034154	Ino80	Q6ZPV2 "Putative DNA helicase INO80 complex homolog 1 (EC 3.6.1.-)"	0.2931	90	4	0.2829	78	6							0.695	1.10405	0.334361	1.31581	1.31225	0.275018	1.76858							1.06039	0.420905	1.22212	1.49617	0.0956577	1.65755							0.997497	0.892636	1.05585	1.9568	0.0984973	2.38372
ENSMUSP00000021574	ENSMUSG00000021149	Gtpbp4	Q99ME9 "Nucleolar GTP-binding protein 1 (Chronic renal failure gene protein)(GTP-binding protein NGB)"	0.4811	39	5	0.5631	56	12	0.5631	59	12	0.6956	83	15	0.64	1.07056	0.11755	1.09982	1.37762	0.43664	2.39524	1.20064	0.247262	1.39009	1.04247	0.871192	1.7165	2.16158	0.00168132	1.32961	1.1437	0.67594	1.99029	1.24591	0.202126	1.42868	1.09041	0.757966	1.80544	1.04254	0.590125	1.21871	1.20084	0.723873	3.03857	1.27043	0.179296	1.44383
ENSMUSP00000021824	ENSMUSG00000021392	Nol8	Q3UHX0 "Nucleolar protein 8 "	0.2721	61	7	0.3142	47	9	0.2361	47	8	0.3245	71	7	0.1225	0.981783	0.48499	1.06234	1.19961	0.104553	1.25768	1.02856	0.632479	1.14251	0.971391	0.786076	1.28433	1.03699	0.123716	1.05092	1.1656	0.301643	1.37719	1.04255	0.436335	1.12681	0.969464	0.712596	1.21706	0.962842	0.637513	1.20538	1.17321	0.053151	1.17646	0.97937	0.890198	1.4111
ENSMUSP00000022865	ENSMUSG00000022255	Mtdh	Q80WJ7 "Protein LYRIC (Lysine-rich CEACAM1 co-isolated protein)(3D3/LYRIC)(Metastasis adhesion protein)(Metadherin)"	0.2815	25	5	0.2988	22	4	0.1779	21	2				-0.343333	0.865201	0.0281216	1.12679	0.445023	0.0829175	2.91821	1.09732	0.38158	2.23944				0.845684	0.000431501	1.04442	0.47082	0.13402	3.23766	1.23166	0.117167	1.63695				0.936667	0.38142	1.20302	0.406038	0.111504	3.60871	0.895657	0.0769249	1.18532
ENSMUSP00000015581	ENSMUSG00000015437	Gzmb	P04187 "Granzyme B(G,H) Precursor (EC 3.4.21.79)(Cytotoxic cell protease 1)(CCP1)(CTLA-1)(Fragmentin-2)"	0.5709	26	4	0.664	31	6	0.2551	10	1				0.956667	4.29209	0.0255057	3.05973	2.94565	0.232673	7.73721	1.22461						5.0738	0.0307159	3.81346	3.45592	0.260399	12.3418	1.10103						2.24219	0.0738606	2.59094	1.40836	0.638203	5.81377	1.83633
ENSMUSP00000031478	ENSMUSG00000029504	Ddx51	Q6P9R1 "ATP-dependent RNA helicase DDX51 (EC 3.6.1.-)(DEAD box protein 51)"	0.4429	43	4	0.5352	48	6	0.3756	43	5	0.3349	43	5	0.0675	1.03754	0.543142	1.18705	1.18827	0.582689	2.12866	0.983632	0.805674	1.19043	0.953747	0.167583	1.08122	1.09652	0.185365	1.18676	1.08606	0.730846	1.79207	1.00916	0.731488	1.07118	0.97997	0.542788	1.08822	1.05914	0.825113	2.13548	1.2126	0.525376	2.06762	1.02442	0.576592	1.11666
ENSMUSP00000101539	ENSMUSG00000028882	Ppp1r8	A2ADR8 "Protein phosphatase 1, regulatory (Inhibitor) subunit 8 "	0.4886	19	5	0.3114	16	6	0.2257	13	4	0.3343	19	2	-0.2625	0.975631	0.432347	1.08169	1.25886	0.677365	3.82243	0.878032	0.0551883	1.14506	0.879144	0.420413	3.56511	0.95644	0.147496	1.0714	1.29566	0.667353	4.72376	0.864273	0.177305	1.3025	0.756618	0.302543	6.19321	1.07466	0.072158	1.08582	1.3752	0.557311	3.98719	0.954785	0.421086	1.17158
ENSMUSP00000071214	ENSMUSG00000021116	Eif2s1	Q6ZWX6 "Eukaryotic translation initiation factor 2 subunit 1 (Eukaryotic translation initiation factor 2 subunit alpha)(eIF-2-alpha)(eIF-2alpha)(eIF-2A)"	0.6571	26	6	0.6063	30	9	0.3937	15	4	0.419	25	6	0.3775	1.10175	0.0750524	1.11754	0.899871	0.22788	1.20478	1.10195	0.00583634	1.04471	1.0827	0.0891868	1.10191	1.04724	0.418768	1.14426	0.986546	0.906374	1.29344	1.15466	0.0326794	1.12907	1.15544	0.0337165	1.13656	1.13383	0.056684	1.1398	0.848528	0.21838	1.32785	1.19399	0.00446311	1.07548
ENSMUSP00000051965	ENSMUSG00000029763	Exoc4	O35382 "Exocyst complex component 4 (Exocyst complex component Sec8)"	0.3118	41	5	0.201	25	2	0.159	31	2	0.2513	47	2	-0.53	1.05051	0.616259	1.28676	0.338525	0.181989	57.1153	0.942793	0.721016	4.93932	0.765776	0.52339	38.4586	0.982072	0.79376	1.19688	0.300706	0.188966	106.684	0.809057	0.421853	8.17335	0.657021	0.492246	182.831	0.787257	0.0493795	1.26885	0.260928	0.220878	479.343	0.658734	0.164113	4.04874
ENSMUSP00000020741	ENSMUSG00000020457	Drg1	P32233 "Developmentally-regulated GTP-binding protein 1 (DRG-1)(Neural precursor cell expressed developmentally down-regulated protein 3)(NEDD-3)"	0.4332	19	5	0.4687	17	4				0.4578	25	3	0.523333	1.01603	0.641312	1.09169	1.17803	0.416277	1.7406				1.1711	0.275562	1.57978	0.965833	0.682309	1.24491	1.2784	0.125123	1.44778				1.25844	0.183974	1.64119	1.09083	0.44127	1.32663	1.30169	0.393709	2.3268
ENSMUSP00000038263	ENSMUSG00000033294	Noc4l	Q8BHY2 "Nucleolar complex protein 4 homolog (NOC4 protein homolog)(NOC4-like protein)(Nucleolar complex-associated protein 4-like protein)"	0.3081	24	4	0.1531	14	1	0.312	22	2	0.3566	32	4	-0.1475	0.983614	0.927541	1.70269	1.06764			0.862134	0.164538	1.64592	1.00572	0.943147	1.26397	1.02762	0.496729	1.11898	1.29435			0.972528	0.483246	1.39904	0.983808	0.859956	1.31057	0.838164	0.290943	1.55164	1.35545			0.996524	0.976726	3.35257
ENSMUSP00000035199	ENSMUSG00000032580	Rbm5	Q91YE7 "RNA-binding protein 5 (RNA-binding motif protein 5)(Putative tumor suppressor LUCA15)"	0.3166	47	4	0.3546	41	7	0.3202	47	2	0.3117	53	3	0.085	0.997471	0.973854	1.25417	1.11179	0.776236	2.39201	1.03761	0.8068	4.4732	0.957314	0.14116	1.1331	1.00933	0.927236	1.34686	1.0735	0.826813	2.13696	1.07436	0.0211028	1.03068	0.99591	0.831638	1.21204	0.843087	0.565694	2.3256	1.06803	0.891603	3.10458	0.983666	0.948133	12.9705
ENSMUSP00000064261	ENSMUSG00000028678	Kif2c	Q922S8 "Kinesin-like protein KIF2C (Mitotic centromere-associated kinesin)(MCAK)"	0.3537	41	6	0.4036	44	5	0.2164	31	1	0.3828	51	6	0.87	1.3011	0.00748463	1.16907	2.05382	0.0378119	1.92283	1.08839			1.30431	0.000117905	1.06527	1.18086	0.054383	1.18632	2.16474	0.0400589	2.04489	1.59928			1.25562	0.00360524	1.12027	1.11824	0.0501832	1.11841	2.27387	0.0154307	1.75519	1.57982
ENSMUSP00000066238	ENSMUSG00000052681	Rap1b	Q99JI6 "Ras-related protein Rap-1b Precursor (GTP-binding protein smg p21B)"	0.5598	14	4	0.4674	12	1	0.4837	13	1	0.4783	12	2	-0.5875	0.712169	0.0494927	1.40211	0.618211			0.915331			1.01874	0.841953	2.53649	0.594699	0.00862994	1.30824	0.48109			0.978641			0.918557	0.436108	2.41547	0.830607	0.104861	1.29256	0.509322			0.815099
ENSMUSP00000014750	ENSMUSG00000014606	Slc25a11	Q9CR62 "Mitochondrial 2-oxoglutarate/malate carrier protein (OGCP)(Solute carrier family 25 member 11)"	0.7389	32	4	0.5955	24	7	0.3376	16	2	0.3949	21	3	0.7325	1.06229	0.233793	1.13806	1.18876	0.66367	2.52336	1.43975	0.107133	2.19625	1.68704	0.0208322	1.39094	0.999052	0.98447	1.15351	1.10559	0.807462	2.7303	1.48706	0.18444	4.49501	1.62957	0.0439003	1.57679	0.779222	0.311476	1.92255	0.39992	0.111917	3.33492	0.755197	0.366733	10.1485
ENSMUSP00000099435	ENSMUSG00000071415	Rpl23	P62830 "60S ribosomal protein L23 "	0.65	23	6	0.5286	12	5	0.6857	21	7	0.6786	20	8	0.5125	0.997877	0.947713	1.0825	1.15939	0.765099	3.60956	1.07558	0.287314	1.165	1.22649	0.255821	1.47724	1.36617	1.22501e-05	1.04781	1.34066	0.59705	4.13377	1.1761	0.0450818	1.17035	1.37871	0.0656841	1.4169	1.11248	0.0103758	1.07101	1.49833	0.478448	4.20916	1.10754	0.205418	1.19246
ENSMUSP00000101616	ENSMUSG00000074088	Snrnp40	Q6PE01 "U5 small nuclear ribonucleoprotein 40 kDa protein (U5 snRNP 40 kDa protein)(WD repeat-containing protein 57)"	0.4162	20	6	0.3352	24	5	0.2989	16	2	0.338	19	5	0.1125	1.01602	0.55174	1.06618	0.892589	0.469899	1.48528	1.03883	0.141807	1.11586	1.04956	0.179589	1.08617	1.10387	0.0412692	1.09752	0.954496	0.787509	1.5661	1.03305	0.0581182	1.03855	1.0678	0.0678071	1.07602	1.10793	0.112699	1.14698	1.00811	0.9639	1.59283	1.15373	0.123593	1.42937
ENSMUSP00000036382	ENSMUSG00000032977	1810008A18Rik	P58468 "Uncharacterized protein C21orf70 homolog "	0.7763	31	3	0.7352	25	5	0.5342	21	2	0.6301	35	2	-0.2725	0.905373	0.040599	1.09299	1.53015	0.17275	2.03886	0.837913	0.1087	1.47318	0.938771	0.271441	1.44004	0.960759	0.478332	1.22043	1.4271	0.262107	2.13169	0.886679	0.444727	3.60909	0.934696	0.413541	1.91891	1.01325	0.852386	1.30784	1.64828	0.153993	2.20373	0.882451	0.0807688	1.22467
ENSMUSP00000040416	ENSMUSG00000037544	Dlgap5	Q8K4R9 "Disks large-associated protein 5 (DAP-5)(Disks large-associated protein DLG7)(Discs large homolog 7)(Hepatoma up-regulated protein homolog)(HURP)"	0.3601	51	3	0.3069	43	4	0.2413	35	2				0.736667	1.09439	0.0909123	1.13402	1.48005	0.0344441	1.40189	1.12225	0.807836	110.683				1.15101	0.0487112	1.14876	1.47872	0.118006	1.77275	1.06134	0.712536	4.75804				0.963477	0.689738	1.41464	1.52751	0.0819052	1.68682	1.19215	0.384765	4.67516
ENSMUSP00000090884	ENSMUSG00000020143	Dock2	Q8C3J5 "Dedicator of cytokinesis protein 2 (Protein Hch)"	0.2319	76	5	0.2462	75	6	0.192	52	4	0.2916	98	5	0.3575	1.16304	0.0458628	1.1578	0.730329	0.145137	1.59744	1.09038	0.577948	1.55668	1.16243	0.0807073	1.19688	1.0707	0.0796656	1.08454	0.969203	0.911561	1.99079	1.08491	0.720399	1.93359	1.24719	0.0695829	1.2829	1.02601	0.737482	1.21943	0.892914	0.614532	1.72057	1.30126	0.121005	1.47729
ENSMUSP00000106759	ENSMUSG00000039771	Polr2j	D3YZ19 "Putative uncharacterized protein Polr2j "	0.6897	12	1	0.7265	11	2	0.3761	9	1				0.14	0.748024			1.11572	0.894297	4033.15	1.23458						0.900807			1.2031	0.78602	832.585	1.20095						0.674716			1.19755	0.836105	6004.4	1.30045
ENSMUSP00000090316	ENSMUSG00000019984	Med23	Q80YQ2 "Mediator of RNA polymerase II transcription subunit 23 (Mediator complex subunit 23)(Cofactor required for Sp1 transcriptional activation subunit 3)(CRSP complex subunit 3)(Protein sur-2 homolog)(mSur-2)"	0.1795	46	5	0.194	34	2	0.1991	42	5	0.2347	55	3	-0.325	1.00494	0.935393	1.17194	0.692673	0.735882	39857.3	0.928442	0.262514	1.17138	1.01286	0.945777	2.0464	1.1606	0.00235798	1.06208	0.856701	0.867008	10613.5	0.951352	0.373898	1.14848	1.06364	0.795681	2.45794	0.971348	0.839132	1.45151	0.834879	0.947892	1378518000000	0.781747	0.0830663	1.3463
ENSMUSP00000021077	ENSMUSG00000020733	Slc9a3r1	P70441 "Na(+)/H(+) exchange regulatory cofactor NHE-RF1 (NHERF-1)(Ezrin-radixin-moesin-binding phosphoprotein 50)(EBP50)(Regulatory cofactor of Na(+)/H(+) exchanger)(Sodium-hydrogen exchanger regulatory factor 1)(Solute carrier family 9 isoform A3 regulator /.../or 1)"	0.4028	23	3	0.3775	22	4	0.1127	8	1				-0.283333	0.915107	0.137133	1.1713	0.871864	0.539206	1.88023	1.0226						0.790022	0.020041	1.15694	0.800985	0.259955	1.66476	0.931729						1.68504	0.0164722	1.33881	0.900687	0.711337	2.26564	1.21698
ENSMUSP00000031160	ENSMUSG00000029247	Paics	Q9DCL9 "Multifunctional protein ADE2 [Includes Phosphoribosylaminoimidazole-succinocarboxamide synthase(EC 6.3.2.6)(SAICAR synthetase);Phosphoribosylaminoimidazole carboxylase(EC 4.1.1.21)(AIR carboxylase)(AIRC)]"	0.4471	34	5				0.3042	23	2				-0.865	0.80751	0.108154	1.33345				0.842509	0.4438	6.19245				0.884164	0.0650671	1.14499				0.689476	0.247082	6.90043				0.929894	0.168694	1.12779				0.601623	0.374967	74.6961
ENSMUSP00000112638	ENSMUSG00000028779	Pef1	Q8BFY6 "Peflin (PEF protein with a long N-terminal hydrophobic domain)(Penta-EF hand domain-containing protein 1)"	0.2655	12	3	0.3418	18	2	0.2618	12	2				0.0233333	1.08125	0.265025	1.24521	0.898432	0.86405	531.348	1.00153	0.967627	1.46414				1.098	0.245216	1.28046	0.889153	0.841461	354.218	1.14517	0.0950041	1.29557				0.872162	0.538232	2.22426	0.765117	0.880421	59224220	0.995336	0.980401	6.87986
ENSMUSP00000061800	ENSMUSG00000001017	2500003M10Rik	Q9CY57 "Uncharacterized protein C1orf77 homolog "	0.8835	73	5	0.9157	83	6	0.8233	40	5	0.9197	80	6	0.0975	0.980816	0.588348	1.09582	1.22946	0.252094	1.5073	0.970942	0.170726	1.05031	1.00865	0.943909	1.34887	1.02847	0.509471	1.11373	1.27438	0.233636	1.58454	0.98522	0.387628	1.0436	0.981837	0.891973	1.39077	1.17475	0.0762731	1.20698	1.42811	0.0549889	1.44422	1.14403	0.0276818	1.1167
ENSMUSP00000090059	ENSMUSG00000034120	Sfrs2	Q62093 "Splicing factor, arginine/serine-rich 2 (Splicing factor SC35)(SC-35)(Splicing component, 35 kDa)(Protein PR264)(Putative myelin regulatory factor 1)(MRF-1)"	0.7738	55	6	0.8145	62	7	0.7511	38	4	0.6471	40	6	-0.4825	0.898733	0.00173386	1.04615	0.949585	0.886228	2.33495	0.975473	0.795465	1.32188	0.856568	0.283336	1.39274	0.937484	0.040166	1.06214	0.940096	0.856657	2.22925	0.970546	0.762382	1.3329	0.850533	0.276131	1.40576	1.20681	0.00632044	1.11302	0.973066	0.939531	2.32727	1.00807	0.945072	1.4076
ENSMUSP00000026479	ENSMUSG00000025410	Dctn2	Q99KJ8 "Dynactin subunit 2 (Dynactin complex 50 kDa subunit)(DCTN-50)(50 kDa dynein-associated polypeptide)(p50 dynamitin)(Growth cone membrane protein 23-48K)(GMP23-48K)"	0.3557	13	8	0.4677	19	11	0.2736	19	3	0.3682	24	4	0.3075	1.05337	0.0186269	1.04116	0.867229	0.0884785	1.18315	1.05644	0.815804	2.43857	1.34108	0.219021	1.82697	1.00009	0.997186	1.06286	0.813185	0.0324396	1.20399	1.04023	0.803588	1.82051	1.37821	0.170329	1.76523	0.966534	0.162442	1.05292	0.825623	0.108222	1.27384	1.15059	0.00169158	1.02517
ENSMUSP00000013931	ENSMUSG00000013787	Ehmt2	Q9Z148 "Histone-lysine N-methyltransferase, H3 lysine-9 specific 3 (EC 2.1.1.43)(Histone H3-K9 methyltransferase 3)(H3-K9-HMTase 3)(Euchromatic histone-lysine N-methyltransferase 2)(HLA-B-associated transcript 8)(Protein G9a)"	0.2945	86	5	0.2859	68	5	0.2624	57	5				0.31	1.00743	0.656158	1.04372	1.34793	0.103598	1.48378	1.00596	0.917732	1.16191				1.08024	0.18159	1.14187	1.25368	0.0826138	1.31318	1.02894	0.447943	1.09881				0.991707	0.898895	1.1863	1.30624	0.124809	1.46649	0.940025	0.306266	1.15778
ENSMUSP00000110534	ENSMUSG00000048271	Rbm33	D3Z5I9 "Putative uncharacterized protein Rbm33 "	0.22	55	3				0.2317	45	1	0.262	59	2	-0.613333	0.992512	0.759482	1.09669				0.82859			0.822677	0.184075	2.09129	1.06382	0.371044	1.26197				0.794721			0.883982	0.61183	9.42277	1.03083	0.636444	1.26716				0.701475
ENSMUSP00000044533	ENSMUSG00000034173	Scand3	B2RPU8;D3Z5B1;Q8CEW7 "MCG130675SCAN domain containing 3 ;";"Putative uncharacterized protein Scand3 ";"Putative uncharacterized protein "	0.291	47	2							0.3413	53	1	0.43	1.10031	0.286214	1.79693							1.02899			1.09661	0.543936	3.84148							0.919155			1.10221	0.131611	1.29606
ENSMUSP00000104700	ENSMUSG00000036309	Skp1a	Q9WTX5 "S-phase kinase-associated protein 1 (S-phase kinase-associated protein 1A)(Cyclin-A/CDK2-associated protein p19)(p19skp1)(p19A)"	0.4417	13	4	0.4663	9	1				0.5767	14	3	-0.116667	1.00402	0.911863	1.11212	0.838543						1.02451	0.788624	1.40593	0.992412	0.682701	1.05523	0.899061						1.00713	0.828062	1.13182	0.8487	0.275083	1.47989	0.714942
ENSMUSP00000015893	ENSMUSG00000015749	Anp32e	P97822 "Acidic leucine-rich nuclear phosphoprotein 32 family member E (LANP-like protein)(LANP-L)(Cerebellar postnatal development protein 1)"	0.2923	8	4	0.2654	7	4	0.2962	10	4	0.3	10	1	-0.345	0.973616	0.805648	1.37266	0.93718	0.777435	1.94992	0.999082	0.969336	1.07251	0.809509			0.719449	0.0680245	1.45441	0.849946	0.390229	1.67594	0.995282	0.868385	1.08703	0.791589			0.862295	0.304414	1.46437	0.722898	0.134446	1.66014	0.958739	0.745283	1.45708
ENSMUSP00000034453	ENSMUSG00000031972	Acta1	P68134 "Actin, alpha skeletal muscle (Alpha-actin-1)"	0.8117	99	2				0.6313	78	1				-0.075	0.953731	0.486088	1.77924				1.01722						0.64024	0.073434	1.92795				0.981217						1.05406	0.556368	2.22408				1.15475
ENSMUSP00000022341	ENSMUSG00000021807	2700060E02Rik	Q9CQE8 "UPF0568 protein C14orf166 homolog "	0.5738	27	7	0.668	25	7	0.4139	18	5	0.5082	17	4	0.0675	0.999699	0.995931	1.14829	0.961623	0.859395	1.67845	0.943878	0.386256	1.17942	1.23078	0.554792	2.70949	1.07577	0.108129	1.09935	0.973241	0.884112	1.54719	0.973991	0.652727	1.16264	1.31071	0.421876	2.52892	1.06902	0.318027	1.16182	1.01285	0.938341	1.47295	0.870105	0.0389088	1.13612
ENSMUSP00000045043	ENSMUSG00000039756	Dnttip2	Q8R2M2 "Deoxynucleotidyltransferase terminal-interacting protein 2 "	0.3153	44	5	0.2995	35	9	0.3456	40	8	0.4116	59	8	0.4875	1.02316	0.683441	1.15585	1.32794	0.482511	2.47093	1.08553	0.124458	1.11763	1.03586	0.264187	1.07105	1.21075	0.0140629	1.13587	1.20562	0.60418	2.25896	1.06837	0.0822298	1.0802	1.0367	0.396963	1.09908	1.00002	1	1.2487	1.19591	0.635052	2.3466	1.07036	0.196314	1.11919
ENSMUSP00000115722	ENSMUSG00000074129	Rpl13a	P19253 "60S ribosomal protein L13a (Transplantation antigen P198)(Tum-P198 antigen)"	0.8177	30	6	0.7685	29	13	0.6798	26	8	0.7635	39	6	0.41	0.930069	0.0638326	1.08177	1.11611	0.465338	1.37359	1.1125	0.00131329	1.0501	1.21709	0.364909	1.6604	1.56461	1.45723e-05	1.07188	1.22049	0.152257	1.32844	1.14468	0.000736681	1.05768	1.35908	0.15333	1.5982	1.0428	0.0155054	1.03037	1.38153	0.0585113	1.40054	1.2097	0.000268106	1.06911
ENSMUSP00000024816	ENSMUSG00000024019	Ftsjd2	Q9DBC3 "S-adenosyl-L-methionine-dependent methyltransferase FTSJD2 (EC 2.1.1.-)(FtsJ methyltransferase domain-containing protein 2)"	0.2832	41	6	0.3094	43	6	0.2545	36	6	0.2867	61	5	-0.795	0.835255	0.0115399	1.12639	0.826206	0.033356	1.18365	0.823991	0.0187654	1.15648	0.879138	0.0797534	1.16544	1.03154	0.817933	1.38968	0.831856	0.0247322	1.16087	0.844035	0.00978255	1.11352	0.860054	0.0856011	1.20233	0.884162	0.551007	1.64121	0.630321	0.129523	1.92396	0.766175	0.0155032	1.20935
ENSMUSP00000117045	ENSMUSG00000071172	Sfrs3	B2KF41;Q9D6W4 "MCG21131, isoform CRA_dSplicing factor, arginine/serine-rich 3 (SRp20) ;";"Putative uncharacterized protein "	0.8354	39	3				0.75	38	4	0.8476	37	4	-0.38	0.977416	0.701655	1.24901				0.964995	0.406926	1.12506	0.919978	0.00990273	1.04632	1.0495	0.447881	1.24856				0.953691	0.205952	1.0983	0.9576	0.224305	1.09451	1.07619	0.306725	1.26144				0.869677	0.400884	1.57627
ENSMUSP00000034131	ENSMUSG00000031696	Vps35	Q9EQH3 "Vacuolar protein sorting-associated protein 35 (Vesicle protein sorting 35)(Maternal-embryonic 3)"	0.353	38	4	0.1771	27	3	0.1771	23	2				-0.386667	1.00684	0.926189	1.24072	0.700999	0.442847	5.00804	0.965419	0.753891	2.99967				0.901907	0.157362	1.19142	0.925124	0.870416	6.1227	0.882546	0.58335	7.91723				0.807826	0.120318	1.37073	0.712652	0.381447	3.70376	0.619806	0.0260625	1.28269
ENSMUSP00000066789	ENSMUSG00000055024	Ep300	B2RWS6;Q8BJ14 "Ep300 protein ";"Putative uncharacterized protein "	0.1596	71	7	0.2065	78	9	0.1111	56	3				-0.476667	0.953123	0.0905066	1.06003	0.931161	0.526225	1.28781	0.876861	0.268746	1.45202				1.01702	0.780815	1.15247	1.00895	0.921964	1.23063	0.886441	0.125288	1.22533				1.10698	0.0614196	1.11439	1.03616	0.68868	1.22274	0.937717	0.458202	1.35465
ENSMUSP00000101714	ENSMUSG00000042446	Zmym4	A2A791 "Zinc finger MYM-type protein 4 (Zinc finger protein 262)"	0.2331	64	6	0.2098	54	4	0.1394	48	1	0.2408	65	5	0.1475	1.11042	7.14019e-05	1.02273	1.34148	0.00869006	1.16445	0.892711			0.993279	0.945383	1.29274	1.07298	0.158692	1.11559	1.31874	0.00337992	1.10867	0.987115			0.914252	0.282612	1.22218	0.924512	0.497174	1.31756	1.50548	0.00372572	1.17087	1.04462
ENSMUSP00000110263	ENSMUSG00000029687	Ezh2	D3Z774 "Putative uncharacterized protein Ezh2 "	0.4102	39	4	0.1861	24	3	0.2429	27	5	0.3098	38	6	0.0425	1.1176	0.199	1.24033	0.733877	0.564118	6.98586	1.00719	0.845734	1.10055	1.03246	0.63587	1.18929	1.19656	0.214911	1.43935	0.913588	0.867006	7.76225	1.06876	0.185514	1.12254	1.0669	0.265584	1.14914	0.968921	0.832245	1.5451	0.979994	0.987031	114.481	1.02959	0.556149	1.1345
ENSMUSP00000057543	ENSMUSG00000032562	Gnai2	P08752 "Guanine nucleotide-binding protein G(i) subunit alpha-2 (Adenylate cyclase-inhibiting G alpha protein)"	0.4338	27	3	0.5042	32	3	0.3972	22	3	0.431	26	2	-0.8475	0.736602	0.178152	1.9056	0.864831	0.700122	4.0782	0.682722	0.226888	2.59279	0.701821	0.310104	10.8371	0.960639	0.381879	1.16811	1.2285	0.0113763	1.09995	0.791858	0.23051	1.80281	0.691765	0.194065	4.36338	0.875846	0.270464	1.45958	1.18171	0.417194	2.03061	0.808604	0.326201	2.03171
ENSMUSP00000032898	ENSMUSG00000030662	Ipo5	Q8BKC5 "Importin-5 (Imp5)(Importin subunit beta-3)(Karyopherin beta-3)(Ran-binding protein 5)(RanBP5)"	0.2525	45	4	0.2853	38	7	0.2197	34	4	0.1951	39	2	-0.22	0.852911	0.0292144	1.13726	0.724419	0.545612	3.42795	1.0821	0.555625	1.46173	1.00985	0.982213	86.1669	0.667121	0.00907145	1.23739	0.772392	0.616377	3.30907	1.05193	0.740651	1.55856	1.03287	0.904679	15.2409	0.684076	0.0453903	1.44051	0.639356	0.393838	3.293	0.911838	0.470478	1.42836
ENSMUSP00000025292	ENSMUSG00000024422	Dhx16	Q05BH3;Q921Y1;Q9CRI3 "Dhx16 protein ";"DEAH (Asp-Glu-Ala-His) box polypeptide 16 ";"Putative uncharacterized protein Fragment "	0.363	73	6	0.2921	47	6	0.2759	48	7	0.3305	74	4	-0.255	1.08181	0.164166	1.13211	0.937775	0.808542	1.90898	0.928917	0.082547	1.09055	0.924764	0.0699987	1.09427	1.16806	0.0432569	1.16001	1.03049	0.899331	1.78656	0.974014	0.636533	1.13826	0.965786	0.244776	1.0798	1.00023	0.999171	1.72408	0.770138	0.279405	1.78602	0.822648	0.276823	1.49099
ENSMUSP00000045284	ENSMUSG00000038462	Uqcrfs1	Q9CR68 "Cytochrome b-c1 complex subunit Rieske, mitochondrial Precursor (EC 1.10.2.2)(Ubiquinol-cytochrome c reductase iron-sulfur subunit)(Rieske iron-sulfur protein)(RISP)(Cytochrome b-c1 complex subunit 5)(Complex III subunit 5) [Contains Cytochrome b-c1 /.../ex subunit 11(Ubiquinol-cytochrome c reductase 8 kDa protein)(Complex III subunit IX)]"	0.3467	18	5	0.5365	24	6							0.11	0.980921	0.510391	1.07691	1.08868	0.724928	1.79808							0.852916	0.116827	1.24784	1.01587	0.9194	1.46299							1.05742	0.164374	1.09546	0.632073	0.154992	2.023
ENSMUSP00000067685	ENSMUSG00000021676	Iqgap2	Q3UQ44 "Ras GTPase-activating-like protein IQGAP2 "	0.2679	71	4	0.3054	72	2	0.1822	55	3	0.3067	88	2	-0.3425	1.11314	0.0506915	1.11379	0.920055	0.610557	4.52295	0.915582	0.493205	1.57849	0.701097	0.100108	2.04504	1.06191	0.244225	1.14144	0.948504	0.660192	3.11632	0.939401	0.745562	2.0605	0.691129	0.102905	2.14991	1.15957	0.195531	1.32819	0.828244	0.141959	1.72109	0.983889	0.891394	1.57197
ENSMUSP00000092853	ENSMUSG00000079003	Samd1	D3YXK1 "Putative uncharacterized protein Samd1 "	0.5029	62	5	0.6166	41	3				0.5222	52	4	0.106667	0.933839	0.196425	1.13056	1.10802	0.752012	3.3847				1.03642	0.826824	1.61147	1.07159	0.377036	1.2133	1.21473	0.178319	1.50764				1.08273	0.462091	1.35087	1.18975	0.124978	1.28294	1.19673	0.374251	1.9762
ENSMUSP00000006053	ENSMUSG00000005899	Smpd4	Q6ZPR5 "Sphingomyelin phosphodiesterase 4 (EC 3.1.4.12)(Neutral sphingomyelinase 3)(nSMase-3)(nSMase3)(Neutral sphingomyelinase III)"	0.2928	56	8	0.3098	37	10	0.3408	37	4	0.3439	45	6	0.05	1.01457	0.81955	1.15541	0.678547	0.0380126	1.43485	1.03902	0.0549758	1.0406	1.083	0.138207	1.12332	0.967474	0.486577	1.11236	0.774466	0.121841	1.40285	1.10248	0.0463747	1.09922	1.14091	0.0507922	1.1417	0.937779	0.732538	1.53284	0.688989	0.0572316	1.47204	1.01277	0.90486	1.36451
ENSMUSP00000022163	ENSMUSG00000021660	Btf3	Q64152 "Transcription factor BTF3 (RNA polymerase B transcription factor 3)"	0.598	32	2	0.6176	24	4	0.5833	9	2	0.6618	25	2	0.79	1.1006	0.00746163	1.01438	1.37608	0.213924	1.90802	1.23493	0.136559	1.79339	1.14958	0.00318205	1.00889	0.928534	0.57221	3.26866	1.54906	0.0910976	1.76253	1.22647	0.0242671	1.10398	1.21911	0.125043	1.65022	0.975193	0.7684	2.31243	1.56082	0.0505268	1.56372	1.22277	0.225979	2.5785
ENSMUSP00000069004	ENSMUSG00000063457	Rps15	P62843 "40S ribosomal protein S15 (RIG protein)"	0.8276	21	6	0.8207	20	5	0.371	10	1	0.6897	18	3	0.5725	1.0458	0.446782	1.14972	1.16494	0.788365	4.37828	1.09997			1.10284	0.191542	1.24213	1.03152	0.441492	1.1002	1.34926	0.583973	4.04706	1.19378			1.21713	0.0878016	1.30808	1.12907	0.0808964	1.15376	1.43201	0.569187	4.99923	1.14899
ENSMUSP00000049034	ENSMUSG00000078517	C230096C10Rik	Q8C7X2 "Uncharacterized protein KIAA0090 Precursor "	0.2626	44	8	0.2636	38	4	0.1469	23	3	0.2417	37	6	-0.065	0.991285	0.82859	1.09648	0.879538	0.806795	4.61783	1.06592	0.519849	1.42597	0.978592	0.805921	1.23958	0.935174	0.118308	1.09314	0.988718	0.982076	4.39509	1.10482	0.539264	1.7937	1.07234	0.442327	1.24025	0.777324	0.128531	1.41302	0.599762	0.499839	8.37998	1.21321	0.355628	2.00949
ENSMUSP00000062753	ENSMUSG00000051495	Irf2bp2	Q8BJC6 "Putative uncharacterized protein Fragment "	0.4333	38	3	0.393	34	4	0.2772	21	2	0.3965	41	3	0.585	1.10694	0.0794771	1.1402	1.21051	0.166332	1.39658	1.05832	0.401228	1.69109	1.07125	0.0323705	1.05614	1.15261	0.0234743	1.10002	1.08989	0.23196	1.20118	1.07415	0.29457	1.57355	1.03295	0.525341	1.20071	1.22957	0.00941293	1.09078	1.14236	0.163124	1.2589	1.16049	0.0814484	1.27543
ENSMUSP00000120459	ENSMUSG00000002107	Celf2	NP_001103701.1 "CUGBP Elav-like family member 2 isoform 4 "	0.3726	36	5	0.3194	31	7	0.2213	19	3	0.2643	24	4	-0.755	0.866259	0.132482	1.23542	0.910659	0.783586	2.21944	0.725124	0.0993262	1.60284	0.722447	0.0123988	1.21082	0.861275	0.0917598	1.20647	0.932546	0.821025	2.06069	0.720974	0.0695214	1.47981	0.678312	0.0228584	1.33097	0.7731	0.113016	1.42334	0.747509	0.469114	2.51368	0.768005	0.106648	1.49778
ENSMUSP00000079628	ENSMUSG00000061787	Rps17	P63276 "40S ribosomal protein S17 "	0.8	27	4	0.8519	29	3	0.5185	14	2	0.8741	23	4	0.4625	1.07551	0.431617	1.29123	1.18142	0.10244	1.28297	1.03991	0.22801	1.20457	1.04948	0.267786	1.11989	0.945036	0.266021	1.14102	1.41285	0.1102	1.71485	1.22026	0.304357	3.70841	1.27768	0.0453323	1.26547	1.1107	0.00100914	1.02627	1.30631	0.0978344	1.47516	1.16015	0.0104873	1.03158
ENSMUSP00000083341	ENSMUSG00000042185	Nfrkb	Q6PIJ4 "Nuclear factor related to kappa-B-binding protein (DNA-binding protein R kappa-B)"	0.3711	77	5	0.321	61	9	0.2346	55	3	0.2454	78	2	0.1625	1.06925	0.626641	1.42376	1.0165	0.899875	1.33714	0.971585	0.831801	1.67201	1.04483	0.454114	1.61958	1.09324	0.199408	1.18874	1.05702	0.687058	1.35805	1.0255	0.355081	1.09504	1.04039	0.814115	5.33327	1.16024	0.227462	1.336	1.16918	0.697255	2.44393	1.07039	0.458319	1.37879
ENSMUSP00000065198	ENSMUSG00000053289	Ddx10	Q80Y44 "Probable ATP-dependent RNA helicase DDX10 (EC 3.6.1.-)(DEAD box protein 10)"	0.4046	58	8	0.3829	48	5	0.3326	49	12	0.424	65	5	0.14	1.01603	0.810357	1.16293	1.10855	0.753326	2.59173	1.03159	0.374621	1.07678	0.978682	0.834482	1.30771	1.15238	0.00717659	1.09359	0.998163	0.995538	2.62404	1.02612	0.370221	1.06263	1.00835	0.885757	1.16275	0.977662	0.82516	1.26233	1.14748	0.693307	2.4607	0.915068	0.371585	1.23333
ENSMUSP00000083521	ENSMUSG00000028333	Anp32b	Q9EST5 "Acidic leucine-rich nuclear phosphoprotein 32 family member B (Proliferation-related acidic leucine-rich protein PAL31)"	0.3191	20	4	0.459	24	4	0.2128	14	1				0.233333	0.983434	0.871663	1.35308	1.36024	0.216605	1.87281	0.996158						0.855432	0.0305749	1.13708	1.39505	0.211272	1.95156	1.01411						1.08456	0.813612	2.72915	0.986032	0.940442	1.73608	1.06956
[truncated: 2,564 more rows]
[truncated: 27 more columns]
