# Supplementary material for: Proteomic analysis of JAK2V617F-induced changes identifies potential new combinatorial therapeutic approaches
Source: Leukemia. 2017 Jun 16;31(12):2717–25. doi: 10.1038/leu.2017.143 (PMC5729335; doi:10.1038/leu.2017.143)
Supplement: Supplementary Table 7 [file leu2017143x4.xlsx]

## Sheet: All phosphopeptides seen
Accession	Gene symbol	Description	Modifications	Peptide	Run 1 Peptide ID confidence	Run 1 Number of spectra used for quant	Run 2 Peptide ID confidence	Run 2 Number of spectra used for quant	JAK2 V617F(2):JAK2 WT Number of observations returning quant	JAK2 V617F(2):JAK2 WT Significance of change	JAK2 V617F(2):JAK2 WT Run 1 Ratio	JAK2 V617F(2):JAK2 WT Run 1 Significance of change	JAK2 V617F(2):JAK2 WT Run 2 Ratio	JAK2 V617F(2):JAK2 WT Run 2 Significance of change	JAK2 V617F(1):JAK2 WT Number of observations returning quant	JAK2 V617F(1):JAK2 WT Significance of change	JAK2 V617F(1):JAK2 WT Run 1 Ratio	JAK2 V617F(1):JAK2 WT Run 1 Significance of change	JAK2 V617F(1):JAK2 WT Run 2 Ratio	JAK2 V617F(1):JAK2 WT Run 2 Significance of change	JAK2 K539L(2):JAK2 WT Number of observations returning quant	JAK2 K539L(2):JAK2 WT Significance of change	JAK2 K539L(2):JAK2 WT Run 1 Ratio	JAK2 K539L(2):JAK2 WT Run 1 Significance of change	JAK2 K539L(2):JAK2 WT Run 2 Ratio	JAK2 K539L(2):JAK2 WT Run 2 Significance of change	JAK2 K539L(1):JAK2 WT Number of observations returning quant	JAK2 K539L(1):JAK2 WT Significance of change	JAK2 K539L(1):JAK2 WT Run 1 Ratio	JAK2 K539L(1):JAK2 WT Run 1 Significance of change	JAK2 K539L(1):JAK2 WT Run 2 Ratio	JAK2 K539L(1):JAK2 WT Run 2 Significance of change	rep Number of observations returning quant	rep Significance of change	rep Run 1 Ratio	rep Run 1 Significance of change	rep Run 2 Ratio	rep Run 2 Significance of change
ENSMUSP00000016771	Myh9	Myh9 Q8VDD5 "Myosin-9 (Myosin heavy chain 9)(Myosin heavy chain, non-muscle IIa)(Non-muscle myosin heavy chain IIa)(NMMHC II-a)(NMMHC-IIA)(Cellular myosin heavy chain, type A)(Non-muscle myosin heavy chain A)(NMMHC-A)"	Deamidated@305, Phospho@309, Dethiomethyl@326	FLSN[Dea]GHVT[Pho]IPGQQDKDMFQETMEAM[Det]R	0.2	1			1	0.22	1.04066	0.22			1	-0.44	0.909402	-0.44			1	-0.88	0.753659	-0.88			1	-0.82	0.790353	-0.82			1	0.57	1.13774	0.57
ENSMUSP00000033310	Mki67	Mki67 Q61769;Q7TSF6 "Ki-67 protein ";"Mki67 protein "	Phospho@2150	SQS[Pho]PEDLSGVQEVFQTSGHNK	0.99	8	0.99	5	2	0.94	1.76344	0.98	1.34035	0.9	2	0.885	1.94042	0.99	1.21456	0.78	2	0.935	1.55818	0.97	1.33624	0.9	2	0.935	1.46293	0.95	1.3688	0.92	2	0.005	0.902909	-0.47	1.10112	0.48
ENSMUSP00000033310	Mki67	Mki67 Q61769;Q7TSF6 "Ki-67 protein ";"Mki67 protein "	Phospho@2150, Ser->Oxoalanine@2155, Deamidated@2158	SQS[Pho]PEDLS[Ser]GVQ[Dea]EVFQTSGHNK	0.3	1			1	0.96	1.53997	0.96			1	0.99	1.93698	0.99			1	0.69	1.18427	0.69			1	0.8	1.24995	0.8			1	-0.82	0.790459	-0.82
ENSMUSP00000033310	Mki67	Mki67 Q61769;Q7TSF6 "Ki-67 protein ";"Mki67 protein "	Phospho@2183	LPSSS[Pho]PPLEPTDTSVTSR	0.99	3	0.99	4	2	-0.215	0.960259	-0.22	0.960998	-0.21	2	-0.025	1.0883	0.41	0.911889	-0.46	2	-0.14	0.931088	-0.35	1.01349	0.07	2	0.215	1.03822	0.2	1.044	0.23	2	-0.16	0.877425	-0.58	1.05072	0.26
ENSMUSP00000033310	Mki67	Mki67 Q61769;Q7TSF6 "Ki-67 protein ";"Mki67 protein "	Phospho@2538	SLQPEQVDSFQSS[Pho]PR	0.98	1	0.86	1	2	-0.495	0.992865	-0.03	0.622286	-0.96	2	-0.07	1.15024	0.61	0.836502	-0.75	2	-0.175	0.964671	-0.19	0.9678	-0.16	2	-0.085	1.24539	0.79	0.632282	-0.96	2	-0.78	0.858208	-0.65	0.741564	-0.91
ENSMUSP00000033310	Mki67	Mki67 Q61769;Q7TSF6 "Ki-67 protein ";"Mki67 protein "	Phospho@2407	ISSKS[Pho]PQPEEKETLAGLKR	0.91	1			1	0.81	1.25569	0.81			1	0.4	1.08774	0.4			1	0.64	1.16354	0.64			1	0.92	1.39385	0.92			1	0.61	1.14776	0.61
ENSMUSP00000033310	Mki67	Mki67 Q61769;Q7TSF6 "Ki-67 protein ";"Mki67 protein "	Phospho@2738	HVS[Pho]PEPVK	0.5	2	0.41	2	2	0.85	1.61577	0.98	1.17874	0.72	2	0.87	1.64067	0.98	1.20007	0.76	2	0.87	1.47295	0.96	1.22744	0.78	2	0.895	1.48698	0.96	1.26753	0.83	2	-0.115	0.979104	-0.1	0.979025	-0.13
ENSMUSP00000033310	Mki67	Mki67 Q61769;Q7TSF6 "Ki-67 protein ";"Mki67 protein "	Phospho@2091	EGHS[Pho]PLSK	0.97	4	0.84	1	2	0.93	1.33944	0.88	1.90113	0.98	2	0.945	1.38368	0.91	1.89181	0.98	2	0.93	1.32519	0.88	1.95183	0.98	2	0.97	1.5152	0.96	2.04821	0.98	2	-0.105	0.962409	-0.21	1.00175	0
ENSMUSP00000033310	Mki67	Mki67 Q61769;Q7TSF6 "Ki-67 protein ";"Mki67 protein "	Phospho@516	ERPQS[Pho]PGKQESPGITPPR	0.99	8	0.99	9	2	0.815	1.27859	0.83	1.23532	0.8	2	0.865	1.36747	0.91	1.25429	0.82	2	0.77	1.19104	0.7	1.27828	0.84	2	0.76	1.25184	0.8	1.17902	0.72	2	-0.23	0.929705	-0.36	0.981642	-0.1
ENSMUSP00000033310	Mki67	Mki67 Q61769;Q7TSF6 "Ki-67 protein ";"Mki67 protein "	Phospho@2407	ISSKS[Pho]PQPEEK	0.3	2			1	0.98	1.60004	0.98			1	0.98	1.69849	0.98			1	0.66	1.16846	0.66			1	0.24	1.04823	0.24			1	-0.33	0.935627	-0.33
ENSMUSP00000087037	Plec	Plec Q9QXS1 "Plectin-1 (Plectin-6)(PLTN)(PCN)"	Phospho@2111, Deamidated@2113, Dehydrated@2115, Dethiomethyl@2118	AHAFVVQQREEELQQT[Pho]LQ[Dea]QE[Deh]QNM[Det]LDR	0.86	1			0						0						0						0						0
ENSMUSP00000087037	Plec	Plec Q9QXS1 "Plectin-1 (Plectin-6)(PLTN)(PCN)"	Phospho@4291	SSS[Pho]VGSSSSYPISSAGPR	0.99	2			1	-0.93	0.706321	-0.93			1	-0.02	0.993958	-0.02			1	-0.96	0.664143	-0.96			1	-0.77	0.81014	-0.77			1	-0.93	0.706383	-0.93
ENSMUSP00000087037	Plec	Plec Q9QXS1 "Plectin-1 (Plectin-6)(PLTN)(PCN)"	Phospho@4287	AGTLSITEFADMLSGNAGGFRS[Pho]R	0.99	1			1	0.04	1.00946	0.04			1	-0.57	0.878593	-0.57			1	-0.64	0.859322	-0.64			1	-0.85	0.770734	-0.85			1	0.59	1.14233	0.59
ENSMUSP00000047792	Spna2	Spna2 Q3TNY2;Q3TYI8;Q3URW8;Q3V1V5;Q58ES7;Q6PA04 "Putative uncharacterized protein Fragment ";"Putative uncharacterized protein Fragment ";"Putative uncharacterized protein Fragment ";"Putative uncharacterized protein Fragment ";"Spna2 protein Fragment ";"Spna2 protein Fragment "	Phospho@1197	WRS[Pho]LQQLAEER	0.99	1			1	0.7	1.18877	0.7			1	0.61	1.14879	0.61			1	-0.37	0.925824	-0.37			1	-0.06	0.988227	-0.06			1	0.15	1.02884	0.15
ENSMUSP00000047792	Spna2	Spna2 Q3TNY2;Q3TYI8;Q3URW8;Q3V1V5;Q58ES7;Q6PA04 "Putative uncharacterized protein Fragment ";"Putative uncharacterized protein Fragment ";"Putative uncharacterized protein Fragment ";"Putative uncharacterized protein Fragment ";"Spna2 protein Fragment ";"Spna2 protein Fragment "	Phospho@1031	KLDPAQSAS[Pho]RENLLEEQGSIALR	0.56	2			1	-0.97	0.647923	-0.97			1	-0.99	0.524524	-0.99			1	-0.96	0.656907	-0.96			1	-0.99	0.492523	-0.99			1	0.77	1.22837	0.77
ENSMUSP00000081912	Numa1	Numa1 Q3TH77;Q3UNM2;Q80Y35;Q91W16;Q99KG8 "Putative uncharacterized protein ";"Putative uncharacterized protein Fragment ";"Nuclear mitotic apparatus protein 1 ";"Numa1 protein ";"Numa1 protein Fragment "	Phospho@1739	TQPDGTSVPGEPAS[Pho]PISQR	0.99	5	0.99	4	2	0.04	1.06708	0.32	0.954813	-0.24	2	0.425	1.11227	0.48	1.07515	0.37	2	-0.655	0.834927	-0.72	0.883097	-0.59	2	-0.12	1.07635	0.36	0.879614	-0.6	2	-0.41	0.953842	-0.24	0.885174	-0.58
ENSMUSP00000081912	Numa1	Numa1 Q3TH77;Q3UNM2;Q80Y35;Q91W16;Q99KG8 "Putative uncharacterized protein ";"Putative uncharacterized protein Fragment ";"Nuclear mitotic apparatus protein 1 ";"Numa1 protein ";"Numa1 protein Fragment "	Phospho@1770	GQAPLET[Pho]SLDSLGDAFPDSGR	0.99	1			0						0						0						0						0
ENSMUSP00000081912	Numa1	Numa1 Q3TH77;Q3UNM2;Q80Y35;Q91W16;Q99KG8 "Putative uncharacterized protein ";"Putative uncharacterized protein Fragment ";"Nuclear mitotic apparatus protein 1 ";"Numa1 protein ";"Numa1 protein Fragment "	Phospho@1771	GQAPLETS[Pho]LDSLGDAFPDSGR	0.99	1			0						0						0						0						0
ENSMUSP00000081912	Numa1	Numa1 Q3TH77;Q3UNM2;Q80Y35;Q91W16;Q99KG8 "Putative uncharacterized protein ";"Putative uncharacterized protein Fragment ";"Nuclear mitotic apparatus protein 1 ";"Numa1 protein ";"Numa1 protein Fragment "	Phospho@1982	VSSETHQGPGT[Pho]PESK	0.99	3			1	0.55	1.12922	0.55			1	0.66	1.16867	0.66			1	0.09	1.0189	0.09			1	-0.29	0.944342	-0.29			1	-0.22	0.960746	-0.22
ENSMUSP00000081912	Numa1	Numa1 Q3TH77;Q3UNM2;Q80Y35;Q91W16;Q99KG8 "Putative uncharacterized protein ";"Putative uncharacterized protein Fragment ";"Nuclear mitotic apparatus protein 1 ";"Numa1 protein ";"Numa1 protein Fragment "	Cation:Na@1729, Phospho@1739	TQPD[Cat]GTSVPGEPAS[Pho]PISQR	0.99	1			1	0.67	1.1727	0.67			1	0.96	1.5036	0.96			1	-0.35	0.931075	-0.35			1	0.6	1.14568	0.6			1	-0.85	0.77544	-0.85
ENSMUSP00000112606	Tpr	Tpr Q05CS8;Q32P08;Q3TZB5;Q3UVR0;Q3V1L5;Q7M739;Q8BIX0;Q8BK71;Q8BU18;Q8R4A0;Q91ZA5;Q921B9 "Tpr protein Fragment ";"Tpr protein Fragment ";"Putative uncharacterized protein Fragment ";"Putative uncharacterized protein Fragment ";"Putative uncharacterized protein Fragment ";"Nuclear pore complex-associated intranuclear coiled-coil protein TPRTranslocated promoter regionTranslocated promoter region, i…	Phospho@2067	QTPQAPQS[Pho]PR	0.81	4	0.82	2	2	0.805	1.16535	0.65	1.52333	0.96	2	0.69	1.14737	0.6	1.21886	0.78	2	-0.285	0.948267	-0.27	0.944904	-0.3	2	0.03	0.946043	-0.28	1.06863	0.34	2	0.435	1.01042	0.05	1.24578	0.82
ENSMUSP00000112606	Tpr	Tpr Q05CS8;Q32P08;Q3TZB5;Q3UVR0;Q3V1L5;Q7M739;Q8BIX0;Q8BK71;Q8BU18;Q8R4A0;Q91ZA5;Q921B9 "Tpr protein Fragment ";"Tpr protein Fragment ";"Putative uncharacterized protein Fragment ";"Putative uncharacterized protein Fragment ";"Putative uncharacterized protein Fragment ";"Nuclear pore complex-associated intranuclear coiled-coil protein TPRTranslocated promoter regionTranslocated promoter region, i…	Phospho@2149	TDGFAEAIHS[Pho]PQVAGVPR	1	1			1	-0.89	0.742856	-0.89			1	0.99	2.00272	0.99			1	0.77	1.23131	0.77			1	0.84	1.28803	0.84			1	-0.99	0.368788	-0.99
ENSMUSP00000112606	Tpr	Tpr Q05CS8;Q32P08;Q3TZB5;Q3UVR0;Q3V1L5;Q7M739;Q8BIX0;Q8BK71;Q8BU18;Q8R4A0;Q91ZA5;Q921B9 "Tpr protein Fragment ";"Tpr protein Fragment ";"Putative uncharacterized protein Fragment ";"Putative uncharacterized protein Fragment ";"Putative uncharacterized protein Fragment ";"Nuclear pore complex-associated intranuclear coiled-coil protein TPRTranslocated promoter regionTranslocated promoter region, i…	Phospho@379	GAILSEEELAAMS[Pho]PTAAAVAK	0.98	2			1	0.87	1.31795	0.87			1	0.95	1.44263	0.95			1	0.95	1.4567	0.95			1	0.85	1.29066	0.85			1	-0.87	0.758405	-0.87
ENSMUSP00000044827	Mybbp1a	Mybbp1a Q7TPV4 "Myb-binding protein 1A (Myb-binding protein of 160 kDa)"	Phospho@1191	LKSEGTT[Pho]PEK	0.35	1			1	0.99	1.85669	0.99			1	0.99	1.89041	0.99			1	0.96	1.53957	0.96			1	0.76	1.2264	0.76			1	-0.12	0.976505	-0.12
ENSMUSP00000044827	Mybbp1a	Mybbp1a Q7TPV4 "Myb-binding protein 1A (Myb-binding protein of 160 kDa)"	Phospho@1323	LSLVSRS[Pho]PSLLQSGVK	0.73	1			1	0.08	1.016	0.08			1	0.04	1.009	0.04			1	0.23	1.04674	0.23			1	0.59	1.14358	0.59			1	0	1.00113	0
ENSMUSP00000044827	Mybbp1a	Mybbp1a Q7TPV4 "Myb-binding protein 1A (Myb-binding protein of 160 kDa)"	Phospho@6	MKS[Pho]PTKAEPATPAEAAQSDR	1	2			1	0.84	1.28457	0.84			1	0.73	1.20437	0.73			1	0.76	1.22639	0.76			1	0.58	1.13891	0.58			1	0.29	1.06045	0.29
ENSMUSP00000044827	Mybbp1a	Mybbp1a Q7TPV4 "Myb-binding protein 1A (Myb-binding protein of 160 kDa)"	Phospho@1253	SPAPSNPTLS[Pho]PSTPAK	0.99	3	0.94	1	2	0.335	0.954735	-0.24	1.34747	0.91	2	0.34	0.974033	-0.14	1.25088	0.82	2	0.13	0.933715	-0.34	1.13503	0.6	2	0.025	0.841228	-0.7	1.19592	0.75	2	0.115	0.975251	-0.13	1.07381	0.36
ENSMUSP00000044827	Mybbp1a	Mybbp1a Q7TPV4 "Myb-binding protein 1A (Myb-binding protein of 160 kDa)"	Deamidated@1274, Phospho@1280	LSQVN[Dea]GATPVS[Pho]PIEPESK	0.99	2	0.98	6	2	0.545	1.45336	0.95	1.02346	0.14	2	0.68	1.32175	0.87	1.10679	0.49	2	0.605	1.60019	0.98	1.04452	0.23	2	0.89	1.44245	0.95	1.26797	0.83	2	0.135	1.09368	0.43	0.969656	-0.16
ENSMUSP00000044827	Mybbp1a	Mybbp1a Q7TPV4 "Myb-binding protein 1A (Myb-binding protein of 160 kDa)"	Deamidated@1274, Phospho@1286	LSQVN[Dea]GATPVSPIEPES[Pho]K	0.86	2			1	0.93	1.41831	0.93			1	0.93	1.40796	0.93			1	0.63	1.1556	0.63			1	0.91	1.375	0.91			1	0	1.0021	0
ENSMUSP00000044827	Mybbp1a	Mybbp1a Q7TPV4 "Myb-binding protein 1A (Myb-binding protein of 160 kDa)"	Phospho@1164	DIPSDTQS[Pho]PVSTK	0.99	2	0.96	8	2	0.785	1.56977	0.97	1.13677	0.6	2	0.91	1.59848	0.98	1.28221	0.84	2	0.715	1.27409	0.83	1.13556	0.6	2	0.43	1.0383	0.2	1.15917	0.66	2	-0.35	0.976433	-0.12	0.88474	-0.58
ENSMUSP00000044827	Mybbp1a	Mybbp1a Q7TPV4 "Myb-binding protein 1A (Myb-binding protein of 160 kDa)"	Phospho@6, Protein Terminal Acetyl@1	[Pro]AEMKS[Pho]PTKAEPATPAEAAQSDR	0.99	4	0.99	2	2	-0.05	1.17867	0.67	0.831227	-0.77	2	-0.035	1.15541	0.63	0.853292	-0.7	2	0.66	1.13974	0.58	1.19059	0.74	2	-0.26	1.09877	0.44	0.625931	-0.96	2	-0.05	1.01426	0.06	0.971434	-0.16
ENSMUSP00000044827	Mybbp1a	Mybbp1a Q7TPV4 "Myb-binding protein 1A (Myb-binding protein of 160 kDa)"	Phospho@1323, Deamidated@1328, Ser->Oxoalanine@1329	LSLVSRS[Pho]PSLLQ[Dea]S[Ser]GVK	0.86	1			1	0.05	1.0104	0.05			1	0.44	1.09688	0.44			1	-0.63	0.862768	-0.63			1	0.89	1.34878	0.89			1	-0.42	0.915856	-0.42
ENSMUSP00000044827	Mybbp1a	Mybbp1a Q7TPV4 "Myb-binding protein 1A (Myb-binding protein of 160 kDa)"	Oxidation@4, Phospho@6, Protein Terminal Acetyl@1	[Pro]AEM[Oxi]KS[Pho]PTKAEPATPAEAAQSDR	0.99	6			1	0.63	1.15643	0.63			1	0.69	1.18572	0.69			1	0.52	1.12105	0.52			1	0.23	1.04493	0.23			1	-0.16	0.969631	-0.16
ENSMUSP00000044827	Mybbp1a	Mybbp1a Q7TPV4 "Myb-binding protein 1A (Myb-binding protein of 160 kDa)"	Deamidated@1274, Phospho@1277	LSQVN[Dea]GAT[Pho]PVSPIEPESK	0.85	1	0.97	1	2	0.64	1.20048	0.72	1.12463	0.56	2	0.815	1.36261	0.9	1.18612	0.73	2	0.345	1.0465	0.23	1.09643	0.46	2	0.315	1.16903	0.66	0.992131	-0.03	2	-0.445	0.875941	-0.59	0.945162	-0.3
ENSMUSP00000044827	Mybbp1a	Mybbp1a Q7TPV4 "Myb-binding protein 1A (Myb-binding protein of 160 kDa)"	Phospho@6, Acetyl@3	[Ace]MKS[Pho]PTKAEPATPAEAAQSDR	0.99	2			1	0.59	1.14271	0.59			1	0.53	1.12398	0.53			1	0.29	1.05866	0.29			1	-0.06	0.987591	-0.06			1	0.05	1.01144	0.05
ENSMUSP00000044827	Mybbp1a	Mybbp1a Q7TPV4 "Myb-binding protein 1A (Myb-binding protein of 160 kDa)"	Oxidation@4, Phospho@6	M[Oxi]KS[Pho]PTKAEPATPAEAAQSDR	0.96	2			1	0.8	1.25175	0.8			1	0.73	1.2067	0.73			1	0.72	1.20037	0.72			1	0.65	1.16614	0.65			1	0.16	1.03138	0.16
ENSMUSP00000044827	Mybbp1a	Mybbp1a Q7TPV4 "Myb-binding protein 1A (Myb-binding protein of 160 kDa)"	Phospho@1164	DIPSDTQS[Pho]PVSTKR	0.99	4			1	-0.09	0.980887	-0.09			1	0.35	1.07376	0.35			1	-0.29	0.943977	-0.29			1	0.28	1.05703	0.28			1	-0.45	0.908228	-0.45
ENSMUSP00000110103	Hnrnpa2b1	Hnrnpa2b1 O88569 "Heterogeneous nuclear ribonucleoproteins A2/B1 (hnRNP A2/B1)"	Oxidation@386, Phospho@403, Oxidation@409	NM[Oxi]GGPYGGGNYGPGGSGGS[Pho]GGYGGR[Oxi]S	0.99	3			1	0.74	1.21383	0.74			1	0.93	1.41976	0.93			1	0.86	1.30119	0.86			1	0.93	1.42483	0.93			1	-0.68	0.847977	-0.68
ENSMUSP00000110103	Hnrnpa2b1	Hnrnpa2b1 O88569 "Heterogeneous nuclear ribonucleoproteins A2/B1 (hnRNP A2/B1)"	Deamidated@314, Phospho@318	GFGDGYNGYGGGPGGGN[Dea]FGGS[Pho]PGYGGGR	0.99	1	0.33	1	2	-0.215	0.984733	-0.07	0.9309	-0.36	1	-0.29			0.945573	-0.29	1	-0.41			0.922411	-0.41	2	0.05	1.03672	0.19	0.982395	-0.09	1	-0.1			0.981373	-0.1
ENSMUSP00000110103	Hnrnpa2b1	Hnrnpa2b1 O88569 "Heterogeneous nuclear ribonucleoproteins A2/B1 (hnRNP A2/B1)"	Deamidated@304, Phospho@318	GFGDGYN[Dea]GYGGGPGGGNFGGS[Pho]PGYGGGR	0.99	2	0.99	3	2	-0.92	0.704147	-0.93	0.740618	-0.91	2	-0.14	1.06322	0.3	0.88446	-0.58	2	-0.065	0.910505	-0.44	1.06204	0.31	2	-0.295	0.719538	-0.92	1.06752	0.33	2	-0.855	0.65808	-0.96	0.834728	-0.75
ENSMUSP00000110103	Hnrnpa2b1	Hnrnpa2b1 O88569 "Heterogeneous nuclear ribonucleoproteins A2/B1 (hnRNP A2/B1)"	Phospho@403, Oxidation@409	NMGGPYGGGNYGPGGSGGS[Pho]GGYGGR[Oxi]S	0.99	2			0						0						0						0						0
ENSMUSP00000110103	Hnrnpa2b1	Hnrnpa2b1 O88569 "Heterogeneous nuclear ribonucleoproteins A2/B1 (hnRNP A2/B1)"	Deamidated@394, Oxidation@409, Phospho@410	NMGGPYGGGN[Dea]YGPGGSGGSGGYGGR[Oxi]S[Pho]	0.99	2			1	0.75	1.22038	0.75			1	0.97	1.56495	0.97			1	0.67	1.17504	0.67			1	0.73	1.20326	0.73			1	-0.85	0.775254	-0.85
ENSMUSP00000110103	Hnrnpa2b1	Hnrnpa2b1 O88569 "Heterogeneous nuclear ribonucleoproteins A2/B1 (hnRNP A2/B1)"	Phospho@130, Dethiomethyl@138, Deamidated@141, Dehydrated@144	GFGFVTFSS[Pho]MAEVDAAM[Det]AAR[Dea]PHS[Deh]IDGR	0.81	1			1	-0.99	0.524044	-0.99			1	-0.88	0.752629	-0.88			1	-0.36	0.928449	-0.36			1	-0.59	0.876234	-0.59			1	-0.95	0.692275	-0.95
ENSMUSP00000011877	Spnb2	Spnb2 Q62261 "Spectrin beta chain, brain 1 (Spectrin, non-erythroid beta chain 1)(Beta-II spectrin)(Fodrin beta chain)(Embryonic liver fodrin)"	Deamidated@2129, Phospho@2137	VSEEAESQQWDTSKGDQVSQN[Dea]GLPAEQGS[Pho]PR	0.99	2			1	0.72	1.20156	0.72			1	-0.58	0.877189	-0.58			1	0.68	1.17984	0.68			1	0.76	1.22345	0.76			1	0.9	1.36035	0.9
ENSMUSP00000011877	Spnb2	Spnb2 Q62261 "Spectrin beta chain, brain 1 (Spectrin, non-erythroid beta chain 1)(Beta-II spectrin)(Fodrin beta chain)(Embryonic liver fodrin)"	Phospho@2102, Deamidated@2106	RPPS[Pho]PDPN[Dea]TK	0.2	2			1	0.92	1.40059	0.92			1	0.57	1.13782	0.57			1	0.08	1.01619	0.08			1	0.46	1.10665	0.46			1	0.76	1.22373	0.76
ENSMUSP00000011877	Spnb2	Spnb2 Q62261 "Spectrin beta chain, brain 1 (Spectrin, non-erythroid beta chain 1)(Beta-II spectrin)(Fodrin beta chain)(Embryonic liver fodrin)"	Phospho@2102	RPPS[Pho]PDPNTK	0.38	1	0.35	1	2	0.25	1.32313	0.88	0.927038	-0.38	2	-0.365	0.954396	-0.24	0.904648	-0.49	2	0.08	1.03645	0.19	0.992027	-0.03	2	-0.145	1.03069	0.16	0.913609	-0.45	2	0.52	1.37837	0.91	1.02151	0.13
ENSMUSP00000011877	Spnb2	Spnb2 Q62261 "Spectrin beta chain, brain 1 (Spectrin, non-erythroid beta chain 1)(Beta-II spectrin)(Fodrin beta chain)(Embryonic liver fodrin)"	Phospho@2107	RPPSPDPNT[Pho]K	0.37	1			1	0.49	1.11378	0.49			1	-0.47	0.901742	-0.47			1	-0.32	0.937303	-0.32			1	-0.29	0.944002	-0.29			1	0.77	1.22803	0.77
ENSMUSP00000011877	Spnb2	Spnb2 Q62261 "Spectrin beta chain, brain 1 (Spectrin, non-erythroid beta chain 1)(Beta-II spectrin)(Fodrin beta chain)(Embryonic liver fodrin)"	Phospho@2340	AQTLPTSVVTITSESS[Pho]PGKR	0.99	2			1	0.7	1.19086	0.7			1	-0.06	0.987436	-0.06			1	0.27	1.05497	0.27			1	0.65	1.16539	0.65			1	0.72	1.19911	0.72
ENSMUSP00000011877	Spnb2	Spnb2 Q62261 "Spectrin beta chain, brain 1 (Spectrin, non-erythroid beta chain 1)(Beta-II spectrin)(Fodrin beta chain)(Embryonic liver fodrin)"	Phospho@2127, Deamidated@2129	VSEEAESQQWDTSKGDQVS[Pho]QN[Dea]GLPAEQGSPR	0.99	2			1	0.97	1.58586	0.97			1	0.91	1.38278	0.91			1	0.88	1.33291	0.88			1	0.99	2.04532	0.99			1	0.59	1.14194	0.59
ENSMUSP00000007814	Khsrp	Khsrp Q3U0V1 "Far upstream element-binding protein 2 (FUSE-binding protein 2)(KH type-splicing regulatory protein)(KSRP)"	Phospho@481	LFVIRGS[Pho]PQQIDHAK	0.7	1			1	-0.76	0.814938	-0.76			1	-0.91	0.721993	-0.91			1	-0.83	0.782549	-0.83			1	-0.05	0.988941	-0.05			1	0.52	1.12223	0.52
ENSMUSP00000007814	Khsrp	Khsrp Q3U0V1 "Far upstream element-binding protein 2 (FUSE-binding protein 2)(KH type-splicing regulatory protein)(KSRP)"	Phospho@481	GS[Pho]PQQIDHAK	0.78	1	0.78	1	2	0.075	1.09847	0.44	0.945836	-0.29	2	-0.19	1.04418	0.23	0.878054	-0.61	2	0.505	1.04497	0.23	1.21484	0.78	2	-0.295	0.795326	-0.81	1.04199	0.22	2	0.295	1.04593	0.23	1.07379	0.36
ENSMUSP00000007814	Khsrp	Khsrp Q3U0V1 "Far upstream element-binding protein 2 (FUSE-binding protein 2)(KH type-splicing regulatory protein)(KSRP)"	Phospho@182	VQIS[Pho]PDSGGLPER	0.99	4	0.76	1	2	0.085	0.968651	-0.16	1.06668	0.33	1	-0.23	0.956307	-0.23			2	0.145	1.01597	0.07	1.04241	0.22	2	-0.405	0.988938	-0.05	0.832702	-0.76	1	0.03	1.00741	0.03
ENSMUSP00000007814	Khsrp	Khsrp Q3U0V1 "Far upstream element-binding protein 2 (FUSE-binding protein 2)(KH type-splicing regulatory protein)(KSRP)"	Phospho@481, Oxidation@482, Deamidated@483, Dehydrated@486	LFVIRGS[Pho]P[Oxi]Q[Dea]QID[Deh]HAK	0.21	1			1	-0.93	0.706112	-0.93			1	-0.82	0.789353	-0.82			1	-0.67	0.852502	-0.67			1	-0.11	0.978127	-0.11			1	-0.53	0.889394	-0.53
ENSMUSP00000042691	Ddx21	Ddx21 Q9JIK5 "Nucleolar RNA helicase 2 (EC 3.6.1.-)(Nucleolar RNA helicase II)(Nucleolar RNA helicase Gu)(RH II/Gu)(Gu-alpha)(DEAD box protein 21)"	Phospho@244	SSDAPGEESS[Pho]SETEKEIPVEQK	0.96	1			1	0.44	1.09614	0.44			1	0.88	1.33812	0.88			1	0.36	1.07734	0.36			1	-0.76	0.814622	-0.76			1	-0.77	0.814447	-0.77
ENSMUSP00000042691	Ddx21	Ddx21 Q9JIK5 "Nucleolar RNA helicase 2 (EC 3.6.1.-)(Nucleolar RNA helicase II)(Nucleolar RNA helicase Gu)(RH II/Gu)(Gu-alpha)(DEAD box protein 21)"	Deamidated@186, Phospho@192	LKN[Dea]GLSQPS[Pho]EEEVDIPKPK	0.82	1			1	-0.67	0.850708	-0.67			1	-0.35	0.931609	-0.35			1	-0.73	0.82691	-0.73			1	-0.93	0.708689	-0.93			1	-0.45	0.907902	-0.45
ENSMUSP00000042691	Ddx21	Ddx21 Q9JIK5 "Nucleolar RNA helicase 2 (EC 3.6.1.-)(Nucleolar RNA helicase II)(Nucleolar RNA helicase Gu)(RH II/Gu)(Gu-alpha)(DEAD box protein 21)"	Phospho@243	SSDAPGEES[Pho]SSETEKEIPVEQK	0.76	1			1	-0.25	0.952329	-0.25			1	0.27	1.05566	0.27			1	-0.47	0.901317	-0.47			1	-0.85	0.772074	-0.85			1	-0.5	0.896927	-0.5
ENSMUSP00000042691	Ddx21	Ddx21 Q9JIK5 "Nucleolar RNA helicase 2 (EC 3.6.1.-)(Nucleolar RNA helicase II)(Nucleolar RNA helicase Gu)(RH II/Gu)(Gu-alpha)(DEAD box protein 21)"	Phospho@245	SNSSDAPGEESSS[Pho]ETEKEIPVEQK	0.98	4	0.75	2	2	-0.2	1.13832	0.57	0.611122	-0.97	2	-0.025	1.3263	0.88	0.702797	-0.93	2	-0.33	1.05203	0.26	0.722457	-0.92	2	-0.545	0.976587	-0.11	0.52602	-0.98	2	-0.66	0.853376	-0.66	0.866622	-0.66
ENSMUSP00000042691	Ddx21	Ddx21 Q9JIK5 "Nucleolar RNA helicase 2 (EC 3.6.1.-)(Nucleolar RNA helicase II)(Nucleolar RNA helicase Gu)(RH II/Gu)(Gu-alpha)(DEAD box protein 21)"	Phospho@118, Oxidation@124	QADSETKEIITEEPS[Pho]EEEADM[Oxi]PKPK	0.95	5			1	-0.86	0.768974	-0.86			1	-0.94	0.6951	-0.94			1	-0.85	0.776099	-0.85			1	0.2	1.03783	0.2			1	0.45	1.09984	0.45
ENSMUSP00000042691	Ddx21	Ddx21 Q9JIK5 "Nucleolar RNA helicase 2 (EC 3.6.1.-)(Nucleolar RNA helicase II)(Nucleolar RNA helicase Gu)(RH II/Gu)(Gu-alpha)(DEAD box protein 21)"	Phospho@118, Oxidation@124, Gln->pyro-Glu@103	[Gln]QADSETKEIITEEPS[Pho]EEEADM[Oxi]PKPK	0.2	2			1	-0.61	0.87079	-0.61			1	-0.59	0.874267	-0.59			1	-0.15	0.971735	-0.15			1	0.72	1.19758	0.72			1	-0.04	0.990306	-0.04
ENSMUSP00000042691	Ddx21	Ddx21 Q9JIK5 "Nucleolar RNA helicase 2 (EC 3.6.1.-)(Nucleolar RNA helicase II)(Nucleolar RNA helicase Gu)(RH II/Gu)(Gu-alpha)(DEAD box protein 21)"	Deamidated@186, Phospho@192	N[Dea]GLSQPS[Pho]EEEVDIPKPK	0.44	1			1	0.96	1.50859	0.96			1	0.86	1.30431	0.86			1	0.63	1.15939	0.63			1	0.28	1.0577	0.28			1	0.61	1.14996	0.61
ENSMUSP00000042691	Ddx21	Ddx21 Q9JIK5 "Nucleolar RNA helicase 2 (EC 3.6.1.-)(Nucleolar RNA helicase II)(Nucleolar RNA helicase Gu)(RH II/Gu)(Gu-alpha)(DEAD box protein 21)"	Phospho@114	QADSETKEIIT[Pho]EEPSEEEADMPKPK	0.99	1			1	-0.96	0.655502	-0.96			1	-0.94	0.695595	-0.94			1	-0.81	0.796203	-0.81			1	-0.14	0.973609	-0.14			1	-0.32	0.936936	-0.32
ENSMUSP00000042691	Ddx21	Ddx21 Q9JIK5 "Nucleolar RNA helicase 2 (EC 3.6.1.-)(Nucleolar RNA helicase II)(Nucleolar RNA helicase Gu)(RH II/Gu)(Gu-alpha)(DEAD box protein 21)"	Phospho@118	QADSETKEIITEEPS[Pho]EEEADMPKPK	0.99	6			1	-0.88	0.756062	-0.88			1	-0.89	0.740829	-0.89			1	-0.8	0.799913	-0.8			1	0.22	1.04108	0.22			1	0.07	1.01467	0.07
ENSMUSP00000042691	Ddx21	Ddx21 Q9JIK5 "Nucleolar RNA helicase 2 (EC 3.6.1.-)(Nucleolar RNA helicase II)(Nucleolar RNA helicase Gu)(RH II/Gu)(Gu-alpha)(DEAD box protein 21)"	Phospho@118	EIITEEPS[Pho]EEEADMPKPK	0.98	5			1	0.52	1.12016	0.52			1	0.88	1.33108	0.88			1	0.37	1.08107	0.37			1	-0.81	0.794181	-0.81			1	-0.71	0.836681	-0.71
ENSMUSP00000042691	Ddx21	Ddx21 Q9JIK5 "Nucleolar RNA helicase 2 (EC 3.6.1.-)(Nucleolar RNA helicase II)(Nucleolar RNA helicase Gu)(RH II/Gu)(Gu-alpha)(DEAD box protein 21)"	Phospho@244, Phospho@245	SNSSDAPGEESS[Pho]S[Pho]ETEKEIPVEQK	0.97	4	0.23	1	2	-0.08	1.25643	0.81	0.604707	-0.97	2	0.02	1.451	0.95	0.733414	-0.91	2	-0.08	1.19437	0.71	0.767471	-0.87	2	-0.19	1.12433	0.53	0.736626	-0.91	2	-0.71	0.8609	-0.64	0.821905	-0.78
ENSMUSP00000042691	Ddx21	Ddx21 Q9JIK5 "Nucleolar RNA helicase 2 (EC 3.6.1.-)(Nucleolar RNA helicase II)(Nucleolar RNA helicase Gu)(RH II/Gu)(Gu-alpha)(DEAD box protein 21)"	Phospho@118, Oxidation@124	EIITEEPS[Pho]EEEADM[Oxi]PKPK	0.97	6			1	0.74	1.2133	0.74			1	0.91	1.37308	0.91			1	0.24	1.04754	0.24			1	-0.81	0.79406	-0.81			1	-0.57	0.878591	-0.57
ENSMUSP00000042691	Ddx21	Ddx21 Q9JIK5 "Nucleolar RNA helicase 2 (EC 3.6.1.-)(Nucleolar RNA helicase II)(Nucleolar RNA helicase Gu)(RH II/Gu)(Gu-alpha)(DEAD box protein 21)"	Phospho@118, Gln->pyro-Glu@103	[Gln]QADSETKEIITEEPS[Pho]EEEADMPKPK	0.97	2			1	-0.91	0.725875	-0.91			1	-0.98	0.558294	-0.98			1	-0.85	0.771815	-0.85			1	-0.18	0.966297	-0.18			1	0.85	1.29505	0.85
ENSMUSP00000042691	Ddx21	Ddx21 Q9JIK5 "Nucleolar RNA helicase 2 (EC 3.6.1.-)(Nucleolar RNA helicase II)(Nucleolar RNA helicase Gu)(RH II/Gu)(Gu-alpha)(DEAD box protein 21)"	Deamidated@174, Phospho@181	GKEAN[Dea]GDAGEKS[Pho]PK	0.99	5			1	0.39	1.08541	0.39			1	0.59	1.14143	0.59			1	0.34	1.07037	0.34			1	-0.69	0.843864	-0.69			1	-0.28	0.945389	-0.28
ENSMUSP00000073018	Srrm2	Srrm2 Q8BTI8 "Serine/arginine repetitive matrix protein 2 "	Phospho@2052, Phospho@2056	NHS[Pho]GSRT[Pho]PPVALSSSR	0.99	1			1	0.25	1.05004	0.25			1	0.23	1.04637	0.23			1	-0.3	0.941067	-0.3			1	0.67	1.17347	0.67			1	0	0.997732	0
ENSMUSP00000073018	Srrm2	Srrm2 Q8BTI8 "Serine/arginine repetitive matrix protein 2 "	Phospho@1038	GHTQTWPDTSS[Pho]PEVMQTQVESPLLQSK	0.99	2			1	0.44	1.097	0.44			1	0.83	1.27528	0.83			1	0.29	1.05892	0.29			1	0.84	1.28058	0.84			1	-0.66	0.854987	-0.66
ENSMUSP00000073018	Srrm2	Srrm2 Q8BTI8 "Serine/arginine repetitive matrix protein 2 "	Phospho@973	SMLQT[Pho]PPDQNLSGSK	0.99	2	0.71	1	2	0.86	1.224	0.76	1.56001	0.96	2	0.855	1.23572	0.78	1.41426	0.93	2	0.245	0.946041	-0.28	1.20615	0.77	2	0.925	1.39456	0.92	1.40964	0.93	2	0.195	0.984256	-0.08	1.09958	0.47
ENSMUSP00000073018	Srrm2	Srrm2 Q8BTI8 "Serine/arginine repetitive matrix protein 2 "	Phospho@1067, Phospho@1077	SS[Pho]SPVTELTARS[Pho]PVK	0.92	1			1	0.87	1.31459	0.87			1	0.9	1.35531	0.9			1	0.88	1.34018	0.88			1	0.82	1.27183	0.82			1	-0.19	0.964371	-0.19
ENSMUSP00000073018	Srrm2	Srrm2 Q8BTI8 "Serine/arginine repetitive matrix protein 2 "	Phospho@2681	GDSHS[Pho]PGHK	0.97	3			1	-0.09	0.980518	-0.09			1	-0.01	0.996534	-0.01			1	-0.26	0.951148	-0.26			1	-0.54	0.887205	-0.54			1	-0.11	0.978242	-0.11
ENSMUSP00000073018	Srrm2	Srrm2 Q8BTI8 "Serine/arginine repetitive matrix protein 2 "	Phospho@1068	SSS[Pho]PVTELTAR	0.36	1	0.96	1	2	0.385	0.969759	-0.16	1.45874	0.93	2	0.33	0.938689	-0.31	1.66693	0.97	2	-0.03	0.71912	-0.92	1.29488	0.86	2	0.035	0.728641	-0.91	1.88502	0.98	2	-0.245	1.02715	0.14	0.872339	-0.63
ENSMUSP00000073018	Srrm2	Srrm2 Q8BTI8 "Serine/arginine repetitive matrix protein 2 "	Oxidation@388, Phospho@396	SSTGPELPAPTPLLVEQHVDSPRPLAAIPSSQEP[Oxi]VNPSSEAS[Pho]PTR	0.81	1			0						0						0						0						0
ENSMUSP00000073018	Srrm2	Srrm2 Q8BTI8 "Serine/arginine repetitive matrix protein 2 "	Phospho@1339	RSS[Pho]SELSPEVVEK	0.95	2			1	0.6	1.1456	0.6			1	0.6	1.1474	0.6			1	0.18	1.03388	0.18			1	0.73	1.20366	0.73			1	-0.03	0.992749	-0.03
ENSMUSP00000073018	Srrm2	Srrm2 Q8BTI8 "Serine/arginine repetitive matrix protein 2 "	Phospho@2648	SLSYS[Pho]PVER	0.98	2			1	-0.1	0.978912	-0.1			1	0.78	1.24264	0.78			1	-0.51	0.893845	-0.51			1	0.46	1.10237	0.46			1	-0.83	0.78329	-0.83
ENSMUSP00000073018	Srrm2	Srrm2 Q8BTI8 "Serine/arginine repetitive matrix protein 2 "	Phospho@1284	ELSHSPPRENS[Pho]FESSLEFK	0.99	1			1	0.66	1.17167	0.66			1	0.76	1.22594	0.76			1	-0.23	0.957283	-0.23			1	0.48	1.11226	0.48			1	-0.26	0.950227	-0.26
ENSMUSP00000073018	Srrm2	Srrm2 Q8BTI8 "Serine/arginine repetitive matrix protein 2 "	Phospho@2404	MVQASSQSLLPPAQDRPRS[Pho]PVPSAFSDQSR	0.99	2			1	-0.37	0.925807	-0.37			1	-0.36	0.928934	-0.36			1	-0.99	0.522652	-0.99			1	-0.26	0.951848	-0.26			1	-0.04	0.990896	-0.04
ENSMUSP00000073018	Srrm2	Srrm2 Q8BTI8 "Serine/arginine repetitive matrix protein 2 "	Phospho@1360	VSS[Pho]PVLETVQQR	0.77	4	0.96	4	2	0.525	1.0241	0.12	1.41371	0.93	2	0.625	1.06142	0.3	1.49534	0.95	2	0.09	0.842057	-0.7	1.30835	0.88	2	0.13	0.839068	-0.7	1.51566	0.96	2	-0.27	0.959282	-0.22	0.940922	-0.32
ENSMUSP00000073018	Srrm2	Srrm2 Q8BTI8 "Serine/arginine repetitive matrix protein 2 "	Phospho@1179	SGAGS[Pho]PPGKR	0.96	3	0.4	1	2	0.28	0.972882	-0.14	1.17072	0.7	2	0.5	1.02328	0.11	1.3191	0.89	2	0.275	0.935884	-0.33	1.30893	0.88	2	-0.04	1.00181	0	0.982854	-0.08	2	-0.43	0.945294	-0.28	0.884704	-0.58
ENSMUSP00000073018	Srrm2	Srrm2 Q8BTI8 "Serine/arginine repetitive matrix protein 2 "	Phospho@1097	SGMS[Pho]PEQSK	0.81	1			1	0.44	1.09695	0.44			1	0.82	1.26224	0.82			1	-0.34	0.933868	-0.34			1	0.04	1.00884	0.04			1	-0.63	0.864047	-0.63
ENSMUSP00000073018	Srrm2	Srrm2 Q8BTI8 "Serine/arginine repetitive matrix protein 2 "	Oxidation@2386, Phospho@2404	M[Oxi]VQASSQSLLPPAQDRPRS[Pho]PVPSAFSDQSR	0.99	3			1	-0.37	0.925888	-0.37			1	-0.42	0.916319	-0.42			1	-0.59	0.876107	-0.59			1	-0.86	0.76483	-0.86			1	0.01	1.00471	0.01
ENSMUSP00000073018	Srrm2	Srrm2 Q8BTI8 "Serine/arginine repetitive matrix protein 2 "	Phospho@351	SAVRPSPS[Pho]PER	0.8	2	0.96	1	2	-0.03	0.793817	-0.81	1.19436	0.75	2	0.09	0.861543	-0.63	1.24032	0.81	2	0.225	0.92265	-0.39	1.27658	0.84	2	0.455	0.995972	-0.01	1.37381	0.92	2	-0.32	0.916068	-0.42	0.959902	-0.22
ENSMUSP00000073018	Srrm2	Srrm2 Q8BTI8 "Serine/arginine repetitive matrix protein 2 "	Phospho@1216	PSLS[Pho]PEHK	0.36	1			1	0.85	1.29807	0.85			1	0.98	1.6022	0.98			1	0.9	1.35806	0.9			1	0.88	1.32498	0.88			1	-0.78	0.805514	-0.78
ENSMUSP00000073018	Srrm2	Srrm2 Q8BTI8 "Serine/arginine repetitive matrix protein 2 "	Phospho@1278, Deamidated@1283	ELSHS[Pho]PPREN[Dea]SFESSLEFK	0.83	1	0.83	1	2	0.625	1.14463	0.6	1.15051	0.65	2	0.75	1.13495	0.57	1.42019	0.93	2	0.33	0.989186	-0.05	1.17736	0.71	2	0.08	0.93708	-0.32	1.1006	0.48	2	-0.4	1.00272	0.01	0.807548	-0.81
ENSMUSP00000073018	Srrm2	Srrm2 Q8BTI8 "Serine/arginine repetitive matrix protein 2 "	Phospho@1498	SGSS[Pho]QELDGKPSASPQER	0.99	1			1	0.21	1.04013	0.21			1	0.77	1.23417	0.77			1	-0.62	0.866351	-0.62			1	0.77	1.22825	0.77			1	-0.71	0.837922	-0.71
ENSMUSP00000073018	Srrm2	Srrm2 Q8BTI8 "Serine/arginine repetitive matrix protein 2 "	Phospho@2351	VSGRTS[Pho]PLMLDR	0.77	1			1	-0.93	0.708789	-0.93			1	-0.56	0.88182	-0.56			1	-0.87	0.758667	-0.87			1	-0.12	0.97627	-0.12			1	-0.8	0.799152	-0.8
ENSMUSP00000073018	Srrm2	Srrm2 Q8BTI8 "Serine/arginine repetitive matrix protein 2 "	Oxidation@1222, Phospho@1241, Phospho@1246	EM[Oxi]PGSNIESSPEVEERPAVLS[Pho]ALDQS[Pho]QSQPSK	0.62	1			1	-0.38	0.924258	-0.38			1	-0.91	0.725673	-0.91			1	0.22	1.04185	0.22			1	-0.96	0.679208	-0.96			1	0.82	1.26632	0.82
ENSMUSP00000073018	Srrm2	Srrm2 Q8BTI8 "Serine/arginine repetitive matrix protein 2 "	Phospho@1241, Phospho@1246	EMPGSNIESSPEVEERPAVLS[Pho]ALDQS[Pho]QSQPSK	0.37	1			0						0						0						0						0
ENSMUSP00000073018	Srrm2	Srrm2 Q8BTI8 "Serine/arginine repetitive matrix protein 2 "	Dehydrated@1282, Deamidated@1283, Phospho@1288, Oxidation@1291	ELSHSPPRE[Deh]N[Dea]SFESS[Pho]LEF[Oxi]K	0.75	1			1	0.76	1.22322	0.76			1	0.96	1.51073	0.96			1	0.83	1.27632	0.83			1	0.82	1.27062	0.82			1	-0.78	0.805024	-0.78
ENSMUSP00000073018	Srrm2	Srrm2 Q8BTI8 "Serine/arginine repetitive matrix protein 2 "	Phospho@2300	SAHGT[Pho]APVNIAGSRTP	0.28	0			0						0						0						0						0
ENSMUSP00000073018	Srrm2	Srrm2 Q8BTI8 "Serine/arginine repetitive matrix protein 2 "	Phospho@1963	SRTS[Pho]PVTR	0.84	2			1	-0.88	0.746546	-0.88			1	-0.85	0.770431	-0.85			1	-0.88	0.750322	-0.88			1	-0.85	0.773323	-0.85			1	-0.2	0.963475	-0.2
ENSMUSP00000073018	Srrm2	Srrm2 Q8BTI8 "Serine/arginine repetitive matrix protein 2 "	Phospho@2052, Phospho@2054, Phospho@2056	NHS[Pho]GS[Pho]RT[Pho]PPVALSSSR	0.98	1			1	-0.04	0.991795	-0.04			1	-0.76	0.816681	-0.76			1	-0.99	0.524603	-0.99			1	-0.62	0.867306	-0.62			1	0.73	1.20743	0.73
ENSMUSP00000073018	Srrm2	Srrm2 Q8BTI8 "Serine/arginine repetitive matrix protein 2 "	Phospho@1074	SSSPVTELT[Pho]AR	0.8	1			1	0.62	1.15137	0.62			1	0.71	1.19555	0.71			1	-0.16	0.970009	-0.16			1	0.38	1.08321	0.38			1	-0.23	0.957497	-0.23
ENSMUSP00000073018	Srrm2	Srrm2 Q8BTI8 "Serine/arginine repetitive matrix protein 2 "	Phospho@1216	SEQPLSQVLPSLS[Pho]PEHK	0.99	6	0.99	5	2	0.595	1.0762	0.36	1.26824	0.83	2	0.795	1.19719	0.72	1.30179	0.87	2	0.51	1.0261	0.13	1.32699	0.89	2	0.255	0.937425	-0.32	1.26282	0.83	2	-0.335	0.893658	-0.51	0.971177	-0.16
ENSMUSP00000073018	Srrm2	Srrm2 Q8BTI8 "Serine/arginine repetitive matrix protein 2 "	Phospho@2360	S[Pho]RTPPSAPSQSR	0.37	1			0						0						0						0						0
ENSMUSP00000073018	Srrm2	Srrm2 Q8BTI8 "Serine/arginine repetitive matrix protein 2 "	Phospho@1869	SRAS[Pho]PVSR	0.97	2			1	-0.98	0.625024	-0.98			1	-0.96	0.675754	-0.96			1	-0.82	0.786279	-0.82			1	-0.96	0.664689	-0.96			1	-0.4	0.919443	-0.4
ENSMUSP00000073018	Srrm2	Srrm2 Q8BTI8 "Serine/arginine repetitive matrix protein 2 "	Phospho@2381	ERAPS[Pho]PASR	0.96	4			1	-0.63	0.86493	-0.63			1	-0.24	0.955292	-0.24			1	-0.83	0.78218	-0.83			1	-0.8	0.800258	-0.8			1	-0.48	0.900235	-0.48
ENSMUSP00000073018	Srrm2	Srrm2 Q8BTI8 "Serine/arginine repetitive matrix protein 2 "	Deamidated@386, Oxidation@388, Phospho@398	SSTGPELPAPTPLLVEQHVDSPRPLAAIPSSQ[Dea]EP[Oxi]VNPSSEASPT[Pho]R	0.92	1			0						0						0						0						0
ENSMUSP00000073018	Srrm2	Srrm2 Q8BTI8 "Serine/arginine repetitive matrix protein 2 "	Phospho@2656	RQPS[Pho]PQPSPR	0.97	4	0.99	2	2	0.095	0.949078	-0.27	1.09613	0.46	2	0.28	0.950801	-0.26	1.25296	0.82	2	0.075	0.832681	-0.72	1.30547	0.87	2	-0.04	0.875906	-0.59	1.11167	0.51	2	-0.33	0.99246	-0.03	0.872106	-0.63
ENSMUSP00000073018	Srrm2	Srrm2 Q8BTI8 "Serine/arginine repetitive matrix protein 2 "	Phospho@2553	EGRPQEPT[Pho]PAKR	0.29	1			1	-0.23	0.957558	-0.23			1	0.26	1.05139	0.26			1	-0.67	0.849093	-0.67			1	-0.66	0.854451	-0.66			1	-0.46	0.905512	-0.46
ENSMUSP00000073018	Srrm2	Srrm2 Q8BTI8 "Serine/arginine repetitive matrix protein 2 "	Deamidated@1283, Phospho@1284	ELSHSPPREN[Dea]S[Pho]FESSLEFK	0.99	2			1	-0.02	0.993736	-0.02			1	0.87	1.31906	0.87			1	-0.01	0.996124	-0.01			1	-0.75	0.820692	-0.75			1	-0.88	0.749157	-0.88
ENSMUSP00000073018	Srrm2	Srrm2 Q8BTI8 "Serine/arginine repetitive matrix protein 2 "	Phospho@2535	RVPS[Pho]PTPVPK	0.38	1	0.38	1	2	0.28	0.973451	-0.14	1.1748	0.7	2	0.37	1.00611	0.02	1.18424	0.72	2	0.115	0.858979	-0.64	1.29985	0.87	2	-0.09	0.933395	-0.34	1.02962	0.16	2	-0.13	0.961969	-0.21	0.988888	-0.05
ENSMUSP00000073018	Srrm2	Srrm2 Q8BTI8 "Serine/arginine repetitive matrix protein 2 "	Phospho@1068, Phospho@1074	SSS[Pho]PVTELT[Pho]ARSPVKQDK	0.59	1			1	0.83	1.27842	0.83			1	0.78	1.24125	0.78			1	0.22	1.04055	0.22			1	-0.77	0.81122	-0.77			1	0.12	1.02401	0.12
ENSMUSP00000073018	Srrm2	Srrm2 Q8BTI8 "Serine/arginine repetitive matrix protein 2 "	Phospho@1209, Deamidated@1210, Oxidation@1213, Dehydrated@1216	SEQPLS[Pho]Q[Dea]VLP[Oxi]SLS[Deh]PEHK	0.82	1			1	0.88	1.33897	0.88			1	0.99	2.37555	0.99			1	0.91	1.38517	0.91			1	0.96	1.52522	0.96			1	-0.98	0.5604	-0.98
ENSMUSP00000073018	Srrm2	Srrm2 Q8BTI8 "Serine/arginine repetitive matrix protein 2 "	Phospho@2360, Phospho@2365	S[Pho]RTPPS[Pho]APSQSR	0.27	1			1	0.31	1.06498	0.31			1	0.18	1.03501	0.18			1	-0.84	0.779831	-0.84			1	-0.48	0.898695	-0.48			1	0.11	1.02303	0.11
ENSMUSP00000073018	Srrm2	Srrm2 Q8BTI8 "Serine/arginine repetitive matrix protein 2 "	Phospho@2360, Phospho@2362	ARS[Pho]RT[Pho]PPSAPSQSR	0.93	2			1	0.84	1.28599	0.84			1	0.83	1.27815	0.83			1	-0.11	0.976769	-0.11			1	0.16	1.03245	0.16			1	0	1.00095	0
ENSMUSP00000073018	Srrm2	Srrm2 Q8BTI8 "Serine/arginine repetitive matrix protein 2 "	Phospho@1576, Phospho@1577	AQSGTDS[Pho]S[Pho]PEHKIPAPR	0.99	1			1	-0.86	0.767098	-0.86			1	-0.57	0.879484	-0.57			1	-0.66	0.855613	-0.66			1	0	1.00059	0			1	-0.62	0.867192	-0.62
ENSMUSP00000073018	Srrm2	Srrm2 Q8BTI8 "Serine/arginine repetitive matrix protein 2 "	Phospho@433, Phospho@434, Phospho@435	HAS[Pho]S[Pho]S[Pho]PESLKPTPAPGSR	0.47	2			1	0.45	1.10202	0.45			1	0.03	1.00754	0.03			1	-0.28	0.945001	-0.28			1	0.14	1.02737	0.14			1	0.41	1.08779	0.41
ENSMUSP00000073018	Srrm2	Srrm2 Q8BTI8 "Serine/arginine repetitive matrix protein 2 "	Phospho@1151	DKFS[Pho]PTQDRPESSTVLK	0.99	3			1	0.33	1.06911	0.33			1	-0.06	0.986411	-0.06			1	-0.42	0.916292	-0.42			1	0.26	1.0523	0.26			1	0.36	1.07763	0.36
ENSMUSP00000073018	Srrm2	Srrm2 Q8BTI8 "Serine/arginine repetitive matrix protein 2 "	Phospho@2362	SRT[Pho]PPSAPSQSR	0.99	4			1	-0.46	0.903904	-0.46			1	0.01	1.00524	0.01			1	-0.73	0.829382	-0.73			1	-0.49	0.898533	-0.49			1	-0.51	0.893842	-0.51
ENSMUSP00000047571	Hnrnpu	Hnrnpu Q8VEK3 "Heterogeneous nuclear ribonucleoprotein U (hnRNP U)(Scaffold attachment factor A)(SAF-A)"	No Methylthio@449, Phospho@450	EKPYFPIPEDC[No ]T[Pho]FIQNVPLEDR	0.86	1			0						0						0						0						0
ENSMUSP00000107595	Gm6793	Gm6793 Q8BG05 "Heterogeneous nuclear ribonucleoprotein A3 (hnRNP A3)"	Phospho@359	SSGS[Pho]PYGGGYGSGGGSGGYGSR	1	6	1	4	2	0.155	1.1166	0.5	0.963041	-0.19	2	-0.025	1.2065	0.73	0.820494	-0.78	2	-0.3	0.998656	0	0.879384	-0.6	2	0.125	1.22071	0.75	0.902655	-0.5	2	0.15	0.919945	-0.4	1.17072	0.7
ENSMUSP00000107595	Gm6793	Gm6793 Q8BG05 "Heterogeneous nuclear ribonucleoprotein A3 (hnRNP A3)"	Phospho@357	SS[Pho]GSPYGGGYGSGGGSGGYGSR	0.99	1	0.99	1	2	0.305	1.1494	0.61	1.00333	0	2	-0.17	1.07295	0.34	0.858237	-0.68	2	-0.425	1.01405	0.06	0.741934	-0.91	2	-0.03	1.11468	0.49	0.892102	-0.55	2	0.495	1.06508	0.31	1.16536	0.68
ENSMUSP00000072092	Tmpo	Tmpo Q61029 "Lamina-associated polypeptide 2, isoforms beta/delta/epsilon/gamma (Thymopoietin isoforms beta/delta/epsilon/gamma)(TP beta/delta/epsilon/gamma)"	Phospho@157, Phospho@158	LREQGTESRS[Pho]S[Pho]TPLPTVSSSAENTR	0.99	1			1	0.44	1.09607	0.44			1	-0.36	0.929204	-0.36			1	-0.58	0.878313	-0.58			1	-0.16	0.968965	-0.16			1	0.67	1.17279	0.67
ENSMUSP00000072092	Tmpo	Tmpo Q61029 "Lamina-associated polypeptide 2, isoforms beta/delta/epsilon/gamma (Thymopoietin isoforms beta/delta/epsilon/gamma)(TP beta/delta/epsilon/gamma)"	Phospho@155, Phospho@158	EQGTES[Pho]RSS[Pho]TPLPTVSSSAENTR	0.99	1			1	-0.11	0.977246	-0.11			1	0.87	1.31479	0.87			1	0.31	1.06512	0.31			1	-0.94	0.697871	-0.94			1	-0.9	0.738991	-0.9
ENSMUSP00000072092	Tmpo	Tmpo Q61029 "Lamina-associated polypeptide 2, isoforms beta/delta/epsilon/gamma (Thymopoietin isoforms beta/delta/epsilon/gamma)(TP beta/delta/epsilon/gamma)"	Ser->Oxoalanine@66, Deamidated@71, Phospho@74	GPPDFS[Ser]SDEER[Dea]EPT[Pho]PVLGSGASVGR	0.46	1			1	-0.81	0.794766	-0.81			1	-0.73	0.82918	-0.73			1	-0.77	0.810473	-0.77			1	-0.78	0.809043	-0.78			1	-0.25	0.952978	-0.25
ENSMUSP00000072092	Tmpo	Tmpo Q61029 "Lamina-associated polypeptide 2, isoforms beta/delta/epsilon/gamma (Thymopoietin isoforms beta/delta/epsilon/gamma)(TP beta/delta/epsilon/gamma)"	Phospho@155, Phospho@159, Phospho@163	LREQGTES[Pho]RSST[Pho]PLPT[Pho]VSSSAENTR	0.38	1			1	-0.62	0.866601	-0.62			1	-0.76	0.818737	-0.76			1	-0.71	0.837374	-0.71			1	-0.43	0.914104	-0.43			1	0.26	1.05237	0.26
ENSMUSP00000072092	Tmpo	Tmpo Q61029 "Lamina-associated polypeptide 2, isoforms beta/delta/epsilon/gamma (Thymopoietin isoforms beta/delta/epsilon/gamma)(TP beta/delta/epsilon/gamma)"	Phospho@74, Methyl@85	GPPDFSSDEEREPT[Pho]PVLGSGASVGR[Met]GR	1	3			1	-0.55	0.884932	-0.55			1	-0.25	0.952987	-0.25			1	-0.5	0.896734	-0.5			1	-0.62	0.867946	-0.62			1	-0.38	0.923159	-0.38
ENSMUSP00000072092	Tmpo	Tmpo Q61029 "Lamina-associated polypeptide 2, isoforms beta/delta/epsilon/gamma (Thymopoietin isoforms beta/delta/epsilon/gamma)(TP beta/delta/epsilon/gamma)"	Phospho@157, Phospho@158	EQGTESRS[Pho]S[Pho]TPLPTVSSSAENTR	0.98	1			1	-0.91	0.720842	-0.91			1	-0.21	0.961219	-0.21			1	-0.82	0.786413	-0.82			1	-0.85	0.774447	-0.85			1	-0.89	0.745606	-0.89
ENSMUSP00000072092	Tmpo	Tmpo Q61029 "Lamina-associated polypeptide 2, isoforms beta/delta/epsilon/gamma (Thymopoietin isoforms beta/delta/epsilon/gamma)(TP beta/delta/epsilon/gamma)"	Phospho@74	GPPDFSSDEEREPT[Pho]PVLGSGASVGR	1	6	0.99	1	2	-0.785	0.872388	-0.6	0.576887	-0.97	2	0.19	1.00835	0.04	1.0689	0.34	2	-0.82	0.768944	-0.86	0.822648	-0.78	2	-0.665	0.8814	-0.56	0.828431	-0.77	2	-0.81	0.861322	-0.64	0.537995	-0.98
ENSMUSP00000072092	Tmpo	Tmpo Q61029 "Lamina-associated polypeptide 2, isoforms beta/delta/epsilon/gamma (Thymopoietin isoforms beta/delta/epsilon/gamma)(TP beta/delta/epsilon/gamma)"	Phospho@158, Deamidated@170	SS[Pho]TPLPTVSSSAEN[Dea]TR	0.99	5	0.99	3	1	-0.63	0.86307	-0.63			1	-0.2	0.962795	-0.2			1	-0.86	0.76405	-0.86			1	-0.75	0.820992	-0.75			1	-0.52	0.891266	-0.52
ENSMUSP00000072092	Tmpo	Tmpo Q61029 "Lamina-associated polypeptide 2, isoforms beta/delta/epsilon/gamma (Thymopoietin isoforms beta/delta/epsilon/gamma)(TP beta/delta/epsilon/gamma)"	Deamidated@58, Phospho@67	NRPPLAAGAN[Dea]SKGPPDFSS[Pho]DEEREPTPVLGSGASVGR	0.99	1			1	-0.91	0.726364	-0.91			1	-0.88	0.754835	-0.88			1	-0.92	0.713065	-0.92			1	0.02	1.00632	0.02			1	-0.23	0.956741	-0.23
ENSMUSP00000072092	Tmpo	Tmpo Q61029 "Lamina-associated polypeptide 2, isoforms beta/delta/epsilon/gamma (Thymopoietin isoforms beta/delta/epsilon/gamma)(TP beta/delta/epsilon/gamma)"	Phospho@66, Phospho@67	PPDFS[Pho]S[Pho]DEEREPTPVLGSGASVGR	0.91	0			0						0						0						0						0
ENSMUSP00000072092	Tmpo	Tmpo Q61029 "Lamina-associated polypeptide 2, isoforms beta/delta/epsilon/gamma (Thymopoietin isoforms beta/delta/epsilon/gamma)(TP beta/delta/epsilon/gamma)"	Phospho@66, Phospho@67	GPPDFS[Pho]S[Pho]DEEREPTPVLGSGASVGR	0.99	4	0.99	5	1	0.36	1.07551	0.36			1	0	1.00185	0			2	-0.19	1.03101	0.16	0.894941	-0.54	2	-0.245	1.09852	0.44	0.699313	-0.93	2	-0.24	1.06664	0.32	0.812317	-0.8
ENSMUSP00000072092	Tmpo	Tmpo Q61029 "Lamina-associated polypeptide 2, isoforms beta/delta/epsilon/gamma (Thymopoietin isoforms beta/delta/epsilon/gamma)(TP beta/delta/epsilon/gamma)"	Phospho@74	SKGPPDFSSDEEREPT[Pho]PVLGSGASVGR	1	2			1	-0.99	0.451126	-0.99			1	-0.99	0.555648	-0.99			1	-0.45	0.907684	-0.45			1	-0.96	0.666027	-0.96			1	-0.78	0.807917	-0.78
ENSMUSP00000072092	Tmpo	Tmpo Q61029 "Lamina-associated polypeptide 2, isoforms beta/delta/epsilon/gamma (Thymopoietin isoforms beta/delta/epsilon/gamma)(TP beta/delta/epsilon/gamma)"	Phospho@67	GPPDFSS[Pho]DEEREPTPVLGSGASVGR	0.99	1	0.99	7	2	-0.22	0.979056	-0.1	0.935909	-0.34	2	0.375	1.09042	0.41	1.07118	0.34	2	-0.695	0.85747	-0.65	0.839997	-0.74	2	0.295	1.12309	0.53	1.01216	0.06	2	-0.495	0.892704	-0.52	0.910076	-0.47
ENSMUSP00000072092	Tmpo	Tmpo Q61029 "Lamina-associated polypeptide 2, isoforms beta/delta/epsilon/gamma (Thymopoietin isoforms beta/delta/epsilon/gamma)(TP beta/delta/epsilon/gamma)"	Phospho@157, Phospho@159	EQGTESRS[Pho]ST[Pho]PLPTVSSSAENTR	0.99	2			1	-0.89	0.743768	-0.89			1	0.09	1.01876	0.09			1	0.06	1.01425	0.06			1	-0.19	0.965315	-0.19			1	-0.91	0.725784	-0.91
ENSMUSP00000072092	Tmpo	Tmpo Q61029 "Lamina-associated polypeptide 2, isoforms beta/delta/epsilon/gamma (Thymopoietin isoforms beta/delta/epsilon/gamma)(TP beta/delta/epsilon/gamma)"	Phospho@158	SS[Pho]TPLPTVSSSAENTR	0.99	13	0.99	9	2	-0.205	0.898815	-0.48	1.01508	0.07	2	-0.375	0.935249	-0.33	0.920064	-0.42	2	-0.135	0.81856	-0.76	1.10481	0.49	2	0.045	0.924243	-0.38	1.09973	0.47	2	0.115	0.95528	-0.24	1.09901	0.47
ENSMUSP00000072092	Tmpo	Tmpo Q61029 "Lamina-associated polypeptide 2, isoforms beta/delta/epsilon/gamma (Thymopoietin isoforms beta/delta/epsilon/gamma)(TP beta/delta/epsilon/gamma)"	Deamidated@174, Phospho@183	QN[Dea]GSNDSDRYS[Pho]DNDEDSKIELK	0.99	3			1	0.71	1.19289	0.71			1	0.37	1.07991	0.37			1	0.61	1.14992	0.61			1	0.01	1.00414	0.01			1	0.44	1.09831	0.44
ENSMUSP00000072092	Tmpo	Tmpo Q61029 "Lamina-associated polypeptide 2, isoforms beta/delta/epsilon/gamma (Thymopoietin isoforms beta/delta/epsilon/gamma)(TP beta/delta/epsilon/gamma)"	Dehydrated@66, Phospho@67, Oxidation@75	GPPDFS[Deh]S[Pho]DEEREPTP[Oxi]VLGSGASVGR	0.58	1			1	-0.3	0.940011	-0.3			1	-0.29	0.943878	-0.29			1	-0.21	0.962118	-0.21			1	0.39	1.08475	0.39			1	-0.05	0.990169	-0.05
ENSMUSP00000072092	Tmpo	Tmpo Q61029 "Lamina-associated polypeptide 2, isoforms beta/delta/epsilon/gamma (Thymopoietin isoforms beta/delta/epsilon/gamma)(TP beta/delta/epsilon/gamma)"	Phospho@74, Methyl@87	GPPDFSSDEEREPT[Pho]PVLGSGASVGRGR[Met]	0.99	1			1	-0.59	0.875837	-0.59			1	-0.46	0.90733	-0.46			1	-0.44	0.909819	-0.44			1	0.13	1.02607	0.13			1	-0.22	0.959733	-0.22
ENSMUSP00000072092	Tmpo	Tmpo Q61029 "Lamina-associated polypeptide 2, isoforms beta/delta/epsilon/gamma (Thymopoietin isoforms beta/delta/epsilon/gamma)(TP beta/delta/epsilon/gamma)"	Phospho@67, Methyl@87	GPPDFSS[Pho]DEEREPTPVLGSGASVGRGR[Met]	0.99	1			1	-0.29	0.944671	-0.29			1	-0.63	0.861349	-0.63			1	-0.63	0.865699	-0.63			1	0.56	1.13297	0.56			1	0.42	1.09042	0.42
ENSMUSP00000072092	Tmpo	Tmpo Q61029 "Lamina-associated polypeptide 2, isoforms beta/delta/epsilon/gamma (Thymopoietin isoforms beta/delta/epsilon/gamma)(TP beta/delta/epsilon/gamma)"	Phospho@67, Phospho@74	GPPDFSS[Pho]DEEREPT[Pho]PVLGSGASVGR	0.99	2			1	0.98	1.59315	0.98			1	0.99	1.97008	0.99			1	0.97	1.58901	0.97			1	0.98	1.73514	0.98			1	-0.85	0.774277	-0.85
ENSMUSP00000072092	Tmpo	Tmpo Q61029 "Lamina-associated polypeptide 2, isoforms beta/delta/epsilon/gamma (Thymopoietin isoforms beta/delta/epsilon/gamma)(TP beta/delta/epsilon/gamma)"	Deamidated@177, Phospho@179, Phospho@186	QNGSN[Dea]DS[Pho]DRYSDND[Pho]EDSKIELK	0.73	1			1	0.7	1.19125	0.7			1	0.82	1.27179	0.82			1	0.63	1.1548	0.63			1	0.44	1.099	0.44			1	-0.35	0.931283	-0.35
ENSMUSP00000072092	Tmpo	Tmpo Q61029 "Lamina-associated polypeptide 2, isoforms beta/delta/epsilon/gamma (Thymopoietin isoforms beta/delta/epsilon/gamma)(TP beta/delta/epsilon/gamma)"	Phospho@167	SSTPLPTVSSS[Pho]AENTR	0.99	1	0.72	1	2	-0.62	0.945577	-0.28	0.640628	-0.96	2	-0.485	0.999328	0	0.607971	-0.97	2	-0.915	0.764182	-0.86	0.607149	-0.97	2	-0.32	1.07182	0.34	0.551928	-0.98	2	-0.02	0.940765	-0.3	1.05039	0.26
ENSMUSP00000072092	Tmpo	Tmpo Q61029 "Lamina-associated polypeptide 2, isoforms beta/delta/epsilon/gamma (Thymopoietin isoforms beta/delta/epsilon/gamma)(TP beta/delta/epsilon/gamma)"	Deamidated@174, Phospho@183, Gln->pyro-Glu@172	[Gln]QN[Dea]GSNDSDRYS[Pho]DNDEDSKIELK	0.71	3			1	0.51	1.11899	0.51			1	0.88	1.34026	0.88			1	0.16	1.03102	0.16			1	0.61	1.14948	0.61			1	-0.73	0.829971	-0.73
ENSMUSP00000072092	Tmpo	Tmpo Q61029 "Lamina-associated polypeptide 2, isoforms beta/delta/epsilon/gamma (Thymopoietin isoforms beta/delta/epsilon/gamma)(TP beta/delta/epsilon/gamma)"	Deamidated@174, Phospho@179, Phospho@183	QN[Dea]GSNDS[Pho]DRYS[Pho]DNDEDSKIELK	0.73	1			1	0.51	1.11799	0.51			1	0.09	1.01848	0.09			1	0.54	1.12537	0.54			1	-0.21	0.961202	-0.21			1	0.42	1.09139	0.42
ENSMUSP00000072092	Tmpo	Tmpo Q61029 "Lamina-associated polypeptide 2, isoforms beta/delta/epsilon/gamma (Thymopoietin isoforms beta/delta/epsilon/gamma)(TP beta/delta/epsilon/gamma)"	Dehydrated@66, Phospho@67, Deamidated@71, Oxidation@73	GPPDFS[Deh]S[Pho]DEER[Dea]EP[Oxi]TPVLGSGASVGR	0.87	1			1	-0.86	0.767333	-0.86			1	-0.62	0.866294	-0.62			1	-0.54	0.886979	-0.54			1	0.33	1.06897	0.33			1	-0.57	0.880664	-0.57
ENSMUSP00000072092	Tmpo	Tmpo Q61029 "Lamina-associated polypeptide 2, isoforms beta/delta/epsilon/gamma (Thymopoietin isoforms beta/delta/epsilon/gamma)(TP beta/delta/epsilon/gamma)"	Phospho@155, Phospho@159	LREQGTES[Pho]RSST[Pho]PLPTVSSSAENTR	0.99	1			1	0.44	1.09607	0.44			1	0.7	1.18898	0.7			1	-0.07	0.985319	-0.07			1	0.86	1.30991	0.86			1	-0.42	0.916553	-0.42
ENSMUSP00000072092	Tmpo	Tmpo Q61029 "Lamina-associated polypeptide 2, isoforms beta/delta/epsilon/gamma (Thymopoietin isoforms beta/delta/epsilon/gamma)(TP beta/delta/epsilon/gamma)"	Phospho@66, Phospho@67, Methyl@85	GPPDFS[Pho]S[Pho]DEEREPTPVLGSGASVGR[Met]GR	0.99	2			1	0.21	1.03959	0.21			1	-0.54	0.888414	-0.54			1	-0.12	0.975413	-0.12			1	0.82	1.26887	0.82			1	0.64	1.1636	0.64
ENSMUSP00000084609	Gm6296	Gm6296 P49312 "Heterogeneous nuclear ribonucleoprotein A1 (hnRNP A1)(hnRNP core protein A1)(Helix-destabilizing protein)(HDP-1)(Single-strand-binding protein)(Topoisomerase-inhibitor suppressed)"	Phospho@6	SES[Pho]PKEPEQLRK	0.95	1			1	-0.35	0.930977	-0.35			1	-0.82	0.786974	-0.82			1	0.06	1.0133	0.06			1	-0.34	0.933818	-0.34			1	0.67	1.17617	0.67
ENSMUSP00000084609	Gm6296	Gm6296 P49312 "Heterogeneous nuclear ribonucleoprotein A1 (hnRNP A1)(hnRNP core protein A1)(Helix-destabilizing protein)(HDP-1)(Single-strand-binding protein)(Topoisomerase-inhibitor suppressed)"	Phospho@259	GGGGYGGSGDGYNGFGNDGSNFGGGGS[Pho]Y	0.47	1			1	-0.93	0.701929	-0.93			1	-0.98	0.626275	-0.98			1	-0.88	0.754132	-0.88			1	-0.81	0.793595	-0.81			1	0.49	1.11435	0.49
ENSMUSP00000084609	Gm6296	Gm6296 P49312 "Heterogeneous nuclear ribonucleoprotein A1 (hnRNP A1)(hnRNP core protein A1)(Helix-destabilizing protein)(HDP-1)(Single-strand-binding protein)(Topoisomerase-inhibitor suppressed)"	Phospho@6, Protein Terminal Acetyl@1	[Pro]SKSES[Pho]PKEPEQLR	0.97	2			1	-0.99	0.342916	-0.99			1	-0.99	0.380166	-0.99			1	-0.99	0.461102	-0.99			1	0.94	1.42877	0.94			1	-0.5	0.896764	-0.5
ENSMUSP00000084609	Gm6296	Gm6296 P49312 "Heterogeneous nuclear ribonucleoprotein A1 (hnRNP A1)(hnRNP core protein A1)(Helix-destabilizing protein)(HDP-1)(Single-strand-binding protein)(Topoisomerase-inhibitor suppressed)"	Phospho@6	SES[Pho]PKEPEQLR	0.34	4	0.75	1	2	-0.325	0.925981	-0.37	0.948634	-0.28	2	-0.405	0.775589	-0.85	1.00829	0.04	2	-0.32	0.909575	-0.44	0.962337	-0.2	2	-0.65	0.829035	-0.73	0.886757	-0.57	2	0.185	1.18734	0.7	0.937864	-0.33
ENSMUSP00000042457	Eef1a1	Eef1a1 P10126 "Elongation factor 1-alpha 1 (EF-1-alpha-1)(Eukaryotic elongation factor 1 A-1)(eEF1A-1)(Elongation factor Tu)(EF-Tu)"	Phospho@291, Oxidation@294, Phospho@300, Cation:K@301	VETGVLKPGMVVTFAPVNVTTEVKS[Pho]VEM[Oxi]HHEALS[Pho]E[Cat]ALPGDNVGFNVK	0.96	3			1	0.23	1.04432	0.23			1	0.33	1.06824	0.33			1	-0.63	0.861353	-0.63			1	-0.22	0.958713	-0.22			1	-0.38	0.92416	-0.38
ENSMUSP00000042457	Eef1a1	Eef1a1 P10126 "Elongation factor 1-alpha 1 (EF-1-alpha-1)(Eukaryotic elongation factor 1 A-1)(eEF1A-1)(Elongation factor Tu)(EF-Tu)"	Phospho@300, Deamidated@307, Deamidated@311	SVEMHHEALS[Pho]EALPGDN[Dea]VGFN[Dea]VKN	0.28	2			1	-0.38	0.923189	-0.38			1	-0.84	0.779344	-0.84			1	-0.31	0.939226	-0.31			1	0.08	1.01632	0.08			1	0.67	1.17775	0.67
ENSMUSP00000042457	Eef1a1	Eef1a1 P10126 "Elongation factor 1-alpha 1 (EF-1-alpha-1)(Eukaryotic elongation factor 1 A-1)(eEF1A-1)(Elongation factor Tu)(EF-Tu)"	Deamidated@284, Phospho@287, Phospho@291, Cation:K@301	VETGVLKPGMVVTFAPVN[Dea]VTT[Pho]EVKS[Pho]VEMHHEALSE[Cat]ALPGDNVGFNVK	0.99	1			0						0						0						0						0
ENSMUSP00000042457	Eef1a1	Eef1a1 P10126 "Elongation factor 1-alpha 1 (EF-1-alpha-1)(Eukaryotic elongation factor 1 A-1)(eEF1A-1)(Elongation factor Tu)(EF-Tu)"	Phospho@287, Phospho@291, Cation:K@293	VETGVLKPGMVVTFAPVNVTT[Pho]EVKS[Pho]VE[Cat]MHHEALSEALPGDNVGFNVK	0.99	1			1	-0.14	0.972778	-0.14			1	-0.95	0.681255	-0.95			1	0.96	1.478	0.96			1	0.81	1.25446	0.81			1	0.93	1.4197	0.93
ENSMUSP00000042457	Eef1a1	Eef1a1 P10126 "Elongation factor 1-alpha 1 (EF-1-alpha-1)(Eukaryotic elongation factor 1 A-1)(eEF1A-1)(Elongation factor Tu)(EF-Tu)"	Phospho@291, Phospho@300, Cation:K@301	VETGVLKPGMVVTFAPVNVTTEVKS[Pho]VEMHHEALS[Pho]E[Cat]ALPGDNVGFNVK	0.99	4			1	-0.41	0.918428	-0.41			1	-0.24	0.955154	-0.24			1	-0.9	0.733979	-0.9			1	0.34	1.07231	0.34			1	-0.46	0.903692	-0.46
ENSMUSP00000042457	Eef1a1	Eef1a1 P10126 "Elongation factor 1-alpha 1 (EF-1-alpha-1)(Eukaryotic elongation factor 1 A-1)(eEF1A-1)(Elongation factor Tu)(EF-Tu)"	Phospho@279, Dehydrated@301, Oxidation@304	VETGVLKPGMVVT[Pho]FAPVNVTTEVKSVEMHHEALSE[Deh]ALP[Oxi]GDNVGFN	0.75	1			0						0						0						0						0
ENSMUSP00000042457	Eef1a1	Eef1a1 P10126 "Elongation factor 1-alpha 1 (EF-1-alpha-1)(Eukaryotic elongation factor 1 A-1)(eEF1A-1)(Elongation factor Tu)(EF-Tu)"	Phospho@316, Cation:K@319	SVEMHHEALSEALPGDNVGFNVKNVS[Pho]VKD[Cat]VR	0.62	2			1	-0.15	0.97237	-0.15			1	0.67	1.17322	0.67			1	0.12	1.02498	0.12			1	0.1	1.02114	0.1			1	-0.74	0.824025	-0.74
ENSMUSP00000042457	Eef1a1	Eef1a1 P10126 "Elongation factor 1-alpha 1 (EF-1-alpha-1)(Eukaryotic elongation factor 1 A-1)(eEF1A-1)(Elongation factor Tu)(EF-Tu)"	Phospho@279, Phospho@300	VETGVLKPGMVVT[Pho]FAPVNVTTEVKSVEMHHEALS[Pho]EAL	0.29	1			1	-0.95	0.692681	-0.95			1	-0.41	0.918529	-0.41			1	0.22	1.04287	0.22			1	0.39	1.084	0.39			1	-0.88	0.749778	-0.88
ENSMUSP00000028062	Vim	Vim P20152 "Vimentin "	Phospho@56	SLYSSS[Pho]PGGAYVTR	0.95	1			1	-0.05	0.989387	-0.05			1	0	1.00013	0			1	-0.62	0.866847	-0.62			1	-0.62	0.867295	-0.62			1	-0.08	0.983563	-0.08
ENSMUSP00000108009	Chd4	Chd4 Q3U582;Q3UFM8;Q5DTP7;Q6IQY9;Q8BM83;Q99JM0;Q9CTT2 "Putative uncharacterized protein Fragment ";"Putative uncharacterized protein ";"MKIAA4075 protein Fragment ";"Chd4 protein ";"Putative uncharacterized protein Fragment ";"Chd4 protein Fragment ";"Putative uncharacterized protein Fragment "	Phospho@1535	MSQPGS[Pho]PSPK	0.8	1	0.37	1	2	0.73	1.14125	0.59	1.30019	0.87	2	0.52	1.09142	0.42	1.14239	0.62	2	0.23	0.969235	-0.16	1.14169	0.62	2	0.28	1.01208	0.06	1.10821	0.5	2	0.405	1.03964	0.21	1.13453	0.6
ENSMUSP00000108009	Chd4	Chd4 Q3U582;Q3UFM8;Q5DTP7;Q6IQY9;Q8BM83;Q99JM0;Q9CTT2 "Putative uncharacterized protein Fragment ";"Putative uncharacterized protein ";"MKIAA4075 protein Fragment ";"Chd4 protein ";"Putative uncharacterized protein Fragment ";"Chd4 protein Fragment ";"Putative uncharacterized protein Fragment "	Phospho@1553	TPTPSTPGDTQPNT[Pho]PAPVPPAEDGIK	0.53	1			1	-0.14	0.973721	-0.14			1	0.96	1.50377	0.96			1	0.83	1.27541	0.83			1	0.36	1.07852	0.36			1	-0.97	0.643792	-0.97
ENSMUSP00000108009	Chd4	Chd4 Q3U582;Q3UFM8;Q5DTP7;Q6IQY9;Q8BM83;Q99JM0;Q9CTT2 "Putative uncharacterized protein Fragment ";"Putative uncharacterized protein ";"MKIAA4075 protein Fragment ";"Chd4 protein ";"Putative uncharacterized protein Fragment ";"Chd4 protein Fragment ";"Putative uncharacterized protein Fragment "	Phospho@1531, Phospho@1535	KMS[Pho]QPGS[Pho]PSPK	0.24	1			1	0.18	1.03497	0.18			1	0.56	1.13355	0.56			1	0	1.00116	0			1	-0.61	0.870269	-0.61			1	-0.45	0.907775	-0.45
ENSMUSP00000027127	Sf3b1	Sf3b1 Q99NB9 "Splicing factor 3B subunit 1 (Pre-mRNA-splicing factor SF3b 155 kDa subunit)(SF3b155)(Spliceosome-associated protein 155)(SAP 155)"	Phospho@223	KLSSWDQAET[Pho]PGHTPSLR	0.98	1			1	-0.21	0.961754	-0.21			1	0.24	1.04701	0.24			1	0.17	1.0331	0.17			1	0.33	1.06804	0.33			1	-0.43	0.913281	-0.43
ENSMUSP00000027127	Sf3b1	Sf3b1 Q99NB9 "Splicing factor 3B subunit 1 (Pre-mRNA-splicing factor SF3b 155 kDa subunit)(SF3b155)(Spliceosome-associated protein 155)(SAP 155)"	Phospho@216, Phospho@227	KLS[Pho]SWDQAETPGHT[Pho]PSLR	0.98	1			1	0.04	1.00821	0.04			1	0.95	1.46194	0.95			1	0.09	1.01946	0.09			1	0.44	1.09811	0.44			1	-0.95	0.685669	-0.95
ENSMUSP00000027127	Sf3b1	Sf3b1 Q99NB9 "Splicing factor 3B subunit 1 (Pre-mRNA-splicing factor SF3b 155 kDa subunit)(SF3b155)(Spliceosome-associated protein 155)(SAP 155)"	Phospho@223, Phospho@227	KLSSWDQAET[Pho]PGHT[Pho]PSLR	0.99	4			1	0.56	1.13307	0.56			1	0.47	1.10942	0.47			1	0.29	1.06097	0.29			1	0.33	1.06872	0.33			1	0.07	1.01549	0.07
ENSMUSP00000027127	Sf3b1	Sf3b1 Q99NB9 "Splicing factor 3B subunit 1 (Pre-mRNA-splicing factor SF3b 155 kDa subunit)(SF3b155)(Spliceosome-associated protein 155)(SAP 155)"	Phospho@326, Phospho@328	GGDSIGET[Pho]PT[Pho]PGASKR	0.98	2			1	0.26	1.05163	0.26			1	0.5	1.11657	0.5			1	-0.19	0.965398	-0.19			1	0.52	1.12052	0.52			1	-0.33	0.936512	-0.33
ENSMUSP00000027127	Sf3b1	Sf3b1 Q99NB9 "Splicing factor 3B subunit 1 (Pre-mRNA-splicing factor SF3b 155 kDa subunit)(SF3b155)(Spliceosome-associated protein 155)(SAP 155)"	Phospho@436, Dethiomethyl@446	KLTATPT[Pho]PLGGMTGFHM[Det]QTEDR	0.98	1			1	-0.69	0.844622	-0.69			1	-0.37	0.925576	-0.37			1	-0.86	0.768829	-0.86			1	-0.53	0.890494	-0.53			1	-0.46	0.907282	-0.46
ENSMUSP00000027127	Sf3b1	Sf3b1 Q99NB9 "Splicing factor 3B subunit 1 (Pre-mRNA-splicing factor SF3b 155 kDa subunit)(SF3b155)(Spliceosome-associated protein 155)(SAP 155)"	Phospho@129	TMIIS[Pho]PERLDPFADGGK	0.93	3			1	0.74	1.21035	0.74			0						1	-0.84	0.779324	-0.84			1	0.01	1.00354	0.01			1	0.36	1.07884	0.36
ENSMUSP00000027127	Sf3b1	Sf3b1 Q99NB9 "Splicing factor 3B subunit 1 (Pre-mRNA-splicing factor SF3b 155 kDa subunit)(SF3b155)(Spliceosome-associated protein 155)(SAP 155)"	Phospho@211	WDQTADQTPGAT[Pho]PK	0.68	1	0.26	1	2	0.78	1.13559	0.57	2.22877	0.99	2	0.695	1.09169	0.42	1.64726	0.97	2	0.535	1.01998	0.09	1.96433	0.98	2	0.845	1.19216	0.71	2.16244	0.98	2	0.545	1.03422	0.18	1.34874	0.91
ENSMUSP00000096222	Hnrnpl	Hnrnpl Q3UMT7;Q9CVU5 "Putative uncharacterized protein ";"Putative uncharacterized protein Fragment "	Phospho@47, Thyroxine@58	TENAGDQHGGGGGGGS[Pho]GAAGGGGGENY[Thy]DDPHK	0.99	12			1	0.48	1.11233	0.48			1	-0.03	0.99328	-0.03			1	0.22	1.04157	0.22			1	0.45	1.10075	0.45			1	0.49	1.11328	0.49
ENSMUSP00000096222	Hnrnpl	Hnrnpl Q3UMT7;Q9CVU5 "Putative uncharacterized protein ";"Putative uncharacterized protein Fragment "	Phospho@47, Oxidation@61, Methyl@62	TENAGDQHGGGGGGGS[Pho]GAAGGGGGENYDDP[Oxi]H[Met]K	0.76	1			1	0.63	1.15941	0.63			1	0.41	1.08882	0.41			1	0.46	1.10437	0.46			1	0.62	1.15383	0.62			1	0.29	1.0587	0.29
ENSMUSP00000106083	Hist1h2bj	Hist1h2bj P10853 "Histone H2B type 1-F/J/L (H2B 291A)"	Methyl@87, Phospho@91, Dehydrated@92	R[Met]STIT[Pho]S[Deh]REIQTAVR	0.99	1			1	-0.75	0.820077	-0.75			1	0.66	1.16823	0.66			1	0.01	1.00458	0.01			1	-0.77	0.814341	-0.77			1	-0.94	0.697939	-0.94
ENSMUSP00000106083	Hist1h2bj	Hist1h2bj P10853 "Histone H2B type 1-F/J/L (H2B 291A)"	Dethiomethyl@60, Deamidated@64, Phospho@65	AM[Det]GIMN[Dea]S[Pho]FVNDIFER	0.99	1			0						0						0						0						0
ENSMUSP00000106083	Hist1h2bj	Hist1h2bj P10853 "Histone H2B type 1-F/J/L (H2B 291A)"	Dethiomethyl@60, Phospho@65	AM[Det]GIMNS[Pho]FVNDIFER	0.41	2			0						0						0						0						0
ENSMUSP00000106083	Hist1h2bj	Hist1h2bj P10853 "Histone H2B type 1-F/J/L (H2B 291A)"	Phospho@113	HAVS[Pho]EGTK	0.83	1			1	0.56	1.13163	0.56			1	0.93	1.4086	0.93			1	0.86	1.30975	0.86			1	0.51	1.11873	0.51			1	-0.8	0.798752	-0.8
ENSMUSP00000106083	Hist1h2bj	Hist1h2bj P10853 "Histone H2B type 1-F/J/L (H2B 291A)"	Dehydrated@88, Methyl@89, Phospho@92	RS[Deh]T[Met]ITS[Pho]REIQTAVR	0.82	1			1	-0.73	0.827667	-0.73			1	0.73	1.20817	0.73			1	0.6	1.14612	0.6			1	-0.7	0.841341	-0.7			1	-0.95	0.681114	-0.95
ENSMUSP00000079356	Hist1h1b	Hist1h1b P43276 "Histone H1.5 (H1 VAR.5)(H1b)"	Phospho@18	SETAPAETAAPAPVEKS[Pho]PAK	0.99	4	0.98	2	2	0.83	1.52586	0.96	1.17032	0.7	2	0.865	1.46916	0.95	1.2187	0.78	2	0.75	1.32973	0.88	1.14386	0.62	2	0.505	1.06306	0.3	1.17598	0.71	2	-0.035	1.03231	0.16	0.957206	-0.23
ENSMUSP00000079356	Hist1h1b	Hist1h1b P43276 "Histone H1.5 (H1 VAR.5)(H1b)"	Phospho@186	KAAKS[Pho]PAK	0.81	1			1	-0.7	0.839555	-0.7			1	-0.84	0.780651	-0.84			1	-0.31	0.939481	-0.31			1	-0.03	0.992185	-0.03			1	0.33	1.06926	0.33
ENSMUSP00000079356	Hist1h1b	Hist1h1b P43276 "Histone H1.5 (H1 VAR.5)(H1b)"	Phospho@18, Glu->pyro-Glu@2	[Glu]ETAPAETAAPAPVEKS[Pho]PAK	0.99	2			1	0.92	1.3929	0.92			1	0.98	1.61313	0.98			1	0.94	1.43808	0.94			1	0.32	1.06631	0.32			1	-0.64	0.858471	-0.64
ENSMUSP00000079356	Hist1h1b	Hist1h1b P43276 "Histone H1.5 (H1 VAR.5)(H1b)"	Phospho@4, Phospho@18, Protein Terminal Acetyl@1	[Pro]SET[Pho]APAETAAPAPVEKS[Pho]PAK	0.95	1			1	0.99	1.80671	0.99			1	0.98	1.73814	0.98			1	0.94	1.44078	0.94			1	-0.2	0.963614	-0.2			1	0.17	1.03347	0.17
ENSMUSP00000079356	Hist1h1b	Hist1h1b P43276 "Histone H1.5 (H1 VAR.5)(H1b)"	Phospho@18, Glu->pyro-Glu@7	[Glu]ETAAPAPVEKS[Pho]PAK	0.92	1			1	0.9	1.35316	0.9			1	0.98	1.71577	0.98			1	0.89	1.34966	0.89			1	0.52	1.12179	0.52			1	-0.83	0.784121	-0.83
ENSMUSP00000079356	Hist1h1b	Hist1h1b P43276 "Histone H1.5 (H1 VAR.5)(H1b)"	Phospho@18	PAETAAPAPVEKS[Pho]PAK	0.98	4	0.88	4	2	0.645	1.38121	0.91	1.07918	0.38	2	0.475	1.50448	0.96	0.995792	-0.01	2	0.48	1.34191	0.89	1.01325	0.07	2	0.135	1.02335	0.11	1.03444	0.16	2	-0.025	0.912792	-0.44	1.08047	0.39
ENSMUSP00000079356	Hist1h1b	Hist1h1b P43276 "Histone H1.5 (H1 VAR.5)(H1b)"	Phospho@18, Protein Terminal Acetyl@1	[Pro]SETAPAETAAPAPVEKS[Pho]PAK	0.33	2			1	0.94	1.43638	0.94			1	0.95	1.46875	0.95			1	0.91	1.38266	0.91			1	0.55	1.13028	0.55			1	-0.14	0.973309	-0.14
ENSMUSP00000079356	Hist1h1b	Hist1h1b P43276 "Histone H1.5 (H1 VAR.5)(H1b)"	Phospho@18	PAPVEKS[Pho]PAK	0.64	3			1	0.94	1.44058	0.94			1	0.97	1.56224	0.97			1	0.9	1.36044	0.9			1	0.16	1.03157	0.16			1	-0.42	0.916877	-0.42
ENSMUSP00000079356	Hist1h1b	Hist1h1b P43276 "Histone H1.5 (H1 VAR.5)(H1b)"	Dehydrated@4, Phospho@18, Protein Terminal Acetyl@1	[Pro]SET[Deh]APAETAAPAPVEKS[Pho]PAK	0.99	1			1	0.96	1.50687	0.96			1	0.96	1.50084	0.96			1	0.61	1.14912	0.61			1	0.64	1.16458	0.64			1	0	0.998238	0
ENSMUSP00000079356	Hist1h1b	Hist1h1b P43276 "Histone H1.5 (H1 VAR.5)(H1b)"	Dehydrated@3, Phospho@18, Protein Terminal Acetyl@1	[Pro]SE[Deh]TAPAETAAPAPVEKS[Pho]PAK	0.99	2			1	0.97	1.57275	0.97			1	0.96	1.49487	0.96			1	0.88	1.33066	0.88			1	0.25	1.04918	0.25			1	0.23	1.04493	0.23
ENSMUSP00000079356	Hist1h1b	Hist1h1b P43276 "Histone H1.5 (H1 VAR.5)(H1b)"	Phospho@18	SETAPAETAAPAPVEKS[Pho]PAKK	0.99	2			1	0.87	1.32023	0.87			1	0.6	1.14663	0.6			1	0.67	1.17237	0.67			1	0.86	1.30778	0.86			1	0.6	1.14464	0.6
ENSMUSP00000079356	Hist1h1b	Hist1h1b P43276 "Histone H1.5 (H1 VAR.5)(H1b)"	Phospho@4, Sulfo@18, Protein Terminal Acetyl@1	[Pro]SET[Pho]APAETAAPAPVEKS[Sul]PAK	0.9	1			1	0.96	1.50824	0.96			1	0.96	1.53069	0.96			1	0.46	1.1037	0.46			1	0.18	1.03502	0.18			1	-0.1	0.979655	-0.1
ENSMUSP00000079356	Hist1h1b	Hist1h1b P43276 "Histone H1.5 (H1 VAR.5)(H1b)"	Phospho@4, Dehydrated@18, Protein Terminal Acetyl@1	[Pro]SET[Pho]APAETAAPAPVEKS[Deh]PAK	0.99	1	0.38	2	2	0.87	1.41686	0.93	1.24175	0.81	2	0.87	1.3962	0.92	1.24846	0.82	2	0.585	1.13007	0.55	1.14433	0.62	2	0.545	1.06407	0.3	1.22881	0.79	2	0.005	1.00896	0.04	0.992314	-0.03
ENSMUSP00000025486	Lmnb1	Lmnb1 P14733 "Lamin-B1 "	Phospho@392	LKLS[Pho]PSPSSR	0.79	2	0.79	1	2	-0.6	0.786251	-0.82	0.927837	-0.38	2	-0.4	0.77651	-0.84	1.00935	0.04	2	-0.075	0.79733	-0.81	1.16081	0.66	2	-0.235	0.782978	-0.83	1.07277	0.36	2	-0.21	1.00616	0.02	0.916338	-0.44
ENSMUSP00000025486	Lmnb1	Lmnb1 P14733 "Lamin-B1 "	Phospho@392, Phospho@396	LKLS[Pho]PSPS[Pho]SR	0.29	1			1	-0.97	0.640003	-0.97			1	-0.97	0.633805	-0.97			1	-0.92	0.711939	-0.92			1	-0.95	0.681958	-0.95			1	0.01	1.00396	0.01
ENSMUSP00000030623	Sfpq	Sfpq Q8VIJ6 "Splicing factor, proline- and glutamine-rich (Polypyrimidine tract-binding protein-associated-splicing factor)(PTB-associated-splicing factor)(PSF)(DNA-binding p52/p100 complex, 100 kDa subunit)"	Dethiomethyl@604, Phospho@609	M[Det]GGGGT[Pho]MNMGDPYGSGGQK	0.57	1			0						0						0						0						0
ENSMUSP00000029941	Pdlim5	Pdlim5 Q8CI51 "PDZ and LIM domain protein 5 (Enigma homolog)(Enigma-like PDZ and LIM domains protein)"	Dehydrated@332, Deamidated@337, Phospho@339, Deamidated@344	KANSTQEPSQQPASSGASPLSASEGPES[Deh]PGSSR[Dea]PS[Pho]VAGLR[Dea]	0.96	1			1	0.72	1.20085	0.72			1	0.37	1.08139	0.37			1	-0.01	0.997026	-0.01			1	-0.01	0.995787	-0.01			1	0.46	1.10408	0.46
ENSMUSP00000029941	Pdlim5	Pdlim5 Q8CI51 "PDZ and LIM domain protein 5 (Enigma homolog)(Enigma-like PDZ and LIM domains protein)"	Phospho@228	RGS[Pho]QGDIK	0.47	1			1	0.44	1.09974	0.44			1	0.46	1.10685	0.46			1	-0.73	0.827735	-0.73			1	-0.86	0.766655	-0.86			1	-0.06	0.987848	-0.06
ENSMUSP00000029941	Pdlim5	Pdlim5 Q8CI51 "PDZ and LIM domain protein 5 (Enigma homolog)(Enigma-like PDZ and LIM domains protein)"	Phospho@359, Deamidated@363	SAAAFKPVGSTSVKS[Pho]PSWQ[Dea]RPNQAAPSTGR	0.99	1			0						0						0						0						0
ENSMUSP00000029941	Pdlim5	Pdlim5 Q8CI51 "PDZ and LIM domain protein 5 (Enigma homolog)(Enigma-like PDZ and LIM domains protein)"	Phospho@228, Deamidated@236	RGS[Pho]QGDIKQQN[Dea]GPPR	0.99	2			1	-0.99	0.500255	-0.99			1	-0.99	0.395542	-0.99			1	-0.99	0.485767	-0.99			1	0.23	1.04671	0.23			1	0.81	1.25747	0.81
ENSMUSP00000029941	Pdlim5	Pdlim5 Q8CI51 "PDZ and LIM domain protein 5 (Enigma homolog)(Enigma-like PDZ and LIM domains protein)"	Oxidation@351, Phospho@354, Dehydrated@359, Deamidated@363	SAAAFKP[Oxi]VGS[Pho]TSVKS[Deh]PSWQ[Dea]RPNQAAPSTGR	0.27	1			1	0.8	1.24932	0.8			1	0.88	1.34072	0.88			1	0.25	1.05023	0.25			1	-0.13	0.974444	-0.13			1	-0.37	0.926463	-0.37
ENSMUSP00000029941	Pdlim5	Pdlim5 Q8CI51 "PDZ and LIM domain protein 5 (Enigma homolog)(Enigma-like PDZ and LIM domains protein)"	Dehydrated@336, Deamidated@337, Phospho@339, Deamidated@344	ANSTQEPSQQPASSGASPLSASEGPESPGSS[Deh]R[Dea]PS[Pho]VAGLR[Dea]	0.24	1			1	0.87	1.32111	0.87			1	-0.44	0.911785	-0.44			1	-0.8	0.800198	-0.8			1	0.44	1.09603	0.44			1	0.94	1.44059	0.94
ENSMUSP00000029941	Pdlim5	Pdlim5 Q8CI51 "PDZ and LIM domain protein 5 (Enigma homolog)(Enigma-like PDZ and LIM domains protein)"	Oxidation@351, Dehydrated@355, Phospho@359, Deamidated@366	SAAAFKP[Oxi]VGST[Deh]SVKS[Pho]PSWQRPN[Dea]QAAPSTGR	0.79	1			1	0.63	1.15964	0.63			1	0.82	1.26517	0.82			1	-0.87	0.757936	-0.87			1	-0.75	0.820794	-0.75			1	-0.44	0.911316	-0.44
ENSMUSP00000029941	Pdlim5	Pdlim5 Q8CI51 "PDZ and LIM domain protein 5 (Enigma homolog)(Enigma-like PDZ and LIM domains protein)"	Phospho@361, Deamidated@366	SAAAFKPVGSTSVKSPS[Pho]WQRPN[Dea]QAAPSTGR	0.99	1			1	-0.27	0.948186	-0.27			1	0.64	1.16331	0.64			1	-0.63	0.863451	-0.63			0						1	-0.77	0.810382	-0.77
ENSMUSP00000029941	Pdlim5	Pdlim5 Q8CI51 "PDZ and LIM domain protein 5 (Enigma homolog)(Enigma-like PDZ and LIM domains protein)"	Dehydrated@332, Deamidated@337, Phospho@339, Deamidated@344	ANSTQEPSQQPASSGASPLSASEGPES[Deh]PGSSR[Dea]PS[Pho]VAGLR[Dea]	0.99	1			1	0.78	1.23866	0.78			1	-0.34	0.93301	-0.34			1	-0.91	0.729313	-0.91			1	-0.46	0.905182	-0.46			1	0.87	1.31995	0.87
ENSMUSP00000029941	Pdlim5	Pdlim5 Q8CI51 "PDZ and LIM domain protein 5 (Enigma homolog)(Enigma-like PDZ and LIM domains protein)"	Phospho@359, Deamidated@366	SAAAFKPVGSTSVKS[Pho]PSWQRPN[Dea]QAAPSTGR	0.95	1			1	0.19	1.03591	0.19			1	0.88	1.32697	0.88			1	0.9	1.36322	0.9			1	0	0.999679	0			1	-0.85	0.776158	-0.85
ENSMUSP00000043583	Bclaf1	Bclaf1 Q8K019 "Bcl-2-associated transcription factor 1 (Btf)"	Phospho@759	SSSSSASPSS[Pho]PSSR	0.99	1	0.99	1	1	0.63	1.15877	0.63			1	0.99	2.0569	0.99			1	-0.6	0.872903	-0.6			1	0.77	1.2314	0.77			2	-0.69	0.560114	-0.98	0.924133	-0.4
ENSMUSP00000043583	Bclaf1	Bclaf1 Q8K019 "Bcl-2-associated transcription factor 1 (Btf)"	Phospho@177	KAEGEPQEES[Pho]PLK	0.99	4	0.71	1	2	-0.02	1.04899	0.25	0.945542	-0.29	2	0.62	1.24229	0.78	1.09858	0.46	2	-0.08	0.998232	0	0.967251	-0.16	2	-0.29	0.739086	-0.9	1.06425	0.32	2	-0.7	0.838899	-0.71	0.857974	-0.69
ENSMUSP00000043583	Bclaf1	Bclaf1 Q8K019 "Bcl-2-associated transcription factor 1 (Btf)"	Phospho@221	SATSGDIWPGLSAYDNS[Pho]PR	0.21	1			0						0						0						0						0
ENSMUSP00000043583	Bclaf1	Bclaf1 Q8K019 "Bcl-2-associated transcription factor 1 (Btf)"	Phospho@494	EVQS[Pho]PEQVK	0.82	2			1	0.85	1.29799	0.85			1	0.63	1.15995	0.63			1	0.09	1.01933	0.09			1	-0.39	0.921745	-0.39			1	0.48	1.11257	0.48
ENSMUSP00000043583	Bclaf1	Bclaf1 Q8K019 "Bcl-2-associated transcription factor 1 (Btf)"	Phospho@656	RIDIS[Pho]PSALR	0.99	4	0.99	2	2	-0.735	0.598899	-0.98	0.904917	-0.49	2	-0.575	0.726297	-0.91	0.955809	-0.24	2	-0.415	0.656547	-0.96	1.02094	0.13	2	-0.6	0.682335	-0.95	0.953258	-0.25	2	-0.525	0.819964	-0.75	0.943928	-0.3
ENSMUSP00000043583	Bclaf1	Bclaf1 Q8K019 "Bcl-2-associated transcription factor 1 (Btf)"	Phospho@177	KAEGEPQEES[Pho]PLKSK	0.99	5			1	-0.91	0.732703	-0.91			1	-0.76	0.815033	-0.76			1	-0.73	0.82956	-0.73			1	-0.28	0.945779	-0.28			1	-0.51	0.893775	-0.51
ENSMUSP00000043583	Bclaf1	Bclaf1 Q8K019 "Bcl-2-associated transcription factor 1 (Btf)"	Phospho@267	TPSQHSHSIQHS[Pho]PER	0.99	1			1	-0.99	0.527391	-0.99			1	-0.98	0.60084	-0.98			1	-0.23	0.957499	-0.23			1	-0.98	0.620787	-0.98			1	-0.6	0.872702	-0.6
ENSMUSP00000043583	Bclaf1	Bclaf1 Q8K019 "Bcl-2-associated transcription factor 1 (Btf)"	Phospho@395	QKFHDS[Pho]EGDDTEETEDYR	0.99	2			1	-0.96	0.663124	-0.96			1	-0.89	0.741852	-0.89			1	-0.9	0.736649	-0.9			1	-0.32	0.938332	-0.32			1	-0.54	0.887646	-0.54
ENSMUSP00000043583	Bclaf1	Bclaf1 Q8K019 "Bcl-2-associated transcription factor 1 (Btf)"	Deamidated@526, Phospho@529	SIFR[Dea]EES[Pho]PLR	0.23	1			1	-0.94	0.694819	-0.94			1	-0.02	0.994404	-0.02			1	-0.86	0.765962	-0.86			1	-0.88	0.745796	-0.88			1	-0.94	0.694706	-0.94
ENSMUSP00000043583	Bclaf1	Bclaf1 Q8K019 "Bcl-2-associated transcription factor 1 (Btf)"	Phospho@284, Phospho@289	YS[Pho]PSQNS[Pho]PIHHIPSR	0.92	2	0.21	1	2	0.615	1.08722	0.4	1.25997	0.83	2	0.405	1.45613	0.95	0.972853	-0.14	2	0.245	1.05249	0.26	1.04545	0.23	2	-0.235	0.666575	-0.96	1.10275	0.49	2	-0.015	0.74223	-0.89	1.29104	0.86
ENSMUSP00000043583	Bclaf1	Bclaf1 Q8K019 "Bcl-2-associated transcription factor 1 (Btf)"	Phospho@383	ADGDWDDQEVLDYFS[Pho]DKESAK	0.99	4	0.56	1	1	-0.84	0.780126	-0.84			1	-0.02	0.993737	-0.02			1	-0.05	0.989376	-0.05			1	-0.23	0.956455	-0.23			1	-0.84	0.780222	-0.84
ENSMUSP00000043583	Bclaf1	Bclaf1 Q8K019 "Bcl-2-associated transcription factor 1 (Btf)"	Phospho@494	EVQS[Pho]PEQVKSEK	0.99	2			1	-0.99	0.45973	-0.99			1	-0.99	0.523221	-0.99			1	-0.98	0.615947	-0.98			1	0.09	1.01779	0.09			1	-0.6	0.874164	-0.6
ENSMUSP00000043583	Bclaf1	Bclaf1 Q8K019 "Bcl-2-associated transcription factor 1 (Btf)"	Phospho@284, Phospho@296	YS[Pho]PSQNSPIHHIPS[Pho]R	0.98	1			1	-0.06	0.986477	-0.06			1	0.9	1.35388	0.9			1	0.04	1.00817	0.04			1	0.71	1.19257	0.71			1	-0.91	0.724433	-0.91
ENSMUSP00000043583	Bclaf1	Bclaf1 Q8K019 "Bcl-2-associated transcription factor 1 (Btf)"	Phospho@658	IDISPS[Pho]ALR	0.94	0	0.31	0	0						0						0						0						0
ENSMUSP00000043583	Bclaf1	Bclaf1 Q8K019 "Bcl-2-associated transcription factor 1 (Btf)"	Phospho@267	NTPSQHSHSIQHS[Pho]PER	0.99	9			1	-0.25	0.952152	-0.25			1	0.62	1.15233	0.62			1	-0.3	0.940519	-0.3			1	-0.26	0.949772	-0.26			1	-0.75	0.821112	-0.75
ENSMUSP00000043583	Bclaf1	Bclaf1 Q8K019 "Bcl-2-associated transcription factor 1 (Btf)"	Phospho@529	SIFREES[Pho]PLR	0.99	5	0.36	1	2	-0.935	0.649854	-0.96	0.738647	-0.91	2	-0.285	0.912151	-0.44	0.978534	-0.13	2	-0.58	0.772919	-0.85	0.941552	-0.31	2	-0.54	0.711603	-0.92	0.968004	-0.16	2	-0.91	0.708349	-0.93	0.752466	-0.89
ENSMUSP00000043583	Bclaf1	Bclaf1 Q8K019 "Bcl-2-associated transcription factor 1 (Btf)"	Phospho@177	AEGEPQEES[Pho]PLKSK	0.7	1			1	-0.74	0.824125	-0.74			1	-0.56	0.882006	-0.56			1	-0.8	0.798762	-0.8			1	-0.67	0.852959	-0.67			1	-0.36	0.928996	-0.36
ENSMUSP00000043583	Bclaf1	Bclaf1 Q8K019 "Bcl-2-associated transcription factor 1 (Btf)"	Dehydrated@256, Phospho@267	NT[Deh]PSQHSHSIQHS[Pho]PER	0.7	1			1	-0.73	0.831039	-0.73			1	0.6	1.14713	0.6			1	-0.47	0.903081	-0.47			1	0.84	1.28714	0.84			1	-0.92	0.720277	-0.92
ENSMUSP00000043583	Bclaf1	Bclaf1 Q8K019 "Bcl-2-associated transcription factor 1 (Btf)"	Phospho@494	KEVQS[Pho]PEQVK	0.36	4	0.37	1	2	-0.4	0.889732	-0.53	0.949753	-0.27	2	-0.21	1.07689	0.36	0.821424	-0.78	2	-0.51	0.920792	-0.4	0.875877	-0.62	2	-0.62	0.887799	-0.54	0.851719	-0.7	2	-0.05	0.821364	-0.75	1.15257	0.65
ENSMUSP00000043583	Bclaf1	Bclaf1 Q8K019 "Bcl-2-associated transcription factor 1 (Btf)"	Phospho@510	LKELFDYS[Pho]PPLHK	0.99	4			1	-0.75	0.820529	-0.75			1	-0.72	0.832596	-0.72			1	-0.75	0.820001	-0.75			1	0.06	1.01373	0.06			1	-0.1	0.978941	-0.1
ENSMUSP00000120115	Hnrnpm	Hnrnpm B8JK30;Q3TQ66;Q3UCL9 "Heterogeneous nuclear ribonucleoprotein MHeterogeneous nuclear ribonucleoprotein M, isoform CRA_c ;";"Putative uncharacterized protein Fragment ";"Putative uncharacterized protein Fragment "	Phospho@320	GDFFPPERPQQLPHGLGGIGMGLGPGGQPIDANHLS[Pho]	0.81	1			1	0.1	1.02156	0.1			1	-0.28	0.946519	-0.28			1	-0.11	0.977334	-0.11			1	0.17	1.03266	0.17			1	0.35	1.07307	0.35
ENSMUSP00000120115	Hnrnpm	Hnrnpm B8JK30;Q3TQ66;Q3UCL9 "Heterogeneous nuclear ribonucleoprotein MHeterogeneous nuclear ribonucleoprotein M, isoform CRA_c ;";"Putative uncharacterized protein Fragment ";"Putative uncharacterized protein Fragment "	Phospho@587	MGANS[Pho]LER	0.51	1			1	-0.35	0.930576	-0.35			1	0.42	1.09165	0.42			1	-0.5	0.895865	-0.5			1	-0.08	0.983847	-0.08			1	-0.68	0.847538	-0.68
ENSMUSP00000003310	Ranbp2	Ranbp2 Q9ERU9 "E3 SUMO-protein ligase RanBP2 (Ran-binding protein 2)(RanBP2)"	Phospho@2505, Oxidation@2516	NRPGYVS[Pho]EEEEDDEDYEM[Oxi]AVK	0.99	2	0.78	1	2	-0.11	0.887066	-0.54	1.0647	0.32	2	0.205	1.16281	0.64	0.957103	-0.23	2	0.485	1.01857	0.09	1.31762	0.88	2	0.585	1.07709	0.36	1.24077	0.81	2	-0.185	0.758405	-0.87	1.1089	0.5
ENSMUSP00000003310	Ranbp2	Ranbp2 Q9ERU9 "E3 SUMO-protein ligase RanBP2 (Ran-binding protein 2)(RanBP2)"	Phospho@2113	SALS[Pho]PSKSPAK	0.95	1			1	0.44	1.09811	0.44			1	-0.15	0.970866	-0.15			1	-0.31	0.939373	-0.31			1	-0.4	0.92094	-0.4			1	0.54	1.12455	0.54
ENSMUSP00000017629	Top2b	Top2b Q64511 "DNA topoisomerase 2-beta (EC 5.99.1.3)(DNA topoisomerase II, beta isozyme)"	Deamidated@1508, Phospho@1509, Phospho@1513	KIVETIN[Dea]S[Pho]DSDS[Pho]EFGIPK	0.33	2			1	-0.87	0.757947	-0.87			1	-0.16	0.969832	-0.16			1	-0.05	0.989514	-0.05			1	-0.85	0.775121	-0.85			1	-0.82	0.789363	-0.82
ENSMUSP00000017629	Top2b	Top2b Q64511 "DNA topoisomerase 2-beta (EC 5.99.1.3)(DNA topoisomerase II, beta isozyme)"	Phospho@1453	SEDDSAKFDS[Pho]NEEDTASVFAPSFGLK	0.99	3			1	-0.99	0.555124	-0.99			1	-0.98	0.568116	-0.98			1	-0.83	0.785537	-0.83			1	-0.95	0.692652	-0.95			1	-0.12	0.976125	-0.12
ENSMUSP00000017629	Top2b	Top2b Q64511 "DNA topoisomerase 2-beta (EC 5.99.1.3)(DNA topoisomerase II, beta isozyme)"	Phospho@1387	VKAS[Pho]PITNDGEDEFVPSDGLDKDEYAFSSGK	0.99	4			1	-0.69	0.844079	-0.69			1	-0.86	0.76995	-0.86			1	-0.82	0.792955	-0.82			1	-0.67	0.849159	-0.67			1	0.41	1.08848	0.41
ENSMUSP00000017629	Top2b	Top2b Q64511 "DNA topoisomerase 2-beta (EC 5.99.1.3)(DNA topoisomerase II, beta isozyme)"	Phospho@1513	IVETINSDSDS[Pho]EFGIPK	0.24	1			1	-0.66	0.854681	-0.66			1	-0.6	0.873328	-0.6			1	-0.86	0.763265	-0.86			1	0	0.999768	0			1	-0.14	0.973013	-0.14
ENSMUSP00000017629	Top2b	Top2b Q64511 "DNA topoisomerase 2-beta (EC 5.99.1.3)(DNA topoisomerase II, beta isozyme)"	Phospho@1568, Cation:K@1569	TSFDQDS[Pho]D[Cat]VDIFPSDFTSEPPALPR	0.7	1			0						0						0						0						0
ENSMUSP00000017629	Top2b	Top2b Q64511 "DNA topoisomerase 2-beta (EC 5.99.1.3)(DNA topoisomerase II, beta isozyme)"	Phospho@1537	KAS[Pho]GSENEGDYNPGR	0.99	1	0.25	1	2	-0.04	1.22708	0.76	0.783003	-0.84	2	0.07	1.10792	0.47	0.936912	-0.33	2	-0.135	1.13299	0.56	0.792594	-0.83	2	-0.255	0.994198	-0.02	0.905205	-0.49	2	-0.155	1.10117	0.45	0.833087	-0.76
ENSMUSP00000017629	Top2b	Top2b Q64511 "DNA topoisomerase 2-beta (EC 5.99.1.3)(DNA topoisomerase II, beta isozyme)"	Phospho@1568	KTSFDQDS[Pho]DVDIFPSDFTSEPPALPR	1	10			1	-0.91	0.732064	-0.91			1	-0.9	0.73564	-0.9			1	-0.88	0.749703	-0.88			1	-0.27	0.947808	-0.27			1	-0.11	0.978278	-0.11
ENSMUSP00000017629	Top2b	Top2b Q64511 "DNA topoisomerase 2-beta (EC 5.99.1.3)(DNA topoisomerase II, beta isozyme)"	Phospho@1387, Phospho@1411	VKAS[Pho]PITNDGEDEFVPSDGLDKDEYAFS[Pho]SGK	0.99	1			1	0.71	1.194	0.71			1	-0.25	0.952394	-0.25			1	0.66	1.16918	0.66			1	-0.37	0.924777	-0.37			1	0.79	1.24646	0.79
ENSMUSP00000017629	Top2b	Top2b Q64511 "DNA topoisomerase 2-beta (EC 5.99.1.3)(DNA topoisomerase II, beta isozyme)"	Deamidated@1566, Dehydrated@1567, Phospho@1568, Cation:K@1576	KTSFDQ[Dea]D[Deh]S[Pho]DVDIFPSD[Cat]FTSEPPALPR	0.71	1			1	0.56	1.13443	0.56			1	-0.34	0.931908	-0.34			1	0.28	1.05733	0.28			1	0.11	1.0221	0.11			1	0.74	1.21031	0.74
ENSMUSP00000017629	Top2b	Top2b Q64511 "DNA topoisomerase 2-beta (EC 5.99.1.3)(DNA topoisomerase II, beta isozyme)"	Phospho@1400	ASPITNDGEDEFVPS[Pho]DGLDKDEYAFSSGK	0.99	3			1	-0.53	0.889391	-0.53			1	0.38	1.08245	0.38			1	-0.1	0.980115	-0.1			1	-0.67	0.850106	-0.67			1	-0.76	0.816357	-0.76
ENSMUSP00000017629	Top2b	Top2b Q64511 "DNA topoisomerase 2-beta (EC 5.99.1.3)(DNA topoisomerase II, beta isozyme)"	Phospho@1453, Deamidated@1454, Dehydrated@1458, Oxidation@1464	SEDDSAKFDS[Pho]N[Dea]EEDT[Deh]ASVFAP[Oxi]SFGLK	0.36	1			1	-0.72	0.83178	-0.72			1	-0.76	0.817619	-0.76			1	0.54	1.12624	0.54			1	-0.92	0.713181	-0.92			1	0.05	1.01146	0.05
ENSMUSP00000017629	Top2b	Top2b Q64511 "DNA topoisomerase 2-beta (EC 5.99.1.3)(DNA topoisomerase II, beta isozyme)"	Phospho@1387, Didehydro@1390, Deamidated@1391	VKAS[Pho]PIT[Did]N[Dea]DGEDEFVPSDGLDKDEYAFSSGK	0.61	1			1	-0.98	0.623845	-0.98			1	-0.81	0.797813	-0.81			1	-0.94	0.694237	-0.94			1	-0.73	0.827183	-0.73			1	-0.84	0.777441	-0.84
ENSMUSP00000017629	Top2b	Top2b Q64511 "DNA topoisomerase 2-beta (EC 5.99.1.3)(DNA topoisomerase II, beta isozyme)"	Phospho@1575	KTSFDQDSDVDIFPS[Pho]DFTSEPPALPR	0.5	1			0						0						0						0						0
ENSMUSP00000017629	Top2b	Top2b Q64511 "DNA topoisomerase 2-beta (EC 5.99.1.3)(DNA topoisomerase II, beta isozyme)"	Phospho@1568, Oxidation@1574, Dehydrated@1575	KTSFDQDS[Pho]DVDIFP[Oxi]S[Deh]DFTSEPPALPR	0.98	1			0						0						0						0						0
ENSMUSP00000017629	Top2b	Top2b Q64511 "DNA topoisomerase 2-beta (EC 5.99.1.3)(DNA topoisomerase II, beta isozyme)"	Phospho@1509, Phospho@1513	KIVETINS[Pho]DSDS[Pho]EFGIPK	0.9	3			1	-0.79	0.801772	-0.79			1	-0.88	0.748222	-0.88			1	-0.88	0.750635	-0.88			1	-0.66	0.855269	-0.66			1	0.31	1.06548	0.31
ENSMUSP00000017629	Top2b	Top2b Q64511 "DNA topoisomerase 2-beta (EC 5.99.1.3)(DNA topoisomerase II, beta isozyme)"	Phospho@1511	KIVETINSDS[Pho]DSEFGIPK	0.99	2			1	-0.95	0.692027	-0.95			1	-0.96	0.661273	-0.96			1	-0.93	0.708141	-0.93			1	-0.97	0.645039	-0.97			1	0.22	1.04049	0.22
ENSMUSP00000017629	Top2b	Top2b Q64511 "DNA topoisomerase 2-beta (EC 5.99.1.3)(DNA topoisomerase II, beta isozyme)"	Phospho@1509	IVETINS[Pho]DSDSEFGIPK	0.37	1			0						0						0						0						0
ENSMUSP00000017629	Top2b	Top2b Q64511 "DNA topoisomerase 2-beta (EC 5.99.1.3)(DNA topoisomerase II, beta isozyme)"	Phospho@1453, Deamidated@1454, Ser->Oxoalanine@1460	SEDDSAKFDS[Pho]N[Dea]EEDTAS[Ser]VFAPSFGLK	0.97	1			0						0						1	0.43	1.09318	0.43			0						0
ENSMUSP00000017629	Top2b	Top2b Q64511 "DNA topoisomerase 2-beta (EC 5.99.1.3)(DNA topoisomerase II, beta isozyme)"	Phospho@1453	FDS[Pho]NEEDTASVFAPSFGLK	0.4	1	0.99	8	1	-0.97			0.612604	-0.97	1	0.49			1.10288	0.49	1	-0.09			0.982301	-0.09	1	-0.19			0.964066	-0.19	1	-0.98			0.548608	-0.98
ENSMUSP00000017629	Top2b	Top2b Q64511 "DNA topoisomerase 2-beta (EC 5.99.1.3)(DNA topoisomerase II, beta isozyme)"	Phospho@1539	KASGS[Pho]ENEGDYNPGR	0.99	2			1	0.29	1.0595	0.29			1	-0.06	0.988449	-0.06			1	-0.4	0.920291	-0.4			1	-0.19	0.965466	-0.19			1	0.32	1.06568	0.32
ENSMUSP00000017629	Top2b	Top2b Q64511 "DNA topoisomerase 2-beta (EC 5.99.1.3)(DNA topoisomerase II, beta isozyme)"	Phospho@1387, Deamidated@1391, Oxidation@1399, Dehydrated@1406	VKAS[Pho]PITN[Dea]DGEDEFVP[Oxi]SDGLDKD[Deh]EYAFSSGK	0.49	1			1	-0.43	0.914485	-0.43			1	-0.4	0.920863	-0.4			1	-0.25	0.953192	-0.25			1	-0.81	0.794829	-0.81			1	-0.06	0.987355	-0.06
ENSMUSP00000017629	Top2b	Top2b Q64511 "DNA topoisomerase 2-beta (EC 5.99.1.3)(DNA topoisomerase II, beta isozyme)"	Phospho@1387, Phospho@1400	VKAS[Pho]PITNDGEDEFVPS[Pho]DGLDKDEYAFSSGK	0.35	1			0						0						0						0						0
ENSMUSP00000017629	Top2b	Top2b Q64511 "DNA topoisomerase 2-beta (EC 5.99.1.3)(DNA topoisomerase II, beta isozyme)"	Phospho@1575	TSFDQDSDVDIFPS[Pho]DFTSEPPALPR	0.93	1	0.98	3	0						0						0						0						0
ENSMUSP00000029699	Lmna	Lmna P48678 "Lamin-A/C "	Phospho@394	LSPSPT[Pho]SQR	0.44	1			1	-0.99	0.509283	-0.99			1	-0.99	0.498988	-0.99			1	-0.99	0.47093	-0.99			1	-0.99	0.487857	-0.99			1	0.07	1.01476	0.07
ENSMUSP00000029699	Lmna	Lmna P48678 "Lamin-A/C "	Phospho@424	KLESS[Pho]ESR	0.42	1			1	0.23	1.04479	0.23			1	0.67	1.17918	0.67			1	0.82	1.26534	0.82			1	0.8	1.25152	0.8			1	-0.57	0.880928	-0.57
ENSMUSP00000029699	Lmna	Lmna P48678 "Lamin-A/C "	Phospho@390	LRLS[Pho]PSPTSQR	0.37	1	0.99	4	2	-0.915	0.727392	-0.91	0.727373	-0.92	2	-0.95	0.556017	-0.98	0.716418	-0.92	2	-0.915	0.50581	-0.99	0.781928	-0.84	2	-0.91	0.749932	-0.88	0.681501	-0.94	2	0.46	1.30069	0.86	1.01209	0.06
ENSMUSP00000107110	Acin1	Acin1 Q9JIX8 "Apoptotic chromatin condensation inducer in the nucleus (Acinus)"	Phospho@176	SSSFSEEKGES[Pho]DDEKPR	0.99	4			1	0.16	1.03235	0.16			1	-0.23	0.958143	-0.23			1	-0.35	0.931738	-0.35			1	0	0.997828	0			1	0.34	1.07122	0.34
ENSMUSP00000107110	Acin1	Acin1 Q9JIX8 "Apoptotic chromatin condensation inducer in the nucleus (Acinus)"	Phospho@617	SLS[Pho]PGVSR	0.49	1	0.5	1	2	-0.545	0.956024	-0.23	0.770712	-0.86	2	-0.755	0.852651	-0.67	0.780231	-0.84	2	-0.45	0.919654	-0.4	0.902829	-0.5	2	-0.465	0.956017	-0.23	0.850985	-0.7	2	0.215	1.11478	0.5	0.984679	-0.07
ENSMUSP00000107110	Acin1	Acin1 Q9JIX8 "Apoptotic chromatin condensation inducer in the nucleus (Acinus)"	Phospho@388, Oxidation@399	EASS[Pho]PPTHIQLQEEM[Oxi]EPVEGPAPPVLIQLSPPNTDAGAR	0.99	1			0						0						0						0						0
ENSMUSP00000107110	Acin1	Acin1 Q9JIX8 "Apoptotic chromatin condensation inducer in the nucleus (Acinus)"	Phospho@388	EASS[Pho]PPTHIQLQEEMEPVEGPAPPVLIQLSPPNTDAGAR	0.35	1			0						0						0						0						0
ENSMUSP00000107110	Acin1	Acin1 Q9JIX8 "Apoptotic chromatin condensation inducer in the nucleus (Acinus)"	Phospho@439	SLS[Pho]PLSGTTDTKAESPAGR	1	2			1	-0.99	0.514109	-0.99			1	-0.98	0.599131	-0.98			1	-0.98	0.598961	-0.98			1	0.29	1.06054	0.29			1	-0.66	0.853193	-0.66
ENSMUSP00000107110	Acin1	Acin1 Q9JIX8 "Apoptotic chromatin condensation inducer in the nucleus (Acinus)"	Phospho@349	SQS[Pho]PSPPPLPEDLEK	0.99	4	0.94	2	2	-0.13	1.01741	0.08	0.934509	-0.34	2	-0.07	0.983506	-0.08	0.98841	-0.06	2	0.01	0.953596	-0.25	1.05321	0.27	2	-0.3	0.827043	-0.73	1.02236	0.13	2	-0.165	1.02842	0.15	0.909138	-0.48
ENSMUSP00000107110	Acin1	Acin1 Q9JIX8 "Apoptotic chromatin condensation inducer in the nucleus (Acinus)"	Phospho@349, Phospho@351	SQS[Pho]PS[Pho]PPPLPEDLEK	0.98	3			1	-0.91	0.720476	-0.91			1	0.16	1.03235	0.16			1	-0.25	0.952685	-0.25			1	-0.65	0.856987	-0.65			1	-0.95	0.693221	-0.95
ENSMUSP00000107110	Acin1	Acin1 Q9JIX8 "Apoptotic chromatin condensation inducer in the nucleus (Acinus)"	Phospho@351	SQSPS[Pho]PPPLPEDLEK	0.71	1			1	0.94	1.43145	0.94			1	0.98	1.6832	0.98			1	-0.4	0.919402	-0.4			1	-0.71	0.838741	-0.71			1	-0.69	0.845535	-0.69
ENSMUSP00000107110	Acin1	Acin1 Q9JIX8 "Apoptotic chromatin condensation inducer in the nucleus (Acinus)"	Phospho@670	HLS[Pho]HPEPEQQHVIQR	0.99	2	0.99	4	2	0.875	1.23417	0.77	1.97998	0.98	2	0.93	1.33767	0.88	2.06041	0.98	2	0.54	1.02177	0.11	1.63596	0.97	2	0.415	0.971536	-0.15	1.76175	0.98	2	-0.32	0.91732	-0.41	0.956936	-0.23
ENSMUSP00000107110	Acin1	Acin1 Q9JIX8 "Apoptotic chromatin condensation inducer in the nucleus (Acinus)"	Phospho@439	SLS[Pho]PLSGTTDTK	0.99	2	0.99	3	2	-0.32	1.04685	0.24	0.765153	-0.88	2	-0.235	1.05772	0.28	0.834924	-0.75	2	-0.43	0.954745	-0.24	0.874504	-0.62	2	-0.665	0.88478	-0.55	0.819814	-0.78	2	-0.265	0.984052	-0.08	0.913509	-0.45
ENSMUSP00000107110	Acin1	Acin1 Q9JIX8 "Apoptotic chromatin condensation inducer in the nucleus (Acinus)"	Phospho@963	TAQVPS[Pho]PPR	0.45	1			1	0.26	1.05276	0.26			1	0.58	1.13977	0.58			1	-0.24	0.954731	-0.24			1	-0.96	0.668904	-0.96			1	-0.41	0.918339	-0.41
ENSMUSP00000107110	Acin1	Acin1 Q9JIX8 "Apoptotic chromatin condensation inducer in the nucleus (Acinus)"	Phospho@439, Phospho@451	SLS[Pho]PLSGTTDTKAES[Pho]PAGR	1	4			1	-0.88	0.747443	-0.88			1	-0.82	0.787956	-0.82			1	-0.7	0.839415	-0.7			1	-0.06	0.988253	-0.06			1	-0.29	0.943454	-0.29
ENSMUSP00000107110	Acin1	Acin1 Q9JIX8 "Apoptotic chromatin condensation inducer in the nucleus (Acinus)"	Phospho@373	APVVLQPEQIVS[Pho]EEETPPPLLTK	0.57	2			0						0						0						0						0
ENSMUSP00000107110	Acin1	Acin1 Q9JIX8 "Apoptotic chromatin condensation inducer in the nucleus (Acinus)"	Phospho@615, Phospho@617	KS[Pho]LS[Pho]PGVSR	0.33	1			1	-0.67	0.848073	-0.67			1	-0.67	0.849139	-0.67			1	-0.75	0.820562	-0.75			1	-0.98	0.593193	-0.98			1	-0.03	0.992995	-0.03
ENSMUSP00000046908	Matr3	Matr3 Q8K310 "Matrin-3 "	Phospho@598	SYS[Pho]PDGK	0.48	1			1	0.91	1.383	0.91			1	0.97	1.5506	0.97			1	0.84	1.28141	0.84			1	-0.59	0.876205	-0.59			1	-0.54	0.886779	-0.54
ENSMUSP00000046908	Matr3	Matr3 Q8K310 "Matrin-3 "	Phospho@598, Phospho@604	SYS[Pho]PDGKES[Pho]PSDKK	0.91	2			1	0.76	1.22531	0.76			1	-0.1	0.98003	-0.1			1	0.64	1.16229	0.64			1	0.6	1.145	0.6			1	0.79	1.24316	0.79
ENSMUSP00000046908	Matr3	Matr3 Q8K310 "Matrin-3 "	Phospho@598	SYS[Pho]PDGKESPSDKK	0.99	6			1	-0.4	0.919427	-0.4			1	-0.88	0.748601	-0.88			1	-0.5	0.896003	-0.5			1	0.28	1.05648	0.28			1	0.76	1.22113	0.76
ENSMUSP00000046908	Matr3	Matr3 Q8K310 "Matrin-3 "	Phospho@598	SYS[Pho]PDGKESPSDK	0.94	2			1	0.29	1.06012	0.29			1	-0.34	0.932663	-0.34			1	-0.3	0.940314	-0.3			1	-0.2	0.96372	-0.2			1	0.55	1.13014	0.55
ENSMUSP00000046908	Matr3	Matr3 Q8K310 "Matrin-3 "	Phospho@188	RDS[Pho]FDDRGPSLNPVLDYDHGSR	0.99	5			1	0.85	1.2949	0.85			1	0.83	1.27971	0.83			1	0.3	1.0618	0.3			1	0.76	1.22172	0.76			1	0.03	1.00794	0.03
ENSMUSP00000046908	Matr3	Matr3 Q8K310 "Matrin-3 "	Phospho@188	RDS[Pho]FDDRGPSLN	0.4	1			1	0.81	1.25918	0.81			1	0.84	1.28257	0.84			1	0.07	1.01532	0.07			1	0.86	1.30877	0.86			1	-0.12	0.97611	-0.12
ENSMUSP00000038135	Dhx9	Dhx9 O70133 "ATP-dependent RNA helicase A (EC 3.6.1.-)(Nuclear DNA helicase II)(NDH II)(DEAH box protein 9)(mHEL-5)"	Phospho@372, Dethiomethyl@375, Dehydrated@378	NELT[Pho]YQM[Det]EQD[Deh]HNLQSVLQER	0.7	1			1	-0.99	0.51531	-0.99			1	-0.79	0.802671	-0.79			1	-0.87	0.757283	-0.87			1	-0.71	0.836856	-0.71			1	-0.97	0.638298	-0.97
ENSMUSP00000038135	Dhx9	Dhx9 O70133 "ATP-dependent RNA helicase A (EC 3.6.1.-)(Nuclear DNA helicase II)(NDH II)(DEAH box protein 9)(mHEL-5)"	Deamidated@127, Phospho@137	AEAENN[Dea]SGVESSGYGS[Pho]PGPTWDR	0.99	4	0.99	6	1	-0.26	0.950419	-0.26			1	-0.62	0.866497	-0.62			1	-0.12	0.975772	-0.12			1	-0.55	0.884881	-0.55			1	0.42	1.09143	0.42
ENSMUSP00000038135	Dhx9	Dhx9 O70133 "ATP-dependent RNA helicase A (EC 3.6.1.-)(Nuclear DNA helicase II)(NDH II)(DEAH box protein 9)(mHEL-5)"	Phospho@137	AEAENNSGVESSGYGS[Pho]PGPTWDR	1	8	0.99	7	1	-0.18	0.965746	-0.18			1	-0.14	0.973421	-0.14			1	-0.44	0.909517	-0.44			1	-0.32	0.937156	-0.32			1	-0.23	0.958235	-0.23
ENSMUSP00000077183	Tcof1	Tcof1 O08784 "Treacle protein (Treacher Collins syndrome protein homolog)"	Phospho@1216, Oxidation@1222	ASAVS[Pho]PEKAPM[Oxi]TSK	0.98	2			1	0.43	1.0937	0.43			1	0.69	1.18442	0.69			1	0.22	1.04249	0.22			1	0.59	1.14206	0.59			1	-0.41	0.918103	-0.41
ENSMUSP00000077183	Tcof1	Tcof1 O08784 "Treacle protein (Treacher Collins syndrome protein homolog)"	Phospho@169	KSAEPLANTVLAS[Pho]ETEEEGNAQALGPTAK	0.99	2			1	-0.01	0.994618	-0.01			1	0.75	1.22012	0.75			1	0.23	1.0458	0.23			1	0.94	1.43071	0.94			1	-0.77	0.812948	-0.77
ENSMUSP00000077183	Tcof1	Tcof1 O08784 "Treacle protein (Treacher Collins syndrome protein homolog)"	Phospho@165, Ser->Oxoalanine@169, Phospho@171, Deamidated@176	SAEPLANT[Pho]VLAS[Ser]ET[Pho]EEEGN[Dea]AQALGPTAK	0.95	1			0						0						0						0						0
ENSMUSP00000077183	Tcof1	Tcof1 O08784 "Treacle protein (Treacher Collins syndrome protein homolog)"	Phospho@794	AASAPAKES[Pho]PK	0.99	2			1	0.92	1.39212	0.92			1	0.95	1.46537	0.95			1	0.76	1.22649	0.76			1	0.36	1.07595	0.36			1	-0.29	0.944535	-0.29
ENSMUSP00000077183	Tcof1	Tcof1 O08784 "Treacle protein (Treacher Collins syndrome protein homolog)"	Deamidated@164, Phospho@165	SAEPLAN[Dea]T[Pho]VLASETEEEGNAQALGPTAK	0.75	1			0						0						0						0						0
ENSMUSP00000077183	Tcof1	Tcof1 O08784 "Treacle protein (Treacher Collins syndrome protein homolog)"	Phospho@169	SAEPLANTVLAS[Pho]ETEEEGNAQALGPTAK	0.99	5			1	0.23	1.04444	0.23			1	0.91	1.3865	0.91			1	-0.38	0.924053	-0.38			1	0	0.9982	0			1	-0.86	0.763779	-0.86
ENSMUSP00000077183	Tcof1	Tcof1 O08784 "Treacle protein (Treacher Collins syndrome protein homolog)"	Phospho@169, Deamidated@176	KSAEPLANTVLAS[Pho]ETEEEGN[Dea]AQALGPTAK	0.99	2			1	0.36	1.0791	0.36			1	0.84	1.28722	0.84			1	0.86	1.30566	0.86			1	0.74	1.21401	0.74			1	-0.72	0.83174	-0.72
ENSMUSP00000077183	Tcof1	Tcof1 O08784 "Treacle protein (Treacher Collins syndrome protein homolog)"	Phospho@1113	EASSGS[Pho]TPQKPK	0.76	3			1	0.8	1.2496	0.8			1	0.84	1.28758	0.84			1	0.62	1.15213	0.62			1	0.71	1.1946	0.71			1	-0.19	0.964932	-0.19
ENSMUSP00000077183	Tcof1	Tcof1 O08784 "Treacle protein (Treacher Collins syndrome protein homolog)"	Phospho@169, Phospho@183	SAEPLANTVLAS[Pho]ETEEEGNAQALGPT[Pho]AK	0.84	1			0						0						0						0						0
ENSMUSP00000077183	Tcof1	Tcof1 O08784 "Treacle protein (Treacher Collins syndrome protein homolog)"	Phospho@165, Phospho@169	SAEPLANT[Pho]VLAS[Pho]ETEEEGNAQALGPTAK	0.99	2			0						0						0						0						0
ENSMUSP00000077183	Tcof1	Tcof1 O08784 "Treacle protein (Treacher Collins syndrome protein homolog)"	Phospho@593	AGAVTSSASLSS[Pho]PALAK	0.99	1			1	0.8	1.25229	0.8			1	0.36	1.07831	0.36			1	-0.52	0.892098	-0.52			1	0.32	1.06574	0.32			1	0.63	1.15466	0.63
ENSMUSP00000077183	Tcof1	Tcof1 O08784 "Treacle protein (Treacher Collins syndrome protein homolog)"	Phospho@169, Phospho@171	KSAEPLANTVLAS[Pho]ET[Pho]EEEGNAQALGPTAK	0.99	1			1	0.67	1.17869	0.67			1	0.81	1.25521	0.81			0						0						1	-0.34	0.933631	-0.34
ENSMUSP00000077183	Tcof1	Tcof1 O08784 "Treacle protein (Treacher Collins syndrome protein homolog)"	Phospho@165	SAEPLANT[Pho]VLASETEEEGNAQALGPTAK	0.99	4			1	0.53	1.1238	0.53			1	0.93	1.41662	0.93			1	0.84	1.28257	0.84			1	0.74	1.21508	0.74			1	-0.82	0.788329	-0.82
ENSMUSP00000077183	Tcof1	Tcof1 O08784 "Treacle protein (Treacher Collins syndrome protein homolog)"	Phospho@1216	ASAVS[Pho]PEKAPMTSK	0.99	2			1	0.31	1.06425	0.31			1	0.48	1.11148	0.48			1	0.3	1.06217	0.3			1	0.64	1.16102	0.64			1	-0.26	0.95198	-0.26
ENSMUSP00000077183	Tcof1	Tcof1 O08784 "Treacle protein (Treacher Collins syndrome protein homolog)"	Phospho@169, Phospho@171	SAEPLANTVLAS[Pho]ET[Pho]EEEGNAQALGPTAK	0.99	2			0						0						0						0						0
ENSMUSP00000077183	Tcof1	Tcof1 O08784 "Treacle protein (Treacher Collins syndrome protein homolog)"	Phospho@154	TVVHLLSGKS[Pho]PK	0.95	2			1	0.31	1.06483	0.31			1	0.74	1.21514	0.74			1	0.46	1.10521	0.46			1	0.73	1.20414	0.73			1	-0.61	0.871353	-0.61
ENSMUSP00000077183	Tcof1	Tcof1 O08784 "Treacle protein (Treacher Collins syndrome protein homolog)"	Phospho@169, Deamidated@176	SAEPLANTVLAS[Pho]ETEEEGN[Dea]AQALGPTAK	0.99	1			1	0.52	1.12194	0.52			1	0.81	1.25447	0.81			0						1	0.92	1.40492	0.92			1	-0.54	0.889201	-0.54
ENSMUSP00000077183	Tcof1	Tcof1 O08784 "Treacle protein (Treacher Collins syndrome protein homolog)"	Deamidated@164, Phospho@169	SAEPLAN[Dea]TVLAS[Pho]ETEEEGNAQALGPTAK	0.76	1			0						1	-0.82	0.79107	-0.82			1	-0.55	0.88534	-0.55			1	-0.65	0.856511	-0.65			0
ENSMUSP00000077183	Tcof1	Tcof1 O08784 "Treacle protein (Treacher Collins syndrome protein homolog)"	Phospho@1114	EASSGST[Pho]PQKPK	0.29	1			1	0.68	1.18043	0.68			1	0.86	1.308	0.86			1	0.6	1.14422	0.6			1	0.75	1.21685	0.75			1	-0.49	0.897268	-0.49
ENSMUSP00000077183	Tcof1	Tcof1 O08784 "Treacle protein (Treacher Collins syndrome protein homolog)"	Phospho@1242	GKGS[Pho]PGPQGAK	0.96	2			1	0.39	1.08534	0.39			1	0.65	1.16612	0.65			1	0.46	1.10222	0.46			1	0.5	1.11542	0.5			1	-0.37	0.925452	-0.37
ENSMUSP00000077183	Tcof1	Tcof1 O08784 "Treacle protein (Treacher Collins syndrome protein homolog)"	Phospho@1191	KLS[Pho]GDLEAGAPK	0.99	4			1	0.82	1.26792	0.82			1	0.93	1.40913	0.93			1	0.76	1.22338	0.76			1	0.84	1.28301	0.84			1	-0.51	0.894676	-0.51
ENSMUSP00000112453	Son	Son Q811G3;Q8BS91 "Son protein Fragment ";"Putative uncharacterized protein Fragment "	Phospho@1794	SAAS[Pho]PVVISIPER	0.99	2	0.99	2	2	-0.37	0.907469	-0.45	0.946367	-0.29	2	-0.91	0.771261	-0.85	0.576633	-0.97	2	-0.955	0.683091	-0.95	0.649328	-0.96	2	-0.625	0.928533	-0.36	0.750295	-0.89	2	0.77	1.16943	0.66	1.31133	0.88
ENSMUSP00000112453	Son	Son Q811G3;Q8BS91 "Son protein Fragment ";"Putative uncharacterized protein Fragment "	Phospho@1723	ESAQAVAVALS[Pho]PK	0.99	1	0.99	5	2	0.16	1.57876	0.97	0.868379	-0.65	2	0.455	1.65322	0.98	0.986778	-0.07	2	0.315	1.18534	0.69	0.9876	-0.06	2	-0.44	0.871299	-0.61	0.94893	-0.27	2	-0.44	0.949464	-0.27	0.87748	-0.61
ENSMUSP00000112453	Son	Son Q811G3;Q8BS91 "Son protein Fragment ";"Putative uncharacterized protein Fragment "	Phospho@303	VVEPSETLT[Pho]IVSETPTEVHPEPSPSTMDFPESSTTDVQR	0.99	1			0						0						0						0						0
ENSMUSP00000112453	Son	Son Q811G3;Q8BS91 "Son protein Fragment ";"Putative uncharacterized protein Fragment "	Phospho@299	VVEPS[Pho]ETLTIVSETPTEVHPEPSPSTMDFPESSTTDVQR	0.99	3			0						0						0						0						0
ENSMUSP00000112453	Son	Son Q811G3;Q8BS91 "Son protein Fragment ";"Putative uncharacterized protein Fragment "	Phospho@1808	ASESS[Pho]SEEKDDYEIFVK	0.61	2			1	-0.08	0.983081	-0.08			1	0.1	1.02036	0.1			1	-0.44	0.910814	-0.44			1	0.2	1.03825	0.2			1	-0.23	0.957886	-0.23
ENSMUSP00000112453	Son	Son Q811G3;Q8BS91 "Son protein Fragment ";"Putative uncharacterized protein Fragment "	Phospho@299, Oxidation@321	VVEPS[Pho]ETLTIVSETPTEVHPEPSPSTM[Oxi]DFPESSTTDVQR	0.99	2			0						0						0						0						0
ENSMUSP00000112453	Son	Son Q811G3;Q8BS91 "Son protein Fragment ";"Putative uncharacterized protein Fragment "	Ser->Oxoalanine@1714, Phospho@1723	DVEDSLPIKES[Ser]AQAVAVALS[Pho]PK	0.5	1			1	0.91	1.36759	0.91			1	0.71	1.1928	0.71			1	0.01	1.00373	0.01			1	-0.93	0.704547	-0.93			1	0.58	1.13994	0.58
ENSMUSP00000112453	Son	Son Q811G3;Q8BS91 "Son protein Fragment ";"Putative uncharacterized protein Fragment "	Phospho@319	VVEPSETLTIVSETPTEVHPEPSPS[Pho]TMDFPESSTTDVQR	0.97	3			0						0						0						0						0
ENSMUSP00000112453	Son	Son Q811G3;Q8BS91 "Son protein Fragment ";"Putative uncharacterized protein Fragment "	Phospho@1807, Oxidation@1815, Dehydrated@1816	ASES[Pho]SSEEKDDY[Oxi]E[Deh]IFVK	0.55	1			1	0.54	1.12728	0.54			1	0.69	1.18299	0.69			1	0.06	1.01393	0.06			1	0.54	1.12682	0.54			1	-0.27	0.94742	-0.27
ENSMUSP00000112453	Son	Son Q811G3;Q8BS91 "Son protein Fragment ";"Putative uncharacterized protein Fragment "	Oxidation@321, Phospho@326	VVEPSETLTIVSETPTEVHPEPSPSTM[Oxi]DFPES[Pho]STTDVQR	0.99	2			0						0						0						0						0
ENSMUSP00000112453	Son	Son Q811G3;Q8BS91 "Son protein Fragment ";"Putative uncharacterized protein Fragment "	Phospho@1723	DVEDSLPIKESAQAVAVALS[Pho]PK	0.99	1			1	0.96	1.4866	0.96			1	0.89	1.34273	0.89			1	0.29	1.05936	0.29			1	-0.75	0.821729	-0.75			1	0.45	1.10077	0.45
ENSMUSP00000112453	Son	Son Q811G3;Q8BS91 "Son protein Fragment ";"Putative uncharacterized protein Fragment "	Phospho@303, Oxidation@321	VVEPSETLT[Pho]IVSETPTEVHPEPSPSTM[Oxi]DFPESSTTDVQR	0.91	1			0						0						0						0						0
ENSMUSP00000112453	Son	Son Q811G3;Q8BS91 "Son protein Fragment ";"Putative uncharacterized protein Fragment "	Phospho@301	VVEPSET[Pho]LTIVSETPTEVHPEPSPSTMDFPESSTTDVQR	0.99	1			0						0						0						0						0
ENSMUSP00000045816	Hist1h1c	Hist1h1c P15864 "Histone H1.2 (H1 VAR.1)(H1c)"	Phospho@36	KAS[Pho]GPPVSELITK	0.99	2			1	0.62	1.15191	0.62			1	0.76	1.22582	0.76			1	0.81	1.25404	0.81			1	0.82	1.2678	0.82			1	-0.34	0.93431	-0.34
ENSMUSP00000004202	Dnmt1	Dnmt1 P13864 "DNA (cytosine-5)-methyltransferase 1 (Dnmt1)(Met-1)(EC 2.1.1.37)(MCMT)(DNA methyltransferase MmuI)(DNA MTase MmuI)(M.MmuI)"	Phospho@292	S[Pho]QPRDPAAK	0.39	1			1	0.79	1.24484	0.79			1	0.87	1.31889	0.87			1	0.51	1.11968	0.51			1	0.08	1.01753	0.08			1	-0.32	0.938421	-0.32
ENSMUSP00000004202	Dnmt1	Dnmt1 P13864 "DNA (cytosine-5)-methyltransferase 1 (Dnmt1)(Met-1)(EC 2.1.1.37)(MCMT)(DNA methyltransferase MmuI)(DNA MTase MmuI)(M.MmuI)"	Phospho@125	AEMADSNRS[Pho]PR	0.96	1	0.83	2	2	0.545	1.0503	0.25	1.27126	0.84	2	0.025	1.07615	0.36	0.941133	-0.31	2	-0.105	0.931266	-0.35	1.02549	0.14	2	-0.24	0.789878	-0.82	1.06888	0.34	2	0.375	0.970356	-0.16	1.34255	0.91
ENSMUSP00000079722	Thrap3	Thrap3 Q569Z6 "Thyroid hormone receptor-associated protein 3 (Thyroid hormone receptor-associated protein complex 150 kDa component)(Trap150)"	Phospho@248, Phospho@253	ERS[Pho]PALKS[Pho]PLQSVVVR	0.99	4	0.99	10	2	0.22	0.975657	-0.12	1.1251	0.56	2	0.66	1.15908	0.63	1.1683	0.69	2	0.55	1.05744	0.28	1.24775	0.82	2	0.495	1.03763	0.2	1.22953	0.79	2	-0.465	0.836924	-0.71	0.959736	-0.22
ENSMUSP00000079722	Thrap3	Thrap3 Q569Z6 "Thyroid hormone receptor-associated protein 3 (Thyroid hormone receptor-associated protein complex 150 kDa component)(Trap150)"	Phospho@243, Phospho@248	ASVSDLS[Pho]PRERS[Pho]PALK	0.61	3			1	-0.96	0.677405	-0.96			1	-0.99	0.512544	-0.99			1	-0.95	0.685134	-0.95			1	0.28	1.0569	0.28			1	0.87	1.31386	0.87
ENSMUSP00000079722	Thrap3	Thrap3 Q569Z6 "Thyroid hormone receptor-associated protein 3 (Thyroid hormone receptor-associated protein complex 150 kDa component)(Trap150)"	Phospho@679	RIDIS[Pho]PSTFRK	0.32	1			1	-0.95	0.689162	-0.95			1	-0.98	0.594659	-0.98			1	-0.82	0.789113	-0.82			1	0.7	1.18958	0.7			1	0.62	1.15225	0.62
ENSMUSP00000079722	Thrap3	Thrap3 Q569Z6 "Thyroid hormone receptor-associated protein 3 (Thyroid hormone receptor-associated protein complex 150 kDa component)(Trap150)"	Phospho@679	IDIS[Pho]PSTFRK	0.36	1			1	-0.93	0.700892	-0.93			1	-0.96	0.675996	-0.96			1	-0.74	0.826507	-0.74			1	-0.33	0.935882	-0.33			1	0.16	1.03086	0.16
ENSMUSP00000079722	Thrap3	Thrap3 Q569Z6 "Thyroid hormone receptor-associated protein 3 (Thyroid hormone receptor-associated protein complex 150 kDa component)(Trap150)"	Phospho@572	MDS[Pho]FDEDLARPSGLLAQER	0.99	2			1	-0.79	0.804463	-0.79			1	0.81	1.25993	0.81			1	-0.95	0.685485	-0.95			1	0.93	1.42513	0.93			1	-0.97	0.63482	-0.97
ENSMUSP00000079722	Thrap3	Thrap3 Q569Z6 "Thyroid hormone receptor-associated protein 3 (Thyroid hormone receptor-associated protein complex 150 kDa component)(Trap150)"	Phospho@243	ASVSDLS[Pho]PR	0.97	2	0.97	5	2	-0.35	0.982632	-0.09	0.877231	-0.61	2	0.385	1.22477	0.76	1.00431	0.01	2	0.27	0.985044	-0.07	1.13802	0.61	2	0.24	0.971685	-0.15	1.14683	0.63	2	-0.72	0.797686	-0.81	0.87181	-0.63
ENSMUSP00000079722	Thrap3	Thrap3 Q569Z6 "Thyroid hormone receptor-associated protein 3 (Thyroid hormone receptor-associated protein complex 150 kDa component)(Trap150)"	Phospho@320	SPVGKS[Pho]PPATGSAYGSSQKEESAASGGAAYSK	0.98	1			1	-0.86	0.765456	-0.86			1	-0.64	0.858371	-0.64			1	-0.76	0.818587	-0.76			1	-0.25	0.953538	-0.25			1	-0.54	0.88662	-0.54
ENSMUSP00000079722	Thrap3	Thrap3 Q569Z6 "Thyroid hormone receptor-associated protein 3 (Thyroid hormone receptor-associated protein complex 150 kDa component)(Trap150)"	Phospho@679	RIDIS[Pho]PSTFR	0.99	4	0.99	4	2	-0.875	0.792494	-0.82	0.704193	-0.93	2	-0.16	0.931455	-0.35	1.00668	0.03	2	-0.185	0.890431	-0.53	1.03102	0.16	2	-0.3	0.871575	-0.6	0.997226	0	2	-0.81	0.846292	-0.69	0.696843	-0.93
ENSMUSP00000079722	Thrap3	Thrap3 Q569Z6 "Thyroid hormone receptor-associated protein 3 (Thyroid hormone receptor-associated protein complex 150 kDa component)(Trap150)"	Phospho@248	ERS[Pho]PALKSPLQSVVVR	0.99	4			1	-0.99	0.512382	-0.99			1	-0.73	0.827483	-0.73			1	-0.98	0.623204	-0.98			1	0.91	1.37891	0.91			1	-0.98	0.61437	-0.98
ENSMUSP00000079722	Thrap3	Thrap3 Q569Z6 "Thyroid hormone receptor-associated protein 3 (Thyroid hormone receptor-associated protein complex 150 kDa component)(Trap150)"	Phospho@243	ASVSDLS[Pho]PRER	0.38	1			1	-0.67	0.852291	-0.67			1	-0.85	0.774167	-0.85			1	-0.88	0.746597	-0.88			1	0.16	1.03024	0.16			1	0.43	1.09457	0.43
ENSMUSP00000079722	Thrap3	Thrap3 Q569Z6 "Thyroid hormone receptor-associated protein 3 (Thyroid hormone receptor-associated protein complex 150 kDa component)(Trap150)"	Phospho@379	GGFS[Pho]DADVK	0.4	1			1	0.35	1.07351	0.35			1	0.77	1.23256	0.77			1	0.67	1.17246	0.67			1	0.87	1.31774	0.87			1	-0.63	0.865944	-0.63
ENSMUSP00000079722	Thrap3	Thrap3 Q569Z6 "Thyroid hormone receptor-associated protein 3 (Thyroid hormone receptor-associated protein complex 150 kDa component)(Trap150)"	Oxidation@570, Phospho@572	M[Oxi]DS[Pho]FDEDLARPSGLLAQER	0.84	2			1	0	0.998025	0			1	0.09	1.01897	0.09			1	-0.32	0.938051	-0.32			1	0.91	1.3831	0.91			1	-0.13	0.974099	-0.13
ENSMUSP00000079722	Thrap3	Thrap3 Q569Z6 "Thyroid hormone receptor-associated protein 3 (Thyroid hormone receptor-associated protein complex 150 kDa component)(Trap150)"	Phospho@679	IDIS[Pho]PSTFR	0.97	2	0.43	3	2	-0.305	1.05359	0.27	0.76151	-0.88	2	0.065	1.37836	0.91	0.816211	-0.78	2	-0.5	0.959635	-0.22	0.816909	-0.78	2	-0.18	1.00028	0	0.931652	-0.36	2	-0.62	0.759953	-0.87	0.930532	-0.37
ENSMUSP00000065770	Ilf3	Ilf3 Q9Z1X4 "Interleukin enhancer-binding factor 3 "	Phospho@382	RPMEEDGEEKS[Pho]PSK	0.99	5			1	0.86	1.30528	0.86			1	0.76	1.22658	0.76			1	0.56	1.13301	0.56			1	-0.63	0.86157	-0.63			1	0.29	1.05823	0.29
ENSMUSP00000065770	Ilf3	Ilf3 Q9Z1X4 "Interleukin enhancer-binding factor 3 "	Phospho@482, Deamidated@517	DSSKGEDS[Pho]AEESDGKPAIVAPPPVVEAVSNPSSVFPSDATTEQ[Dea]GPILTK	0.52	1			0						0						0						0						0
ENSMUSP00000065770	Ilf3	Ilf3 Q9Z1X4 "Interleukin enhancer-binding factor 3 "	Phospho@482, Deamidated@504	DSSKGEDS[Pho]AEESDGKPAIVAPPPVVEAVSN[Dea]PSSVFPSDATTEQGPILTK	0.99	2			0						0						0						0						0
ENSMUSP00000065770	Ilf3	Ilf3 Q9Z1X4 "Interleukin enhancer-binding factor 3 "	Phospho@482	GEDS[Pho]AEESDGKPAIVAPPPVVEAVSN	0.99	2			0						0						0						0						0
ENSMUSP00000065770	Ilf3	Ilf3 Q9Z1X4 "Interleukin enhancer-binding factor 3 "	Phospho@382	RPMEEDGEEKS[Pho]PSKK	0.64	1			1	-0.16	0.970292	-0.16			1	-0.6	0.873276	-0.6			1	0	0.998204	0			1	-0.27	0.947671	-0.27			1	0.46	1.1047	0.46
ENSMUSP00000065770	Ilf3	Ilf3 Q9Z1X4 "Interleukin enhancer-binding factor 3 "	Phospho@482	DSSKGEDS[Pho]AEESDGKPAIVAPPPVVEAVSN	0.99	3			1	-0.9	0.735758	-0.9			1	-0.97	0.643032	-0.97			1	-0.97	0.645942	-0.97			1	-0.96	0.6669	-0.96			1	0.55	1.13067	0.55
ENSMUSP00000044645	Smc1a	Smc1a Q9CU62 "Structural maintenance of chromosomes protein 1A (SMC protein 1A)(SMC-1A)(SMC-1-alpha)(Chromosome segregation protein SmcB)(Sb1.8)"	Dethiomethyl@947, Phospho@951, Cation:Na@960	GTM[Det]DDIS[Pho]QEEGSSQGE[Cat]ESVSGSQR	0.28	1			1	-0.11	0.976795	-0.11			1	-0.61	0.869777	-0.61			1	0.37	1.08131	0.37			1	-0.99	0.516778	-0.99			1	0.5	1.11657	0.5
ENSMUSP00000080949	Mdc1	Mdc1 Q5PSV9 "Mediator of DNA damage checkpoint protein 1 "	Oxidation@914, Dehydrated@919, Deamidated@920, Phospho@930	DLEGLASAP[Oxi]IITGS[Deh]Q[Dea]ADGGKGDPLS[Pho]PGR	0.27	1			1	-0.56	0.883296	-0.56			1	-0.87	0.75964	-0.87			1	-0.37	0.925491	-0.37			1	0.54	1.1254	0.54			1	0.63	1.15609	0.63
ENSMUSP00000080949	Mdc1	Mdc1 Q5PSV9 "Mediator of DNA damage checkpoint protein 1 "	Phospho@1481	TVVIKEEPVETEVKEEPQETAIPT[Pho]PEKR	0.85	1			1	0.51	1.1193	0.51			1	0.35	1.07313	0.35			1	0.67	1.17635	0.67			1	0.36	1.0783	0.36			1	0.2	1.03702	0.2
ENSMUSP00000080949	Mdc1	Mdc1 Q5PSV9 "Mediator of DNA damage checkpoint protein 1 "	Oxidation@782, Phospho@783	EMADRM[Oxi]T[Pho]PEREPLER	0.85	1			1	-0.21	0.962039	-0.21			1	-0.37	0.925145	-0.37			1	-0.44	0.910831	-0.44			1	-0.89	0.740582	-0.89			1	0.18	1.03389	0.18
ENSMUSP00000080949	Mdc1	Mdc1 Q5PSV9 "Mediator of DNA damage checkpoint protein 1 "	Phospho@1054	SS[Pho]TRTPELIVPVDPELQPSTSTEQPVIPK	0.87	1			1	-0.92	0.710828	-0.92			1	-0.77	0.811306	-0.77			1	-0.73	0.828292	-0.73			1	-0.89	0.744127	-0.89			1	-0.61	0.871109	-0.61
ENSMUSP00000080949	Mdc1	Mdc1 Q5PSV9 "Mediator of DNA damage checkpoint protein 1 "	Phospho@596	SQSGS[Pho]PAAPVEQVVIHTDTSGDPTLPQR	0.99	2			1	-0.06	0.986806	-0.06			1	-0.64	0.859747	-0.64			1	-0.77	0.813799	-0.77			1	0.43	1.09466	0.43			1	0.59	1.14111	0.59
ENSMUSP00000080949	Mdc1	Mdc1 Q5PSV9 "Mediator of DNA damage checkpoint protein 1 "	Phospho@1057	SSTRT[Pho]PELIVPVDPELQPSTSTEQPVIPK	0.49	1			0						0						0						0						0
ENSMUSP00000080949	Mdc1	Mdc1 Q5PSV9 "Mediator of DNA damage checkpoint protein 1 "	Ser->Oxoalanine@919, Deamidated@920, Phospho@930	DLEGLASAPIITGS[Ser]Q[Dea]ADGGKGDPLS[Pho]PGR	0.72	1			1	0.65	1.16767	0.65			1	0.75	1.21715	0.75			1	0.96	1.48036	0.96			1	0.96	1.51871	0.96			1	-0.24	0.953826	-0.24
ENSMUSP00000080949	Mdc1	Mdc1 Q5PSV9 "Mediator of DNA damage checkpoint protein 1 "	Phospho@596, Deamidated@603	SQSGS[Pho]PAAPVEQ[Dea]VVIHTDTSGDPTLPQR	0.99	1			1	-0.4	0.919877	-0.4			1	-0.91	0.726377	-0.91			1	-0.87	0.759388	-0.87			1	0.67	1.17816	0.67			1	0.81	1.2591	0.81
ENSMUSP00000080949	Mdc1	Mdc1 Q5PSV9 "Mediator of DNA damage checkpoint protein 1 "	Oxidation@1474, Deamidated@1475, Dehydrated@1477, Phospho@1481	TVVIKEEPVETEVKEEP[Oxi]Q[Dea]ET[Deh]AIPT[Pho]PEKR	0.26	1			1	0.69	1.18494	0.69			1	0.27	1.05405	0.27			1	0.69	1.18729	0.69			1	0.83	1.27747	0.83			1	0.51	1.1177	0.51
ENSMUSP00000080949	Mdc1	Mdc1 Q5PSV9 "Mediator of DNA damage checkpoint protein 1 "	Phospho@462	EIIPDS[Pho]PMDVDEALTVTQPESQPPR	0.55	1			0						0						0						0						0
ENSMUSP00000080949	Mdc1	Mdc1 Q5PSV9 "Mediator of DNA damage checkpoint protein 1 "	Phospho@168	VLLAADS[Pho]EEEGDFPSGR	0.99	10	0.99	8	0						1	0.04	1.00918	0.04			1	0.51	1.11778	0.51			0						1	-0.64	0.861096	-0.64
ENSMUSP00000080949	Mdc1	Mdc1 Q5PSV9 "Mediator of DNA damage checkpoint protein 1 "	Phospho@751	EPPGHQHLVHTS[Pho]PVHTELLR	0.99	1			1	0.26	1.05119	0.26			1	0.38	1.08156	0.38			1	-0.74	0.822597	-0.74			1	-0.36	0.929926	-0.36			1	-0.18	0.966322	-0.18
ENSMUSP00000080949	Mdc1	Mdc1 Q5PSV9 "Mediator of DNA damage checkpoint protein 1 "	Phospho@592, Phospho@596	S[Pho]QSGS[Pho]PAAPVEQVVIHTDTSGDPTLPQR	0.99	1			0						0						0						0						0
ENSMUSP00000080949	Mdc1	Mdc1 Q5PSV9 "Mediator of DNA damage checkpoint protein 1 "	Oxidation@778, Oxidation@782, Phospho@783	EM[Oxi]ADRM[Oxi]T[Pho]PEREPLER	0.25	1			1	-0.82	0.788199	-0.82			1	-0.24	0.95506	-0.24			1	-0.86	0.76592	-0.86			1	-0.82	0.785651	-0.82			1	-0.75	0.820536	-0.75
ENSMUSP00000092849	CT485788.2	CT485788.2 D3YXK2 "Putative uncharacterized protein Safb "	Deamidated@441, Phospho@444	VVTN[Dea]ARS[Pho]PGAR	0.99	2			1	-0.85	0.770476	-0.85			1	-0.79	0.80256	-0.79			1	-0.72	0.833708	-0.72			1	-0.09	0.981988	-0.09			1	-0.24	0.954478	-0.24
ENSMUSP00000092849	CT485788.2	CT485788.2 D3YXK2 "Putative uncharacterized protein Safb "	Phospho@444	VVTNARS[Pho]PGAR	0.96	1			1	-0.78	0.807011	-0.78			1	-0.82	0.791486	-0.82			1	-0.82	0.788651	-0.82			1	0.65	1.16607	0.65			1	0.06	1.01374	0.06
ENSMUSP00000092849	CT485788.2	CT485788.2 D3YXK2 "Putative uncharacterized protein Safb "	Dioxidation@318, Phospho@323, Oxidation@329	EPVGLEEP[Dio]VEQSS[Pho]TAAQLP[Oxi]EATSQELVR	0.2	0			0						0						0						0						0
ENSMUSP00000092849	CT485788.2	CT485788.2 D3YXK2 "Putative uncharacterized protein Safb "	Phospho@345	APTAALS[Pho]PEPQDSKEDVKK	0.99	5			1	0.14	1.02773	0.14			1	-0.67	0.848673	-0.67			1	0.44	1.09715	0.44			1	0.46	1.10456	0.46			1	0.73	1.20397	0.73
ENSMUSP00000092849	CT485788.2	CT485788.2 D3YXK2 "Putative uncharacterized protein Safb "	Phospho@345	APTAALS[Pho]PEPQDSKEDVK	0.99	4	0.92	2	2	0.21	1.07522	0.36	1.01232	0.06	2	-0.4	0.963166	-0.2	0.880491	-0.6	2	0.325	1.08252	0.38	1.05274	0.27	2	-0.085	1.16505	0.64	0.803571	-0.81	2	0.56	1.11	0.48	1.14713	0.64
ENSMUSP00000092849	CT485788.2	CT485788.2 D3YXK2 "Putative uncharacterized protein Safb "	Phospho@345	APTAALS[Pho]PEPQDSK	0.99	2	0.95	4	2	0.665	1.17602	0.67	1.15449	0.66	2	0.805	1.37565	0.91	1.17458	0.7	2	0.73	1.25549	0.81	1.15081	0.65	2	0.325	0.945572	-0.28	1.41979	0.93	2	-0.4	0.849818	-0.67	0.979603	-0.13
ENSMUSP00000092849	CT485788.2	CT485788.2 D3YXK2 "Putative uncharacterized protein Safb "	Phospho@235	SEPVKEEGS[Pho]ELEQPFAQATSSVGPDR	1	4			1	0.67	1.1722	0.67			1	0.36	1.07729	0.36			1	0.6	1.14696	0.6			1	-0.6	0.872331	-0.6			1	0.37	1.08071	0.37
ENSMUSP00000092849	CT485788.2	CT485788.2 D3YXK2 "Putative uncharacterized protein Safb "	Phospho@605	SVVS[Pho]FDKVK	0.38	1			1	-0.28	0.945631	-0.28			1	-0.31	0.938662	-0.31			1	-0.15	0.971649	-0.15			1	0.28	1.05654	0.28			1	0	1.00162	0
ENSMUSP00000075067	Npm1	Npm1 Q61937 "Nucleophosmin (NPM)(Nucleolar phosphoprotein B23)(Numatrin)(Nucleolar protein NO38)"	Oxidation@65, Phospho@70	DELHIVEAEAM[Oxi]NYEGS[Pho]PIK	0.99	4	0.97	3	2	0.915	2.18544	0.99	1.27123	0.84	2	0.93	1.6658	0.98	1.31136	0.88	2	0.53	1.04315	0.22	1.27461	0.84	2	0.805	1.16764	0.65	1.60459	0.96	2	0.545	1.30489	0.86	1.04348	0.23
ENSMUSP00000075067	Npm1	Npm1 Q61937 "Nucleophosmin (NPM)(Nucleolar phosphoprotein B23)(Numatrin)(Nucleolar protein NO38)"	Phospho@70	DELHIVEAEAMNYEGS[Pho]PIK	0.92	1			0						0						0						0						0
ENSMUSP00000075067	Npm1	Npm1 Q61937 "Nucleophosmin (NPM)(Nucleolar phosphoprotein B23)(Numatrin)(Nucleolar protein NO38)"	Phospho@241	GPSS[Pho]VEDIK	0.42	1			1	0.96	1.51221	0.96			1	0.94	1.43405	0.94			1	0.38	1.08155	0.38			1	0.54	1.12654	0.54			1	0.25	1.04844	0.25
ENSMUSP00000075067	Npm1	Npm1 Q61937 "Nucleophosmin (NPM)(Nucleolar phosphoprotein B23)(Numatrin)(Nucleolar protein NO38)"	Phospho@125	GPVHISGQHLVAVEEDAES[Pho]EDEDEEDVK	0.99	8			1	0.87	1.31403	0.87			1	0.67	1.17336	0.67			1	0.6	1.14442	0.6			1	0.81	1.26015	0.81			1	0.48	1.11165	0.48
ENSMUSP00000005705	Trim28	Trim28 Q62318 "Transcription intermediary factor 1-beta (TIF1-beta)(Tripartite motif-containing protein 28)(KRAB-A-interacting protein)(KRIP-1)"	Phospho@50, Dehydrated@64, Methylthio@66, Methylthio@69	RPAASSAAAASAAAS[Pho]SPAGGGGEAQELLE[Deh]HC[Met]GVC[Met]	0.25	1			1	0.71	1.19675	0.71			1	0.45	1.10209	0.45			1	-0.68	0.8478	-0.68			1	0.22	1.04162	0.22			1	0.37	1.07964	0.37
ENSMUSP00000005705	Trim28	Trim28 Q62318 "Transcription intermediary factor 1-beta (TIF1-beta)(Tripartite motif-containing protein 28)(KRAB-A-interacting protein)(KRIP-1)"	Phospho@501	LDLDLTSDS[Pho]QPPVFK	0.7	2			1	0.96	1.49438	0.96			1	0.99	1.89313	0.99			1	0.37	1.08101	0.37			1	0.46	1.10532	0.46			1	-0.83	0.784824	-0.83
ENSMUSP00000005705	Trim28	Trim28 Q62318 "Transcription intermediary factor 1-beta (TIF1-beta)(Tripartite motif-containing protein 28)(KRAB-A-interacting protein)(KRIP-1)"	Phospho@12, Protein Terminal Acetyl@1	[Pro]AASAAATAAAS[Pho]AATAASAASGSPGSGEGSAGGEK	0.99	3	0.99	2	1	0.32	1.06599	0.32			1	-0.88	0.749942	-0.88			1	-0.48	0.900221	-0.48			1	-0.92	0.716701	-0.92			1	0.93	1.41363	0.93
ENSMUSP00000005705	Trim28	Trim28 Q62318 "Transcription intermediary factor 1-beta (TIF1-beta)(Tripartite motif-containing protein 28)(KRAB-A-interacting protein)(KRIP-1)"	Phospho@473	SRS[Pho]GEGEVSGLLR	0.99	2			1	0.09	1.01781	0.09			1	0.88	1.33951	0.88			1	-0.23	0.958148	-0.23			1	-0.27	0.947058	-0.27			1	-0.88	0.755519	-0.88
ENSMUSP00000005705	Trim28	Trim28 Q62318 "Transcription intermediary factor 1-beta (TIF1-beta)(Tripartite motif-containing protein 28)(KRAB-A-interacting protein)(KRIP-1)"	Phospho@26, Cation:Na@28, Protein Terminal Acetyl@1	[Pro]AASAAATAAASAATAASAASGSPGS[Pho]GE[Cat]GSAGGEK	0.4	1			0						0						0						0						0
ENSMUSP00000005705	Trim28	Trim28 Q62318 "Transcription intermediary factor 1-beta (TIF1-beta)(Tripartite motif-containing protein 28)(KRAB-A-interacting protein)(KRIP-1)"	Cation:Na@28, Phospho@30, Protein Terminal Acetyl@1	[Pro]AASAAATAAASAATAASAASGSPGSGE[Cat]GS[Pho]AGGEK	0.98	2			1	0.01	1.0048	0.01			1	0.96	1.50202	0.96			1	0.59	1.14113	0.59			1	-0.19	0.965025	-0.19			1	-0.96	0.665117	-0.96
ENSMUSP00000005705	Trim28	Trim28 Q62318 "Transcription intermediary factor 1-beta (TIF1-beta)(Tripartite motif-containing protein 28)(KRAB-A-interacting protein)(KRIP-1)"	Phospho@757	LSPPYSS[Pho]PQEFAQDVGR	0.7	1			0						1	-0.66	0.854788	-0.66			0						1	-0.96	0.654962	-0.96			0
ENSMUSP00000005705	Trim28	Trim28 Q62318 "Transcription intermediary factor 1-beta (TIF1-beta)(Tripartite motif-containing protein 28)(KRAB-A-interacting protein)(KRIP-1)"	Phospho@26, Protein Terminal Acetyl@1	[Pro]AASAAATAAASAATAASAASGSPGS[Pho]GEGSAGGEK	0.99	2	0.68	2	2	-0.43	0.839954	-0.7	0.969668	-0.16	2	-0.28	1.02912	0.15	0.849252	-0.71	2	-0.275	0.789185	-0.82	1.05173	0.27	2	-0.7	0.730785	-0.91	0.90473	-0.49	2	-0.075	0.811822	-0.77	1.14053	0.62
ENSMUSP00000005705	Trim28	Trim28 Q62318 "Transcription intermediary factor 1-beta (TIF1-beta)(Tripartite motif-containing protein 28)(KRAB-A-interacting protein)(KRIP-1)"	Phospho@23, Protein Terminal Acetyl@1	[Pro]AASAAATAAASAATAASAASGS[Pho]PGSGEGSAGGEK	0.99	1	0.99	3	2	-0.3	0.861914	-0.63	1.00655	0.03	2	0.59	1.65694	0.98	1.03977	0.2	2	0.1	1.17186	0.66	0.912061	-0.46	1	-0.61			0.879236	-0.61	2	-0.585	0.517187	-0.99	0.964997	-0.18
ENSMUSP00000005705	Trim28	Trim28 Q62318 "Transcription intermediary factor 1-beta (TIF1-beta)(Tripartite motif-containing protein 28)(KRAB-A-interacting protein)(KRIP-1)"	Dehydrated@50, Phospho@51, Methylthio@66, Methylthio@69	RPAASSAAAASAAAS[Deh]S[Pho]PAGGGGEAQELLEHC[Met]GVC[Met]	0.9	1			1	0.82	1.26252	0.82			1	0.72	1.19724	0.72			1	-0.96	0.66999	-0.96			1	0.95	1.46389	0.95			1	0.25	1.04846	0.25
ENSMUSP00000005705	Trim28	Trim28 Q62318 "Transcription intermediary factor 1-beta (TIF1-beta)(Tripartite motif-containing protein 28)(KRAB-A-interacting protein)(KRIP-1)"	Phospho@473	S[Pho]GEGEVSGLLR	0.98	1	0.99	2	1	0.46			1.09653	0.46	1	0.14			1.02811	0.14	1	-0.94			0.676857	-0.94	1	-0.63			0.871969	-0.63	1	0.32			1.06319	0.32
ENSMUSP00000005705	Trim28	Trim28 Q62318 "Transcription intermediary factor 1-beta (TIF1-beta)(Tripartite motif-containing protein 28)(KRAB-A-interacting protein)(KRIP-1)"	Phospho@30, Protein Terminal Acetyl@1	[Pro]AASAAATAAASAATAASAASGSPGSGEGS[Pho]AGGEK	0.3	1			0						0						0						0						0
ENSMUSP00000005705	Trim28	Trim28 Q62318 "Transcription intermediary factor 1-beta (TIF1-beta)(Tripartite motif-containing protein 28)(KRAB-A-interacting protein)(KRIP-1)"	Phospho@4, Dioxidation@24, Phospho@26	AS[Pho]AAATAAASAATAASAASGSP[Dio]GS[Pho]GEGSAGGEK	0.36	1			0						0						0						0						1	-0.51	0.893956	-0.51
ENSMUSP00000005705	Trim28	Trim28 Q62318 "Transcription intermediary factor 1-beta (TIF1-beta)(Tripartite motif-containing protein 28)(KRAB-A-interacting protein)(KRIP-1)"	Phospho@12, Dioxidation@24, Phospho@26	ASAAATAAAS[Pho]AATAASAASGSP[Dio]GS[Pho]GEGSAGGEK	0.88	1			1	0.95	1.45409	0.95			1	0.97	1.54537	0.97			1	0.06	1.01356	0.06			1	0.54	1.12578	0.54			1	-0.33	0.93552	-0.33
ENSMUSP00000005705	Trim28	Trim28 Q62318 "Transcription intermediary factor 1-beta (TIF1-beta)(Tripartite motif-containing protein 28)(KRAB-A-interacting protein)(KRIP-1)"	Phospho@8, Protein Terminal Acetyl@1	[Pro]AASAAAT[Pho]AAASAATAASAASGSPGSGEGSAGGEK	0.99	5	0.69	3	2	-0.5	0.922084	-0.39	0.878412	-0.61	2	-0.08	1.17226	0.67	0.789893	-0.83	2	-0.25	1.03026	0.16	0.866029	-0.66	2	-0.345	1.04454	0.23	0.714689	-0.92	2	-0.165	0.781935	-0.83	1.10858	0.5
ENSMUSP00000033761	Hcfc1	Hcfc1 Q61191 "Host cell factor 1 (HCF-1)(HCF)(C1 factor) [Contains HCF N-terminal chain 1;HCF N-terminal chain 2;HCF N-terminal chain 3;HCF N-terminal chain 4;HCF N-terminal chain 5;HCF N-terminal chain 6;HCF C-terminal chain 1;HCF C-terminal chain 2;HCF C-termin /.../in 3;HCF C-terminal chain 4;HCF C-terminal chain 5;HCF C-terminal chain 6]"	Phospho@666	TITLVKS[Pho]PISVPGGSALISNLGK	0.99	3	0.59	1	1	0.26	1.05061	0.26			1	0.71	1.19301	0.71			1	0.74	1.21332	0.74			1	0.86	1.30467	0.86			1	-0.59	0.875878	-0.59
ENSMUSP00000033761	Hcfc1	Hcfc1 Q61191 "Host cell factor 1 (HCF-1)(HCF)(C1 factor) [Contains HCF N-terminal chain 1;HCF N-terminal chain 2;HCF N-terminal chain 3;HCF N-terminal chain 4;HCF N-terminal chain 5;HCF N-terminal chain 6;HCF C-terminal chain 1;HCF C-terminal chain 2;HCF C-termin /.../in 3;HCF C-terminal chain 4;HCF C-terminal chain 5;HCF C-terminal chain 6]"	Phospho@1516	AVTTVTQSTPVPGPSVPPPEELQVS[Pho]PGPR	0.99	2			0						0						0						0						0
ENSMUSP00000033761	Hcfc1	Hcfc1 Q61191 "Host cell factor 1 (HCF-1)(HCF)(C1 factor) [Contains HCF N-terminal chain 1;HCF N-terminal chain 2;HCF N-terminal chain 3;HCF N-terminal chain 4;HCF N-terminal chain 5;HCF N-terminal chain 6;HCF C-terminal chain 1;HCF C-terminal chain 2;HCF C-termin /.../in 3;HCF C-terminal chain 4;HCF C-terminal chain 5;HCF C-terminal chain 6]"	Oxidation@774, Phospho@784, Phospho@787, Acetyl@788	TIPM[Oxi]SAIITQAGAT[Pho]GVT[Pho]S[Ace]SPGIK	0.99	1			1	0.37	1.08092	0.37			1	0.18	1.03451	0.18			1	-0.83	0.782746	-0.83			1	-0.97	0.642293	-0.97			1	0.2	1.03884	0.2
ENSMUSP00000033761	Hcfc1	Hcfc1 Q61191 "Host cell factor 1 (HCF-1)(HCF)(C1 factor) [Contains HCF N-terminal chain 1;HCF N-terminal chain 2;HCF N-terminal chain 3;HCF N-terminal chain 4;HCF N-terminal chain 5;HCF N-terminal chain 6;HCF C-terminal chain 1;HCF C-terminal chain 2;HCF C-termin /.../in 3;HCF C-terminal chain 4;HCF C-terminal chain 5;HCF C-terminal chain 6]"	Phospho@1852	GTSVMVTHYFLPPDDAVQSDDDS[Pho]GTVPDYNQLK	0.99	3			0						0						0						0						0
ENSMUSP00000033761	Hcfc1	Hcfc1 Q61191 "Host cell factor 1 (HCF-1)(HCF)(C1 factor) [Contains HCF N-terminal chain 1;HCF N-terminal chain 2;HCF N-terminal chain 3;HCF N-terminal chain 4;HCF N-terminal chain 5;HCF N-terminal chain 6;HCF C-terminal chain 1;HCF C-terminal chain 2;HCF C-termin /.../in 3;HCF C-terminal chain 4;HCF C-terminal chain 5;HCF C-terminal chain 6]"	Acetyl@702, Phospho@703, Phospho@707	VMSVVQTKPVQTSAVTGQAS[Ace]T[Pho]GPVT[Pho]QIIQTK	0.77	2			1	0.04	1.00928	0.04			1	0.76	1.22268	0.76			1	0.63	1.15773	0.63			1	0.66	1.17045	0.66			1	-0.75	0.82066	-0.75
ENSMUSP00000033761	Hcfc1	Hcfc1 Q61191 "Host cell factor 1 (HCF-1)(HCF)(C1 factor) [Contains HCF N-terminal chain 1;HCF N-terminal chain 2;HCF N-terminal chain 3;HCF N-terminal chain 4;HCF N-terminal chain 5;HCF N-terminal chain 6;HCF C-terminal chain 1;HCF C-terminal chain 2;HCF C-termin /.../in 3;HCF C-terminal chain 4;HCF C-terminal chain 5;HCF C-terminal chain 6]"	Phospho@695, Acetyl@702, Phospho@703	VMSVVQTKPVQTS[Pho]AVTGQAS[Ace]T[Pho]GPVTQIIQTK	0.99	1			1	-0.18	0.96593	-0.18			1	-0.67	0.85112	-0.67			1	-0.44	0.910455	-0.44			0						1	0.55	1.12836	0.55
ENSMUSP00000108313	Rif1	Rif1 Q6PR54 "Telomere-associated protein RIF1 (Rap1-interacting factor 1 homolog)(mRif1)"	Phospho@1550	ASQGLISAVENSESDSS[Pho]EAKEEVSR	0.99	1			1	0.98	1.68323	0.98			1	0.89	1.342	0.89			1	0.9	1.36088	0.9			1	0.87	1.31453	0.87			1	0.79	1.24705	0.79
ENSMUSP00000108313	Rif1	Rif1 Q6PR54 "Telomere-associated protein RIF1 (Rap1-interacting factor 1 homolog)(mRif1)"	Phospho@1875	VIAGSS[Pho]PEGVETMELNVR	0.66	1	0.22	1	0						0						0						0						0
ENSMUSP00000108313	Rif1	Rif1 Q6PR54 "Telomere-associated protein RIF1 (Rap1-interacting factor 1 homolog)(mRif1)"	Phospho@1690	VSDSSLS[Pho]PEK	0.37	1	0.81	1	2	0.92	1.47666	0.96	1.31543	0.88	2	0.565	1.33216	0.88	1.0498	0.25	2	0.87	1.23354	0.77	1.6941	0.97	2	0.54	1.06213	0.3	1.22558	0.78	2	0.64	1.10209	0.46	1.24907	0.82
ENSMUSP00000108313	Rif1	Rif1 Q6PR54 "Telomere-associated protein RIF1 (Rap1-interacting factor 1 homolog)(mRif1)"	Phospho@1394	TEQIVNEDS[Pho]QAAALAPNPK	0.99	2			1	0.96	1.49623	0.96			1	0.99	2.30409	0.99			1	0.98	1.60021	0.98			1	-0.16	0.968535	-0.16			1	-0.97	0.648922	-0.97
ENSMUSP00000108313	Rif1	Rif1 Q6PR54 "Telomere-associated protein RIF1 (Rap1-interacting factor 1 homolog)(mRif1)"	Deamidated@1544, Ser->Oxoalanine@1545, Phospho@1547	ASQGLISAVEN[Dea]S[Ser]ES[Pho]DSSEAKEEVSR	0.99	1			1	-0.74	0.824443	-0.74			1	0.11	1.02303	0.11			1	-0.98	0.611657	-0.98			1	-0.96	0.676987	-0.96			1	-0.8	0.801247	-0.8
ENSMUSP00000108313	Rif1	Rif1 Q6PR54 "Telomere-associated protein RIF1 (Rap1-interacting factor 1 homolog)(mRif1)"	Phospho@1050	LLEEEKS[Pho]TDFVFIPPEGK	0.99	2			0						0						0						0						1	-0.61	0.87087	-0.61
ENSMUSP00000068896	Top2a	Top2a Q01320 "DNA topoisomerase 2-alpha (EC 5.99.1.3)(DNA topoisomerase II, alpha isozyme)"	Phospho@1388	DSVPAS[Pho]PGVPAADFPAETEQSKPSK	0.99	4			1	0.97	1.57695	0.97			1	0.98	1.61304	0.98			1	0.92	1.39022	0.92			1	-0.78	0.806154	-0.78			1	-0.14	0.973649	-0.14
ENSMUSP00000068896	Top2a	Top2a Q01320 "DNA topoisomerase 2-alpha (EC 5.99.1.3)(DNA topoisomerase II, alpha isozyme)"	Phospho@1521	KPIKYLEES[Pho]DDDDDLF	0.67	1			1	-0.99	0.463964	-0.99			1	-0.99	0.372553	-0.99			1	-0.98	0.596039	-0.98			1	0.97	1.56099	0.97			1	0.78	1.23819	0.78
ENSMUSP00000107237	Hnrnpc	Hnrnpc Q9Z204 "Heterogeneous nuclear ribonucleoproteins C1/C2 (hnRNP C1/C2)"	Phospho@229	QADLS[Pho]FSSPVEMK	0.95	1	0.76	1	2	0.225	0.950907	-0.26	1.1776	0.71	2	0	0.675214	-0.96	1.57535	0.96	2	-0.01	0.732783	-0.91	1.32339	0.89	2	-0.015	0.609317	-0.98	1.50176	0.95	2	0.01	1.4002	0.92	0.745158	-0.9
ENSMUSP00000107237	Hnrnpc	Hnrnpc Q9Z204 "Heterogeneous nuclear ribonucleoproteins C1/C2 (hnRNP C1/C2)"	Phospho@232	QADLSFSS[Pho]PVEMKNEK	0.99	2			1	-0.31	0.938653	-0.31			1	-0.77	0.810301	-0.77			1	-0.27	0.947759	-0.27			1	-0.77	0.81129	-0.77			1	0.62	1.15222	0.62
ENSMUSP00000107237	Hnrnpc	Hnrnpc Q9Z204 "Heterogeneous nuclear ribonucleoproteins C1/C2 (hnRNP C1/C2)"	Phospho@241	NEKS[Pho]EEEQSSASVK	0.99	3	0.94	2	2	-0.38	0.97186	-0.15	0.878483	-0.61	2	-0.41	1.00019	0	0.797166	-0.82	2	0.135	1.10083	0.45	0.964713	-0.18	2	-0.51	0.953836	-0.24	0.823131	-0.78	2	0.145	0.966017	-0.18	1.09865	0.47
ENSMUSP00000107237	Hnrnpc	Hnrnpc Q9Z204 "Heterogeneous nuclear ribonucleoproteins C1/C2 (hnRNP C1/C2)"	Phospho@232	QADLSFSS[Pho]PVEMK	0.3	2	0.76	3	2	-0.46	0.997002	-0.01	0.741585	-0.91	2	0.235	1.28941	0.85	0.928137	-0.38	2	-0.055	1.08513	0.39	0.902495	-0.5	2	-0.5	0.826971	-0.73	0.948893	-0.27	2	-0.845	0.769335	-0.86	0.796475	-0.83
ENSMUSP00000111150	Raver1	Raver1 Q9CW46 "Ribonucleoprotein PTB-binding 1 (Protein raver-1)"	Phospho@14, Cation:Na@18, Protein Terminal Acetyl@1	[Pro]AADVSVTHRPPLS[Pho]PEAE[Cat]AEAETPETVDR	0.98	0			0						0						0						0						0
ENSMUSP00000111150	Raver1	Raver1 Q9CW46 "Ribonucleoprotein PTB-binding 1 (Protein raver-1)"	Dehydrated@6, Phospho@14, Protein Terminal Acetyl@1	[Pro]AADVS[Deh]VTHRPPLS[Pho]PEAEAEAETPETVDR	0.96	0			0						0						0						0						0
ENSMUSP00000111150	Raver1	Raver1 Q9CW46 "Ribonucleoprotein PTB-binding 1 (Protein raver-1)"	Oxidation@459, Phospho@469	GKPQPLLPPLLGPSGGDREPM[Oxi]GLGPPATQLT[Pho]PPPAPVGLR	0.2	1			1	0.58	1.13974	0.58			1	0.26	1.05302	0.26			0						1	0	1.00173	0			1	0.36	1.07612	0.36
ENSMUSP00000111150	Raver1	Raver1 Q9CW46 "Ribonucleoprotein PTB-binding 1 (Protein raver-1)"	Phospho@14, Protein Terminal Acetyl@1	[Pro]AADVSVTHRPPLS[Pho]PEAEAEAETPETVDR	1	4	0.99	4	2	-0.93	0.74103	-0.89	0.606186	-0.97	2	-0.805	0.817116	-0.76	0.775976	-0.85	2	-0.86	0.743702	-0.89	0.789879	-0.83	2	-0.78	0.687357	-0.95	0.877294	-0.61	2	-0.66	0.901528	-0.47	0.777959	-0.85
ENSMUSP00000111150	Raver1	Raver1 Q9CW46 "Ribonucleoprotein PTB-binding 1 (Protein raver-1)"	Phospho@6, Protein Terminal Acetyl@1	[Pro]AADVS[Pho]VTHRPPLSPEAEAEAETPETVDR	0.99	0	0.99	1	1	-0.97			0.587233	-0.97	1	-0.7			0.854791	-0.7	1	-0.91			0.732149	-0.91	1	-0.98			0.533716	-0.98	1	-0.94			0.68482	-0.94
ENSMUSP00000111150	Raver1	Raver1 Q9CW46 "Ribonucleoprotein PTB-binding 1 (Protein raver-1)"	Phospho@14, Cation:Na@22, Protein Terminal Acetyl@1	[Pro]AADVSVTHRPPLS[Pho]PEAEAEAE[Cat]TPETVDR	0.87	0	0.43	0	0						0						0						0						0
ENSMUSP00000111150	Raver1	Raver1 Q9CW46 "Ribonucleoprotein PTB-binding 1 (Protein raver-1)"	Phospho@8, Protein Terminal Acetyl@1	[Pro]AADVSVT[Pho]HRPPLSPEAEAEAETPETVDRR	1	0			0						0						0						0						0
ENSMUSP00000111150	Raver1	Raver1 Q9CW46 "Ribonucleoprotein PTB-binding 1 (Protein raver-1)"	Oxidation@625, Phospho@626	HKM[Oxi]S[Pho]PPPSSFNEPR	0.99	2			1	-0.07	0.985312	-0.07			1	-0.3	0.941817	-0.3			1	-0.44	0.910382	-0.44			1	-0.16	0.968685	-0.16			1	0.21	1.04012	0.21
ENSMUSP00000111150	Raver1	Raver1 Q9CW46 "Ribonucleoprotein PTB-binding 1 (Protein raver-1)"	Phospho@14, Protein Terminal Acetyl@1	[Pro]AADVSVTHRPPLS[Pho]PEAEAEAETPETVDRR	0.99	0			0						0						0						0						0
ENSMUSP00000111150	Raver1	Raver1 Q9CW46 "Ribonucleoprotein PTB-binding 1 (Protein raver-1)"	Phospho@576	LLS[Pho]PIASNR	0.52	1			1	0.8	1.24961	0.8			1	0	0.998392	0			1	-0.63	0.8622	-0.63			1	0.97	1.55257	0.97			1	0.79	1.24441	0.79
ENSMUSP00000111150	Raver1	Raver1 Q9CW46 "Ribonucleoprotein PTB-binding 1 (Protein raver-1)"	Phospho@6, Dehydrated@14, Protein Terminal Acetyl@1	[Pro]AADVS[Pho]VTHRPPLS[Deh]PEAEAEAETPETVDR	0.99	0			0						0						0						0						0
ENSMUSP00000111150	Raver1	Raver1 Q9CW46 "Ribonucleoprotein PTB-binding 1 (Protein raver-1)"	Phospho@14, Cation:Na@20, Protein Terminal Acetyl@1	[Pro]AADVSVTHRPPLS[Pho]PEAEAE[Cat]AETPETVDR	0.99	0			0						0						0						0						0
ENSMUSP00000111150	Raver1	Raver1 Q9CW46 "Ribonucleoprotein PTB-binding 1 (Protein raver-1)"	Phospho@14, Acetyl@2	[Ace]ADVSVTHRPPLS[Pho]PEAEAEAETPETVDR	0.99	0			0						0						0						0						0
ENSMUSP00000111150	Raver1	Raver1 Q9CW46 "Ribonucleoprotein PTB-binding 1 (Protein raver-1)"	Phospho@6, Phospho@29, Protein Terminal Acetyl@1	[Pro]AADVS[Pho]VTHRPPLSPEAEAEAETPETVDR[Pho]	0.99	0			0						0						0						0						0
ENSMUSP00000111150	Raver1	Raver1 Q9CW46 "Ribonucleoprotein PTB-binding 1 (Protein raver-1)"	Phospho@626	HKMS[Pho]PPPSSFNEPR	0.99	6	0.99	2	2	-0.215	0.976376	-0.12	0.941486	-0.31	2	-0.51	0.891807	-0.52	0.901862	-0.5	2	-0.505	0.918888	-0.41	0.879452	-0.6	2	-0.37	1.00678	0.03	0.829807	-0.77	2	0.31	1.08866	0.41	1.04057	0.21
ENSMUSP00000099487	Nop56	Nop56 Q9D6Z1 "Nucleolar protein 56 (Nucleolar protein 5A)"	Phospho@513	EELAS[Pho]DLEEMATSSAK	0.99	2	0.36	1	0						0						0						0						0
ENSMUSP00000099487	Nop56	Nop56 Q9D6Z1 "Nucleolar protein 56 (Nucleolar protein 5A)"	Phospho@536	SSPKEEVAS[Pho]EPEEAASPTTPK	0.99	8			1	0.14	1.02808	0.14			1	0.49	1.11356	0.49			1	0.2	1.03836	0.2			1	0.32	1.06601	0.32			1	-0.41	0.917946	-0.41
ENSMUSP00000099487	Nop56	Nop56 Q9D6Z1 "Nucleolar protein 56 (Nucleolar protein 5A)"	Phospho@536	SSPKEEVAS[Pho]EPEEAASPTTPKK	0.58	1			1	-0.82	0.785783	-0.82			1	-0.87	0.762071	-0.87			1	-0.8	0.799914	-0.8			1	0.55	1.12983	0.55			1	0.12	1.02518	0.12
ENSMUSP00000099487	Nop56	Nop56 Q9D6Z1 "Nucleolar protein 56 (Nucleolar protein 5A)"	Phospho@513	APKEELAS[Pho]DLEEMATSSAK	0.99	2			1	0.67	1.17401	0.67			1	0.82	1.26434	0.82			1	0.46	1.10678	0.46			1	0.05	1.01045	0.05			1	-0.38	0.922846	-0.38
ENSMUSP00000099487	Nop56	Nop56 Q9D6Z1 "Nucleolar protein 56 (Nucleolar protein 5A)"	Phospho@513, Oxidation@518	APKEELAS[Pho]DLEEM[Oxi]ATSSAK	0.99	3			1	0.61	1.14823	0.61			1	0.87	1.31943	0.87			1	0.21	1.03963	0.21			1	-0.48	0.900861	-0.48			1	-0.63	0.86488	-0.63
ENSMUSP00000099487	Nop56	Nop56 Q9D6Z1 "Nucleolar protein 56 (Nucleolar protein 5A)"	Oxidation@530, Phospho@536	SSP[Oxi]KEEVAS[Pho]EPEEAASPTTPK	0.99	1			1	-0.61	0.871038	-0.61			1	0.57	1.13492	0.57			1	-0.11	0.97681	-0.11			1	0.43	1.09546	0.43			1	-0.87	0.763066	-0.87
ENSMUSP00000099487	Nop56	Nop56 Q9D6Z1 "Nucleolar protein 56 (Nucleolar protein 5A)"	Phospho@554	KFS[Pho]EEPEVAANFTK	0.99	3			1	0.99	1.83946	0.99			1	0.99	1.94283	0.99			1	0.98	1.67733	0.98			1	0.99	1.86814	0.99			1	-0.29	0.944379	-0.29
ENSMUSP00000099487	Nop56	Nop56 Q9D6Z1 "Nucleolar protein 56 (Nucleolar protein 5A)"	Phospho@513, Oxidation@518	EELAS[Pho]DLEEM[Oxi]ATSSAK	0.99	1	0.97	8	0						0						0						0						0
ENSMUSP00000099487	Nop56	Nop56 Q9D6Z1 "Nucleolar protein 56 (Nucleolar protein 5A)"	Phospho@543	SSPKEEVASEPEEAAS[Pho]PTTPK	0.99	1			1	-0.62	0.866838	-0.62			1	-0.06	0.987448	-0.06			1	-0.08	0.982902	-0.08			1	0.01	1.00284	0.01			1	-0.6	0.872802	-0.6
ENSMUSP00000099487	Nop56	Nop56 Q9D6Z1 "Nucleolar protein 56 (Nucleolar protein 5A)"	Phospho@536, Phospho@543	SSPKEEVAS[Pho]EPEEAAS[Pho]PTTPKK	0.99	2			1	-0.34	0.933626	-0.34			1	-0.36	0.928237	-0.36			1	-0.03	0.993375	-0.03			1	0.54	1.12626	0.54			1	0	1.00001	0
ENSMUSP00000099487	Nop56	Nop56 Q9D6Z1 "Nucleolar protein 56 (Nucleolar protein 5A)"	Phospho@513, Oxidation@518	KAPKEELAS[Pho]DLEEM[Oxi]ATSSAK	0.96	1			1	-0.07	0.984463	-0.07			1	-0.17	0.967907	-0.17			1	0.5	1.11586	0.5			1	0.08	1.01763	0.08			1	0.05	1.01125	0.05
ENSMUSP00000099487	Nop56	Nop56 Q9D6Z1 "Nucleolar protein 56 (Nucleolar protein 5A)"	Phospho@536, Phospho@543	SSPKEEVAS[Pho]EPEEAAS[Pho]PTTPK	1	6			1	-0.05	0.989108	-0.05			1	0.3	1.06277	0.3			1	-0.04	0.990356	-0.04			1	0.18	1.0352	0.18			1	-0.37	0.92523	-0.37
ENSMUSP00000099487	Nop56	Nop56 Q9D6Z1 "Nucleolar protein 56 (Nucleolar protein 5A)"	Phospho@554, Deamidated@562	KFS[Pho]EEPEVAAN[Dea]FTK	0.58	1			1	-0.72	0.831572	-0.72			1	0.34	1.07022	0.34			1	0.41	1.08833	0.41			1	-0.2	0.96297	-0.2			1	-0.85	0.772535	-0.85
ENSMUSP00000099487	Nop56	Nop56 Q9D6Z1 "Nucleolar protein 56 (Nucleolar protein 5A)"	Oxidation@530, Phospho@536, Phospho@543	SSP[Oxi]KEEVAS[Pho]EPEEAAS[Pho]PTTPK	0.99	2			1	-0.75	0.822107	-0.75			1	0.35	1.07418	0.35			1	0.21	1.04031	0.21			1	-0.51	0.893672	-0.51			1	-0.87	0.760965	-0.87
ENSMUSP00000099487	Nop56	Nop56 Q9D6Z1 "Nucleolar protein 56 (Nucleolar protein 5A)"	Phospho@536, Phospho@543, Oxidation@544, Dehydrated@545	SSPKEEVAS[Pho]EPEEAAS[Pho]P[Oxi]T[Deh]TPK	0.91	1			1	-0.06	0.988516	-0.06			1	0.63	1.15649	0.63			1	0.1	1.02021	0.1			1	0.17	1.03261	0.17			1	-0.67	0.849836	-0.67
ENSMUSP00000099487	Nop56	Nop56 Q9D6Z1 "Nucleolar protein 56 (Nucleolar protein 5A)"	Phospho@513	KAPKEELAS[Pho]DLEEMATSSAK	0.33	1			0						0						0						0						0
ENSMUSP00000099487	Nop56	Nop56 Q9D6Z1 "Nucleolar protein 56 (Nucleolar protein 5A)"	Phospho@536, Cation:Na@540, Phospho@543	SSPKEEVAS[Pho]EPEE[Cat]AAS[Pho]PTTPK	0.99	1			1	0.22	1.04266	0.22			1	0.84	1.28441	0.84			1	0.26	1.05311	0.26			1	0.52	1.11983	0.52			1	-0.78	0.80711	-0.78
ENSMUSP00000099487	Nop56	Nop56 Q9D6Z1 "Nucleolar protein 56 (Nucleolar protein 5A)"	Phospho@513, Methyl@517	APKEELAS[Pho]DLEE[Met]MATSSAK	0.7	1			1	0.46	1.10269	0.46			1	0.99	1.81994	0.99			1	0.96	1.49246	0.96			1	0.67	1.17409	0.67			1	-0.98	0.602405	-0.98
ENSMUSP00000062030	Hist1h1a	Hist1h1a P43275 "Histone H1.1 (H1 VAR.3)(H1a)"	Phospho@180	VAKS[Pho]PAK	0.2	1			1	0.82	1.26448	0.82			1	0.7	1.19109	0.7			1	0.47	1.10793	0.47			1	0.08	1.01644	0.08			1	0.27	1.05551	0.27
ENSMUSP00000062030	Hist1h1a	Hist1h1a P43275 "Histone H1.1 (H1 VAR.3)(H1a)"	Oxidation@56, Phospho@57	KKPAGPSVSELIVQAVSSSKER[Oxi]S[Pho]	0.27	1			1	0.75	1.22013	0.75			1	0.97	1.57079	0.97			1	0.89	1.35071	0.89			1	0.98	1.69387	0.98			1	-0.85	0.772289	-0.85
ENSMUSP00000062030	Hist1h1a	Hist1h1a P43275 "Histone H1.1 (H1 VAR.3)(H1a)"	Phospho@4, Protein Terminal Acetyl@1	[Pro]SET[Pho]APVAQAASTATEKPAAAK	0.99	5	0.99	1	2	0.255	1.19541	0.71	0.961727	-0.2	2	0.28	1.33522	0.88	0.940849	-0.32	2	0.055	1.1866	0.69	0.883827	-0.58	2	-0.09	1.24727	0.79	0.612344	-0.97	2	-0.215	0.890682	-0.53	1.01896	0.1
ENSMUSP00000106278	Trp53bp1	Trp53bp1 P70399 "Tumor suppressor p53-binding protein 1 (p53-binding protein 1)(p53BP1)(53BP1)"	Phospho@1459, Deamidated@1481	SDS[Pho]PEIPFQAATGSSDGLDSSSSGN[Dea]SFVGLR	0.99	1	0.44	1	0						0						0						0						0
ENSMUSP00000106278	Trp53bp1	Trp53bp1 P70399 "Tumor suppressor p53-binding protein 1 (p53-binding protein 1)(p53BP1)(53BP1)"	Dehydrated@822, Deamidated@824, Oxidation@825, Phospho@829	AETTEKDAVTEDS[Deh]PQ[Dea]P[Oxi]PLPS[Pho]VR	0.97	1			1	0.91	1.3783	0.91			1	0.7	1.18856	0.7			1	0.31	1.06448	0.31			1	-0.83	0.78545	-0.83			1	0.62	1.15296	0.62
ENSMUSP00000106278	Trp53bp1	Trp53bp1 P70399 "Tumor suppressor p53-binding protein 1 (p53-binding protein 1)(p53BP1)(53BP1)"	Phospho@1096, Gln->pyro-Glu@1073	[Gln]QSEQPVKPVGPVMDDAAPEDSAS[Pho]PVSQQR	0.99	2			1	0.98	1.61943	0.98			1	0.86	1.30425	0.86			1	0.99	1.95868	0.99			1	0.91	1.36949	0.91			1	0.76	1.22773	0.76
ENSMUSP00000106278	Trp53bp1	Trp53bp1 P70399 "Tumor suppressor p53-binding protein 1 (p53-binding protein 1)(p53BP1)(53BP1)"	Phospho@268	SEDRPSS[Pho]PQVSVAAVETK	0.99	2	0.93	3	2	0.27	1.01392	0.06	1.10049	0.48	2	0.1	0.959804	-0.22	1.08642	0.42	2	-0.075	0.910351	-0.44	1.05556	0.29	2	-0.15	0.91046	-0.44	1.02407	0.14	2	0.15	1.05028	0.25	1.00948	0.05
ENSMUSP00000106278	Trp53bp1	Trp53bp1 P70399 "Tumor suppressor p53-binding protein 1 (p53-binding protein 1)(p53BP1)(53BP1)"	Phospho@822	AETTEKDAVTEDS[Pho]PQPPLPSVR	0.99	1			1	0.96	1.47908	0.96			1	0.94	1.43944	0.94			1	0.6	1.14544	0.6			1	-0.65	0.857183	-0.65			1	0.11	1.02162	0.11
ENSMUSP00000106278	Trp53bp1	Trp53bp1 P70399 "Tumor suppressor p53-binding protein 1 (p53-binding protein 1)(p53BP1)(53BP1)"	Phospho@382	PSS[Pho]PTEQGGR	0.37	0			0						0						0						0						0
ENSMUSP00000106278	Trp53bp1	Trp53bp1 P70399 "Tumor suppressor p53-binding protein 1 (p53-binding protein 1)(p53BP1)(53BP1)"	Phospho@382	STPFIVPSS[Pho]PTEQGGR	0.99	3	0.99	1	2	0.41	1.08899	0.41	1.08412	0.41	2	0.58	1.0971	0.44	1.1816	0.72	2	0.25	1.01967	0.09	1.08225	0.41	2	0.005	1.07101	0.34	0.936692	-0.33	2	-0.255	0.987084	-0.06	0.914605	-0.45
ENSMUSP00000106278	Trp53bp1	Trp53bp1 P70399 "Tumor suppressor p53-binding protein 1 (p53-binding protein 1)(p53BP1)(53BP1)"	Oxidation@528, Phospho@533	M[Oxi]ESLGS[Pho]PR	0.31	1			1	0.31	1.06509	0.31			1	0.47	1.10849	0.47			1	-0.11	0.976602	-0.11			1	-0.36	0.926878	-0.36			1	-0.24	0.955317	-0.24
ENSMUSP00000106278	Trp53bp1	Trp53bp1 P70399 "Tumor suppressor p53-binding protein 1 (p53-binding protein 1)(p53BP1)(53BP1)"	Phospho@1425	ETVVSGPLGVEDISPS[Pho]MSPDDKSFTR	0.99	1			1	0.36	1.07767	0.36			1	-0.4	0.919492	-0.4			1	-0.3	0.939894	-0.3			1	0.72	1.1998	0.72			1	0.65	1.16528	0.65
ENSMUSP00000106278	Trp53bp1	Trp53bp1 P70399 "Tumor suppressor p53-binding protein 1 (p53-binding protein 1)(p53BP1)(53BP1)"	Phospho@1099	QSEQPVKPVGPVMDDAAPEDSASPVS[Pho]QQR	1	1			1	0	0.999766	0			1	0.29	1.06069	0.29			1	0.07	1.01495	0.07			1	0.33	1.06918	0.33			1	-0.32	0.937133	-0.32
ENSMUSP00000106278	Trp53bp1	Trp53bp1 P70399 "Tumor suppressor p53-binding protein 1 (p53-binding protein 1)(p53BP1)(53BP1)"	Phospho@1459, Deamidated@1481	RSDS[Pho]PEIPFQAATGSSDGLDSSSSGN[Dea]SFVGLR	0.99	1			0						0						0						0						0
ENSMUSP00000106278	Trp53bp1	Trp53bp1 P70399 "Tumor suppressor p53-binding protein 1 (p53-binding protein 1)(p53BP1)(53BP1)"	Oxidation@423, Pro->pyro-Glu@426, Phospho@429	LHDDEAMETEKPLLP[Oxi]SQP[Pro]AVS[Pho]PQASTPVSR	0.99	1			1	-0.63	0.862451	-0.63			1	-0.77	0.8124	-0.77			1	-0.44	0.911955	-0.44			1	-0.96	0.664557	-0.96			1	0.27	1.0555	0.27
ENSMUSP00000106278	Trp53bp1	Trp53bp1 P70399 "Tumor suppressor p53-binding protein 1 (p53-binding protein 1)(p53BP1)(53BP1)"	Phospho@1096	QSEQPVKPVGPVMDDAAPEDSAS[Pho]PVSQQR	1	1			1	-0.61	0.869992	-0.61			1	-0.95	0.6901	-0.95			1	-0.86	0.765837	-0.86			1	-0.96	0.675898	-0.96			1	0.81	1.25342	0.81
ENSMUSP00000106278	Trp53bp1	Trp53bp1 P70399 "Tumor suppressor p53-binding protein 1 (p53-binding protein 1)(p53BP1)(53BP1)"	Phospho@1359	GGPGKLS[Pho]PR	0.39	1			1	-0.16	0.969961	-0.16			1	-0.27	0.948055	-0.27			1	-0.67	0.852527	-0.67			1	-0.73	0.827764	-0.73			1	0.08	1.01722	0.08
ENSMUSP00000106278	Trp53bp1	Trp53bp1 P70399 "Tumor suppressor p53-binding protein 1 (p53-binding protein 1)(p53BP1)(53BP1)"	Phospho@80	ENPVLDIVSNPEQSAVEQGDS[Pho]NSSFNEHLK	0.86	1			0						0						0						0						0
ENSMUSP00000106278	Trp53bp1	Trp53bp1 P70399 "Tumor suppressor p53-binding protein 1 (p53-binding protein 1)(p53BP1)(53BP1)"	Phospho@533	MESLGS[Pho]PR	0.48	1	0.98	1	2	0.195	1.1692	0.66	0.95096	-0.27	2	0.465	1.30365	0.86	1.01555	0.07	2	0.11	1.1332	0.56	0.934024	-0.34	2	-0.03	0.951174	-0.26	1.0401	0.2	2	-0.43	0.891702	-0.52	0.93344	-0.34
ENSMUSP00000106278	Trp53bp1	Trp53bp1 P70399 "Tumor suppressor p53-binding protein 1 (p53-binding protein 1)(p53BP1)(53BP1)"	Oxidation@70, Deamidated@77, Dehydrated@82, Phospho@83	ENPVLDIVSNP[Oxi]EQSAVEQ[Dea]GDSNS[Deh]S[Pho]FNEHLK	0.74	1			0						0						0						0						0
ENSMUSP00000106278	Trp53bp1	Trp53bp1 P70399 "Tumor suppressor p53-binding protein 1 (p53-binding protein 1)(p53BP1)(53BP1)"	Phospho@1427	ETVVSGPLGVEDISPSMS[Pho]PDDKSFTR	0.98	1			1	0.98	1.66978	0.98			1	-0.39	0.922469	-0.39			1	0.63	1.16087	0.63			0						1	0.99	1.7997	0.99
ENSMUSP00000106278	Trp53bp1	Trp53bp1 P70399 "Tumor suppressor p53-binding protein 1 (p53-binding protein 1)(p53BP1)(53BP1)"	Phospho@1459	RSDS[Pho]PEIPFQAATGSSDGLDSSSSGN	0.29	1			0						0						0						0						0
ENSMUSP00000106278	Trp53bp1	Trp53bp1 P70399 "Tumor suppressor p53-binding protein 1 (p53-binding protein 1)(p53BP1)(53BP1)"	Oxidation@1086, Phospho@1096	QSEQPVKPVGPVM[Oxi]DDAAPEDSAS[Pho]PVSQQR	1	2			1	0.41	1.08836	0.41			1	-0.14	0.972791	-0.14			1	-0.15	0.972661	-0.15			1	-0.3	0.942288	-0.3			1	0.48	1.11235	0.48
ENSMUSP00000106278	Trp53bp1	Trp53bp1 P70399 "Tumor suppressor p53-binding protein 1 (p53-binding protein 1)(p53BP1)(53BP1)"	Oxidation@423, Methyl@424, Phospho@429	LHDDEAMETEKPLLP[Oxi]S[Met]QPAVS[Pho]PQASTPVSR	0.99	1			1	0	0.998964	0			1	-0.08	0.983699	-0.08			1	-0.93	0.702661	-0.93			1	0.71	1.19575	0.71			1	0.04	1.00967	0.04
ENSMUSP00000106278	Trp53bp1	Trp53bp1 P70399 "Tumor suppressor p53-binding protein 1 (p53-binding protein 1)(p53BP1)(53BP1)"	Phospho@822	DAVTEDS[Pho]PQPPLPSVR	0.25	1			1	0.97	1.5484	0.97			1	0.72	1.19879	0.72			1	-0.25	0.952945	-0.25			1	-0.83	0.783604	-0.83			1	0.84	1.28419	0.84
ENSMUSP00000105094	Top1	Top1 Q04750 "DNA topoisomerase 1 (EC 5.99.1.2)(DNA topoisomerase I)"	Phospho@10, Protein Terminal Acetyl@1	[Pro]SGDHLHNDS[Pho]QIEADFR	0.99	0	0.84	0	0						0						0						0						0
ENSMUSP00000105094	Top1	Top1 Q04750 "DNA topoisomerase 1 (EC 5.99.1.2)(DNA topoisomerase I)"	Deamidated@110, Phospho@114	EKEN[Dea]GFSS[Pho]PPR	0.59	6			1	0.67	1.17918	0.67			1	0.45	1.10092	0.45			1	0.65	1.16629	0.65			1	-0.2	0.962481	-0.2			1	0.31	1.06515	0.31
ENSMUSP00000101517	Arid1a	Arid1a A2BH40 "AT-rich interactive domain-containing protein 1A (ARID domain-containing protein 1A)(SWI/SNF-related, matrix-associated, actin-dependent regulator of chromatin subfamily F member 1)(SWI/SNF complex protein p270)(SWI-like protein)(Osa homolog 1)(BRG1 /.../iated factor 250)(BAF250)(BRG1-associated factor 250a)(BAF250A)"	Phospho@699	GPSPS[Pho]PVGSPASVAQSR	0.99	1	0.99	2	2	0.39	0.998121	0	1.21278	0.78	2	0.62	1.08481	0.39	1.28811	0.85	2	-0.125	0.863646	-0.63	1.07916	0.38	2	-0.175	0.865268	-0.63	1.05417	0.28	2	-0.38	0.914787	-0.43	0.938717	-0.33
ENSMUSP00000101517	Arid1a	Arid1a A2BH40 "AT-rich interactive domain-containing protein 1A (ARID domain-containing protein 1A)(SWI/SNF-related, matrix-associated, actin-dependent regulator of chromatin subfamily F member 1)(SWI/SNF complex protein p270)(SWI-like protein)(Osa homolog 1)(BRG1 /.../iated factor 250)(BAF250)(BRG1-associated factor 250a)(BAF250A)"	Phospho@697	GPS[Pho]PSPVGSPASVAQSR	0.99	1	0.99	2	2	0.29	0.960865	-0.22	1.23167	0.8	2	0.18	1.12296	0.53	0.966202	-0.17	2	-0.655	0.815133	-0.76	0.892329	-0.55	2	-0.53	0.872295	-0.6	0.911551	-0.46	2	0.085	0.850729	-0.67	1.2718	0.84
ENSMUSP00000101517	Arid1a	Arid1a A2BH40 "AT-rich interactive domain-containing protein 1A (ARID domain-containing protein 1A)(SWI/SNF-related, matrix-associated, actin-dependent regulator of chromatin subfamily F member 1)(SWI/SNF complex protein p270)(SWI-like protein)(Osa homolog 1)(BRG1 /.../iated factor 250)(BAF250)(BRG1-associated factor 250a)(BAF250A)"	Phospho@697, Phospho@703	GPS[Pho]PSPVGS[Pho]PASVAQSR	0.92	1			1	0.59	1.14148	0.59			1	0.88	1.32327	0.88			1	0.91	1.37272	0.91			1	0.05	1.01127	0.05			1	-0.65	0.857647	-0.65
ENSMUSP00000027736	Zc3h11a	Zc3h11a Q6NZF1 "Zinc finger CCCH domain-containing protein 11A "	Phospho@740	RLS[Pho]SASTGKPPLSVEDDFEK	0.99	1			1	0.99	2.21098	0.99			1	0.99	1.8143	0.99			1	0.99	1.86881	0.99			1	0.99	2.07068	0.99			1	0.74	1.21162	0.74
ENSMUSP00000027736	Zc3h11a	Zc3h11a Q6NZF1 "Zinc finger CCCH domain-containing protein 11A "	Oxidation@657, Ser->Oxoalanine@672, Deamidated@675, Phospho@677	AVEM[Oxi]HSAVIAAVKPLSSSS[Ser]VLQ[Dea]ES[Pho]PTKK	0.51	1			1	-0.71	0.836773	-0.71			1	-0.86	0.766345	-0.86			1	-0.88	0.751237	-0.88			1	-0.12	0.976045	-0.12			1	0.4	1.08561	0.4
ENSMUSP00000027736	Zc3h11a	Zc3h11a Q6NZF1 "Zinc finger CCCH domain-containing protein 11A "	Phospho@677	AVEMHSAVIAAVKPLSSSSVLQES[Pho]PTKK	0.99	2			1	0.91	1.37178	0.91			1	0.16	1.03234	0.16			1	0.92	1.38831	0.92			1	0.98	1.65717	0.98			1	0.87	1.32067	0.87
ENSMUSP00000027736	Zc3h11a	Zc3h11a Q6NZF1 "Zinc finger CCCH domain-containing protein 11A "	Phospho@185, Deamidated@190	TPALQPS[Pho]PDVHN[Dea]GLR	0.9	1	0.52	1	2	0.075	0.868467	-0.62	1.20401	0.77	2	0.455	1.01924	0.09	1.25206	0.82	2	0.55	1.05153	0.26	1.28401	0.84	2	0.67	1.11507	0.5	1.27888	0.84	2	-0.455	0.847164	-0.68	0.958585	-0.23
ENSMUSP00000027736	Zc3h11a	Zc3h11a Q6NZF1 "Zinc finger CCCH domain-containing protein 11A "	Phospho@741	RLSS[Pho]ASTGKPPLSVEDDFEK	0.99	1			1	0.99	2.13971	0.99			1	0.91	1.36989	0.91			1	0.99	1.88895	0.99			1	0.99	1.9596	0.99			1	0.97	1.55296	0.97
ENSMUSP00000027736	Zc3h11a	Zc3h11a Q6NZF1 "Zinc finger CCCH domain-containing protein 11A "	Phospho@289	KLS[Pho]VGGDSDPPLKR	0.7	1			1	0.96	1.5325	0.96			1	0.92	1.39921	0.92			1	0.96	1.503	0.96			1	0.98	1.64855	0.98			1	0.41	1.08896	0.41
ENSMUSP00000027736	Zc3h11a	Zc3h11a Q6NZF1 "Zinc finger CCCH domain-containing protein 11A "	Phospho@177, Deamidated@183, Deamidated@190	VESSENVPSPTHPPVVINAADDDEDDDDQFSEEGDES[Pho]KTPALQ[Dea]PSPDVHN[Dea]GLR	0.99	1			1	-0.96	0.671639	-0.96			1	-0.43	0.913112	-0.43			1	-0.9	0.736351	-0.9			1	-0.67	0.850648	-0.67			1	-0.91	0.731314	-0.91
ENSMUSP00000027736	Zc3h11a	Zc3h11a Q6NZF1 "Zinc finger CCCH domain-containing protein 11A "	Deamidated@158, Phospho@177, Deamidated@190	VESSENVPSPTHPPVVIN[Dea]AADDDEDDDDQFSEEGDES[Pho]KTPALQPSPDVHN[Dea]GLR	0.99	2			1	-0.89	0.739888	-0.89			1	-0.35	0.930869	-0.35			1	-0.88	0.753845	-0.88			1	-0.14	0.974044	-0.14			1	-0.82	0.790549	-0.82
ENSMUSP00000096547	Smarca4	Smarca4 Q3TKT4 "Transcription activator BRG1 (EC 3.6.1.-)(ATP-dependent helicase SMARCA4)(SNF2-beta)(Protein brahma homolog 1)(SWI/SNF-related matrix-associated actin-dependent regulator of chromatin subfamily A member 4)(BRG1-associated factor 190A)(BAF190A)"	Phospho@1422	GRPPAEKLS[Pho]PNPPNLTK	0.99	4			1	0.26	1.05184	0.26			1	0.23	1.04429	0.23			1	0.06	1.0143	0.06			1	-0.15	0.971241	-0.15			1	0	1.00125	0
ENSMUSP00000096547	Smarca4	Smarca4 Q3TKT4 "Transcription activator BRG1 (EC 3.6.1.-)(ATP-dependent helicase SMARCA4)(SNF2-beta)(Protein brahma homolog 1)(SWI/SNF-related matrix-associated actin-dependent regulator of chromatin subfamily A member 4)(BRG1-associated factor 190A)(BAF190A)"	Phospho@695	KIPDPDS[Pho]DDVSEVDAR	0.93	2			1	0.91	1.3769	0.91			1	0.07	1.0157	0.07			1	-0.23	0.958088	-0.23			1	0.06	1.01383	0.06			1	0.89	1.3495	0.89
ENSMUSP00000096547	Smarca4	Smarca4 Q3TKT4 "Transcription activator BRG1 (EC 3.6.1.-)(ATP-dependent helicase SMARCA4)(SNF2-beta)(Protein brahma homolog 1)(SWI/SNF-related matrix-associated actin-dependent regulator of chromatin subfamily A member 4)(BRG1-associated factor 190A)(BAF190A)"	Phospho@596	AENAEGQT[Pho]PAIGPDGEPLDETSQMSDLPVK	0.86	1			0						0						0						0						0
ENSMUSP00000015320	Nolc1	Nolc1 Q3TKZ9;Q3U6W2;Q3UBB6;Q3UI16;Q6ZQK6;Q8CE21 "Putative uncharacterized protein ";"Putative uncharacterized protein ";"Putative uncharacterized protein ";"Putative uncharacterized protein ";"MKIAA0035 protein Fragment ";"Putative uncharacterized protein "	Deamidated@695, Phospho@701	GGSISVQVN[Dea]SVKFDS[Pho]E	0.87	2			1	0.38	1.08182	0.38			1	0.69	1.18209	0.69			1	0.27	1.05343	0.27			1	-0.44	0.910239	-0.44			1	-0.44	0.909733	-0.44
ENSMUSP00000015320	Nolc1	Nolc1 Q3TKZ9;Q3U6W2;Q3UBB6;Q3UI16;Q6ZQK6;Q8CE21 "Putative uncharacterized protein ";"Putative uncharacterized protein ";"Putative uncharacterized protein ";"Putative uncharacterized protein ";"MKIAA0035 protein Fragment ";"Putative uncharacterized protein "	Phospho@701	GGSISVQVNSVKFDS[Pho]E	0.25	1			1	-0.23	0.956359	-0.23			1	0.61	1.15013	0.61			1	0.91	1.37939	0.91			1	-0.27	0.946873	-0.27			1	-0.73	0.826738	-0.73
ENSMUSP00000015320	Nolc1	Nolc1 Q3TKZ9;Q3U6W2;Q3UBB6;Q3UI16;Q6ZQK6;Q8CE21 "Putative uncharacterized protein ";"Putative uncharacterized protein ";"Putative uncharacterized protein ";"Putative uncharacterized protein ";"MKIAA0035 protein Fragment ";"Putative uncharacterized protein "	Phospho@563	AAKES[Pho]EEEEEEEETEEKKK	0.99	2			1	-0.56	0.882856	-0.56			1	-0.48	0.900657	-0.48			1	-0.56	0.881604	-0.56			1	-0.03	0.992744	-0.03			1	-0.13	0.97461	-0.13
ENSMUSP00000103770	Taf15	Taf15 Q3TLE4;Q3V2Z2;Q3V452;Q8BQ46 "Putative uncharacterized protein ";"Putative uncharacterized protein ";"Putative uncharacterized protein ";"Putative uncharacterized proteinTAF15 RNA polymerase II, TATA box binding protein (TBP)-associated factor ;"	Phospho@552	YGGDRS[Pho]GGYGGDRSGGYGGDR	0.99	2			1	0.14	1.0269	0.14			1	0.76	1.22543	0.76			1	-0.06	0.986947	-0.06			1	-0.72	0.835065	-0.72			1	-0.72	0.833187	-0.72
ENSMUSP00000125003	Srrm1	Srrm1 NP_058079.2 "serine/arginine repetitive matrix protein 1 isoform 1 "	Phospho@387, Phospho@391	RLS[Pho]PSAS[Pho]PPR	0.95	4	0.76	1	2	0.635	1.08501	0.39	1.31572	0.88	2	0.625	1.10935	0.47	1.21521	0.78	2	0.565	1.03708	0.2	1.40588	0.93	2	0.72	1.14929	0.61	1.256	0.83	2	0.115	0.972325	-0.15	1.07929	0.38
ENSMUSP00000125003	Srrm1	Srrm1 NP_058079.2 "serine/arginine repetitive matrix protein 1 isoform 1 "	Phospho@561, Phospho@563	RRS[Pho]PS[Pho]PPPAR	0.31	1	0.32	1	2	-0.74	0.880838	-0.57	0.743622	-0.91	2	0.795	1.23021	0.77	1.25505	0.82	2	0.645	1.08301	0.38	1.35027	0.91	2	-0.84	0.771184	-0.85	0.789831	-0.83	2	-0.945	0.711881	-0.92	0.590633	-0.97
ENSMUSP00000125003	Srrm1	Srrm1 NP_058079.2 "serine/arginine repetitive matrix protein 1 isoform 1 "	Phospho@723, Phospho@725, Phospho@733	RGAS[Pho]AS[Pho]PQGRQSPS[Pho]PSTRPIR	0.86	1			1	-0.46	0.90445	-0.46			1	-0.65	0.856553	-0.65			1	-0.4	0.919346	-0.4			1	0.36	1.07867	0.36			1	0.25	1.04984	0.25
ENSMUSP00000125003	Srrm1	Srrm1 NP_058079.2 "serine/arginine repetitive matrix protein 1 isoform 1 "	Phospho@401, Phospho@404	HRPSS[Pho]PAT[Pho]PPPK	0.69	2			1	0.48	1.11089	0.48			1	0.44	1.0982	0.44			1	0.02	1.00646	0.02			1	0.32	1.06739	0.32			1	0.02	1.00566	0.02
ENSMUSP00000125003	Srrm1	Srrm1 NP_058079.2 "serine/arginine repetitive matrix protein 1 isoform 1 "	Phospho@616	RYS[Pho]PPIQR	0.46	1			1	-0.75	0.821931	-0.75			1	-0.26	0.951674	-0.26			1	-0.82	0.787928	-0.82			1	-0.89	0.741362	-0.89			1	-0.64	0.858695	-0.64
ENSMUSP00000125003	Srrm1	Srrm1 NP_058079.2 "serine/arginine repetitive matrix protein 1 isoform 1 "	Phospho@220	EKS[Pho]PELPEPSVR	0.95	4	0.31	1	2	0.34	0.953191	-0.25	1.44555	0.93	2	0.615	1.05223	0.26	1.63365	0.97	2	0.55	1.02875	0.15	1.50205	0.95	2	0.37	0.958236	-0.22	1.54638	0.96	2	-0.54	0.900625	-0.48	0.882061	-0.6
ENSMUSP00000125003	Srrm1	Srrm1 NP_058079.2 "serine/arginine repetitive matrix protein 1 isoform 1 "	Phospho@561, Phospho@568	RRS[Pho]PSPPPAR[Pho]	0.32	1			1	-0.59	0.874975	-0.59			1	0.57	1.13756	0.57			1	0.57	1.13849	0.57			1	-0.26	0.951104	-0.26			1	-0.86	0.764739	-0.86
ENSMUSP00000125003	Srrm1	Srrm1 NP_058079.2 "serine/arginine repetitive matrix protein 1 isoform 1 "	Phospho@664	QRS[Pho]PTVTK	0.46	1			1	0.65	1.16772	0.65			1	0.86	1.30565	0.86			1	0.8	1.2479	0.8			1	-0.22	0.958985	-0.22			1	-0.54	0.88921	-0.54
ENSMUSP00000125003	Srrm1	Srrm1 NP_058079.2 "serine/arginine repetitive matrix protein 1 isoform 1 "	Phospho@756	AAS[Pho]PSPQSVR	0.97	4			1	-0.13	0.97509	-0.13			1	0.29	1.05835	0.29			1	-0.21	0.961809	-0.21			1	0.11	1.02291	0.11			1	-0.42	0.916137	-0.42
ENSMUSP00000125003	Srrm1	Srrm1 NP_058079.2 "serine/arginine repetitive matrix protein 1 isoform 1 "	Phospho@429	VSVS[Pho]PGR	0.51	1			1	-0.84	0.779457	-0.84			1	-0.35	0.930686	-0.35			1	-0.21	0.96124	-0.21			1	0.14	1.02718	0.14			1	-0.72	0.832686	-0.72
ENSMUSP00000125003	Srrm1	Srrm1 NP_058079.2 "serine/arginine repetitive matrix protein 1 isoform 1 "	Phospho@400, Phospho@404	HRPS[Pho]SPAT[Pho]PPPK	0.25	3			1	0.01	1.00507	0.01			1	0	0.998286	0			1	-0.46	0.904329	-0.46			1	-0.04	0.991343	-0.04			1	0	1.00092	0
ENSMUSP00000125003	Srrm1	Srrm1 NP_058079.2 "serine/arginine repetitive matrix protein 1 isoform 1 "	Phospho@448	RES[Pho]PSPAPKPR	0.99	4	0.95	3	2	0.24	0.961349	-0.21	1.1693	0.69	2	0.18	0.976101	-0.12	1.10037	0.48	2	-0.04	0.97295	-0.14	1.01251	0.06	2	-0.135	1.00781	0.03	0.943993	-0.3	2	0.1	0.979212	-0.1	1.05893	0.3
ENSMUSP00000125003	Srrm1	Srrm1 NP_058079.2 "serine/arginine repetitive matrix protein 1 isoform 1 "	Phospho@572, Phospho@574	RRS[Pho]PS[Pho]PAPPPPPPPPPPR	0.99	8			1	-0.72	0.831889	-0.72			1	-0.77	0.812217	-0.77			1	-0.82	0.787647	-0.82			1	-0.7	0.841143	-0.7			1	0.08	1.01712	0.08
ENSMUSP00000125003	Srrm1	Srrm1 NP_058079.2 "serine/arginine repetitive matrix protein 1 isoform 1 "	Phospho@412	HS[Pho]PTPQQSNR	0.46	1	0.53	1	0						0						0						0						0
ENSMUSP00000125003	Srrm1	Srrm1 NP_058079.2 "serine/arginine repetitive matrix protein 1 isoform 1 "	Dehydrated@409, Phospho@412	PPKT[Deh]RHS[Pho]PTPQQSNR	0.98	1			1	0.23	1.0455	0.23			1	0.64	1.16406	0.64			1	0	1.00257	0			1	-0.04	0.991307	-0.04			1	-0.52	0.892985	-0.52
ENSMUSP00000125003	Srrm1	Srrm1 NP_058079.2 "serine/arginine repetitive matrix protein 1 isoform 1 "	Phospho@694	EARS[Pho]PQPNKR	0.36	2			1	0.2	1.03748	0.2			1	0.67	1.17387	0.67			1	0.12	1.02473	0.12			1	0.01	1.00405	0.01			1	-0.57	0.878656	-0.57
ENSMUSP00000125003	Srrm1	Srrm1 NP_058079.2 "serine/arginine repetitive matrix protein 1 isoform 1 "	Phospho@220	KEKS[Pho]PELPEPSVR	0.94	1			1	-0.38	0.92305	-0.38			1	-0.86	0.764628	-0.86			1	-0.55	0.886186	-0.55			1	-0.44	0.909944	-0.44			1	0.72	1.20024	0.72
ENSMUSP00000125003	Srrm1	Srrm1 NP_058079.2 "serine/arginine repetitive matrix protein 1 isoform 1 "	Phospho@461, Phospho@463	KVELS[Pho]ES[Pho]EEDKGSK	0.91	1			1	-0.72	0.832331	-0.72			1	-0.9	0.733231	-0.9			1	-0.38	0.923523	-0.38			1	-0.07	0.98543	-0.07			1	0.55	1.12862	0.55
ENSMUSP00000125003	Srrm1	Srrm1 NP_058079.2 "serine/arginine repetitive matrix protein 1 isoform 1 "	Phospho@920	KAQVS[Pho]PQS	0.43	1			1	-0.19	0.965533	-0.19			1	-0.41	0.918217	-0.41			1	-0.44	0.912579	-0.44			1	0.49	1.11448	0.49			1	0.23	1.04548	0.23
ENSMUSP00000125003	Srrm1	Srrm1 NP_058079.2 "serine/arginine repetitive matrix protein 1 isoform 1 "	Phospho@756	KAAS[Pho]PSPQSVR	0.78	3			1	-0.64	0.859399	-0.64			1	0.18	1.03424	0.18			1	-0.67	0.85252	-0.67			1	-0.27	0.946867	-0.27			1	-0.74	0.826165	-0.74
ENSMUSP00000030207	Psip1	Psip1 Q99JF8 "PC4 and SFRS1-interacting protein (Lens epithelium-derived growth factor)(mLEDGF)"	Phospho@272, Phospho@274	NLAKPGVTSTS[Pho]DS[Pho]EDEDDQEGEK	0.99	2	0.86	1	2	-0.005	1.25405	0.81	0.797348	-0.82	2	0.075	1.25388	0.81	0.859925	-0.66	2	0.43	1.20516	0.73	1.02185	0.13	2	-0.455	0.997855	0	0.731789	-0.91	2	-0.21	0.994376	-0.02	0.924299	-0.4
ENSMUSP00000030207	Psip1	Psip1 Q99JF8 "PC4 and SFRS1-interacting protein (Lens epithelium-derived growth factor)(mLEDGF)"	Phospho@176, Gln->pyro-Glu@155	[Gln]QVDTEEAGMVTAATASNVKAS[Pho]PK	0.99	3			1	-0.47	0.902573	-0.47			1	0.04	1.00842	0.04			1	-0.16	0.96998	-0.16			1	0.11	1.02279	0.11			1	-0.53	0.890022	-0.53
ENSMUSP00000030207	Psip1	Psip1 Q99JF8 "PC4 and SFRS1-interacting protein (Lens epithelium-derived growth factor)(mLEDGF)"	Dioxidation@164, Phospho@166, Deamidated@172, Dehydrated@176	QVDTEEAGM[Dio]VT[Pho]AATASN[Dea]VKAS[Deh]PK	0.97	1			1	-0.48	0.899493	-0.48			1	-0.5	0.896372	-0.5			1	0.18	1.03462	0.18			1	0.29	1.05823	0.29			1	0	0.997703	0
ENSMUSP00000030207	Psip1	Psip1 Q99JF8 "PC4 and SFRS1-interacting protein (Lens epithelium-derived growth factor)(mLEDGF)"	Phospho@176	QVDTEEAGMVTAATASNVKAS[Pho]PKR	0.99	1			1	-0.38	0.92442	-0.38			1	-0.52	0.8927	-0.52			1	-0.03	0.992663	-0.03			1	0.39	1.08428	0.39			1	0.15	1.02957	0.15
ENSMUSP00000030207	Psip1	Psip1 Q99JF8 "PC4 and SFRS1-interacting protein (Lens epithelium-derived growth factor)(mLEDGF)"	Phospho@270, Phospho@274	NLAKPGVTS[Pho]TSDS[Pho]EDEDDQEGEK	0.99	1	0.45	1	2	0.21	1.33485	0.88	0.911843	-0.46	2	0.555	1.23247	0.77	1.07108	0.34	2	0.465	1.16145	0.64	1.05711	0.29	2	-0.54	0.938844	-0.31	0.828497	-0.77	2	-0.18	1.07683	0.36	0.848642	-0.72
ENSMUSP00000030207	Psip1	Psip1 Q99JF8 "PC4 and SFRS1-interacting protein (Lens epithelium-derived growth factor)(mLEDGF)"	Phospho@270, Phospho@272, Ser->Oxoalanine@274, Deamidated@280	NLAKPGVTS[Pho]TS[Pho]DS[Ser]EDEDDQ[Dea]EGEKKR	0.64	1			1	-0.93	0.701878	-0.93			1	-0.99	0.526461	-0.99			1	-0.92	0.714721	-0.92			1	0.48	1.11174	0.48			1	0.88	1.32552	0.88
ENSMUSP00000030207	Psip1	Psip1 Q99JF8 "PC4 and SFRS1-interacting protein (Lens epithelium-derived growth factor)(mLEDGF)"	Oxidation@164, Phospho@176	QVDTEEAGM[Oxi]VTAATASNVKAS[Pho]PK	1	4			1	0.36	1.07528	0.36			1	-0.32	0.936974	-0.32			1	0.04	1.00974	0.04			1	0.24	1.04791	0.24			1	0.59	1.14123	0.59
ENSMUSP00000030207	Psip1	Psip1 Q99JF8 "PC4 and SFRS1-interacting protein (Lens epithelium-derived growth factor)(mLEDGF)"	Phospho@176	QVDTEEAGMVTAATASNVKAS[Pho]PK	1	6			1	-0.03	0.992924	-0.03			1	-0.52	0.891466	-0.52			1	-0.38	0.924017	-0.38			1	0.09	1.01961	0.09			1	0.47	1.10732	0.47
ENSMUSP00000030207	Psip1	Psip1 Q99JF8 "PC4 and SFRS1-interacting protein (Lens epithelium-derived growth factor)(mLEDGF)"	Phospho@271, Phospho@274	NLAKPGVTST[Pho]SDS[Pho]EDEDDQEGEK	0.97	1			1	0.85	1.29227	0.85			1	0.91	1.37144	0.91			1	0.69	1.18495	0.69			1	0.29	1.0596	0.29			1	-0.32	0.936848	-0.32
ENSMUSP00000041370	Gatad2b	Gatad2b Q8VHR5 "Transcriptional repressor p66-beta (p66/p68)(GATA zinc finger domain-containing protein 2B)"	Phospho@123	ARRSEPDRGRLTPS[Pho]PDIIVLSDNEASSPR	0.25	0			0						0						0						0						0
ENSMUSP00000041370	Gatad2b	Gatad2b Q8VHR5 "Transcriptional repressor p66-beta (p66/p68)(GATA zinc finger domain-containing protein 2B)"	Phospho@123, Deamidated@132	LTPS[Pho]PDIIVLSDN[Dea]EASSPR	0.6	1			0						0						0						0						0
ENSMUSP00000041370	Gatad2b	Gatad2b Q8VHR5 "Transcriptional repressor p66-beta (p66/p68)(GATA zinc finger domain-containing protein 2B)"	Phospho@123	LTPS[Pho]PDIIVLSDNEASSPR	0.99	1			0						0						0						0						0
ENSMUSP00000041370	Gatad2b	Gatad2b Q8VHR5 "Transcriptional repressor p66-beta (p66/p68)(GATA zinc finger domain-containing protein 2B)"	Phospho@121, Phospho@123	SEPDRGRLT[Pho]PS[Pho]PDIIVLSDNEASSPR	0.99	1			1	0.63	1.15501	0.63			1	-0.91	0.723321	-0.91			1	-0.02	0.993462	-0.02			1	-0.83	0.782405	-0.83			1	0.97	1.58762	0.97
ENSMUSP00000041370	Gatad2b	Gatad2b Q8VHR5 "Transcriptional repressor p66-beta (p66/p68)(GATA zinc finger domain-containing protein 2B)"	Phospho@121	GRLT[Pho]PSPDIIVLSDNEASSPR	0.99	2			0						1	0.82	1.27175	0.82			1	-0.18	0.967428	-0.18			0						1	0.25	1.05002	0.25
ENSMUSP00000041370	Gatad2b	Gatad2b Q8VHR5 "Transcriptional repressor p66-beta (p66/p68)(GATA zinc finger domain-containing protein 2B)"	Phospho@121, Phospho@123	GRLT[Pho]PS[Pho]PDIIVLSDNEASSPR	0.99	3			0						0						0						0						0
ENSMUSP00000041370	Gatad2b	Gatad2b Q8VHR5 "Transcriptional repressor p66-beta (p66/p68)(GATA zinc finger domain-containing protein 2B)"	Phospho@123, Phospho@136	LTPS[Pho]PDIIVLSDNEASS[Pho]PR	0.56	1			0						0						0						0						0
ENSMUSP00000041370	Gatad2b	Gatad2b Q8VHR5 "Transcriptional repressor p66-beta (p66/p68)(GATA zinc finger domain-containing protein 2B)"	Phospho@121, Phospho@123, Phospho@130	SEPDRGRLT[Pho]PS[Pho]PDIIVLS[Pho]DNEASSPR	0.81	1			0						0						0						0						0
ENSMUSP00000041370	Gatad2b	Gatad2b Q8VHR5 "Transcriptional repressor p66-beta (p66/p68)(GATA zinc finger domain-containing protein 2B)"	Phospho@130	LTPSPDIIVLS[Pho]DNEASSPR	0.99	4	0.99	2	0						0						0						0						0
ENSMUSP00000041370	Gatad2b	Gatad2b Q8VHR5 "Transcriptional repressor p66-beta (p66/p68)(GATA zinc finger domain-containing protein 2B)"	Phospho@121, Phospho@125	GRLT[Pho]PSPD[Pho]IIVLSDNEASSPR	0.89	1			0						0						0						0						0
ENSMUSP00000041370	Gatad2b	Gatad2b Q8VHR5 "Transcriptional repressor p66-beta (p66/p68)(GATA zinc finger domain-containing protein 2B)"	Phospho@121, Phospho@130, Phospho@136	GRLT[Pho]PSPDIIVLS[Pho]DNEASS[Pho]PR	0.44	1			0						0						0						0						0
ENSMUSP00000041370	Gatad2b	Gatad2b Q8VHR5 "Transcriptional repressor p66-beta (p66/p68)(GATA zinc finger domain-containing protein 2B)"	Phospho@130, Phospho@136	LTPSPDIIVLS[Pho]DNEASS[Pho]PR	0.98	2	0.6	1	0						0						0						0						0
ENSMUSP00000041370	Gatad2b	Gatad2b Q8VHR5 "Transcriptional repressor p66-beta (p66/p68)(GATA zinc finger domain-containing protein 2B)"	Phospho@121	LT[Pho]PSPDIIVLSDNEASSPR	0.99	1			0						0						0						0						0
ENSMUSP00000041370	Gatad2b	Gatad2b Q8VHR5 "Transcriptional repressor p66-beta (p66/p68)(GATA zinc finger domain-containing protein 2B)"	Deamidated@132, Phospho@136	LTPSPDIIVLSDN[Dea]EASS[Pho]PR	0.99	2			0						0						0						0						0
ENSMUSP00000044361	Gm13034	Gm13034 Q91ZW3 "SWI/SNF-related matrix-associated actin-dependent regulator of chromatin subfamily A member 5 (EC 3.6.1.-)(Sucrose nonfermenting protein 2 homolog)(mSnf2h)"	Phospho@115	ANRFEYLLKQTELFAHFIQPAAQKTPTS[Pho]PLK	0.97	1			1	-0.63	0.865134	-0.63			1	0.89	1.34148	0.89			1	-0.58	0.877855	-0.58			1	-0.19	0.964856	-0.19			1	-0.97	0.641199	-0.97
ENSMUSP00000044361	Gm13034	Gm13034 Q91ZW3 "SWI/SNF-related matrix-associated actin-dependent regulator of chromatin subfamily A member 5 (EC 3.6.1.-)(Sucrose nonfermenting protein 2 homolog)(mSnf2h)"	Oxidation@107, Deamidated@110, Dehydrated@114, Phospho@115	ANRFEYLLKQTELFAHFIQP[Oxi]AAQ[Dea]KTPT[Deh]S[Pho]PLK	0.71	2			1	0.8	1.25243	0.8			1	0.96	1.52906	0.96			1	0.45	1.09988	0.45			1	0.85	1.29033	0.85			1	-0.77	0.814445	-0.77
ENSMUSP00000044361	Gm13034	Gm13034 Q91ZW3 "SWI/SNF-related matrix-associated actin-dependent regulator of chromatin subfamily A member 5 (EC 3.6.1.-)(Sucrose nonfermenting protein 2 homolog)(mSnf2h)"	Deamidated@110, Oxidation@113, Dehydrated@114, Phospho@115	ANRFEYLLKQTELFAHFIQPAAQ[Dea]KTP[Oxi]T[Deh]S[Pho]PLK	0.72	2			1	0.59	1.14373	0.59			1	0.98	1.64003	0.98			1	0.67	1.17366	0.67			1	0.06	1.01338	0.06			1	-0.94	0.694069	-0.94
ENSMUSP00000044361	Gm13034	Gm13034 Q91ZW3 "SWI/SNF-related matrix-associated actin-dependent regulator of chromatin subfamily A member 5 (EC 3.6.1.-)(Sucrose nonfermenting protein 2 homolog)(mSnf2h)"	Deamidated@97, Oxidation@104, Dehydrated@114, Phospho@115	ANRFEYLLKQ[Dea]TELFAHF[Oxi]IQPAAQKTPT[Deh]S[Pho]PLK	0.97	1			1	-0.61	0.870798	-0.61			1	0.96	1.52444	0.96			1	0.79	1.24398	0.79			1	0.38	1.08251	0.38			1	-0.98	0.567937	-0.98
ENSMUSP00000048153	Rbmxrt	Rbmxrt O35479 "Heterogeneous nuclear ribonucleoprotein G (hnRNP G)(RNA-binding motif protein, X chromosome)"	Phospho@162, Methyl@172	RS[Pho]TPSGPVRSSS[Met]GMGGR	0.99	1			1	-0.66	0.853452	-0.66			1	-0.87	0.759369	-0.87			1	-0.98	0.60949	-0.98			1	-0.83	0.784285	-0.83			1	0.51	1.11743	0.51
ENSMUSP00000048153	Rbmxrt	Rbmxrt O35479 "Heterogeneous nuclear ribonucleoprotein G (hnRNP G)(RNA-binding motif protein, X chromosome)"	Phospho@205	DVYLS[Pho]PR	0.5	2	0.51	3	2	-0.08	0.993915	-0.02	0.974839	-0.14	2	0.08	1.13194	0.56	0.924796	-0.4	2	-0.2	0.919537	-0.4	0.998693	0	2	-0.37	0.916246	-0.42	0.939699	-0.32	2	-0.175	0.872993	-0.6	1.04877	0.25
ENSMUSP00000048153	Rbmxrt	Rbmxrt O35479 "Heterogeneous nuclear ribonucleoprotein G (hnRNP G)(RNA-binding motif protein, X chromosome)"	Phospho@205	DVYLS[Pho]PRDDGYSTK	0.94	6			1	-0.8	0.799633	-0.8			1	-0.75	0.819044	-0.75			1	-0.8	0.798878	-0.8			1	-0.22	0.958463	-0.22			1	-0.16	0.970659	-0.16
ENSMUSP00000048153	Rbmxrt	Rbmxrt O35479 "Heterogeneous nuclear ribonucleoprotein G (hnRNP G)(RNA-binding motif protein, X chromosome)"	Phospho@205, Dehydrated@213	DVYLS[Pho]PRDDGYST[Deh]K	0.24	1			1	-0.52	0.892022	-0.52			1	0.29	1.06036	0.29			1	-0.3	0.942103	-0.3			1	-0.03	0.993338	-0.03			1	-0.71	0.836402	-0.71
ENSMUSP00000048153	Rbmxrt	Rbmxrt O35479 "Heterogeneous nuclear ribonucleoprotein G (hnRNP G)(RNA-binding motif protein, X chromosome)"	Phospho@162	RS[Pho]TPSGPVR	0.83	2			1	-0.72	0.832543	-0.72			1	-0.71	0.835992	-0.71			1	-0.8	0.798295	-0.8			1	-0.86	0.765237	-0.86			1	-0.04	0.990225	-0.04
ENSMUSP00000048153	Rbmxrt	Rbmxrt O35479 "Heterogeneous nuclear ribonucleoprotein G (hnRNP G)(RNA-binding motif protein, X chromosome)"	Phospho@88	VEQATKPS[Pho]FESGR	0.29	1	0.29	1	2	0.445	1.12804	0.55	1.07055	0.34	2	-0.115	1.01143	0.05	0.947732	-0.28	2	0.085	0.952923	-0.25	1.08744	0.42	2	-0.165	0.924134	-0.38	1.0103	0.05	2	0.515	1.10887	0.47	1.12603	0.56
ENSMUSP00000048153	Rbmxrt	Rbmxrt O35479 "Heterogeneous nuclear ribonucleoprotein G (hnRNP G)(RNA-binding motif protein, X chromosome)"	Phospho@205	RDVYLS[Pho]PR	0.97	4			1	-0.35	0.930749	-0.35			1	0.38	1.08316	0.38			1	0.28	1.05715	0.28			1	-0.67	0.848909	-0.67			1	-0.66	0.854234	-0.66
ENSMUSP00000048153	Rbmxrt	Rbmxrt O35479 "Heterogeneous nuclear ribonucleoprotein G (hnRNP G)(RNA-binding motif protein, X chromosome)"	Phospho@163	RST[Pho]PSGPVR	0.44	1	0.84	2	2	-0.11	0.784181	-0.83	1.13788	0.61	2	-0.42	0.756952	-0.87	1.00676	0.03	2	-0.225	0.757982	-0.87	1.08684	0.42	2	-0.525	0.720926	-0.91	0.977144	-0.14	2	0.355	1.03001	0.15	1.12688	0.56
ENSMUSP00000048153	Rbmxrt	Rbmxrt O35479 "Heterogeneous nuclear ribonucleoprotein G (hnRNP G)(RNA-binding motif protein, X chromosome)"	Phospho@205	RDVYLS[Pho]PRDDGYSTK	0.94	1			1	-0.86	0.765919	-0.86			1	-0.77	0.814147	-0.77			1	-0.67	0.850258	-0.67			1	0.27	1.05486	0.27			1	-0.33	0.935345	-0.33
ENSMUSP00000048153	Rbmxrt	Rbmxrt O35479 "Heterogeneous nuclear ribonucleoprotein G (hnRNP G)(RNA-binding motif protein, X chromosome)"	Phospho@163, Methyl@169	RST[Pho]PSGPVR[Met]SSSGMGGR	0.99	1			1	-0.87	0.757321	-0.87			1	-0.62	0.866407	-0.62			1	-0.92	0.718734	-0.92			1	-0.23	0.956697	-0.23			1	-0.61	0.86906	-0.61
ENSMUSP00000107602	Smarcc1	Smarcc1 Q3UNN4 "Putative uncharacterized protein "	Phospho@327, Phospho@329	KPS[Pho]PS[Pho]PPPPTATESR	0.98	3	0.23	1	2	0.225	1.30963	0.86	0.923803	-0.41	2	-0.02	1.23745	0.78	0.802378	-0.82	2	-0.585	0.937292	-0.32	0.775928	-0.85	2	-0.73	0.888188	-0.54	0.716759	-0.92	2	0.45	1.05223	0.26	1.14769	0.64
ENSMUSP00000107602	Smarcc1	Smarcc1 Q3UNN4 "Putative uncharacterized protein "	Phospho@327, Phospho@329	RKPS[Pho]PS[Pho]PPPPTATESR	0.99	4			1	0.84	1.28787	0.84			1	0.85	1.29148	0.85			1	-0.29	0.943212	-0.29			1	-0.5	0.896129	-0.5			1	-0.04	0.991537	-0.04
ENSMUSP00000107602	Smarcc1	Smarcc1 Q3UNN4 "Putative uncharacterized protein "	Phospho@329, Dehydrated@334	KPSPS[Pho]PPPPT[Deh]ATESR	0.95	2			1	0.7	1.19102	0.7			1	0.39	1.08541	0.39			1	-0.44	0.911303	-0.44			1	-0.37	0.925344	-0.37			1	0.42	1.09098	0.42
ENSMUSP00000107602	Smarcc1	Smarcc1 Q3UNN4 "Putative uncharacterized protein "	Phospho@309	ISTKNEEPVRS[Pho]PERR	0.93	1			1	-0.82	0.7924	-0.82			1	-0.76	0.815101	-0.76			1	-0.83	0.785531	-0.83			1	0.7	1.1909	0.7			1	-0.18	0.966552	-0.18
ENSMUSP00000107602	Smarcc1	Smarcc1 Q3UNN4 "Putative uncharacterized protein "	Phospho@327	RKPS[Pho]PSPPPPTATESR	0.99	1			1	-0.14	0.973671	-0.14			1	0.67	1.17629	0.67			1	-0.43	0.914243	-0.43			1	-0.89	0.742942	-0.89			1	-0.74	0.822978	-0.74
ENSMUSP00000107602	Smarcc1	Smarcc1 Q3UNN4 "Putative uncharacterized protein "	Phospho@327	KPS[Pho]PSPPPPTATESR	0.99	2	0.26	1	2	0.405	1.24481	0.79	1.00587	0.02	2	0.745	1.22055	0.75	1.19173	0.74	2	-0.335	0.961159	-0.21	0.910673	-0.46	2	-0.565	0.929199	-0.36	0.825995	-0.77	2	-0.34	1.01405	0.06	0.841375	-0.74
ENSMUSP00000107602	Smarcc1	Smarcc1 Q3UNN4 "Putative uncharacterized protein "	Phospho@329	RKPSPS[Pho]PPPPTATESR	0.99	1			1	0.71	1.19274	0.71			1	0.91	1.36838	0.91			1	-0.03	0.992703	-0.03			1	-0.78	0.807415	-0.78			1	-0.62	0.866631	-0.62
ENSMUSP00000054424	Rbm15	Rbm15 A0PJG5;Q0VBL3;Q3THK4;Q3TLX0;Q571M7;Q66JP8;Q6PGG1;Q7TT82 "Rbm15 protein Fragment ";"RNA binding motif protein 15 ";"Putative uncharacterized protein Fragment ";"Putative uncharacterized protein Fragment ";"MKIAA4257 protein Fragment ";"Rbm15 protein Fragment ";"Rbm15 protein Fragment ";"Rbm15 protein Fragment "	Phospho@567	DRT[Pho]PPLLYR	0.97	6	0.83	5	2	-0.4	0.877415	-0.58	0.959715	-0.22	2	-0.335	0.860465	-0.64	0.993624	-0.03	2	-0.445	0.855287	-0.66	0.956379	-0.23	2	-0.61	0.915105	-0.43	0.813069	-0.79	2	-0.065	1.01542	0.07	0.962573	-0.2
ENSMUSP00000054424	Rbm15	Rbm15 A0PJG5;Q0VBL3;Q3THK4;Q3TLX0;Q571M7;Q66JP8;Q6PGG1;Q7TT82 "Rbm15 protein Fragment ";"RNA binding motif protein 15 ";"Putative uncharacterized protein Fragment ";"Putative uncharacterized protein Fragment ";"MKIAA4257 protein Fragment ";"Rbm15 protein Fragment ";"Rbm15 protein Fragment ";"Rbm15 protein Fragment "	Phospho@258, Phospho@270	SRS[Pho]PLDKDAYAPSSS[Pho]VVGTSVGSHR	0.46	1			1	-0.23	0.957166	-0.23			1	-0.2	0.962642	-0.2			1	-0.7	0.840719	-0.7			1	-0.88	0.753953	-0.88			1	-0.06	0.988586	-0.06
ENSMUSP00000054424	Rbm15	Rbm15 A0PJG5;Q0VBL3;Q3THK4;Q3TLX0;Q571M7;Q66JP8;Q6PGG1;Q7TT82 "Rbm15 protein Fragment ";"RNA binding motif protein 15 ";"Putative uncharacterized protein Fragment ";"Putative uncharacterized protein Fragment ";"MKIAA4257 protein Fragment ";"Rbm15 protein Fragment ";"Rbm15 protein Fragment ";"Rbm15 protein Fragment "	Phospho@655	HLDRS[Pho]PESERPR	0.99	3	0.99	1	2	0.28	0.941784	-0.3	1.29894	0.86	2	0.2	0.934783	-0.34	1.19149	0.74	2	0.6	1.05734	0.28	1.36986	0.92	2	0.01	0.859376	-0.64	1.15403	0.66	2	0.21	1.00169	0	1.08674	0.42
ENSMUSP00000054424	Rbm15	Rbm15 A0PJG5;Q0VBL3;Q3THK4;Q3TLX0;Q571M7;Q66JP8;Q6PGG1;Q7TT82 "Rbm15 protein Fragment ";"RNA binding motif protein 15 ";"Putative uncharacterized protein Fragment ";"Putative uncharacterized protein Fragment ";"MKIAA4257 protein Fragment ";"Rbm15 protein Fragment ";"Rbm15 protein Fragment ";"Rbm15 protein Fragment "	Phospho@258, Phospho@268	SRS[Pho]PLDKDAYAPS[Pho]SSVVGTSVGSHR	0.86	1			1	-0.11	0.976829	-0.11			1	-0.11	0.976961	-0.11			1	-0.91	0.72307	-0.91			1	-0.92	0.720044	-0.92			1	-0.02	0.994108	-0.02
ENSMUSP00000054424	Rbm15	Rbm15 A0PJG5;Q0VBL3;Q3THK4;Q3TLX0;Q571M7;Q66JP8;Q6PGG1;Q7TT82 "Rbm15 protein Fragment ";"RNA binding motif protein 15 ";"Putative uncharacterized protein Fragment ";"Putative uncharacterized protein Fragment ";"MKIAA4257 protein Fragment ";"Rbm15 protein Fragment ";"Rbm15 protein Fragment ";"Rbm15 protein Fragment "	Phospho@621	DGWS[Pho]LDRDR	0.82	1			1	0.95	1.46606	0.95			1	0.63	1.15973	0.63			1	0.04	1.00921	0.04			1	-0.53	0.889258	-0.53			1	0.81	1.25686	0.81
ENSMUSP00000054424	Rbm15	Rbm15 A0PJG5;Q0VBL3;Q3THK4;Q3TLX0;Q571M7;Q66JP8;Q6PGG1;Q7TT82 "Rbm15 protein Fragment ";"RNA binding motif protein 15 ";"Putative uncharacterized protein Fragment ";"Putative uncharacterized protein Fragment ";"MKIAA4257 protein Fragment ";"Rbm15 protein Fragment ";"Rbm15 protein Fragment ";"Rbm15 protein Fragment "	Phospho@293	SLS[Pho]PGGAALGYR	0.99	4	0.99	2	2	-0.065	0.910122	-0.44	1.06171	0.31	2	-0.115	0.906241	-0.46	1.0445	0.23	2	-0.175	0.940966	-0.3	0.989381	-0.05	2	-0.13	0.959345	-0.22	0.991247	-0.04	2	0.035	0.99762	0	1.01326	0.07
ENSMUSP00000027174	Nop58	Nop58 Q6DFW4 "Nucleolar protein 58 (Nucleolar protein 5)(SIK-similar protein)(MSSP)"	Phospho@509, Ser->LacticAcid@516, Oxidation@520, Methylthio@514	HIKEEPLS[Pho]EEEPC[Met]TS[Ser]TAVP[Oxi]SPEK	0.42	1			1	-0.59	0.874439	-0.59			1	-0.19	0.964501	-0.19			1	0.74	1.21123	0.74			1	-0.44	0.910239	-0.44			1	-0.47	0.901403	-0.47
ENSMUSP00000027174	Nop58	Nop58 Q6DFW4 "Nucleolar protein 58 (Nucleolar protein 5)(SIK-similar protein)(MSSP)"	Phospho@509, Phospho@521, Methylthio@514	HIKEEPLS[Pho]EEEPC[Met]TSTAVPS[Pho]PEKK	0.99	2			1	0.54	1.12726	0.54			1	0.59	1.1438	0.59			1	0.66	1.1687	0.66			1	0.5	1.11645	0.5			1	-0.1	0.979864	-0.1
ENSMUSP00000100546	Gm11275	Gm11275 P62806 "Histone H4 "	Phospho@24	LR[Pho]DNIQGITKPAIR	0.24	1			1	0.95	1.45302	0.95			1	0.97	1.56124	0.97			1	0.87	1.31884	0.87			1	0.96	1.49486	0.96			1	-0.37	0.925322	-0.37
ENSMUSP00000094405	Nup98	Nup98 Q4FZE7;Q68G59 "Nup98 protein Fragment ";"Nup98 protein Fragment "	Deamidated@16, Phospho@17, Deamidated@39	NLNN[Dea]S[Pho]NLFSPVNHDSEDLASPSEYPEN[Dea]GER	0.99	1			0						0						0						0						0
ENSMUSP00000094405	Nup98	Nup98 Q4FZE7;Q68G59 "Nup98 protein Fragment ";"Nup98 protein Fragment "	Deamidated@15, Phospho@21	NLN[Dea]NSNLFS[Pho]PVNHDSEDLASPSEYPENGER	0.29	1			0						0						0						0						0
ENSMUSP00000094405	Nup98	Nup98 Q4FZE7;Q68G59 "Nup98 protein Fragment ";"Nup98 protein Fragment "	Deamidated@18, Phospho@34, Deamidated@39	NLNNSN[Dea]LFSPVNHDSEDLASPS[Pho]EYPEN[Dea]GER	0.9	1			0						0						0						0						0
ENSMUSP00000094405	Nup98	Nup98 Q4FZE7;Q68G59 "Nup98 protein Fragment ";"Nup98 protein Fragment "	Deamidated@16, Phospho@32, Deamidated@39	NLNN[Dea]SNLFSPVNHDSEDLAS[Pho]PSEYPEN[Dea]GER	0.99	2			0						0						0						0						0
ENSMUSP00000094405	Nup98	Nup98 Q4FZE7;Q68G59 "Nup98 protein Fragment ";"Nup98 protein Fragment "	Deamidated@16, Phospho@32, Phospho@34, Deamidated@39	NLNN[Dea]SNLFSPVNHDSEDLAS[Pho]PS[Pho]EYPEN[Dea]GER	0.86	1			0						0						0						0						0
ENSMUSP00000094405	Nup98	Nup98 Q4FZE7;Q68G59 "Nup98 protein Fragment ";"Nup98 protein Fragment "	Phospho@297	SKYGLQDS[Pho]DEEEEEHPPK	0.99	4			1	0.54	1.12537	0.54			1	-0.71	0.836495	-0.71			1	0.09	1.0197	0.09			1	0.51	1.11707	0.51			1	0.88	1.33791	0.88
ENSMUSP00000094405	Nup98	Nup98 Q4FZE7;Q68G59 "Nup98 protein Fragment ";"Nup98 protein Fragment "	Oxidation@53, Deamidated@54, Dehydrated@61, Phospho@62	FSFLSKPVDEN[Oxi]N[Dea]QQDGEDD[Deh]S[Pho]LVSR	0.97	1			0						0						0						1	0.87	1.31209	0.87			0
ENSMUSP00000094405	Nup98	Nup98 Q4FZE7;Q68G59 "Nup98 protein Fragment ";"Nup98 protein Fragment "	Deamidated@15, Phospho@32, Deamidated@39	NLN[Dea]NSNLFSPVNHDSEDLAS[Pho]PSEYPEN[Dea]GER	0.98	2			0						0						0						0						0
ENSMUSP00000094405	Nup98	Nup98 Q4FZE7;Q68G59 "Nup98 protein Fragment ";"Nup98 protein Fragment "	Phospho@32, Deamidated@39	NLNNSNLFSPVNHDSEDLAS[Pho]PSEYPEN[Dea]GER	0.74	2			0						0						0						0						0
ENSMUSP00000094405	Nup98	Nup98 Q4FZE7;Q68G59 "Nup98 protein Fragment ";"Nup98 protein Fragment "	Phospho@297	YGLQDS[Pho]DEEEEEHPPK	0.66	3			1	0.96	1.51805	0.96			1	0.93	1.42848	0.93			1	0.79	1.24766	0.79			1	0.19	1.03694	0.19			1	0.28	1.05724	0.28
ENSMUSP00000072533	Hnrnpd	Hnrnpd Q60668 "Heterogeneous nuclear ribonucleoprotein D0 (hnRNP D0)(AU-rich element RNA-binding protein 1)"	Deamidated@73, Phospho@83	IDASKN[Dea]EEDEGHSNSS[Pho]PR	0.99	2			1	-0.97	0.637432	-0.97			1	-0.96	0.658482	-0.96			1	-0.9	0.735871	-0.9			1	-0.93	0.709031	-0.93			1	-0.2	0.962964	-0.2
ENSMUSP00000072533	Hnrnpd	Hnrnpd Q60668 "Heterogeneous nuclear ribonucleoprotein D0 (hnRNP D0)(AU-rich element RNA-binding protein 1)"	Deamidated@81, Phospho@83	IDASKNEEDEGHSN[Dea]SS[Pho]PR	1	2			1	-0.92	0.71918	-0.92			1	-0.95	0.681545	-0.95			1	-0.85	0.770214	-0.85			1	-0.84	0.776676	-0.84			1	0.25	1.04905	0.25
ENSMUSP00000072533	Hnrnpd	Hnrnpd Q60668 "Heterogeneous nuclear ribonucleoprotein D0 (hnRNP D0)(AU-rich element RNA-binding protein 1)"	Phospho@83	IDASKNEEDEGHSNSS[Pho]PR	1	5			1	-0.89	0.74124	-0.89			1	-0.91	0.722378	-0.91			1	-0.87	0.76195	-0.87			1	-0.54	0.888262	-0.54			1	0.1	1.02035	0.1
ENSMUSP00000091921	Hsp90aa1	Hsp90aa1 P07901 "Heat shock protein HSP 90-alpha (Heat shock 86 kDa)(HSP 86)(HSP86)(Tumor-specific transplantation 86 kDa antigen)(TSTA)"	Phospho@710, Dethiomethyl@729	LGLGIDEDDPTVDDTS[Pho]AAVTEEMPPLEGDDDTSRM[Det]EEVD	0.78	1			0						0						0						0						0
ENSMUSP00000047119	Gnl3	Gnl3 Q8CI11 "Guanine nucleotide-binding protein-like 3 (Nucleolar GTP-binding protein 3)(Nucleostemin)"	Phospho@501	NAEISDVAPVEET[Pho]RELSPEQSTAGKPSDGSSALDR	0.99	1			1	-0.6	0.871823	-0.6			1	0.79	1.24448	0.79			1	-0.58	0.877425	-0.58			1	0.93	1.42715	0.93			1	-0.94	0.696516	-0.94
ENSMUSP00000047119	Gnl3	Gnl3 Q8CI11 "Guanine nucleotide-binding protein-like 3 (Nucleolar GTP-binding protein 3)(Nucleostemin)"	Phospho@505	NAEISDVAPVEETRELS[Pho]PEQSTAGK	0.8	1			1	0.91	1.36443	0.91			1	0.46	1.10658	0.46			1	0.67	1.17538	0.67			1	-0.47	0.90256	-0.47			1	0.76	1.22591	0.76
ENSMUSP00000047119	Gnl3	Gnl3 Q8CI11 "Guanine nucleotide-binding protein-like 3 (Nucleolar GTP-binding protein 3)(Nucleostemin)"	Phospho@505	ELS[Pho]PEQSTAGKPSDGSSALDR	1	4	1	8	2	0.16	1.33986	0.88	0.887582	-0.56	2	0.15	1.53795	0.96	0.863471	-0.66	2	0.235	1.15971	0.63	0.971483	-0.16	2	-0.445	0.916008	-0.42	0.909453	-0.47	2	-0.245	0.866037	-0.63	1.02461	0.14
ENSMUSP00000047119	Gnl3	Gnl3 Q8CI11 "Guanine nucleotide-binding protein-like 3 (Nucleolar GTP-binding protein 3)(Nucleostemin)"	Phospho@509	NAEISDVAPVEETRELSPEQS[Pho]TAGKPSDGSSALDR	0.99	2			1	0.41	1.09014	0.41			1	0.69	1.18322	0.69			1	0.36	1.07504	0.36			1	0.61	1.1482	0.61			1	-0.42	0.916042	-0.42
ENSMUSP00000047119	Gnl3	Gnl3 Q8CI11 "Guanine nucleotide-binding protein-like 3 (Nucleolar GTP-binding protein 3)(Nucleostemin)"	Phospho@505	NAEISDVAPVEETRELS[Pho]PEQSTAGKPSDGSSALDR	1	7			1	0.5	1.11597	0.5			1	0.7	1.18971	0.7			1	0.57	1.13497	0.57			1	0.83	1.27536	0.83			1	-0.34	0.932711	-0.34
ENSMUSP00000118911	Zfr	Zfr B2RUG7 "Zinc finger RNA binding protein "	Phospho@1054	RRDS[Pho]DGVDGFEAEGK	0.99	2			1	0.98	1.74622	0.98			1	0.98	1.74694	0.98			1	0.92	1.40171	0.92			1	0.96	1.49479	0.96			1	-0.02	0.994035	-0.02
ENSMUSP00000114180	Ubc	Ubc A5JUZ1;Q3TH47;Q5SX22;Q8R0Z9;Q8VC46;Q922B0;Q922Z8 "Ubiqutin subunit 1 Fragment ";"Putative uncharacterized protein ";"Ubiquitin B Fragment ";"Putative uncharacterized proteinUbc protein ;";"Ubc protein ";"Ubc protein ";"Ubc protein "	Phospho@628, HexNAc@630	MQIFVKTLTGKTITLEVEPS[Pho]DT[Hex]IENVK	0.44	1			1	-0.87	0.757388	-0.87			1	-0.79	0.802366	-0.79			1	-0.56	0.883513	-0.56			1	-0.16	0.968923	-0.16			1	-0.31	0.938508	-0.31
ENSMUSP00000010752	Rbm25	Rbm25 B2RY56 "RNA-binding protein 25 (RNA-binding motif protein 25)"	Phospho@484, Oxidation@486, Deamidated@487, Dehydrated@494	LPVDS[Pho]VF[Oxi]N[Dea]KFEDEDS[Deh]DDVPR	0.57	1			1	0.61	1.14768	0.61			0						0						0						0
ENSMUSP00000010752	Rbm25	Rbm25 B2RY56 "RNA-binding protein 25 (RNA-binding motif protein 25)"	Phospho@468, Deamidated@473	LGASNS[Pho]PGQPN[Dea]SVK	0.98	2	0.98	3	2	0.78	1.20405	0.73	1.26673	0.83	2	0.785	1.22575	0.76	1.24468	0.81	2	0.595	1.08965	0.41	1.21691	0.78	2	0.515	1.04557	0.23	1.23453	0.8	2	-0.02	0.976768	-0.11	1.01384	0.07
ENSMUSP00000010752	Rbm25	Rbm25 B2RY56 "RNA-binding protein 25 (RNA-binding motif protein 25)"	Phospho@494	KLPVDSVFNKFEDEDS[Pho]DDVPR	0.89	1			1	-0.36	0.930039	-0.36			1	0.69	1.18081	0.69			1	-0.76	0.815283	-0.76			1	0.02	1.00653	0.02			1	-0.83	0.783094	-0.83
ENSMUSP00000010752	Rbm25	Rbm25 B2RY56 "RNA-binding protein 25 (RNA-binding motif protein 25)"	Phospho@468, Deamidated@473	LGASNS[Pho]PGQPN[Dea]SVKR	0.98	3			1	-0.74	0.824772	-0.74			1	-0.74	0.824644	-0.74			1	-0.81	0.797386	-0.81			1	0.41	1.09034	0.41			1	-0.02	0.994425	-0.02
ENSMUSP00000010752	Rbm25	Rbm25 B2RY56 "RNA-binding protein 25 (RNA-binding motif protein 25)"	Phospho@468	LGASNS[Pho]PGQPNSVK	0.99	5			1	0.7	1.18832	0.7			1	0.41	1.08981	0.41			1	-0.1	0.980274	-0.1			1	0.54	1.12549	0.54			1	0.39	1.08404	0.39
ENSMUSP00000010752	Rbm25	Rbm25 B2RY56 "RNA-binding protein 25 (RNA-binding motif protein 25)"	Phospho@468	LGASNS[Pho]PGQPNSVKR	0.99	2			1	-0.69	0.846951	-0.69			1	-0.63	0.86289	-0.63			1	-0.81	0.795826	-0.81			1	0.75	1.22002	0.75			1	-0.12	0.975876	-0.12
ENSMUSP00000021803	Nup153	Nup153 Q3TA10;Q3V3W1;Q80UN3;Q80WR0;Q8BRF6;Q8R2M9 "Putative uncharacterized protein Fragment ";"Putative uncharacterized protein Fragment ";"Nup153 protein Fragment ";"Nucleoporin 153 ";"Putative uncharacterized protein Fragment ";"Nup153 protein Fragment "	Phospho@603	EGS[Pho]VLDILK	0.52	1			0						0						0						0						0
ENSMUSP00000021803	Nup153	Nup153 Q3TA10;Q3V3W1;Q80UN3;Q80WR0;Q8BRF6;Q8R2M9 "Putative uncharacterized protein Fragment ";"Putative uncharacterized protein Fragment ";"Nup153 protein Fragment ";"Nucleoporin 153 ";"Putative uncharacterized protein Fragment ";"Nup153 protein Fragment "	Phospho@204, Phospho@210	NTS[Pho]LPPLWS[Pho]PEAER	0.65	1			0						0						0						0						0
ENSMUSP00000021803	Nup153	Nup153 Q3TA10;Q3V3W1;Q80UN3;Q80WR0;Q8BRF6;Q8R2M9 "Putative uncharacterized protein Fragment ";"Putative uncharacterized protein Fragment ";"Nup153 protein Fragment ";"Nucleoporin 153 ";"Putative uncharacterized protein Fragment ";"Nup153 protein Fragment "	Phospho@335, Phospho@339	RIPSAVSS[Pho]PLNS[Pho]PLDR	0.99	1			1	0.92	1.38916	0.92			1	0.98	1.72519	0.98			1	0.6	1.14598	0.6			1	0.82	1.26182	0.82			1	-0.8	0.800583	-0.8
ENSMUSP00000021803	Nup153	Nup153 Q3TA10;Q3V3W1;Q80UN3;Q80WR0;Q8BRF6;Q8R2M9 "Putative uncharacterized protein Fragment ";"Putative uncharacterized protein Fragment ";"Nup153 protein Fragment ";"Nucleoporin 153 ";"Putative uncharacterized protein Fragment ";"Nup153 protein Fragment "	Phospho@334	RIPSAVS[Pho]SPLNSPLDR	0.99	1			1	0	0.999763	0			1	-0.5	0.896129	-0.5			1	-0.96	0.665382	-0.96			1	-0.05	0.989441	-0.05			1	0.47	1.10922	0.47
ENSMUSP00000021803	Nup153	Nup153 Q3TA10;Q3V3W1;Q80UN3;Q80WR0;Q8BRF6;Q8R2M9 "Putative uncharacterized protein Fragment ";"Putative uncharacterized protein Fragment ";"Nup153 protein Fragment ";"Nucleoporin 153 ";"Putative uncharacterized protein Fragment ";"Nup153 protein Fragment "	Phospho@210	NTSLPPLWS[Pho]PEAER	0.99	4	0.99	2	1	-0.75	0.819962	-0.75			1	-0.85	0.77606	-0.85			1	-0.92	0.720167	-0.92			1	-0.41	0.918436	-0.41			1	0.11	1.0222	0.11
ENSMUSP00000021803	Nup153	Nup153 Q3TA10;Q3V3W1;Q80UN3;Q80WR0;Q8BRF6;Q8R2M9 "Putative uncharacterized protein Fragment ";"Putative uncharacterized protein Fragment ";"Nup153 protein Fragment ";"Nucleoporin 153 ";"Putative uncharacterized protein Fragment ";"Nup153 protein Fragment "	Phospho@335	RIPSAVSS[Pho]PLNSPLDR	0.94	1			1	0.2	1.03844	0.2			1	-0.82	0.789639	-0.82			1	-0.47	0.902218	-0.47			1	0.92	1.39811	0.92			1	0.86	1.30751	0.86
ENSMUSP00000021803	Nup153	Nup153 Q3TA10;Q3V3W1;Q80UN3;Q80WR0;Q8BRF6;Q8R2M9 "Putative uncharacterized protein Fragment ";"Putative uncharacterized protein Fragment ";"Nup153 protein Fragment ";"Nucleoporin 153 ";"Putative uncharacterized protein Fragment ";"Nup153 protein Fragment "	Deamidated@202, Phospho@210	N[Dea]TSLPPLWS[Pho]PEAER	0.6	2			0						0						0						0						0
ENSMUSP00000105602	Eef1d	Eef1d P57776 "Elongation factor 1-delta (EF-1-delta)"	Phospho@498	LSSLEKSS[Pho]PTPR	0.75	1			1	-0.98	0.597715	-0.98			1	-0.98	0.622267	-0.98			1	-0.55	0.885609	-0.55			1	-0.27	0.947797	-0.27			1	-0.24	0.955014	-0.24
ENSMUSP00000105602	Eef1d	Eef1d P57776 "Elongation factor 1-delta (EF-1-delta)"	Phospho@508	ATAPQT[Pho]QHVSPMR	0.99	1			1	0.69	1.18573	0.69			1	-0.46	0.906945	-0.46			1	0.1	1.02104	0.1			1	0.67	1.17377	0.67			1	0.86	1.29986	0.86
ENSMUSP00000105602	Eef1d	Eef1d P57776 "Elongation factor 1-delta (EF-1-delta)"	Phospho@541	KGATPAEDDEDKDIDLFGS[Pho]DEEEEDKEAAR	1	4			1	-0.78	0.807879	-0.78			1	-0.98	0.625232	-0.98			1	-0.73	0.829746	-0.73			1	0.08	1.01606	0.08			1	0.84	1.28479	0.84
ENSMUSP00000105602	Eef1d	Eef1d P57776 "Elongation factor 1-delta (EF-1-delta)"	Phospho@512, Oxidation@513	ATAPQTQHVS[Pho]P[Oxi]MR	0.99	5	0.95	1	2	0.185	0.872209	-0.6	1.66159	0.97	2	0.475	0.995487	-0.01	1.54222	0.96	2	-0.32	0.918833	-0.41	0.957104	-0.23	2	0.495	1.04511	0.23	1.19882	0.76	2	-0.125	0.871428	-0.61	1.074	0.36
ENSMUSP00000105602	Eef1d	Eef1d P57776 "Elongation factor 1-delta (EF-1-delta)"	Phospho@512	ATAPQTQHVS[Pho]PMR	0.99	5	0.99	2	2	0.36	0.961446	-0.21	1.41674	0.93	2	0.34	0.96937	-0.16	1.2781	0.84	2	-0.055	0.94591	-0.28	1.03471	0.17	2	-0.065	1.00523	0.01	0.975575	-0.14	2	0.215	0.986835	-0.06	1.10482	0.49
ENSMUSP00000101858	Fus	Fus P56959 "RNA-binding protein FUS (Protein pigpen)"	Deamidated@226, Phospho@250	GGGGGYN[Dea]RSSGGYEPRGRGGGRGGRGGMGGS[Pho]DR	0.36	0	0.4	0	0						0						0						0						0
ENSMUSP00000111031	Rbm10	Rbm10 Q566J0;Q8BY56 "Rbm10 protein Fragment ";"Putative uncharacterized protein Fragment "	Phospho@656, Phospho@661	GLVAAYS[Pho]GESDS[Pho]EEEQER	0.58	1			0						0						0						0						0
ENSMUSP00000111031	Rbm10	Rbm10 Q566J0;Q8BY56 "Rbm10 protein Fragment ";"Putative uncharacterized protein Fragment "	Phospho@720	AHLS[Pho]ENELEALEK	0.75	1			1	-0.23	0.957724	-0.23			1	0.87	1.31491	0.87			1	0.15	1.02932	0.15			1	-0.51	0.89479	-0.51			1	-0.91	0.724165	-0.91
ENSMUSP00000111031	Rbm10	Rbm10 Q566J0;Q8BY56 "Rbm10 protein Fragment ";"Putative uncharacterized protein Fragment "	Phospho@646	LASDDRPS[Pho]PPR	0.99	7			1	0.3	1.06352	0.3			1	0.61	1.14783	0.61			1	-0.02	0.993715	-0.02			1	-0.26	0.950976	-0.26			1	-0.39	0.921157	-0.39
ENSMUSP00000109117	Sf1	Sf1 D3YVH4;D3YZC9 "Putative uncharacterized protein Sf1 ";"Putative uncharacterized protein Sf1 "	Phospho@80, Phospho@82	TGDLGIPPNPEDRS[Pho]PS[Pho]PEPIYN	0.27	1			0						0						0						0						0
ENSMUSP00000109117	Sf1	Sf1 D3YVH4;D3YZC9 "Putative uncharacterized protein Sf1 ";"Putative uncharacterized protein Sf1 "	Phospho@80, Phospho@82	TGDLGIPPNPEDRS[Pho]PS[Pho]PEPIYNSEGKR	0.99	3			1	-0.91	0.731172	-0.91			1	-0.76	0.81781	-0.76			1	-0.42	0.916872	-0.42			1	0.44	1.09754	0.44			1	-0.53	0.889417	-0.53
ENSMUSP00000109117	Sf1	Sf1 D3YVH4;D3YZC9 "Putative uncharacterized protein Sf1 ";"Putative uncharacterized protein Sf1 "	Deamidated@75, Phospho@80, Phospho@82	TGDLGIPPN[Dea]PEDRS[Pho]PS[Pho]PEPIYNSEGKR	0.23	1			1	-0.96	0.674022	-0.96			1	-0.88	0.750391	-0.88			1	-0.93	0.705446	-0.93			1	-0.57	0.878888	-0.57			1	-0.51	0.893056	-0.51
ENSMUSP00000109117	Sf1	Sf1 D3YVH4;D3YZC9 "Putative uncharacterized protein Sf1 ";"Putative uncharacterized protein Sf1 "	Phospho@80, Phospho@82, Deamidated@88	TGDLGIPPNPEDRS[Pho]PS[Pho]PEPIYN[Dea]SEGK	0.7	7	0.23	1	1	0.06	1.01225	0.06			1	-0.31	0.939078	-0.31			1	-0.25	0.952834	-0.25			1	-0.82	0.792761	-0.82			1	0.34	1.07175	0.34
ENSMUSP00000109117	Sf1	Sf1 D3YVH4;D3YZC9 "Putative uncharacterized protein Sf1 ";"Putative uncharacterized protein Sf1 "	Phospho@80, Phospho@82	TGDLGIPPNPEDRS[Pho]PS[Pho]PEPIYNSEGK	0.84	10			1	0.78	1.24173	0.78			1	0.89	1.34345	0.89			1	0.64	1.16293	0.64			1	-0.18	0.966188	-0.18			1	-0.41	0.918581	-0.41
ENSMUSP00000109117	Sf1	Sf1 D3YVH4;D3YZC9 "Putative uncharacterized protein Sf1 ";"Putative uncharacterized protein Sf1 "	Phospho@80, Phospho@82, Deamidated@88	TGDLGIPPNPEDRS[Pho]PS[Pho]PEPIYN[Dea]SEGKR	0.94	2			1	-0.88	0.74976	-0.88			1	-0.51	0.893776	-0.51			1	-0.9	0.735873	-0.9			1	0.67	1.17514	0.67			1	-0.72	0.833206	-0.72
ENSMUSP00000085650	Phf3	Phf3 A0PJJ1;B2RQG2;Q4FZG1;Q80U54;Q8BLA7;Q8BU94;Q9CV03 "Phf3 protein Fragment ";"PHD finger protein 3 ";"Phf3 protein Fragment ";"MKIAA0244 protein Fragment ";"Putative uncharacterized protein ";"Putative uncharacterized protein Fragment ";"Putative uncharacterized protein Fragment "	Phospho@125	DRVEDNSVRS[Pho]PR	0.76	1			1	0.82	1.26265	0.82			1	0.63	1.15891	0.63			1	0.88	1.32922	0.88			1	-0.15	0.972627	-0.15			1	0.38	1.08324	0.38
ENSMUSP00000085650	Phf3	Phf3 A0PJJ1;B2RQG2;Q4FZG1;Q80U54;Q8BLA7;Q8BU94;Q9CV03 "Phf3 protein Fragment ";"PHD finger protein 3 ";"Phf3 protein Fragment ";"MKIAA0244 protein Fragment ";"Putative uncharacterized protein ";"Putative uncharacterized protein Fragment ";"Putative uncharacterized protein Fragment "	Phospho@660	SFS[Pho]LDEPPLFIPDNIATVK	0.98	1			0						0						0						0						0
ENSMUSP00000085650	Phf3	Phf3 A0PJJ1;B2RQG2;Q4FZG1;Q80U54;Q8BLA7;Q8BU94;Q9CV03 "Phf3 protein Fragment ";"PHD finger protein 3 ";"Phf3 protein Fragment ";"MKIAA0244 protein Fragment ";"Putative uncharacterized protein ";"Putative uncharacterized protein Fragment ";"Putative uncharacterized protein Fragment "	Phospho@377	NTVDIVDKPENS[Pho]PQR	0.69	1	0.94	3	2	0.17	2.44792	0.99	0.866966	-0.65	2	0.645	1.73133	0.98	1.06247	0.31	2	0.12	1.57639	0.97	0.843712	-0.73	2	0.36	1.19786	0.72	0.998562	0	2	0.065	1.40575	0.92	0.813401	-0.79
ENSMUSP00000027768	Ahctf1	Ahctf1 Q8CJF7 "Protein ELYS (Protein MEL-28)(Putative AT-hook-containing transcription factor 1)(Embryonic large molecule derived from yolk sac)"	Phospho@1541	NLS[Pho]FDELYPLGAEK	0.69	1	0.99	4	0						0						0						0						0
ENSMUSP00000027768	Ahctf1	Ahctf1 Q8CJF7 "Protein ELYS (Protein MEL-28)(Putative AT-hook-containing transcription factor 1)(Embryonic large molecule derived from yolk sac)"	Phospho@1218	TTPLASPSLS[Pho]PGR	0.96	2	0.96	2	2	0.21	0.940104	-0.3	1.17939	0.72	2	0.12	0.969199	-0.16	1.08119	0.4	2	0.21	0.954514	-0.24	1.15983	0.66	2	0.6	1.14472	0.6	1.13638	0.6	2	0.11	0.964255	-0.2	1.0864	0.42
ENSMUSP00000027768	Ahctf1	Ahctf1 Q8CJF7 "Protein ELYS (Protein MEL-28)(Putative AT-hook-containing transcription factor 1)(Embryonic large molecule derived from yolk sac)"	Phospho@1381	SEGAPS[Pho]PVKK	0.35	1			1	0.16	1.0315	0.16			1	0.22	1.0426	0.22			1	-0.03	0.993165	-0.03			1	-0.22	0.960558	-0.22			1	-0.08	0.983657	-0.08
ENSMUSP00000027768	Ahctf1	Ahctf1 Q8CJF7 "Protein ELYS (Protein MEL-28)(Putative AT-hook-containing transcription factor 1)(Embryonic large molecule derived from yolk sac)"	Phospho@1954	LDSSQLPLQTGLDVPAT[Pho]PR	0.99	2	0.99	3	2	-0.435	0.837657	-0.71	0.966499	-0.16	2	-0.365	1.01661	0.08	0.805269	-0.81	2	-0.02	1.08784	0.41	0.913338	-0.45	2	0.25	1.2373	0.78	0.948373	-0.28	2	0.12	0.965661	-0.19	1.08933	0.43
ENSMUSP00000043713	Cdkn2aip	Cdkn2aip Q8BI72 "CDKN2A-interacting protein (Collaborator of ARF)"	Phospho@262	QQSGS[Pho]PK	0.49	1			1	-0.86	0.768291	-0.86			1	-0.61	0.871083	-0.61			1	-0.4	0.920932	-0.4			1	-0.78	0.809481	-0.78			1	-0.58	0.876917	-0.58
ENSMUSP00000105323	Raly	Raly Q64012 "RNA-binding protein Raly (hnRNP associated with lethal yellow protein)(Maternally-expressed hnRNP C-related protein)"	Phospho@258	LPAPQEDTASEAGT[Pho]PQGEVQTR	0.99	1	0.99	3	1	-0.72	0.834825	-0.72			1	-0.26	0.951121	-0.26			1	-0.46	0.903197	-0.46			1	-0.74	0.826716	-0.74			1	-0.6	0.872673	-0.6
ENSMUSP00000105323	Raly	Raly Q64012 "RNA-binding protein Raly (hnRNP associated with lethal yellow protein)(Maternally-expressed hnRNP C-related protein)"	Phospho@254	LPAPQEDTAS[Pho]EAGTPQGEVQTR	0.59	3	0.92	9	2	0.605	1.39175	0.92	1.05575	0.29	2	0.64	1.56883	0.97	1.06198	0.31	2	0.305	1.1724	0.67	0.987854	-0.06	2	0.04	1.0192	0.09	0.996368	-0.01	2	-0.305	0.883639	-0.56	0.989984	-0.05
ENSMUSP00000105323	Raly	Raly Q64012 "RNA-binding protein Raly (hnRNP associated with lethal yellow protein)(Maternally-expressed hnRNP C-related protein)"	Phospho@119	GRLS[Pho]PVPVPR	0.99	4	0.99	8	2	-0.02	1.03355	0.18	0.958864	-0.22	2	0.08	1.07942	0.37	0.960663	-0.21	2	-0.325	0.90919	-0.45	0.962386	-0.2	2	-0.265	0.970828	-0.15	0.928021	-0.38	2	-0.135	0.951682	-0.26	0.995087	-0.01
ENSMUSP00000049112	Sltm	Sltm Q8CH25 "SAFB-like transcription modulator (SAF-like transcription modulator)(Modulator of estrogen-induced transcription)"	Phospho@289	DVQDAIAQS[Pho]PEK	0.76	2	0.76	3	2	0.77	1.69699	0.98	1.12493	0.56	2	0.8	1.92085	0.99	1.13849	0.61	2	0.425	1.35052	0.89	0.991508	-0.04	2	-0.07	0.949415	-0.27	1.02203	0.13	2	-0.325	0.877353	-0.58	0.985239	-0.07
ENSMUSP00000049112	Sltm	Sltm Q8CH25 "SAFB-like transcription modulator (SAF-like transcription modulator)(Modulator of estrogen-induced transcription)"	Oxidation@990, Phospho@999	AGAGM[Oxi]ITQHSSTAS[Pho]PVNR	0.99	1			0						0						0						0						0
ENSMUSP00000049112	Sltm	Sltm Q8CH25 "SAFB-like transcription modulator (SAF-like transcription modulator)(Modulator of estrogen-induced transcription)"	Phospho@289	DVQDAIAQS[Pho]PEKEAK	0.99	4			1	0.87	1.32089	0.87			1	0.96	1.53998	0.96			1	0.82	1.26918	0.82			1	-0.05	0.989867	-0.05			1	-0.67	0.852883	-0.67
ENSMUSP00000049112	Sltm	Sltm Q8CH25 "SAFB-like transcription modulator (SAF-like transcription modulator)(Modulator of estrogen-induced transcription)"	Phospho@999	AGAGMITQHSSTAS[Pho]PVNR	0.99	1			0						0						0						0						1	-0.95	0.679591	-0.95
ENSMUSP00000049112	Sltm	Sltm Q8CH25 "SAFB-like transcription modulator (SAF-like transcription modulator)(Modulator of estrogen-induced transcription)"	Phospho@552	ISSKS[Pho]PGHMVILNQTK	0.68	2			1	0.93	1.41091	0.93			1	0.67	1.17569	0.67			1	0.62	1.15418	0.62			1	0.67	1.17471	0.67			1	0.69	1.18439	0.69
ENSMUSP00000049112	Sltm	Sltm Q8CH25 "SAFB-like transcription modulator (SAF-like transcription modulator)(Modulator of estrogen-induced transcription)"	Phospho@906	EVS[Pho]GHTVR	0.97	2	0.47	1	2	0.18	1.53311	0.96	0.880311	-0.6	2	0.125	1.46874	0.95	0.854001	-0.7	2	0.26	1.22581	0.76	0.954413	-0.24	2	-0.17	1.11097	0.48	0.801878	-0.82	2	0.17	1.03841	0.2	1.02755	0.14
ENSMUSP00000087024	Zfml	Zfml Q61464 "Zinc finger protein 638 (Zinc finger matrin-like protein)(Nuclear protein 220)"	Phospho@606	GLS[Pho]PAQKPK	0.39	2			1	0.84	1.2808	0.84			1	0.91	1.3821	0.91			1	0.75	1.21609	0.75			1	-0.8	0.800431	-0.8			1	-0.39	0.92135	-0.39
ENSMUSP00000061923	Mcm2	Mcm2 P97310 "DNA replication licensing factor MCM2 (Minichromosome maintenance protein 2 homolog)(Nuclear protein BM28)"	Phospho@27	ISDPLTSS[Pho]PGR	0.99	2	0.96	1	2	-0.065	0.633583	-0.97	1.28214	0.84	2	0.09	0.831973	-0.72	1.33379	0.9	2	0.07	0.911211	-0.44	1.13038	0.58	2	-0.705	0.737416	-0.9	0.900824	-0.51	2	-0.555	0.754401	-0.88	0.958241	-0.23
ENSMUSP00000061923	Mcm2	Mcm2 P97310 "DNA replication licensing factor MCM2 (Minichromosome maintenance protein 2 homolog)(Nuclear protein BM28)"	Phospho@39	RADALT[Pho]SSPGR	0.99	3	0.96	1	2	0.075	0.828685	-0.73	1.31565	0.88	2	0.415	0.992526	-0.03	1.29541	0.86	2	0.145	0.859127	-0.64	1.42047	0.93	2	0.155	0.853444	-0.66	1.68472	0.97	2	-0.335	0.830121	-0.73	1.01242	0.06
ENSMUSP00000061923	Mcm2	Mcm2 P97310 "DNA replication licensing factor MCM2 (Minichromosome maintenance protein 2 homolog)(Nuclear protein BM28)"	Phospho@26	RISDPLTS[Pho]SPGR	0.77	1			1	-0.99	0.495937	-0.99			1	-0.99	0.403636	-0.99			1	-0.98	0.61455	-0.98			1	-0.07	0.985309	-0.07			1	0.76	1.2216	0.76
ENSMUSP00000061923	Mcm2	Mcm2 P97310 "DNA replication licensing factor MCM2 (Minichromosome maintenance protein 2 homolog)(Nuclear protein BM28)"	Phospho@139, Phospho@140	GLLYDS[Pho]S[Pho]EEDEERPAR	0.99	1			1	-0.98	0.585134	-0.98			1	-0.91	0.722796	-0.91			1	-0.98	0.592297	-0.98			1	-0.78	0.806829	-0.78			1	-0.78	0.804881	-0.78
ENSMUSP00000061923	Mcm2	Mcm2 P97310 "DNA replication licensing factor MCM2 (Minichromosome maintenance protein 2 homolog)(Nuclear protein BM28)"	Phospho@139	GLLYDS[Pho]SEEDEERPAR	0.99	1			1	-0.98	0.589461	-0.98			1	-0.87	0.756347	-0.87			1	-0.87	0.758557	-0.87			1	-0.93	0.705804	-0.93			1	-0.85	0.774864	-0.85
ENSMUSP00000061923	Mcm2	Mcm2 P97310 "DNA replication licensing factor MCM2 (Minichromosome maintenance protein 2 homolog)(Nuclear protein BM28)"	Phospho@41	RADALTSS[Pho]PGR	0.37	1	0.8	1	2	0.295	0.946809	-0.27	1.29334	0.86	2	0.705	1.17105	0.66	1.19446	0.75	2	0.06	0.802696	-0.79	1.36113	0.91	2	0.04	0.772593	-0.85	1.42906	0.93	2	-0.205	0.803858	-0.79	1.07937	0.38
ENSMUSP00000061923	Mcm2	Mcm2 P97310 "DNA replication licensing factor MCM2 (Minichromosome maintenance protein 2 homolog)(Nuclear protein BM28)"	Phospho@25	RISDPLT[Pho]SSPGR	0.99	1			1	-0.98	0.597271	-0.98			1	-0.98	0.608923	-0.98			1	-0.96	0.670246	-0.96			1	-0.46	0.903998	-0.46			1	-0.13	0.975217	-0.13
ENSMUSP00000061923	Mcm2	Mcm2 P97310 "DNA replication licensing factor MCM2 (Minichromosome maintenance protein 2 homolog)(Nuclear protein BM28)"	Phospho@21, Phospho@27	RIS[Pho]DPLTSS[Pho]PGR	0.27	1	0.94	1	2	0.36	1.14057	0.58	1.02425	0.14	2	-0.155	0.90111	-0.47	1.03016	0.16	2	0.5	1.30656	0.86	1.02809	0.14	2	-0.56	0.853894	-0.66	0.911482	-0.46	2	0.385	1.25845	0.81	0.99113	-0.04
ENSMUSP00000061923	Mcm2	Mcm2 P97310 "DNA replication licensing factor MCM2 (Minichromosome maintenance protein 2 homolog)(Nuclear protein BM28)"	Phospho@139	RGLLYDS[Pho]SEEDEERPAR	1	1			1	-0.58	0.877251	-0.58			1	-0.84	0.779692	-0.84			1	-0.93	0.700991	-0.93			1	-0.76	0.816618	-0.76			1	0.51	1.11865	0.51
ENSMUSP00000028617	Api5	Api5 O35841 "Apoptosis inhibitor 5 (API-5)(AAC-11)"	Phospho@464	TSEDTSSGS[Pho]PPKKSPGGPK	0.99	1			1	-0.67	0.852697	-0.67			1	-0.89	0.744132	-0.89			1	-0.42	0.915997	-0.42			1	0.62	1.15342	0.62			1	0.58	1.1393	0.58
ENSMUSP00000028617	Api5	Api5 O35841 "Apoptosis inhibitor 5 (API-5)(AAC-11)"	Phospho@464	TSEDTSSGS[Pho]PPKK	0.95	4	0.73	1	2	0.74	1.38077	0.91	1.12931	0.57	2	0.84	1.29803	0.85	1.25749	0.83	2	0.68	1.20108	0.72	1.14858	0.64	2	-0.09	0.859997	-0.64	1.09646	0.46	2	-0.13	1.05742	0.28	0.895223	-0.54
ENSMUSP00000108055	Ep400	Ep400 Q8CHI8 "E1A-binding protein p400 (EC 3.6.1.-)(p400 kDa SWI2/SNF2-related protein)(Domino homolog)(mDomino)"	Phospho@849	GFDT[Pho]SPEHSLDLGISGR	0.99	1			1	-0.27	0.94858	-0.27			1	-0.93	0.702968	-0.93			1	-0.24	0.954259	-0.24			1	-0.98	0.577536	-0.98			1	0.89	1.34162	0.89
ENSMUSP00000108055	Ep400	Ep400 Q8CHI8 "E1A-binding protein p400 (EC 3.6.1.-)(p400 kDa SWI2/SNF2-related protein)(Domino homolog)(mDomino)"	Phospho@850	LKGFDTS[Pho]PEHSLDLGISGR	0.99	2			1	-0.19	0.964682	-0.19			1	-0.42	0.916835	-0.42			1	0.15	1.03003	0.15			1	0.6	1.14654	0.6			1	0.23	1.04594	0.23
ENSMUSP00000108055	Ep400	Ep400 Q8CHI8 "E1A-binding protein p400 (EC 3.6.1.-)(p400 kDa SWI2/SNF2-related protein)(Domino homolog)(mDomino)"	Phospho@2519, Acetyl@2523, Phospho@2526	LASPVAPGT[Pho]LTTS[Ace]GGS[Pho]APAQVVHTQQR	0.99	1			0						0						0						0						0
ENSMUSP00000108055	Ep400	Ep400 Q8CHI8 "E1A-binding protein p400 (EC 3.6.1.-)(p400 kDa SWI2/SNF2-related protein)(Domino homolog)(mDomino)"	Phospho@2137	HKT[Pho]DPSAAGR	0.37	1			1	0.78	1.2419	0.78			1	0.86	1.29868	0.86			1	0.94	1.42987	0.94			1	0.7	1.19159	0.7			1	-0.26	0.95077	-0.26
ENSMUSP00000084794	Dido1	Dido1 Q8C9B9 "Death-inducer obliterator 1 (DIO-1)(Death-associated transcription factor 1)(DATF-1)"	Phospho@887	HDSS[Pho]PPNAVPNTADEGIADTLPENASEPDPESTSSLNQER	0.99	1			0						0						0						0						0
ENSMUSP00000084794	Dido1	Dido1 Q8C9B9 "Death-inducer obliterator 1 (DIO-1)(Death-associated transcription factor 1)(DATF-1)"	Phospho@886	HDS[Pho]SPPNAVPNTADEGIADTLPENASEPDPESTSSLNQER	0.99	1			0						0						0						0						0
ENSMUSP00000084794	Dido1	Dido1 Q8C9B9 "Death-inducer obliterator 1 (DIO-1)(Death-associated transcription factor 1)(DATF-1)"	Oxidation@799, Phospho@802, Phospho@806	NTTKPETIPDM[Oxi]EDS[Pho]PPVS[Pho]DSEEQQESVR	0.99	2			1	0.38	1.08272	0.38			1	0.66	1.1713	0.66			1	0.56	1.13321	0.56			1	0.56	1.13149	0.56			1	-0.41	0.919123	-0.41
ENSMUSP00000088370	Ppig	Ppig A2AR02 "Peptidyl-prolyl cis-trans isomerase G (Peptidyl-prolyl isomerase G)(PPIase G)(EC 5.2.1.8)(Rotamase G)(Cyclophilin G)"	Phospho@395	GDKSELNEIKENQRS[Pho]PVR	0.98	3			1	0.67	1.17379	0.67			1	0.26	1.05104	0.26			1	-0.41	0.91798	-0.41			1	-0.63	0.863578	-0.63			1	0.48	1.11036	0.48
ENSMUSP00000088370	Ppig	Ppig A2AR02 "Peptidyl-prolyl cis-trans isomerase G (Peptidyl-prolyl isomerase G)(PPIase G)(EC 5.2.1.8)(Rotamase G)(Cyclophilin G)"	Phospho@395	SELNEIKENQRS[Pho]PVR	0.67	2			1	0.8	1.24804	0.8			1	0.88	1.3344	0.88			1	0.19	1.03676	0.19			1	-0.81	0.793827	-0.81			1	-0.36	0.929897	-0.36
ENSMUSP00000088370	Ppig	Ppig A2AR02 "Peptidyl-prolyl cis-trans isomerase G (Peptidyl-prolyl isomerase G)(PPIase G)(EC 5.2.1.8)(Rotamase G)(Cyclophilin G)"	Phospho@354, Phospho@356	RS[Pho]ET[Pho]PPHWR	0.31	1			1	0.67	1.1773	0.67			1	0.36	1.07802	0.36			1	0.94	1.42934	0.94			1	0.63	1.16088	0.63			1	0.4	1.0858	0.4
ENSMUSP00000088370	Ppig	Ppig A2AR02 "Peptidyl-prolyl cis-trans isomerase G (Peptidyl-prolyl isomerase G)(PPIase G)(EC 5.2.1.8)(Rotamase G)(Cyclophilin G)"	Phospho@515, Deamidated@518	SRS[Pho]KEN[Dea]SK	0.22	1			1	0.7	1.18934	0.7			1	0.29	1.05908	0.29			1	0.33	1.06909	0.33			1	0.34	1.07078	0.34			1	0.5	1.11652	0.5
ENSMUSP00000088370	Ppig	Ppig A2AR02 "Peptidyl-prolyl cis-trans isomerase G (Peptidyl-prolyl isomerase G)(PPIase G)(EC 5.2.1.8)(Rotamase G)(Cyclophilin G)"	Phospho@254, Phospho@255, Phospho@257	KSPS[Pho]S[Pho]ES[Pho]EAENVDAQPQSTVRPEEIPPIPENR	0.99	1			1	-0.77	0.813597	-0.77			1	-0.95	0.692079	-0.95			0						1	-0.86	0.764201	-0.86			1	0.66	1.16882	0.66
ENSMUSP00000088370	Ppig	Ppig A2AR02 "Peptidyl-prolyl cis-trans isomerase G (Peptidyl-prolyl isomerase G)(PPIase G)(EC 5.2.1.8)(Rotamase G)(Cyclophilin G)"	Phospho@413	HMSES[Pho]PNR	0.45	2			1	-0.69	0.84404	-0.69			1	-0.02	0.993979	-0.02			1	-0.06	0.986138	-0.06			1	-0.66	0.856341	-0.66			1	-0.69	0.844138	-0.69
ENSMUSP00000088370	Ppig	Ppig A2AR02 "Peptidyl-prolyl cis-trans isomerase G (Peptidyl-prolyl isomerase G)(PPIase G)(EC 5.2.1.8)(Rotamase G)(Cyclophilin G)"	Phospho@395	ENQRS[Pho]PVR	0.84	3	0.48	1	2	-0.235	1.11684	0.5	0.594466	-0.97	2	-0.245	1.09652	0.44	0.708864	-0.93	2	-0.54	0.963143	-0.2	0.758999	-0.88	2	-0.945	0.629842	-0.97	0.727182	-0.92	2	-0.345	1.01237	0.06	0.835969	-0.75
ENSMUSP00000088370	Ppig	Ppig A2AR02 "Peptidyl-prolyl cis-trans isomerase G (Peptidyl-prolyl isomerase G)(PPIase G)(EC 5.2.1.8)(Rotamase G)(Cyclophilin G)"	Phospho@288	KS[Pho]PPKADDKER	0.32	1			1	0.42	1.0907	0.42			1	0.11	1.02186	0.11			1	-0.48	0.898673	-0.48			1	0.46	1.10343	0.46			1	0.3	1.06122	0.3
ENSMUSP00000088370	Ppig	Ppig A2AR02 "Peptidyl-prolyl cis-trans isomerase G (Peptidyl-prolyl isomerase G)(PPIase G)(EC 5.2.1.8)(Rotamase G)(Cyclophilin G)"	Phospho@685	KADREQS[Pho]PVSK	0.99	2			1	0.1	1.02093	0.1			1	-0.47	0.901906	-0.47			1	-0.42	0.916327	-0.42			1	0.36	1.07914	0.36			1	0.54	1.1255	0.54
ENSMUSP00000047123	Nop2	Nop2 Q922K7 "Putative ribosomal RNA methyltransferase NOP2 (EC 2.1.1.-)(Nucleolar protein 2 homolog)(Nucleolar protein 1)(Proliferating-cell nucleolar antigen p120)(Proliferation-associated nucleolar protein p120)"	Quinone@164, Phospho@169	AQDATAGVLW[Qui]NEEDT[Pho]DEDEDDDGVSPESHPR	0.97	2	0.54	2	0						0						0						1	-0.86			0.772152	-0.86	0
ENSMUSP00000047123	Nop2	Nop2 Q922K7 "Putative ribosomal RNA methyltransferase NOP2 (EC 2.1.1.-)(Nucleolar protein 2 homolog)(Nucleolar protein 1)(Proliferating-cell nucleolar antigen p120)(Proliferation-associated nucleolar protein p120)"	Hydroxymethyl@165, Phospho@169	AQDATAGVLWN[Hyd]EEDT[Pho]DEDEDDDGVSPESHPR	0.97	2			0						0						0						0						0
ENSMUSP00000047123	Nop2	Nop2 Q922K7 "Putative ribosomal RNA methyltransferase NOP2 (EC 2.1.1.-)(Nucleolar protein 2 homolog)(Nucleolar protein 1)(Proliferating-cell nucleolar antigen p120)(Proliferation-associated nucleolar protein p120)"	Phospho@705	EDS[Pho]RTPPVPTPSEIR	0.64	1	0.94	2	2	-0.68	0.920221	-0.4	0.628263	-0.96	1	0.41	1.08866	0.41			2	-0.7	0.907643	-0.45	0.664085	-0.95	1	-0.98	0.592667	-0.98			1	-0.7	0.840413	-0.7
ENSMUSP00000036881	Abcf1	Abcf1 Q6P542 "ATP-binding cassette sub-family F member 1 "	Phospho@107, Cation:Na@108	QLSVPAS[Pho]D[Cat]EEDEVPAPIPR	0.9	1			1	-0.9	0.735107	-0.9			1	-0.92	0.715214	-0.92			1	0.3	1.06107	0.3			1	-0.96	0.666587	-0.96			1	0.11	1.0219	0.11
ENSMUSP00000036881	Abcf1	Abcf1 Q6P542 "ATP-binding cassette sub-family F member 1 "	Phospho@107	LKQLSVPAS[Pho]DEEDEVPAPIPR	0.99	1			1	-0.99	0.402082	-0.99			1	-0.99	0.310872	-0.99			1	-0.99	0.486721	-0.99			1	0.59	1.14172	0.59			1	0.84	1.28595	0.84
ENSMUSP00000036881	Abcf1	Abcf1 Q6P542 "ATP-binding cassette sub-family F member 1 "	Phospho@103, Phospho@107	LKQLS[Pho]VPAS[Pho]DEEDEVPAPIPR	0.99	1			1	-0.83	0.785121	-0.83			1	-0.99	0.53554	-0.99			1	-0.95	0.688738	-0.95			1	-0.97	0.630657	-0.97			1	0.95	1.45759	0.95
ENSMUSP00000036881	Abcf1	Abcf1 Q6P542 "ATP-binding cassette sub-family F member 1 "	Phospho@107, Cation:Na@109	QLSVPAS[Pho]DE[Cat]EDEVPAPIPR	0.99	2			1	0.01	1.00275	0.01			1	-0.69	0.845452	-0.69			1	-0.08	0.982717	-0.08			1	0.14	1.0271	0.14			1	0.68	1.17919	0.68
ENSMUSP00000036881	Abcf1	Abcf1 Q6P542 "ATP-binding cassette sub-family F member 1 "	Phospho@107	QLSVPAS[Pho]DEEDEVPAPIPR	0.99	4	0.92	4	1	0.95	1.45453	0.95			1	0.34	1.07079	0.34			1	0.93	1.42296	0.93			1	0.22	1.04299	0.22			1	0.71	1.19642	0.71
ENSMUSP00000036881	Abcf1	Abcf1 Q6P542 "ATP-binding cassette sub-family F member 1 "	Phospho@103, Phospho@111	LKQLS[Pho]VPASDEED[Pho]EVPAPIPR	0.98	1			1	-0.82	0.788365	-0.82			1	-0.89	0.73991	-0.89			1	-0.96	0.677113	-0.96			1	-0.08	0.983186	-0.08			1	0.29	1.05935	0.29
ENSMUSP00000099657	Hdac1	Hdac1 O09106 "Histone deacetylase 1 (HD1)(EC 3.5.1.98)"	Oxidation@372, Oxidation@381, Deamidated@382, Phospho@393	M[Oxi]LPHAPGVQM[Oxi]Q[Dea]AIPEDAIPEES[Pho]GDEDEEDPDKR	0.95	2			1	0.44	1.09761	0.44			1	0.47	1.10896	0.47			1	0.37	1.07951	0.37			1	0.04	1.00935	0.04			1	-0.08	0.984133	-0.08
ENSMUSP00000099657	Hdac1	Hdac1 O09106 "Histone deacetylase 1 (HD1)(EC 3.5.1.98)"	Deamidated@382, Methyl@391, Phospho@393	MLPHAPGVQMQ[Dea]AIPEDAIPE[Met]ES[Pho]GDEDEEDPDKR	0.96	1			1	0.78	1.23934	0.78			1	0.37	1.07945	0.37			1	-0.51	0.894161	-0.51			1	-0.9	0.737776	-0.9			1	0.59	1.14151	0.59
ENSMUSP00000099657	Hdac1	Hdac1 O09106 "Histone deacetylase 1 (HD1)(EC 3.5.1.98)"	Oxidation@372, Oxidation@381, Phospho@393	M[Oxi]LPHAPGVQM[Oxi]QAIPEDAIPEES[Pho]GDEDEEDPDKR	0.99	11			1	-0.12	0.976271	-0.12			1	0.09	1.01785	0.09			1	-0.36	0.927181	-0.36			1	-0.63	0.865438	-0.63			1	-0.25	0.953031	-0.25
ENSMUSP00000099657	Hdac1	Hdac1 O09106 "Histone deacetylase 1 (HD1)(EC 3.5.1.98)"	Deamidated@382, Methyl@392, Phospho@393	MLPHAPGVQMQ[Dea]AIPEDAIPEE[Met]S[Pho]GDEDEEDPDKR	0.96	2			1	0.22	1.04165	0.22			1	-0.09	0.980846	-0.09			1	-0.54	0.887274	-0.54			1	-0.52	0.890738	-0.52			1	0.28	1.05762	0.28
ENSMUSP00000099657	Hdac1	Hdac1 O09106 "Histone deacetylase 1 (HD1)(EC 3.5.1.98)"	Deamidated@382, Cation:K@392, Phospho@393	MLPHAPGVQMQ[Dea]AIPEDAIPEE[Cat]S[Pho]GDEDEEDPDKR	0.85	1			1	0.51	1.11739	0.51			1	0.19	1.03555	0.19			1	-0.87	0.76244	-0.87			1	-0.5	0.896004	-0.5			1	0.34	1.07282	0.34
ENSMUSP00000099657	Hdac1	Hdac1 O09106 "Histone deacetylase 1 (HD1)(EC 3.5.1.98)"	Oxidation@372, Phospho@393	M[Oxi]LPHAPGVQMQAIPEDAIPEES[Pho]GDEDEEDPDKR	0.99	11			1	0.04	1.00942	0.04			1	-0.08	0.983969	-0.08			1	-0.31	0.9397	-0.31			1	-0.28	0.94649	-0.28			1	0.09	1.0196	0.09
ENSMUSP00000099657	Hdac1	Hdac1 O09106 "Histone deacetylase 1 (HD1)(EC 3.5.1.98)"	Oxidation@372, Deamidated@382, Phospho@393	M[Oxi]LPHAPGVQMQ[Dea]AIPEDAIPEES[Pho]GDEDEEDPDKR	0.99	2			1	-0.2	0.964222	-0.2			1	-0.27	0.948468	-0.27			1	-0.54	0.887967	-0.54			1	-0.7	0.842169	-0.7			1	0.05	1.01035	0.05
ENSMUSP00000099657	Hdac1	Hdac1 O09106 "Histone deacetylase 1 (HD1)(EC 3.5.1.98)"	Oxidation@381, Cation:Na@392, Phospho@393	MLPHAPGVQM[Oxi]QAIPEDAIPEE[Cat]S[Pho]GDEDEEDPDKR	0.99	2			1	-0.36	0.929499	-0.36			1	0.31	1.06441	0.31			1	-0.42	0.916581	-0.42			1	-0.64	0.859339	-0.64			1	-0.62	0.868284	-0.62
ENSMUSP00000099657	Hdac1	Hdac1 O09106 "Histone deacetylase 1 (HD1)(EC 3.5.1.98)"	Cation:K@392, Phospho@393	MLPHAPGVQMQAIPEDAIPEE[Cat]S[Pho]GDEDEEDPDKR	0.2	1			1	0.61	1.15061	0.61			1	0	0.998423	0			1	0.37	1.08121	0.37			1	-0.38	0.924121	-0.38			1	0.6	1.14579	0.6
ENSMUSP00000099657	Hdac1	Hdac1 O09106 "Histone deacetylase 1 (HD1)(EC 3.5.1.98)"	Phospho@393, Cation:Na@399	MLPHAPGVQMQAIPEDAIPEES[Pho]GDEDEE[Cat]DPDKR	0.64	1			1	0.56	1.13424	0.56			1	0.63	1.15747	0.63			1	0.05	1.01028	0.05			1	0	1.00014	0			1	-0.13	0.97429	-0.13
ENSMUSP00000099657	Hdac1	Hdac1 O09106 "Histone deacetylase 1 (HD1)(EC 3.5.1.98)"	Deamidated@382, Phospho@393	MLPHAPGVQMQ[Dea]AIPEDAIPEES[Pho]GDEDEEDPDKR	0.93	2			1	0.54	1.12501	0.54			1	-0.77	0.812307	-0.77			1	0.44	1.09566	0.44			1	-0.78	0.804847	-0.78			1	0.91	1.37698	0.91
ENSMUSP00000099657	Hdac1	Hdac1 O09106 "Histone deacetylase 1 (HD1)(EC 3.5.1.98)"	Cation:Na@392, Phospho@393	MLPHAPGVQMQAIPEDAIPEE[Cat]S[Pho]GDEDEEDPDKR	0.99	1			1	0.63	1.15481	0.63			1	-0.4	0.920471	-0.4			1	-0.56	0.883863	-0.56			1	-0.44	0.912226	-0.44			1	0.79	1.24737	0.79
ENSMUSP00000099657	Hdac1	Hdac1 O09106 "Histone deacetylase 1 (HD1)(EC 3.5.1.98)"	Phospho@393	MLPHAPGVQMQAIPEDAIPEES[Pho]GDEDEEDPDKR	0.99	12			1	0.34	1.07219	0.34			1	0.21	1.04015	0.21			1	-0.43	0.915096	-0.43			1	-0.22	0.960415	-0.22			1	0.12	1.02503	0.12
ENSMUSP00000099657	Hdac1	Hdac1 O09106 "Histone deacetylase 1 (HD1)(EC 3.5.1.98)"	Oxidation@390, Phospho@393, Dehydrated@395	MLPHAPGVQMQAIPEDAIP[Oxi]EES[Pho]GD[Deh]EDEEDPDKR	0.65	1			1	0.35	1.07363	0.35			1	-0.16	0.96915	-0.16			1	0.22	1.0421	0.22			1	-0.5	0.896357	-0.5			1	0.45	1.10143	0.45
ENSMUSP00000099657	Hdac1	Hdac1 O09106 "Histone deacetylase 1 (HD1)(EC 3.5.1.98)"	Phospho@393	PEES[Pho]GDEDEEDPDKR	0.99	1			1	-0.26	0.951562	-0.26			1	-0.86	0.76719	-0.86			1	-0.74	0.826256	-0.74			1	-0.32	0.936771	-0.32			1	0.77	1.23318	0.77
ENSMUSP00000099657	Hdac1	Hdac1 O09106 "Histone deacetylase 1 (HD1)(EC 3.5.1.98)"	Oxidation@381, Phospho@393	MLPHAPGVQM[Oxi]QAIPEDAIPEES[Pho]GDEDEEDPDKR	0.99	11			1	0.05	1.01017	0.05			1	-0.2	0.963113	-0.2			1	-0.41	0.918025	-0.41			1	-0.46	0.905672	-0.46			1	0.22	1.04271	0.22
ENSMUSP00000021428	Snw1	Snw1 Q9CSN1 "SNW domain-containing protein 1 (Nuclear protein SkiP)(Ski-interacting protein)"	Phospho@224, Phospho@232	GPPS[Pho]PPAPVMHS[Pho]PSR	0.99	2			1	0.1	1.02149	0.1			1	-0.16	0.970134	-0.16			1	-0.68	0.847745	-0.68			1	-0.07	0.985174	-0.07			1	0.24	1.04688	0.24
ENSMUSP00000021428	Snw1	Snw1 Q9CSN1 "SNW domain-containing protein 1 (Nuclear protein SkiP)(Ski-interacting protein)"	Phospho@224, Phospho@234	GPPS[Pho]PPAPVMHSPS[Pho]R	0.99	2	0.99	2	2	-0.21	1.07874	0.36	0.821835	-0.78	2	-0.005	1.16529	0.65	0.862827	-0.66	2	-0.13	1.06311	0.3	0.889383	-0.56	2	0.13	0.98248	-0.09	1.07212	0.35	2	-0.345	0.920337	-0.4	0.947702	-0.29
ENSMUSP00000021428	Snw1	Snw1 Q9CSN1 "SNW domain-containing protein 1 (Nuclear protein SkiP)(Ski-interacting protein)"	Phospho@224, Phospho@232	GPPS[Pho]PPAPVMHS[Pho]PSRK	0.99	4			1	0.24	1.04711	0.24			1	0.1	1.02009	0.1			1	-0.25	0.953654	-0.25			1	0.44	1.09749	0.44			1	0.1	1.02044	0.1
ENSMUSP00000021428	Snw1	Snw1 Q9CSN1 "SNW domain-containing protein 1 (Nuclear protein SkiP)(Ski-interacting protein)"	Phospho@224, Oxidation@230, Phospho@231	GPPS[Pho]PPAPVM[Oxi]H[Pho]SPSR	0.98	1			1	-0.25	0.953108	-0.25			1	0.46	1.10658	0.46			1	-0.85	0.773797	-0.85			1	-0.34	0.932275	-0.34			1	-0.66	0.856353	-0.66
ENSMUSP00000074160	Snrnp70	Snrnp70 Q62376 "U1 small nuclear ribonucleoprotein 70 kDa (U1 snRNP 70 kDa)(snRNP70)(U1-70K)"	Phospho@408	GGGS[Pho]GQDNGLEGLGSDGR	0.96	2			1	0.31	1.06418	0.31			1	0.49	1.11392	0.49			1	-0.42	0.916831	-0.42			1	-0.82	0.793115	-0.82			1	-0.26	0.949847	-0.26
ENSMUSP00000074160	Snrnp70	Snrnp70 Q62376 "U1 small nuclear ribonucleoprotein 70 kDa (U1 snRNP 70 kDa)(snRNP70)(U1-70K)"	Phospho@226	YDERPGPS[Pho]PLPHR	0.99	5	0.75	2	2	0.145	0.898962	-0.48	1.20515	0.77	2	0.105	0.933534	-0.34	1.12088	0.55	2	0.25	0.949703	-0.26	1.2012	0.76	2	-0.075	0.836292	-0.71	1.12391	0.56	2	0.065	0.957641	-0.23	1.07226	0.36
ENSMUSP00000027252	Eif5b	Eif5b Q05D44 "Eukaryotic translation initiation factor 5B (eIF-5B)(Translation initiation factor IF-2)"	Phospho@215	SVPTVDS[Pho]GNEDDDSSFK	0.93	2			1	-0.52	0.891895	-0.52			1	-0.78	0.809745	-0.78			1	0.44	1.09792	0.44			1	-0.09	0.980499	-0.09			1	0.43	1.09513	0.43
ENSMUSP00000087947	Fyb	Fyb O35601 "FYN-binding protein (FYN-T-binding protein)(FYB-120/130)(p120/p130)(SLP-76-associated phosphoprotein)(SLAP-130)(Adhesion and degranulation promoting adaptor protein)(ADAP)"	Phospho@222	NVPVQKGS[Pho]PVQLGAK	0.25	1			1	-0.82	0.787241	-0.82			1	-0.82	0.785806	-0.82			1	-0.59	0.876101	-0.59			1	-0.07	0.984864	-0.07			1	-0.01	0.996057	-0.01
ENSMUSP00000087947	Fyb	Fyb O35601 "FYN-binding protein (FYN-T-binding protein)(FYB-120/130)(p120/p130)(SLP-76-associated phosphoprotein)(SLAP-130)(Adhesion and degranulation promoting adaptor protein)(ADAP)"	Phospho@561	TTAVEIDYDS[Pho]LKR	0.99	3	0.28	1	2	-0.95	0.671971	-0.96	0.681649	-0.94	2	-0.93	0.620171	-0.98	0.763689	-0.88	2	-0.875	0.774193	-0.85	0.747375	-0.9	2	-0.885	0.773296	-0.85	0.73033	-0.92	2	-0.095	1.07944	0.37	0.889753	-0.56
ENSMUSP00000087947	Fyb	Fyb O35601 "FYN-binding protein (FYN-T-binding protein)(FYB-120/130)(p120/p130)(SLP-76-associated phosphoprotein)(SLAP-130)(Adhesion and degranulation promoting adaptor protein)(ADAP)"	Phospho@559	TTAVEIDY[Pho]DSLKR	0.97	1			1	-0.98	0.627195	-0.98			1	-0.44	0.911789	-0.44			1	-0.14	0.973804	-0.14			1	-0.82	0.791607	-0.82			1	-0.95	0.683911	-0.95
ENSMUSP00000087947	Fyb	Fyb O35601 "FYN-binding protein (FYN-T-binding protein)(FYB-120/130)(p120/p130)(SLP-76-associated phosphoprotein)(SLAP-130)(Adhesion and degranulation promoting adaptor protein)(ADAP)"	Phospho@28	VAGQSS[Pho]PSGIQSR	0.99	2	0.99	4	2	-0.6	0.690821	-0.95	0.953344	-0.25	2	-0.51	0.691573	-0.95	0.985418	-0.07	2	-0.445	0.81959	-0.75	0.971716	-0.14	2	-0.35	0.930361	-0.36	0.9366	-0.34	2	-0.11	0.993059	-0.03	0.964237	-0.19
ENSMUSP00000037858	Fermt3	Fermt3 Q8K1B8 "Fermitin family homolog 3 (Unc-112-related protein 2)(Kindlin-3)"	Phospho@6	T[Pho]ASGDYIDSSWELR	0.3	1			0						0						0						0						0
ENSMUSP00000037858	Fermt3	Fermt3 Q8K1B8 "Fermitin family homolog 3 (Unc-112-related protein 2)(Kindlin-3)"	Phospho@8	TAS[Pho]GDYIDSSWELR	0.29	1			0						0						0						0						0
ENSMUSP00000038421	Pds5b	Pds5b Q4VA53 "Sister chromatid cohesion protein PDS5 homolog B (Androgen-induced proliferation inhibitor)(Androgen-induced prostate proliferative shutoff-associated protein AS3)"	Phospho@1383	GRPSKAPSPS[Pho]QPPK	0.94	1			1	-0.98	0.587022	-0.98			1	-0.98	0.595957	-0.98			1	-0.95	0.689829	-0.95			1	0.48	1.1104	0.48			1	-0.1	0.979336	-0.1
ENSMUSP00000038421	Pds5b	Pds5b Q4VA53 "Sister chromatid cohesion protein PDS5 homolog B (Androgen-induced proliferation inhibitor)(Androgen-induced prostate proliferative shutoff-associated protein AS3)"	Phospho@1356	AES[Pho]PETSAVESTQSTPQK	0.99	5	0.71	3	2	-0.75	0.879666	-0.57	0.694065	-0.93	2	-0.53	0.958932	-0.22	0.779787	-0.84	2	-0.64	0.808922	-0.78	0.901355	-0.5	2	-0.69	0.905495	-0.46	0.721213	-0.92	2	-0.505	0.911874	-0.44	0.887257	-0.57
ENSMUSP00000038421	Pds5b	Pds5b Q4VA53 "Sister chromatid cohesion protein PDS5 homolog B (Androgen-induced proliferation inhibitor)(Androgen-induced prostate proliferative shutoff-associated protein AS3)"	Phospho@1281	HKEELLENEDEQNS[Pho]PPK	0.99	1			1	0.3	1.06255	0.3			1	-0.11	0.976804	-0.11			1	0.11	1.02351	0.11			1	-0.71	0.836612	-0.71			1	0.38	1.08152	0.38
ENSMUSP00000038421	Pds5b	Pds5b Q4VA53 "Sister chromatid cohesion protein PDS5 homolog B (Androgen-induced proliferation inhibitor)(Androgen-induced prostate proliferative shutoff-associated protein AS3)"	Phospho@1166	METVSNASSSSNPSS[Pho]PGR	0.99	2			1	-0.02	0.994037	-0.02			1	0.44	1.09785	0.44			1	0.38	1.08196	0.38			1	0.68	1.1802	0.68			1	-0.48	0.900157	-0.48
ENSMUSP00000038421	Pds5b	Pds5b Q4VA53 "Sister chromatid cohesion protein PDS5 homolog B (Androgen-induced proliferation inhibitor)(Androgen-induced prostate proliferative shutoff-associated protein AS3)"	Deamidated@1157, Phospho@1166	METVSN[Dea]ASSSSNPSS[Pho]PGR	0.98	1			1	0.19	1.03571	0.19			1	0.63	1.15682	0.63			1	-0.46	0.90487	-0.46			1	0.51	1.11732	0.51			1	-0.53	0.890155	-0.53
ENSMUSP00000038421	Pds5b	Pds5b Q4VA53 "Sister chromatid cohesion protein PDS5 homolog B (Androgen-induced proliferation inhibitor)(Androgen-induced prostate proliferative shutoff-associated protein AS3)"	Phospho@1381	GRPSKAPS[Pho]PSQPPK	0.27	1			1	-0.96	0.660824	-0.96			1	-0.96	0.650553	-0.96			1	-0.92	0.719412	-0.92			1	0.57	1.1368	0.57			1	0.05	1.00994	0.05
ENSMUSP00000038421	Pds5b	Pds5b Q4VA53 "Sister chromatid cohesion protein PDS5 homolog B (Androgen-induced proliferation inhibitor)(Androgen-induced prostate proliferative shutoff-associated protein AS3)"	Phospho@1356, Phospho@1368	AES[Pho]PETSAVESTQST[Pho]PQKGR	0.98	2			1	-0.7	0.840936	-0.7			1	-0.19	0.965147	-0.19			1	-0.67	0.85155	-0.67			1	0.37	1.08148	0.37			1	-0.62	0.866184	-0.62
ENSMUSP00000037613	Fbl	Fbl P35550 "rRNA 2'-O-methyltransferase fibrillarin (EC 2.1.1.-)(Nucleolar protein 1)"	Phospho@132	RVSIS[Pho]EGDDKIEYR	0.99	1			1	-0.98	0.576739	-0.98			1	-0.98	0.610497	-0.98			1	-0.26	0.950003	-0.26			1	-0.81	0.793356	-0.81			1	-0.31	0.939264	-0.31
ENSMUSP00000037613	Fbl	Fbl P35550 "rRNA 2'-O-methyltransferase fibrillarin (EC 2.1.1.-)(Nucleolar protein 1)"	Phospho@130	RVS[Pho]ISEGDDKIEYR	0.99	1	0.76	1	2	-0.94	0.653795	-0.96	0.726981	-0.92	2	-0.9	0.791943	-0.82	0.550406	-0.98	2	-0.475	0.988321	-0.06	0.756514	-0.89	2	-0.77	0.857267	-0.65	0.757518	-0.89	2	0.065	0.820805	-0.75	1.31664	0.88
ENSMUSP00000105441	Tpx2	Tpx2 A2APB8 "Targeting protein for Xklp2 "	Phospho@482	VIPAT[Pho]VPKSPVFALK	0.99	1			1	0.81	1.25895	0.81			1	0.44	1.09777	0.44			1	0.59	1.14371	0.59			1	0.94	1.435	0.94			1	0.58	1.14021	0.58
ENSMUSP00000105441	Tpx2	Tpx2 A2APB8 "Targeting protein for Xklp2 "	Phospho@737	SSELPLTVPVS[Pho]PK	0.76	2	0.37	1	2	0.225	0.90242	-0.47	1.36804	0.92	2	0.115	0.873973	-0.6	1.25834	0.83	2	0.115	1.10547	0.46	0.956411	-0.23	2	0.14	0.948509	-0.27	1.12078	0.55	2	0.27	1.02632	0.13	1.08375	0.41
ENSMUSP00000120595	Sfrs1	Sfrs1 NP_775550.2 "splicing factor, arginine/serine-rich 1 isoform 1 "	Phospho@199	VDGPRS[Pho]PSYGR	0.99	2	0.99	4	2	0.38	1.03793	0.2	1.12526	0.56	2	0.655	1.23741	0.78	1.11509	0.53	2	0.355	1.03406	0.18	1.11697	0.53	2	-0.18	0.714046	-0.92	1.12526	0.56	2	-0.345	0.833962	-0.72	1.00605	0.03
ENSMUSP00000120595	Sfrs1	Sfrs1 NP_775550.2 "splicing factor, arginine/serine-rich 1 isoform 1 "	Phospho@199	VKVDGPRS[Pho]PSYGR	0.73	3			1	-0.38	0.923946	-0.38			1	0.2	1.03815	0.2			1	-0.16	0.970459	-0.16			1	-0.63	0.863985	-0.63			1	-0.55	0.884966	-0.55
ENSMUSP00000070229	Gatad2a	Gatad2a Q8CHY6 "Transcriptional repressor p66 alpha (GATA zinc finger domain-containing protein 2A)"	Phospho@185	EATAQKPTASSGSTVTT[Pho]PPPLVR	0.99	1			1	0.26	1.05211	0.26			1	0.4	1.08777	0.4			1	-0.66	0.854299	-0.66			1	-0.06	0.987113	-0.06			1	-0.21	0.961649	-0.21
ENSMUSP00000070229	Gatad2a	Gatad2a Q8CHY6 "Transcriptional repressor p66 alpha (GATA zinc finger domain-containing protein 2A)"	Phospho@96, Phospho@110	RPPS[Pho]PDVIVLSDSEQPSS[Pho]PR	0.99	3	0.99	4	1	-0.36	0.928558	-0.36			1	-0.66	0.85562	-0.66			1	-0.98	0.615015	-0.98			1	-0.98	0.587032	-0.98			1	-0.47	0.902567	-0.47
ENSMUSP00000070229	Gatad2a	Gatad2a Q8CHY6 "Transcriptional repressor p66 alpha (GATA zinc finger domain-containing protein 2A)"	Phospho@96	RPPS[Pho]PDVIVLSDSEQPSSPR	0.99	2	0.99	1	2	0.845	1.23402	0.77	1.39736	0.92	2	0.195	1.00811	0.04	1.07214	0.35	2	-0.11	0.753455	-0.88	1.16154	0.66	2	0.405	0.978934	-0.1	1.36223	0.91	2	0.805	1.2169	0.75	1.29922	0.86
ENSMUSP00000070229	Gatad2a	Gatad2a Q8CHY6 "Transcriptional repressor p66 alpha (GATA zinc finger domain-containing protein 2A)"	Phospho@96, Phospho@103	RPPS[Pho]PDVIVLS[Pho]DSEQPSSPR	0.99	2	0.99	3	1	-0.43	0.913034	-0.43			1	-0.33	0.935589	-0.33			1	-0.37	0.925669	-0.37			2	-0.08	0.905468	-0.46	1.05919	0.3	1	-0.16	0.969785	-0.16
ENSMUSP00000111977	Kdm1a	Kdm1a Q6ZQ88 "Lysine-specific histone demethylase 1A (EC 1.-.-.-)(Flavin-containing amine oxidase domain-containing protein 2)(BRAF35-HDAC complex protein BHC110)"	Deamidated@34, Phospho@53	AAAAAAAAAAAAAAGTEAGSGAAGGAEN[Dea]GSEVAAPPAGLTGPTDMAT[Pho]GAAGERTPR	0.99	1			0						0						0						0						0
ENSMUSP00000111977	Kdm1a	Kdm1a Q6ZQ88 "Lysine-specific histone demethylase 1A (EC 1.-.-.-)(Flavin-containing amine oxidase domain-containing protein 2)(BRAF35-HDAC complex protein BHC110)"	Phospho@167	KLPPPPPQAPPEEENES[Pho]EPEEPSGVEGAAFQSR	1	2			1	-0.92	0.714117	-0.92			1	-0.9	0.738324	-0.9			1	-0.96	0.661716	-0.96			1	-0.79	0.80272	-0.79			1	-0.21	0.961555	-0.21
ENSMUSP00000111977	Kdm1a	Kdm1a Q6ZQ88 "Lysine-specific histone demethylase 1A (EC 1.-.-.-)(Flavin-containing amine oxidase domain-containing protein 2)(BRAF35-HDAC complex protein BHC110)"	Phospho@167	LPPPPPQAPPEEENES[Pho]EPEEPSGVEGAAFQSR	0.86	1			0						0						0						0						0
ENSMUSP00000111977	Kdm1a	Kdm1a Q6ZQ88 "Lysine-specific histone demethylase 1A (EC 1.-.-.-)(Flavin-containing amine oxidase domain-containing protein 2)(BRAF35-HDAC complex protein BHC110)"	Deamidated@34, Phospho@60	AAAAAAAAAAAAAAGTEAGSGAAGGAEN[Dea]GSEVAAPPAGLTGPTDMATGAAGERT[Pho]PR	0.99	2			0						0						0						0						0
ENSMUSP00000111977	Kdm1a	Kdm1a Q6ZQ88 "Lysine-specific histone demethylase 1A (EC 1.-.-.-)(Flavin-containing amine oxidase domain-containing protein 2)(BRAF35-HDAC complex protein BHC110)"	Phospho@173	LPPPPPQAPPEEENESEPEEPS[Pho]GVEGAAFQSR	0.86	1			0						0						0						0						0
ENSMUSP00000101453	Hp1bp3	Hp1bp3 A2AM63;A2AM69 "Heterochromatin protein 1, binding protein 3 Fragment ";"Heterochromatin protein 1, binding protein 3 Fragment "	Phospho@47	AVNS[Pho]TRETPPK	0.34	1			1	0.98	1.79166	0.98			1	0.97	1.57929	0.97			1	0.98	1.762	0.98			1	0.64	1.16238	0.64			1	0.55	1.12794	0.55
ENSMUSP00000101453	Hp1bp3	Hp1bp3 A2AM63;A2AM69 "Heterochromatin protein 1, binding protein 3 Fragment ";"Heterochromatin protein 1, binding protein 3 Fragment "	Phospho@51	AVNSTRET[Pho]PPK	0.33	1			1	0.99	1.82521	0.99			1	0.98	1.72314	0.98			1	0.98	1.77801	0.98			1	0.77	1.22868	0.77			1	0.27	1.05314	0.27
ENSMUSP00000101453	Hp1bp3	Hp1bp3 A2AM63;A2AM69 "Heterochromatin protein 1, binding protein 3 Fragment ";"Heterochromatin protein 1, binding protein 3 Fragment "	Deamidated@46, Phospho@51	AVN[Dea]STRET[Pho]PPKSK	0.87	1			1	0.34	1.07276	0.34			1	-0.17	0.967656	-0.17			1	0.79	1.24752	0.79			1	0.88	1.33142	0.88			1	0.46	1.10223	0.46
ENSMUSP00000027146	Ikzf2	Ikzf2 P81183 "Zinc finger protein Helios (Ikaros family zinc finger protein 2)"	Phospho@79	GHDEGSS[Pho]LEEPLIESSEVADNR	0.99	1			0						0						0						0						0
ENSMUSP00000027146	Ikzf2	Ikzf2 P81183 "Zinc finger protein Helios (Ikaros family zinc finger protein 2)"	Dehydrated@78, Phospho@79, Oxidation@83	GHDEGS[Deh]S[Pho]LEEP[Oxi]LIESSEVADNRK	0.52	1			1	-0.52	0.891109	-0.52			1	0.43	1.09296	0.43			1	-0.98	0.569933	-0.98			1	-0.96	0.64972	-0.96			1	-0.77	0.810621	-0.77
ENSMUSP00000027146	Ikzf2	Ikzf2 P81183 "Zinc finger protein Helios (Ikaros family zinc finger protein 2)"	Phospho@56, Deamidated@62, Deamidated@63, Methylthio@60	LEMQS[Pho]DEEC[Met]DR[Dea]Q[Dea]PLSREDEIR	0.99	2			1	-0.86	0.769362	-0.86			1	0.04	1.00852	0.04			1	-0.84	0.779514	-0.84			1	-0.8	0.801258	-0.8			1	-0.87	0.75828	-0.87
ENSMUSP00000027146	Ikzf2	Ikzf2 P81183 "Zinc finger protein Helios (Ikaros family zinc finger protein 2)"	Phospho@79, Dehydrated@81, Oxidation@83	GHDEGSS[Pho]LE[Deh]EP[Oxi]LIESSEVADNR	0.26	1			0						0						0						0						0
ENSMUSP00000027146	Ikzf2	Ikzf2 P81183 "Zinc finger protein Helios (Ikaros family zinc finger protein 2)"	Phospho@78	GHDEGS[Pho]SLEEPLIESSEVADNRK	1	2			1	0.88	1.33424	0.88			1	0.97	1.58749	0.97			1	0.57	1.13743	0.57			1	-0.98	0.627099	-0.98			1	-0.55	0.884375	-0.55
ENSMUSP00000027146	Ikzf2	Ikzf2 P81183 "Zinc finger protein Helios (Ikaros family zinc finger protein 2)"	Phospho@375	ETSDS[Pho]HENNMDGPISLIRPK	0.99	1			1	0.87	1.32064	0.87			1	0.73	1.20618	0.73			1	-0.79	0.802737	-0.79			1	-0.51	0.895064	-0.51			1	0.41	1.08859	0.41
ENSMUSP00000027146	Ikzf2	Ikzf2 P81183 "Zinc finger protein Helios (Ikaros family zinc finger protein 2)"	Phospho@375, Ammonia-loss@379, Oxidation@380	ETSDS[Pho]HENN[Amm]M[Oxi]DGPISLIRPK	0.89	1			1	0.84	1.28635	0.84			1	0.28	1.05676	0.28			1	0.11	1.02199	0.11			1	-0.6	0.87386	-0.6			1	0.74	1.21025	0.74
ENSMUSP00000059385	Nipbl	Nipbl Q6KCD5 "Nipped-B-like protein (Delangin homolog)(SCC2 homolog)"	Phospho@318	DVPPDILLDS[Pho]PERK	0.99	7			1	0.74	1.21156	0.74			1	0.44	1.0957	0.44			1	0.54	1.12681	0.54			1	-0.23	0.957862	-0.23			1	0.45	1.10151	0.45
ENSMUSP00000059385	Nipbl	Nipbl Q6KCD5 "Nipped-B-like protein (Delangin homolog)(SCC2 homolog)"	Phospho@318	DVPPDILLDS[Pho]PER	0.99	8	0.34	2	1	0.82	1.26148	0.82			1	-0.15	0.971538	-0.15			1	0.38	1.08256	0.38			0						1	0.88	1.33509	0.88
ENSMUSP00000059385	Nipbl	Nipbl Q6KCD5 "Nipped-B-like protein (Delangin homolog)(SCC2 homolog)"	Phospho@350	AAMYDIISS[Pho]PTKDSTK	0.93	1			1	0.11	1.02289	0.11			1	0.72	1.20032	0.72			1	0.04	1.00942	0.04			1	0.64	1.16253	0.64			1	-0.68	0.847275	-0.68
ENSMUSP00000059385	Nipbl	Nipbl Q6KCD5 "Nipped-B-like protein (Delangin homolog)(SCC2 homolog)"	Phospho@2652	AITSLLGGGS[Pho]PK	0.34	2	0.96	3	2	0	0.985049	-0.07	1.01373	0.07	2	0.22	1.01373	0.06	1.07933	0.38	2	0.365	1.06263	0.3	1.08933	0.43	2	0.115	1.09257	0.43	0.96218	-0.2	2	-0.255	0.966118	-0.18	0.936709	-0.33
ENSMUSP00000109164	Fip1l1	Fip1l1 Q9D824 "Pre-mRNA 3'-end-processing factor FIP1 (FIP1-like 1 protein)"	Phospho@280	AES[Pho]PDLRR	0.42	1			1	-0.67	0.852253	-0.67			1	-0.31	0.939591	-0.31			1	-0.15	0.970808	-0.15			1	-0.78	0.808502	-0.78			1	-0.47	0.901824	-0.47
ENSMUSP00000109164	Fip1l1	Fip1l1 Q9D824 "Pre-mRNA 3'-end-processing factor FIP1 (FIP1-like 1 protein)"	Phospho@481	ERDHSPT[Pho]PSVFNSDEER	0.99	1			1	-0.75	0.820807	-0.75			1	0.17	1.03287	0.17			1	-0.9	0.734308	-0.9			1	-0.61	0.869196	-0.61			1	-0.82	0.790107	-0.82
ENSMUSP00000109164	Fip1l1	Fip1l1 Q9D824 "Pre-mRNA 3'-end-processing factor FIP1 (FIP1-like 1 protein)"	Phospho@479	ERDHS[Pho]PTPSVFNSDEER	0.99	1			1	-0.95	0.681143	-0.95			1	-0.25	0.953761	-0.25			1	-0.87	0.7629	-0.87			1	-0.69	0.845937	-0.69			1	-0.93	0.710053	-0.93
ENSMUSP00000096411	Lig1	Lig1 P37913 "DNA ligase 1 (EC 6.5.1.1)(DNA ligase I)(Polydeoxyribonucleotide synthase [ATP] 1)"	Phospho@67	NQVVPESDS[Pho]PVKR	0.95	2	0.28	2	2	0.285	1.12389	0.53	1.00875	0.04	2	-0.095	1.07294	0.34	0.896747	-0.53	2	-0.285	1.03357	0.18	0.837127	-0.75	2	-0.125	1.10783	0.47	0.848601	-0.72	2	0.385	1.04162	0.22	1.1212	0.55
ENSMUSP00000096411	Lig1	Lig1 P37913 "DNA ligase 1 (EC 6.5.1.1)(DNA ligase I)(Polydeoxyribonucleotide synthase [ATP] 1)"	Phospho@65	NQVVPES[Pho]DSPVKR	0.99	1	0.75	1	2	0.38	1.18977	0.7	1.01298	0.06	2	0.34	1.11016	0.48	1.03922	0.2	2	0.175	1.04313	0.22	1.02167	0.13	2	0.315	1.13992	0.58	1.01054	0.05	2	0.08	1.06553	0.32	0.971673	-0.16
ENSMUSP00000096411	Lig1	Lig1 P37913 "DNA ligase 1 (EC 6.5.1.1)(DNA ligase I)(Polydeoxyribonucleotide synthase [ATP] 1)"	Phospho@207	EGDQLIVPSEPTKSPES[Pho]VTLTK	0.98	1			1	0.47	1.10941	0.47			1	-0.07	0.984726	-0.07			1	0.26	1.05312	0.26			1	-0.39	0.922751	-0.39			1	0.52	1.12013	0.52
ENSMUSP00000061014	Sipa1l1	Sipa1l1 Q8C0T5 "Signal-induced proliferation-associated 1-like protein 1 (SIPA1-like protein 1)"	Phospho@162	FLMPEAYPSS[Pho]PR	0.79	2			1	0.61	1.15093	0.61			1	0.86	1.30145	0.86			1	-0.8	0.799622	-0.8			1	-0.82	0.791868	-0.82			1	0.52	1.12186	0.52
ENSMUSP00000061014	Sipa1l1	Sipa1l1 Q8C0T5 "Signal-induced proliferation-associated 1-like protein 1 (SIPA1-like protein 1)"	Phospho@1412	HSAS[Pho]PVVFSSAR	0.99	1			1	0.67	1.17271	0.67			1	-0.78	0.805431	-0.78			1	-0.87	0.762098	-0.87			1	-0.87	0.760129	-0.87			1	0.95	1.44762	0.95
ENSMUSP00000061014	Sipa1l1	Sipa1l1 Q8C0T5 "Signal-induced proliferation-associated 1-like protein 1 (SIPA1-like protein 1)"	Phospho@1345	VAPLWHSS[Pho]SEVLSLADR	0.93	2	0.99	1	1	-0.22	0.959231	-0.22			1	0.58	1.1393	0.58			1	0.77	1.22937	0.77			0						1	-0.71	0.837101	-0.71
ENSMUSP00000061014	Sipa1l1	Sipa1l1 Q8C0T5 "Signal-induced proliferation-associated 1-like protein 1 (SIPA1-like protein 1)"	Phospho@1346	VAPLWHSSS[Pho]EVLSLADR	0.24	1			0						0						0						0						0
ENSMUSP00000061014	Sipa1l1	Sipa1l1 Q8C0T5 "Signal-induced proliferation-associated 1-like protein 1 (SIPA1-like protein 1)"	Phospho@1181	RS[Pho]PASIDR	0.97	1	0.83	2	2	-0.345	0.78339	-0.83	1.02516	0.14	2	-0.525	0.807707	-0.78	0.949093	-0.27	2	-0.875	0.63698	-0.97	0.818066	-0.78	2	-0.905	0.550245	-0.99	0.80248	-0.82	2	0.09	0.964309	-0.19	1.077	0.37
ENSMUSP00000061014	Sipa1l1	Sipa1l1 Q8C0T5 "Signal-induced proliferation-associated 1-like protein 1 (SIPA1-like protein 1)"	Phospho@1528	LIDLES[Pho]PTPESQK	0.94	3			1	0.97	1.54768	0.97			1	0.38	1.0819	0.38			1	-0.33	0.935643	-0.33			1	0.66	1.17043	0.66			1	0.93	1.42251	0.93
ENSMUSP00000061014	Sipa1l1	Sipa1l1 Q8C0T5 "Signal-induced proliferation-associated 1-like protein 1 (SIPA1-like protein 1)"	Phospho@255	GS[Pho]GFSLDVIDGPISQR	0.99	2	0.84	3	0						0						0						0						0
ENSMUSP00000061014	Sipa1l1	Sipa1l1 Q8C0T5 "Signal-induced proliferation-associated 1-like protein 1 (SIPA1-like protein 1)"	Phospho@208	EYGS[Pho]TSSIDKQGTSGDSFFDLLK	0.9	1			0						0						0						0						0
ENSMUSP00000061014	Sipa1l1	Sipa1l1 Q8C0T5 "Signal-induced proliferation-associated 1-like protein 1 (SIPA1-like protein 1)"	Phospho@1410	HS[Pho]ASPVVFSSAR	0.99	1			1	-0.08	0.983076	-0.08			1	-0.61	0.870674	-0.61			1	-0.9	0.73684	-0.9			1	-0.94	0.699467	-0.94			1	0.52	1.1226	0.52
ENSMUSP00000061014	Sipa1l1	Sipa1l1 Q8C0T5 "Signal-induced proliferation-associated 1-like protein 1 (SIPA1-like protein 1)"	Phospho@1544	FHALSS[Pho]PQSPFPTTPTSR	0.79	1			0						0						0						0						0
ENSMUSP00000061014	Sipa1l1	Sipa1l1 Q8C0T5 "Signal-induced proliferation-associated 1-like protein 1 (SIPA1-like protein 1)"	Phospho@1507	DLQAS[Pho]PKPTSK	0.75	2			1	0.76	1.22528	0.76			1	-0.23	0.956964	-0.23			1	-0.81	0.793425	-0.81			1	-0.21	0.961347	-0.21			1	0.83	1.27299	0.83
ENSMUSP00000061014	Sipa1l1	Sipa1l1 Q8C0T5 "Signal-induced proliferation-associated 1-like protein 1 (SIPA1-like protein 1)"	Phospho@208	EYGS[Pho]TSSIDK	0.36	1			1	0.82	1.26678	0.82			1	0.44	1.09715	0.44			1	-0.74	0.825354	-0.74			1	-0.61	0.86892	-0.61			1	0.61	1.14796	0.61
ENSMUSP00000061014	Sipa1l1	Sipa1l1 Q8C0T5 "Signal-induced proliferation-associated 1-like protein 1 (SIPA1-like protein 1)"	Phospho@1564	TLS[Pho]DESIYSSQR	0.76	2	0.96	2	2	0.355	1.22079	0.75	0.991674	-0.04	2	0.61	1.05894	0.29	1.41421	0.93	2	-0.42	0.918058	-0.41	0.917247	-0.43	2	0.28	1.02758	0.14	1.08508	0.42	2	-0.165	1.14688	0.6	0.699178	-0.93
ENSMUSP00000005003	Lbr	Lbr Q3U9G9 "Lamin-B receptor (Integral nuclear envelope inner membrane protein)"	Phospho@67	KSGS[Pho]ISSSPSR	0.35	1			1	-0.96	0.67576	-0.96			1	-0.94	0.694399	-0.94			1	-0.98	0.624355	-0.98			1	-0.94	0.698693	-0.94			1	-0.18	0.967554	-0.18
ENSMUSP00000005003	Lbr	Lbr Q3U9G9 "Lamin-B receptor (Integral nuclear envelope inner membrane protein)"	Phospho@101	S[Pho]VSASHEGDVK	0.96	1	0.8	3	2	0.27	1.11419	0.49	1.00951	0.05	2	-0.105	1.15261	0.62	0.789195	-0.83	2	-0.445	0.956398	-0.23	0.861953	-0.66	2	-0.775	0.809948	-0.78	0.826612	-0.77	2	0.31	0.961095	-0.22	1.27454	0.84
ENSMUSP00000005003	Lbr	Lbr Q3U9G9 "Lamin-B receptor (Integral nuclear envelope inner membrane protein)"	Phospho@103	SVS[Pho]ASHEGDVK	0.99	5	0.99	2	2	-0.045	0.92093	-0.4	1.06044	0.31	2	-0.325	1.05256	0.26	0.737847	-0.91	2	-0.17	1.11605	0.5	0.782207	-0.84	2	-0.4	0.879169	-0.57	0.957903	-0.23	2	0.16	0.869936	-0.61	1.43448	0.93
ENSMUSP00000005003	Lbr	Lbr Q3U9G9 "Lamin-B receptor (Integral nuclear envelope inner membrane protein)"	Phospho@71	KSGSISSS[Pho]PSR	0.96	1			1	-0.99	0.518415	-0.99			1	-0.98	0.584157	-0.98			1	-0.99	0.544188	-0.99			1	-0.98	0.606375	-0.98			1	-0.56	0.882348	-0.56
ENSMUSP00000021381	Pnn	Pnn O35691 "Pinin "	Phospho@443	SLS[Pho]PGKENINSQEVEK	0.66	1	0.66	2	2	0.705	1.39038	0.92	1.10238	0.49	2	0.705	1.68782	0.98	1.08803	0.43	2	0.235	1.11073	0.48	0.99518	-0.01	2	0.51	1.01647	0.08	1.4665	0.94	2	-0.34	0.819025	-0.75	1.01317	0.07
ENSMUSP00000021381	Pnn	Pnn O35691 "Pinin "	Phospho@96, Phospho@100	RES[Pho]RQES[Pho]DPEDDDVKKPALQSSVVATSK	0.8	1			1	0.99	2.17057	0.99			1	0.99	1.80906	0.99			1	0.98	1.66238	0.98			1	0.98	1.76798	0.98			1	0.71	1.19293	0.71
ENSMUSP00000021381	Pnn	Pnn O35691 "Pinin "	Phospho@443, Deamidated@450	SLS[Pho]PGKENIN[Dea]SQEVEK	0.88	2			1	0.96	1.51614	0.96			1	0.97	1.5825	0.97			1	0.87	1.32088	0.87			1	0.46	1.10322	0.46			1	-0.25	0.95316	-0.25
ENSMUSP00000021381	Pnn	Pnn O35691 "Pinin "	Phospho@66	GFS[Pho]DSGGGPPAK	0.78	2			1	0.27	1.05618	0.27			1	0.76	1.22202	0.76			1	0.64	1.16416	0.64			1	-0.34	0.933681	-0.34			1	-0.64	0.859338	-0.64
ENSMUSP00000021381	Pnn	Pnn O35691 "Pinin "	Phospho@100, Phospho@115	RESRQES[Pho]DPEDDDVKKPALQSS[Pho]VVATSK	0.8	1			1	0.99	2.46601	0.99			1	0.99	1.9562	0.99			1	0.98	1.74128	0.98			1	0.99	1.94459	0.99			1	0.81	1.25335	0.81
ENSMUSP00000021381	Pnn	Pnn O35691 "Pinin "	Phospho@100	ESRQES[Pho]DPEDDDVKKPALQSSVVATSK	0.99	6			1	-0.94	0.697135	-0.94			1	-0.97	0.63928	-0.97			1	-0.91	0.731113	-0.91			1	-0.81	0.794827	-0.81			1	0.39	1.08454	0.39
ENSMUSP00000021381	Pnn	Pnn O35691 "Pinin "	Phospho@96, Phospho@115	RES[Pho]RQESDPEDDDVKKPALQSS[Pho]VVATSK	0.8	1			1	0.99	2.37661	0.99			1	0.99	2.09411	0.99			1	0.99	1.90937	0.99			1	0.99	2.06289	0.99			1	0.55	1.12837	0.55
ENSMUSP00000021381	Pnn	Pnn O35691 "Pinin "	Phospho@100, Deamidated@113, Ser->Oxoalanine@115	ESRQES[Pho]DPEDDDVKKPALQ[Dea]SS[Ser]VVATSK	0.22	1			1	-0.96	0.674197	-0.96			1	-0.98	0.598628	-0.98			1	-0.89	0.744013	-0.89			1	-0.83	0.784497	-0.83			1	0.52	1.11975	0.52
ENSMUSP00000021381	Pnn	Pnn O35691 "Pinin "	Phospho@100	QES[Pho]DPEDDDVKKPALQSSVVATSK	0.53	1			1	-0.83	0.783867	-0.83			1	-0.69	0.84552	-0.69			1	-0.34	0.93436	-0.34			1	-0.77	0.811353	-0.77			1	-0.39	0.921745	-0.39
ENSMUSP00000094515	Hnrnpul2	Hnrnpul2 Q00PI9 "Heterogeneous nuclear ribonucleoprotein U-like protein 2 (MLF1-associated nuclear protein)"	Phospho@226, Deamidated@241, Dehydrated@242, Oxidation@245	SKS[Pho]PPPPEEEAKDEEEDQ[Dea]T[Deh]LVN[Oxi]LDTYTSDLHFQISK	0.79	1			1	-0.63	0.863592	-0.63			1	-0.98	0.618546	-0.98			1	-0.98	0.603564	-0.98			1	-0.46	0.904676	-0.46			1	0.92	1.38812	0.92
ENSMUSP00000094515	Hnrnpul2	Hnrnpul2 Q00PI9 "Heterogeneous nuclear ribonucleoprotein U-like protein 2 (MLF1-associated nuclear protein)"	Phospho@224	S[Pho]KSPPPPEEEAKDEEEDQTLVNLDTYTSDLHFQISK	0.97	1			1	-0.4	0.920088	-0.4			1	0.37	1.07992	0.37			1	-0.68	0.847024	-0.68			1	-0.69	0.845749	-0.69			1	-0.68	0.847093	-0.68
ENSMUSP00000094515	Hnrnpul2	Hnrnpul2 Q00PI9 "Heterogeneous nuclear ribonucleoprotein U-like protein 2 (MLF1-associated nuclear protein)"	Phospho@226	SKS[Pho]PPPPEEEAKDEEEDQTLVNLDTYTSDLHFQISK	0.81	1			1	-0.98	0.612793	-0.98			1	-0.99	0.496095	-0.99			1	-0.96	0.654291	-0.96			1	-0.98	0.560197	-0.98			1	0.77	1.22812	0.77
ENSMUSP00000094515	Hnrnpul2	Hnrnpul2 Q00PI9 "Heterogeneous nuclear ribonucleoprotein U-like protein 2 (MLF1-associated nuclear protein)"	Phospho@226, Deamidated@245	SKS[Pho]PPPPEEEAKDEEEDQTLVN[Dea]LDTYTSDLHFQISK	0.99	2			1	0.11	1.02367	0.11			1	-0.89	0.74505	-0.89			1	-0.48	0.900034	-0.48			1	-0.56	0.882525	-0.56			1	0.91	1.36425	0.91
ENSMUSP00000006625	Rbm14	Rbm14 Q8C2Q3 "RNA-binding protein 14 (RNA-binding motif protein 14)"	Phospho@220	DRSPLRRS[Pho]PPR	0.99	1			1	-0.99	0.48999	-0.99			1	-0.96	0.66501	-0.96			1	-0.78	0.809366	-0.78			1	-0.95	0.688808	-0.95			1	-0.91	0.732573	-0.91
ENSMUSP00000006625	Rbm14	Rbm14 Q8C2Q3 "RNA-binding protein 14 (RNA-binding motif protein 14)"	Phospho@206, Gln->pyro-Glu@203	[Gln]QPT[Pho]PPFFGR	0.89	0	0.88	0	0						0						0						0						0
ENSMUSP00000031092	Rfc1	Rfc1 P35601 "Replication factor C subunit 1 (Activator 1 subunit 1)(Replication factor C large subunit)(Replication factor C 140 kDa subunit)(RF-C 140 kDa subunit)(RFC140)(Activator 1 140 kDa subunit)(A1 140 kDa subunit)(Activator 1 large subunit)(A1-P145)(Diffe /.../tion-specific element-binding protein)(ISRE-binding protein)"	Phospho@155	NKPLS[Pho]PIKLTPTSVLDYFGTESVQR	0.5	1			1	0.09	1.01907	0.09			1	0.75	1.21652	0.75			1	0.92	1.39409	0.92			0						1	-0.72	0.832867	-0.72
ENSMUSP00000031092	Rfc1	Rfc1 P35601 "Replication factor C subunit 1 (Activator 1 subunit 1)(Replication factor C large subunit)(Replication factor C 140 kDa subunit)(RF-C 140 kDa subunit)(RFC140)(Activator 1 140 kDa subunit)(A1 140 kDa subunit)(Activator 1 large subunit)(A1-P145)(Diffe /.../tion-specific element-binding protein)(ISRE-binding protein)"	Phospho@244	KDS[Pho]EEGEESFSSVQDDLSK	0.99	5			1	0.96	1.49392	0.96			1	0.91	1.38309	0.91			1	0.91	1.36655	0.91			1	0.83	1.27943	0.83			1	0.35	1.07347	0.35
ENSMUSP00000031092	Rfc1	Rfc1 P35601 "Replication factor C subunit 1 (Activator 1 subunit 1)(Replication factor C large subunit)(Replication factor C 140 kDa subunit)(RF-C 140 kDa subunit)(RFC140)(Activator 1 140 kDa subunit)(A1 140 kDa subunit)(Activator 1 large subunit)(A1-P145)(Diffe /.../tion-specific element-binding protein)(ISRE-binding protein)"	Phospho@266, Gln->pyro-Glu@263	[Gln]QKS[Pho]PNKAELFSTAR	0.99	2	0.99	3	2	-0.36	0.958931	-0.22	0.901939	-0.5	2	-0.33	0.980237	-0.1	0.889318	-0.56	2	0	0.92917	-0.36	1.07286	0.36	2	-0.455	0.89601	-0.5	0.922142	-0.41	2	-0.045	0.972672	-0.15	1.01124	0.06
ENSMUSP00000031092	Rfc1	Rfc1 P35601 "Replication factor C subunit 1 (Activator 1 subunit 1)(Replication factor C large subunit)(Replication factor C 140 kDa subunit)(RF-C 140 kDa subunit)(RFC140)(Activator 1 140 kDa subunit)(A1 140 kDa subunit)(Activator 1 large subunit)(A1-P145)(Diffe /.../tion-specific element-binding protein)(ISRE-binding protein)"	Phospho@266	QKS[Pho]PNKAELFSTAR	0.99	3			1	0.45	1.10087	0.45			1	-0.31	0.939533	-0.31			1	-0.03	0.993051	-0.03			1	-0.05	0.988829	-0.05			1	0.64	1.16452	0.64
ENSMUSP00000016081	H2afy	H2afy Q9QZQ8 "Core histone macro-H2A.1 (Histone macroH2A1)(mH2A1)(H2A.y)(H2A/y)"	Phospho@173	AASADS[Pho]TTEGTPTDGFTVLSTK	0.61	1			1	-0.31	0.939624	-0.31			1	-0.41	0.917989	-0.41			1	-0.71	0.838965	-0.71			1	-0.96	0.659759	-0.96			1	0.09	1.01767	0.09
ENSMUSP00000016081	H2afy	H2afy Q9QZQ8 "Core histone macro-H2A.1 (Histone macroH2A1)(mH2A1)(H2A.y)(H2A/y)"	Phospho@175	AASADSTT[Pho]EGTPTDGFTVLSTK	0.99	1			1	0.99	1.8615	0.99			1	0.95	1.44415	0.95			1	0.63	1.1592	0.63			1	0.83	1.2737	0.83			1	0.84	1.28157	0.84
ENSMUSP00000016081	H2afy	H2afy Q9QZQ8 "Core histone macro-H2A.1 (Histone macroH2A1)(mH2A1)(H2A.y)(H2A/y)"	Phospho@180	AASADSTTEGTPT[Pho]DGFTVLSTK	0.98	1			1	0.03	1.00684	0.03			1	0.15	1.02942	0.15			1	-0.66	0.854046	-0.66			1	-0.96	0.673263	-0.96			1	-0.15	0.972431	-0.15
ENSMUSP00000033776	Dkc1	Dkc1 Q9ESX5 "H/ACA ribonucleoprotein complex subunit 4 (EC 5.4.99.-)(Dyskerin)(Nucleolar protein family A member 4)(snoRNP protein DKC1)(Nopp140-associated protein of 57 kDa)(Nucleolar protein NAP57)"	Phospho@451, Phospho@458	KRDS[Pho]ESESDET[Pho]PTVPQLK	0.53	1			1	0.26	1.05185	0.26			1	0.21	1.03919	0.21			1	-0.51	0.893385	-0.51			1	-0.27	0.94902	-0.27			1	0.02	1.00635	0.02
ENSMUSP00000033776	Dkc1	Dkc1 Q9ESX5 "H/ACA ribonucleoprotein complex subunit 4 (EC 5.4.99.-)(Dyskerin)(Nucleolar protein family A member 4)(snoRNP protein DKC1)(Nopp140-associated protein of 57 kDa)(Nucleolar protein NAP57)"	Phospho@451, Phospho@453	RDS[Pho]ES[Pho]ESDETPTVPQLK	0.58	1			1	0.47	1.10992	0.47			1	-0.44	0.912317	-0.44			1	0.06	1.01349	0.06			1	-0.96	0.665616	-0.96			1	0.74	1.20959	0.74
ENSMUSP00000033776	Dkc1	Dkc1 Q9ESX5 "H/ACA ribonucleoprotein complex subunit 4 (EC 5.4.99.-)(Dyskerin)(Nucleolar protein family A member 4)(snoRNP protein DKC1)(Nopp140-associated protein of 57 kDa)(Nucleolar protein NAP57)"	Phospho@481	TVLES[Pho]GGETGDGDNDTTKK	0.99	4			1	-0.25	0.953611	-0.25			1	0.1	1.02043	0.1			1	-0.01	0.995369	-0.01			1	0.51	1.11787	0.51			1	-0.36	0.929303	-0.36
ENSMUSP00000033776	Dkc1	Dkc1 Q9ESX5 "H/ACA ribonucleoprotein complex subunit 4 (EC 5.4.99.-)(Dyskerin)(Nucleolar protein family A member 4)(snoRNP protein DKC1)(Nopp140-associated protein of 57 kDa)(Nucleolar protein NAP57)"	Phospho@451, Phospho@455	KRDS[Pho]ESES[Pho]DETPTVPQLK	0.89	1			1	0.52	1.11979	0.52			1	0.04	1.00822	0.04			1	-0.43	0.913855	-0.43			1	0.11	1.02385	0.11			1	0.46	1.10427	0.46
ENSMUSP00000079627	Zc3hc1	Zc3hc1 Q80YV2 "Nuclear-interacting partner of ALK (Nuclear-interacting partner of anaplastic lymphoma kinase)(mNIPA)(Zinc finger C3HC-type protein 1)"	Phospho@358	SWESSS[Pho]PVDRPELEAASPTTR	0.99	2			1	0.18	1.03436	0.18			1	-0.44	0.911149	-0.44			1	-0.4	0.921059	-0.4			1	-0.45	0.908723	-0.45			1	0.55	1.12871	0.55
ENSMUSP00000079627	Zc3hc1	Zc3hc1 Q80YV2 "Nuclear-interacting partner of ALK (Nuclear-interacting partner of anaplastic lymphoma kinase)(mNIPA)(Zinc finger C3HC-type protein 1)"	Phospho@394	SMGTGDSAGVEVPSS[Pho]PLRR	0.99	2	0.99	1	2	0.51	1.07824	0.36	1.15963	0.66	2	0.445	1.0754	0.36	1.11476	0.53	2	0.605	1.07505	0.36	1.28644	0.85	2	0.71	1.16973	0.66	1.20164	0.76	2	0.085	0.996914	-0.01	1.03696	0.18
ENSMUSP00000079627	Zc3hc1	Zc3hc1 Q80YV2 "Nuclear-interacting partner of ALK (Nuclear-interacting partner of anaplastic lymphoma kinase)(mNIPA)(Zinc finger C3HC-type protein 1)"	Phospho@343	SQDATVSPGSEQSEKS[Pho]PGPIVSR	0.99	2			1	0.82	1.26255	0.82			1	0.23	1.04638	0.23			1	0.67	1.1789	0.67			1	0.96	1.48922	0.96			1	0.72	1.19963	0.72
ENSMUSP00000079627	Zc3hc1	Zc3hc1 Q80YV2 "Nuclear-interacting partner of ALK (Nuclear-interacting partner of anaplastic lymphoma kinase)(mNIPA)(Zinc finger C3HC-type protein 1)"	Oxidation@381, Phospho@394	SM[Oxi]GTGDSAGVEVPSS[Pho]PLRR	0.99	1			1	0.16	1.03173	0.16			1	-0.77	0.814227	-0.77			1	0.32	1.06585	0.32			1	0.34	1.07047	0.34			1	0.81	1.25983	0.81
ENSMUSP00000079627	Zc3hc1	Zc3hc1 Q80YV2 "Nuclear-interacting partner of ALK (Nuclear-interacting partner of anaplastic lymphoma kinase)(mNIPA)(Zinc finger C3HC-type protein 1)"	Phospho@62	DTAATFQSVDGS[Pho]PQAEQSPLESTSK	0.99	2			1	0.12	1.02453	0.12			1	0.68	1.1793	0.68			1	0.82	1.27122	0.82			1	-0.3	0.941299	-0.3			1	-0.63	0.863791	-0.63
ENSMUSP00000079627	Zc3hc1	Zc3hc1 Q80YV2 "Nuclear-interacting partner of ALK (Nuclear-interacting partner of anaplastic lymphoma kinase)(mNIPA)(Zinc finger C3HC-type protein 1)"	Phospho@394	SMGTGDSAGVEVPSS[Pho]PLR	0.99	1	0.99	3	2	0.135	0.895988	-0.5	1.20455	0.77	2	0.62	1.16176	0.64	1.13426	0.6	2	0.315	1.02914	0.15	1.10089	0.48	2	0.815	1.41258	0.93	1.17443	0.7	2	-0.275	0.766795	-0.86	1.05956	0.31
ENSMUSP00000079627	Zc3hc1	Zc3hc1 Q80YV2 "Nuclear-interacting partner of ALK (Nuclear-interacting partner of anaplastic lymphoma kinase)(mNIPA)(Zinc finger C3HC-type protein 1)"	Phospho@353	TRS[Pho]WESSSPVDRPELEAASPTTR	1	2			1	0.98	1.60135	0.98			1	0.97	1.56219	0.97			1	0.95	1.4681	0.95			1	0.94	1.43588	0.94			1	0.09	1.01964	0.09
ENSMUSP00000117045	Sfrs3	Sfrs3 B2KF41;Q9D6W4 "MCG21131, isoform CRA_dSplicing factor, arginine/serine-rich 3 (SRp20) ;";"Putative uncharacterized protein "	Phospho@108	RRS[Pho]PPPR	0.5	1			1	-0.81	0.793577	-0.81			1	0.48	1.11089	0.48			1	0.29	1.06075	0.29			1	-0.87	0.756414	-0.87			1	-0.93	0.710248	-0.93
ENSMUSP00000071742	Tox4	Tox4 Q8BU11 "TOX high mobility group box family member 4 (Epidermal Langerhans cell protein LCP1)"	Phospho@178, Phospho@182	LSTTPS[Pho]PTNS[Pho]LHEDGVDDFRR	0.99	2			1	0.7	1.19135	0.7			1	0.49	1.11349	0.49			1	-0.38	0.923191	-0.38			1	0.55	1.12805	0.55			1	0.3	1.06358	0.3
ENSMUSP00000071742	Tox4	Tox4 Q8BU11 "TOX high mobility group box family member 4 (Epidermal Langerhans cell protein LCP1)"	Phospho@174, Phospho@182	LS[Pho]TTPSPTNS[Pho]LHEDGVDDFR	0.98	1			0						0						0						0						0
ENSMUSP00000071742	Tox4	Tox4 Q8BU11 "TOX high mobility group box family member 4 (Epidermal Langerhans cell protein LCP1)"	Phospho@178, Phospho@182	LSTTPS[Pho]PTNS[Pho]LHEDGVDDFR	0.89	1	0.98	2	0						0						0						0						0
ENSMUSP00000045043	Dnttip2	Dnttip2 Q8R2M2 "Deoxynucleotidyltransferase terminal-interacting protein 2 "	Didehydro@253, Deamidated@254, Phospho@255	NMPNVSDSETY[Did]N[Dea]S[Pho]DFDDSSPR	0.99	1			0						1	0.81	1.25989	0.81			1	0.26	1.05249	0.26			1	0.93	1.41428	0.93			0
ENSMUSP00000045043	Dnttip2	Dnttip2 Q8R2M2 "Deoxynucleotidyltransferase terminal-interacting protein 2 "	Phospho@255	NMPNVSDSETYNS[Pho]DFDDSSPR	0.99	1			1	0.52	1.12027	0.52			1	0.98	1.67568	0.98			1	0.71	1.19625	0.71			1	0.98	1.72161	0.98			1	-0.96	0.664699	-0.96
ENSMUSP00000027601	Mcm6	Mcm6 P97311 "DNA replication licensing factor MCM6 (Mis5 homolog)"	Deamidated@680, Oxidation@684, Phospho@689	VETPDVNLDQEEEIQMETDEGQ[Dea]GGVN[Oxi]GHADS[Pho]PAPVNR	0.79	1			0						0						0						0						0
ENSMUSP00000027601	Mcm6	Mcm6 P97311 "DNA replication licensing factor MCM6 (Mis5 homolog)"	Oxidation@674, Deamidated@684, Phospho@689	VETPDVNLDQEEEIQM[Oxi]ETDEGQGGVN[Dea]GHADS[Pho]PAPVNR	0.99	2			0						0						0						0						0
ENSMUSP00000027601	Mcm6	Mcm6 P97311 "DNA replication licensing factor MCM6 (Mis5 homolog)"	Deamidated@673, Oxidation@674, Phospho@689	VETPDVNLDQEEEIQ[Dea]M[Oxi]ETDEGQGGVNGHADS[Pho]PAPVNR	0.99	1			0						0						0						0						0
ENSMUSP00000106892	Gtf2i	Gtf2i Q9ESZ8 "General transcription factor II-I (GTFII-I)(TFII-I)(Bruton tyrosine kinase-associated protein 135)(BTK-associated protein 135)(BAP-135)"	Phospho@655, Deamidated@659, Deamidated@673	S[Pho]PGSN[Dea]SKVPEIEVTVEGPN[Dea]NSSPQTSAVR	0.99	1			1	0.12	1.02532	0.12			1	-0.04	0.991648	-0.04			1	0.91	1.3743	0.91			1	0.69	1.18328	0.69			1	0.14	1.02801	0.14
ENSMUSP00000106892	Gtf2i	Gtf2i Q9ESZ8 "General transcription factor II-I (GTFII-I)(TFII-I)(Bruton tyrosine kinase-associated protein 135)(BTK-associated protein 135)(BAP-135)"	Phospho@655, Deamidated@659, Deamidated@674	S[Pho]PGSN[Dea]SKVPEIEVTVEGPNN[Dea]SSPQTSAVR	0.99	1			1	0.55	1.13081	0.55			1	-0.98	0.578428	-0.98			1	-0.39	0.921413	-0.39			1	-0.88	0.75381	-0.88			1	0.99	1.94371	0.99
ENSMUSP00000106892	Gtf2i	Gtf2i Q9ESZ8 "General transcription factor II-I (GTFII-I)(TFII-I)(Bruton tyrosine kinase-associated protein 135)(BTK-associated protein 135)(BAP-135)"	Phospho@804	ESTSSKS[Pho]PPR	0.35	1			1	0.34	1.07046	0.34			1	0.42	1.09167	0.42			1	-0.33	0.935898	-0.33			1	-0.74	0.82533	-0.74			1	-0.13	0.974924	-0.13
ENSMUSP00000058618	Bod1l	Bod1l O35243;Q3TR39;Q3USW6;Q6P8H7;Q80TF0;Q8BHG7 "Antigen containing epitope to monoclonal antibody MMS-85/12 Fragment ";"Putative uncharacterized protein Fragment ";"Putative uncharacterized protein Fragment ";"A230054D04Rik protein Fragment ";"MKIAA1327 protein Fragment ";"Putative uncharacterized protein Fragment "	Phospho@262	ATS[Pho]DSGGDGLEAALK	0.26	1			1	0.88	1.32668	0.88			1	0.92	1.40439	0.92			1	0.9	1.35886	0.9			1	0.66	1.1703	0.66			1	-0.31	0.939223	-0.31
ENSMUSP00000058618	Bod1l	Bod1l O35243;Q3TR39;Q3USW6;Q6P8H7;Q80TF0;Q8BHG7 "Antigen containing epitope to monoclonal antibody MMS-85/12 Fragment ";"Putative uncharacterized protein Fragment ";"Putative uncharacterized protein Fragment ";"A230054D04Rik protein Fragment ";"MKIAA1327 protein Fragment ";"Putative uncharacterized protein Fragment "	Phospho@2841	TETDITTVEQSS[Pho]PSGK	0.99	1	0.7	1	1	0.96	1.49138	0.96			1	0.88	1.33105	0.88			1	0.71	1.19444	0.71			1	-0.6	0.872237	-0.6			1	0.49	1.114	0.49
ENSMUSP00000058618	Bod1l	Bod1l O35243;Q3TR39;Q3USW6;Q6P8H7;Q80TF0;Q8BHG7 "Antigen containing epitope to monoclonal antibody MMS-85/12 Fragment ";"Putative uncharacterized protein Fragment ";"Putative uncharacterized protein Fragment ";"A230054D04Rik protein Fragment ";"MKIAA1327 protein Fragment ";"Putative uncharacterized protein Fragment "	Phospho@3000	AQLS[Pho]PSVK	0.45	1			1	0.91	1.38789	0.91			1	0.75	1.21811	0.75			1	0.66	1.17122	0.66			1	0.25	1.04924	0.25			1	0.56	1.13282	0.56
ENSMUSP00000002121	Supt6h	Supt6h Q62383 "Transcription elongation factor SPT6 "	Phospho@1701	LTPRPS[Pho]PSPMIESTPMSIAGDATPLLDEMDR	0.99	1			0						0						0						0						0
ENSMUSP00000002121	Supt6h	Supt6h Q62383 "Transcription elongation factor SPT6 "	Phospho@1532, Phospho@1535	TRT[Pho]PAS[Pho]INATPANINLADLTR	0.99	1	0.89	1	2	0.66	1.27869	0.83	1.10626	0.49	2	0.09	1.50242	0.96	0.817725	-0.78	1	0.55			1.12056	0.55	2	0.065	1.72947	0.98	0.777918	-0.85	2	0.11	0.84619	-0.69	1.34858	0.91
ENSMUSP00000002121	Supt6h	Supt6h Q62383 "Transcription elongation factor SPT6 "	Phospho@1530, Phospho@1535, Deamidated@1537	T[Pho]RTPAS[Pho]IN[Dea]ATPANINLADLTR	0.99	2			0						0						0						0						0
ENSMUSP00000082868	Sin3a	Sin3a Q60520 "Paired amphipathic helix protein Sin3a (Transcriptional corepressor Sin3a)(Histone deacetylase complex subunit Sin3a)"	Deamidated@856, Phospho@861	KHN[Dea]GVGGS[Pho]PPK	0.91	2			1	0.74	1.21531	0.74			1	0.73	1.20383	0.73			1	0.61	1.15086	0.61			1	-0.61	0.868779	-0.61			1	0.01	1.00368	0.01
ENSMUSP00000027421	Trip12	Trip12 O88380;Q3TP48;Q3TY88;Q3UYT5;Q8BM59;Q8K051 "Cbp37 Fragment ";"Putative uncharacterized protein Fragment ";"Putative uncharacterized protein Fragment ";"Putative uncharacterized protein Fragment ";"Putative uncharacterized protein Fragment ";"Trip12 protein Fragment "	Phospho@312	RSES[Pho]PPAELPSLR	0.99	1			1	0.09	1.01986	0.09			1	0.01	1.00423	0.01			1	-0.23	0.957333	-0.23			1	0.3	1.06343	0.3			1	0.04	1.00972	0.04
ENSMUSP00000027421	Trip12	Trip12 O88380;Q3TP48;Q3TY88;Q3UYT5;Q8BM59;Q8K051 "Cbp37 Fragment ";"Putative uncharacterized protein Fragment ";"Putative uncharacterized protein Fragment ";"Putative uncharacterized protein Fragment ";"Putative uncharacterized protein Fragment ";"Trip12 protein Fragment "	Phospho@312	SES[Pho]PPAELPSLR	0.99	4	0.42	3	1	-0.25	0.952534	-0.25			1	0.63	1.15582	0.63			1	-0.05	0.988739	-0.05			1	-0.36	0.927954	-0.36			1	-0.75	0.819242	-0.75
ENSMUSP00000103809	Lig3	Lig3 P97386 "DNA ligase 3 (EC 6.5.1.1)(DNA ligase III)(Polydeoxyribonucleotide synthase [ATP] 3)"	Phospho@211	LTTTGQVTS[Pho]PVKGASFITSTNPR	0.99	2			1	0.3	1.06149	0.3			1	0.44	1.09695	0.44			1	-0.69	0.84462	-0.69			1	0.57	1.13489	0.57			1	-0.22	0.960969	-0.22
ENSMUSP00000103809	Lig3	Lig3 P97386 "DNA ligase 3 (EC 6.5.1.1)(DNA ligase III)(Polydeoxyribonucleotide synthase [ATP] 3)"	Phospho@211	LTTTGQVTS[Pho]PVK	0.32	1	0.75	1	2	0.895	1.7377	0.98	1.24103	0.81	2	0.655	1.58131	0.97	1.07036	0.34	2	0.885	1.46256	0.95	1.25423	0.82	2	0.545	1.17855	0.67	1.08632	0.42	2	0.545	1.09257	0.43	1.15578	0.66
ENSMUSP00000021046	Ddx42	Ddx42 Q810A7 "ATP-dependent RNA helicase DDX42 (EC 3.6.1.-)(DEAD box protein 42)"	Phospho@109, Phospho@111	QQFHSKPADS[Pho]DS[Pho]DDDPLEAFMAEVEDQAAR	0.4	1			0						0						0						0						0
ENSMUSP00000043691	Atad2	Atad2 Q6IQY4;Q8K282;Q9CSS4 "Atad2 protein Fragment ";"ATPase family, AAA domain containing 2 ";"Putative uncharacterized protein Fragment "	Oxidation@300, Phospho@307	KPNM[Oxi]FYSGPAS[Pho]PARPR	0.85	2			1	0.58	1.14108	0.58			1	0.44	1.09939	0.44			1	0.22	1.04235	0.22			1	0.23	1.04377	0.23			1	0.16	1.03195	0.16
ENSMUSP00000043691	Atad2	Atad2 Q6IQY4;Q8K282;Q9CSS4 "Atad2 protein Fragment ";"ATPase family, AAA domain containing 2 ";"Putative uncharacterized protein Fragment "	Phospho@307	KPNMFYSGPAS[Pho]PARPR	0.99	4			1	0.84	1.28605	0.84			1	0.78	1.23561	0.78			1	0.51	1.11786	0.51			1	0.76	1.22607	0.76			1	0.18	1.03481	0.18
ENSMUSP00000060721	Snip1	Snip1 Q8BIZ6 "Smad nuclear-interacting protein 1 "	Phospho@48	RPDAPAAS[Pho]LSPPAAEPGHSGHR	1	1			1	-0.12	0.975278	-0.12			1	-0.12	0.975859	-0.12			1	-0.57	0.879783	-0.57			1	0.54	1.12712	0.54			1	-0.02	0.99365	-0.02
ENSMUSP00000060721	Snip1	Snip1 Q8BIZ6 "Smad nuclear-interacting protein 1 "	Phospho@50	RPDAPAASLS[Pho]PPAAEPGHSGHR	0.99	1			1	0.38	1.08215	0.38			1	0.4	1.0877	0.4			1	0.06	1.01385	0.06			1	-0.82	0.788054	-0.82			1	-0.05	0.989171	-0.05
ENSMUSP00000060721	Snip1	Snip1 Q8BIZ6 "Smad nuclear-interacting protein 1 "	Phospho@33	QERLS[Pho]PEPVAHR	0.99	2	0.99	3	2	-0.605	0.871243	-0.61	0.879746	-0.6	2	-0.56	0.902402	-0.47	0.868147	-0.65	2	0.25	1.07842	0.36	1.02307	0.14	2	-0.545	0.830785	-0.73	0.930544	-0.36	2	-0.085	0.959931	-0.22	1.01025	0.05
ENSMUSP00000060721	Snip1	Snip1 Q8BIZ6 "Smad nuclear-interacting protein 1 "	Phospho@18	HRS[Pho]GDALTTVVVK	0.95	2			1	0.7	1.1899	0.7			1	0.84	1.28287	0.84			1	0.69	1.181	0.69			1	0.3	1.0623	0.3			1	-0.39	0.92219	-0.39
ENSMUSP00000101714	Zmym4	Zmym4 A2A791 "Zinc finger MYM-type protein 4 (Zinc finger protein 262)"	Phospho@1071	TLSQGESQT[Pho]SEQELFLDTK	0.62	1			0						1	-0.78	0.80891	-0.78			1	-0.81	0.795391	-0.81			1	0.59	1.14311	0.59			0
ENSMUSP00000101714	Zmym4	Zmym4 A2A791 "Zinc finger MYM-type protein 4 (Zinc finger protein 262)"	Phospho@121	AAHQES[Pho]DNENEIQIQNQLK	0.99	4	0.63	1	2	0.96	1.45754	0.95	1.7299	0.97	2	0.97	1.47601	0.96	1.75976	0.98	2	0.97	1.44289	0.95	2.2737	0.99	2	0.91	1.28923	0.85	1.71222	0.97	2	-0.105	0.981631	-0.09	0.979924	-0.12
ENSMUSP00000022577	Zc3h13	Zc3h13 B9EHN9;Q8BHW0;Q8CIK5;Q9CXN5 "Zinc finger CCCH type containing 13 ";"Putative uncharacterized protein Fragment ";"Zc3h13 protein Fragment ";"Putative uncharacterized protein "	Phospho@77	S[Pho]PERPTGDLR	0.99	2			1	-0.12	0.975493	-0.12			1	-0.26	0.951779	-0.26			1	-0.85	0.77438	-0.85			1	-0.91	0.720443	-0.91			1	0.09	1.01896	0.09
ENSMUSP00000022577	Zc3h13	Zc3h13 B9EHN9;Q8BHW0;Q8CIK5;Q9CXN5 "Zinc finger CCCH type containing 13 ";"Putative uncharacterized protein Fragment ";"Zc3h13 protein Fragment ";"Putative uncharacterized protein "	Phospho@704	ERDQRPSS[Pho]PIR	0.96	2			1	-0.84	0.778933	-0.84			1	-0.81	0.796301	-0.81			1	-0.06	0.986337	-0.06			1	-0.95	0.688513	-0.95			1	-0.15	0.972597	-0.15
ENSMUSP00000022577	Zc3h13	Zc3h13 B9EHN9;Q8BHW0;Q8CIK5;Q9CXN5 "Zinc finger CCCH type containing 13 ";"Putative uncharacterized protein Fragment ";"Zc3h13 protein Fragment ";"Putative uncharacterized protein "	Phospho@953	SLS[Pho]PSHLTEDR	0.99	9	0.96	2	2	-0.2	0.887901	-0.54	1.02278	0.14	2	-0.54	0.915967	-0.42	0.859903	-0.66	2	-0.555	0.901814	-0.47	0.870977	-0.64	2	-0.605	0.868707	-0.61	0.880144	-0.6	2	0.265	0.963881	-0.2	1.18518	0.73
ENSMUSP00000022577	Zc3h13	Zc3h13 B9EHN9;Q8BHW0;Q8CIK5;Q9CXN5 "Zinc finger CCCH type containing 13 ";"Putative uncharacterized protein Fragment ";"Zc3h13 protein Fragment ";"Putative uncharacterized protein "	Phospho@77	RS[Pho]PERPTGDLR	0.96	2	0.34	1	2	-0.59	0.832338	-0.72	0.912613	-0.46	2	-0.225	0.812514	-0.77	1.06439	0.32	2	-0.57	0.933872	-0.34	0.810165	-0.8	2	-0.585	0.75168	-0.88	0.946399	-0.29	2	-0.305	1.0185	0.09	0.854695	-0.7
ENSMUSP00000022577	Zc3h13	Zc3h13 B9EHN9;Q8BHW0;Q8CIK5;Q9CXN5 "Zinc finger CCCH type containing 13 ";"Putative uncharacterized protein Fragment ";"Zc3h13 protein Fragment ";"Putative uncharacterized protein "	Phospho@242	KAAVVAS[Pho]PLLDQQR	0.99	2			1	-0.82	0.789735	-0.82			1	-0.85	0.771389	-0.85			1	-0.94	0.694389	-0.94			1	-0.58	0.877266	-0.58			1	0.08	1.01672	0.08
ENSMUSP00000022577	Zc3h13	Zc3h13 B9EHN9;Q8BHW0;Q8CIK5;Q9CXN5 "Zinc finger CCCH type containing 13 ";"Putative uncharacterized protein Fragment ";"Zc3h13 protein Fragment ";"Putative uncharacterized protein "	Phospho@1069	GNLETHEDSQVFS[Pho]PK	0.99	6	0.94	1	2	-0.295	0.945195	-0.28	0.942472	-0.31	2	-0.52	0.949521	-0.27	0.82614	-0.77	2	-0.105	0.965463	-0.19	0.994416	-0.02	2	-0.17	0.953243	-0.25	0.982687	-0.09	2	0.28	0.989738	-0.05	1.13721	0.61
ENSMUSP00000022577	Zc3h13	Zc3h13 B9EHN9;Q8BHW0;Q8CIK5;Q9CXN5 "Zinc finger CCCH type containing 13 ";"Putative uncharacterized protein Fragment ";"Zc3h13 protein Fragment ";"Putative uncharacterized protein "	Phospho@704	DQRPSS[Pho]PIR	0.43	2	0.42	1	2	-0.135	0.998934	0	0.950305	-0.27	2	-0.02	0.96675	-0.18	1.02574	0.14	2	-0.355	0.901074	-0.47	0.95544	-0.24	2	-0.515	0.759394	-0.87	0.971161	-0.16	2	-0.135	1.02737	0.14	0.923529	-0.41
ENSMUSP00000022577	Zc3h13	Zc3h13 B9EHN9;Q8BHW0;Q8CIK5;Q9CXN5 "Zinc finger CCCH type containing 13 ";"Putative uncharacterized protein Fragment ";"Zc3h13 protein Fragment ";"Putative uncharacterized protein "	Phospho@242	AAVVAS[Pho]PLLDQQR	0.99	3	0.83	2	2	-0.22	1.11404	0.49	0.700356	-0.93	2	-0.8	0.849604	-0.67	0.703826	-0.93	2	-0.08	1.11496	0.5	0.860181	-0.66	2	-0.82	0.794989	-0.81	0.79262	-0.83	2	0.42	1.34011	0.88	0.991825	-0.04
ENSMUSP00000022577	Zc3h13	Zc3h13 B9EHN9;Q8BHW0;Q8CIK5;Q9CXN5 "Zinc finger CCCH type containing 13 ";"Putative uncharacterized protein Fragment ";"Zc3h13 protein Fragment ";"Putative uncharacterized protein "	Phospho@64	FIHGPS[Pho]PR	0.45	1			1	-0.85	0.776058	-0.85			1	-0.95	0.687432	-0.95			1	-0.51	0.893597	-0.51			1	-0.78	0.806762	-0.78			1	0.52	1.12242	0.52
ENSMUSP00000046101	Eef2	Eef2 P58252 "Elongation factor 2 (EF-2)"	Phospho@57	AGETRFT[Pho]DTR	0.99	2	0.38	1	2	-0.245	1.0214	0.1	0.882662	-0.59	2	-0.09	1.22112	0.75	0.694519	-0.93	2	-0.07	1.13066	0.55	0.857931	-0.69	2	-0.805	0.7636	-0.86	0.836321	-0.75	2	0.055	0.831638	-0.72	1.26688	0.83
ENSMUSP00000097078	Ddx46	Ddx46 Q569Z5 "Probable ATP-dependent RNA helicase DDX46 (EC 3.6.1.-)(DEAD box protein 46)"	Phospho@799	AALGLQDS[Pho]DDEDAAVDIDEQIESMFNSK	0.64	1			0						0						0						0						0
ENSMUSP00000005017	Hdgf	Hdgf P51859 "Hepatoma-derived growth factor (HDGF)"	Phospho@132, Phospho@133	GSAEGS[Pho]S[Pho]DEEGKLVIDEPAK	0.89	2			1	0.88	1.34081	0.88			1	0.69	1.18464	0.69			1	0.91	1.38079	0.91			1	-0.8	0.800285	-0.8			1	0.54	1.12511	0.54
ENSMUSP00000005017	Hdgf	Hdgf P51859 "Hepatoma-derived growth factor (HDGF)"	Phospho@132, Phospho@133	GSAEGS[Pho]S[Pho]DEEGKLVIDEPAKEK	0.99	2			1	0.83	1.27841	0.83			1	-0.31	0.939192	-0.31			1	0.88	1.3281	0.88			1	-0.61	0.869096	-0.61			1	0.9	1.35339	0.9
ENSMUSP00000005017	Hdgf	Hdgf P51859 "Hepatoma-derived growth factor (HDGF)"	Phospho@165	RAGDVLEDS[Pho]PKRPK	0.99	2			1	-0.08	0.983666	-0.08			1	-0.8	0.799758	-0.8			1	0.11	1.02348	0.11			1	0	1.00213	0			1	0.76	1.223	0.76
ENSMUSP00000005017	Hdgf	Hdgf P51859 "Hepatoma-derived growth factor (HDGF)"	Phospho@165	AGDVLEDS[Pho]PKRPK	0.99	6			1	0.47	1.10979	0.47			1	-0.59	0.874522	-0.59			1	0.56	1.13291	0.56			1	0.28	1.05757	0.28			1	0.82	1.26173	0.82
ENSMUSP00000005017	Hdgf	Hdgf P51859 "Hepatoma-derived growth factor (HDGF)"	Phospho@133	GSAEGSS[Pho]DEEGKLVIDEPAK	0.99	4			1	0.76	1.22564	0.76			1	0.78	1.23881	0.78			1	0.76	1.2275	0.76			1	-0.83	0.785259	-0.83			1	-0.08	0.983128	-0.08
ENSMUSP00000035366	Dync1li1	Dync1li1 Q8R1Q8 "Cytoplasmic dynein 1 light intermediate chain 1 (Dynein light intermediate chain 1, cytosolic)(Dynein light chain A)(DLC-A)"	Phospho@207	DFQEYVEPGEDFPAS[Pho]PQRR	0.99	3			1	0.25	1.04916	0.25			1	0.75	1.2201	0.75			1	0.71	1.19385	0.71			1	0.03	1.00685	0.03			1	-0.65	0.857623	-0.65
ENSMUSP00000035366	Dync1li1	Dync1li1 Q8R1Q8 "Cytoplasmic dynein 1 light intermediate chain 1 (Dynein light intermediate chain 1, cytosolic)(Dynein light chain A)(DLC-A)"	Phospho@207	DFQEYVEPGEDFPAS[Pho]PQR	0.99	4	0.99	5	0						0						0						0						0
ENSMUSP00000078878	Nup93	Nup93 Q8BJ71 "Nuclear pore complex protein Nup93 (Nucleoporin Nup93)(93 kDa nucleoporin)(CBP-interacting protein 4)"	Phospho@52	TLTRTS[Pho]QETADVK	0.3	1			1	-0.5	0.895376	-0.5			1	0.29	1.05996	0.29			1	0	1.00161	0			1	0.38	1.08171	0.38			1	-0.7	0.839861	-0.7
ENSMUSP00000087481	Wapal	Wapal B7ZP47;D3Z222 "Wapal protein ";"Putative uncharacterized protein Wapal "	Phospho@77	VEEEDTGDPFGFDS[Pho]DDESLPVSSK	0.54	1			0						0						0						0						0
ENSMUSP00000087481	Wapal	Wapal B7ZP47;D3Z222 "Wapal protein ";"Putative uncharacterized protein Wapal "	Cation:K@76, Phospho@77	VEEEDTGDPFGFD[Cat]S[Pho]DDESLPVSSK	0.72	1			0						0						0						0						0
ENSMUSP00000087481	Wapal	Wapal B7ZP47;D3Z222 "Wapal protein ";"Putative uncharacterized protein Wapal "	Phospho@81	VEEEDTGDPFGFDSDDES[Pho]LPVSSK	0.9	5			1	-0.39	0.922278	-0.39			1	0.12	1.02415	0.12			1	-0.6	0.872134	-0.6			1	-0.88	0.749125	-0.88			1	-0.51	0.895348	-0.51
ENSMUSP00000096280	Arhgef1	Arhgef1 Q61210 "Rho guanine nucleotide exchange factor 1 (Lymphoid blast crisis-like 2)(Lbc's second cousin)"	Phospho@964	LRPLLSQLGGTLS[Pho]PNLAAPER	0.2	1			0						1	0.64	1.16364	0.64			0						1	0.96	1.50166	0.96			0
ENSMUSP00000096280	Arhgef1	Arhgef1 Q61210 "Rho guanine nucleotide exchange factor 1 (Lymphoid blast crisis-like 2)(Lbc's second cousin)"	Phospho@412	SRS[Pho]DVDMDPGSATAVLGPTR	1	1			1	-0.99	0.49714	-0.99			1	-0.93	0.710194	-0.93			1	-0.84	0.77706	-0.84			1	-0.51	0.894992	-0.51			1	-0.94	0.695976	-0.94
ENSMUSP00000080266	Tcea1	Tcea1 P10711 "Transcription elongation factor A protein 1 (Transcription elongation factor S-II protein 1)(Transcription elongation factor TFIIS.o)"	Phospho@100	KKEPAISSQNS[Pho]PEAR	0.99	5	0.7	1	2	-0.09	1.09573	0.44	0.875847	-0.62	2	0.09	1.17721	0.67	0.906812	-0.49	2	0.325	1.24334	0.79	0.971752	-0.14	2	-0.305	1.01939	0.09	0.853641	-0.7	2	-0.285	0.925406	-0.37	0.962802	-0.2
ENSMUSP00000001226	Sh3bp1	Sh3bp1 A2A5V1;A2A5V4 "SH3-domain binding protein 1 Fragment ";"SH3-domain binding protein 1 "	Phospho@535	TEADLPKPTS[Pho]PK	0.99	4			1	-0.14	0.974036	-0.14			1	-0.6	0.872845	-0.6			1	-0.35	0.930493	-0.35			1	-0.44	0.910627	-0.44			1	0.47	1.10964	0.47
ENSMUSP00000001226	Sh3bp1	Sh3bp1 A2A5V1;A2A5V4 "SH3-domain binding protein 1 Fragment ";"SH3-domain binding protein 1 "	Phospho@636, Dehydrated@648, Delta:H(2)C(2)@660	RLPASPVIS[Pho]NMPAQVDQGVAT[Deh]EDRGGPEAVGGH[Del]PPPPALPPQPR	0.95	2			1	-0.44	0.909497	-0.44			1	-0.82	0.791939	-0.82			0						1	-0.06	0.986866	-0.06			1	0.59	1.14183	0.59
ENSMUSP00000001226	Sh3bp1	Sh3bp1 A2A5V1;A2A5V4 "SH3-domain binding protein 1 Fragment ";"SH3-domain binding protein 1 "	Phospho@535	ERTEADLPKPTS[Pho]PK	0.99	2			1	-0.75	0.81907	-0.75			1	-0.93	0.700272	-0.93			1	-0.81	0.795142	-0.81			1	-0.52	0.892495	-0.52			1	0.64	1.16294	0.64
ENSMUSP00000024739	Hsp90ab1	Hsp90ab1 P11499 "Heat shock protein HSP 90-beta (Heat shock 84 kDa)(HSP 84)(HSP84)(Tumor-specific transplantation 84 kDa antigen)(TSTA)"	Phospho@255	IEDVGS[Pho]DEEDDSGKDKK	0.99	3			1	0.16	1.03182	0.16			1	-0.91	0.727514	-0.91			1	0.26	1.05249	0.26			1	-0.96	0.669374	-0.96			1	0.93	1.41075	0.93
ENSMUSP00000124846	Tra2b	Tra2b Q5PR75 "Sfrs10 protein "	Phospho@201, Oxidation@208	RPHT[Pho]PTPGIYM[Oxi]GRPTYGSSR	0.97	5			1	-0.85	0.775643	-0.85			1	-0.93	0.709343	-0.93			1	-0.88	0.752094	-0.88			1	-0.04	0.990986	-0.04			1	0.4	1.08675	0.4
ENSMUSP00000124846	Tra2b	Tra2b Q5PR75 "Sfrs10 protein "	Phospho@201, Oxidation@208	RPHT[Pho]PTPGIYM[Oxi]GR	0.84	2	0.85	2	2	0.15	0.922255	-0.39	1.16678	0.69	2	0.19	1.07153	0.34	1.00876	0.04	2	-0.33	0.896617	-0.5	0.967401	-0.16	2	-0.365	0.782669	-0.83	1.01932	0.1	2	0	0.855679	-0.66	1.15553	0.66
ENSMUSP00000124846	Tra2b	Tra2b Q5PR75 "Sfrs10 protein "	Phospho@201	RPHT[Pho]PTPGIYMGRPTYGSSR	0.99	17			1	-0.88	0.749114	-0.88			1	-0.81	0.794585	-0.81			1	-0.9	0.736632	-0.9			1	-0.52	0.892636	-0.52			1	-0.32	0.937674	-0.32
ENSMUSP00000124846	Tra2b	Tra2b Q5PR75 "Sfrs10 protein "	Phospho@201, Oxidation@210	RPHT[Pho]PTPGIYMGR[Oxi]PTYGSSR	0.26	1			0						0						0						0						0
ENSMUSP00000124846	Tra2b	Tra2b Q5PR75 "Sfrs10 protein "	Phospho@201	HT[Pho]PTPGIYMGRPTYGSSR	0.94	2			1	-0.48	0.899248	-0.48			1	-0.14	0.973006	-0.14			1	-0.65	0.857414	-0.65			1	0.55	1.12833	0.55			1	-0.41	0.919273	-0.41
ENSMUSP00000124846	Tra2b	Tra2b Q5PR75 "Sfrs10 protein "	Phospho@22	SGS[Pho]AHGSGK	0.84	3	0.45	1	2	0.395	1.04275	0.22	1.12747	0.57	2	0.42	0.997108	-0.01	1.28839	0.85	2	0.13	0.851495	-0.67	1.42553	0.93	2	0.145	0.875238	-0.59	1.31274	0.88	2	-0.21	1.03921	0.21	0.872333	-0.63
ENSMUSP00000124846	Tra2b	Tra2b Q5PR75 "Sfrs10 protein "	Phospho@22, Phospho@26	SGS[Pho]AHGS[Pho]GK	0.32	1			1	0.75	1.22107	0.75			1	-0.29	0.944243	-0.29			1	0.45	1.1005	0.45			1	0.63	1.15633	0.63			1	0.84	1.28573	0.84
ENSMUSP00000124846	Tra2b	Tra2b Q5PR75 "Sfrs10 protein "	Phospho@201	HT[Pho]PTPGIYMGR	0.35	1	0.36	2	2	0.83	1.20424	0.73	1.43602	0.93	2	0.52	1.03768	0.2	1.27137	0.84	2	0.26	0.936214	-0.33	1.2889	0.85	2	0.205	0.90796	-0.45	1.29206	0.86	2	0.6	1.15383	0.62	1.1295	0.58
ENSMUSP00000124846	Tra2b	Tra2b Q5PR75 "Sfrs10 protein "	Phospho@264, Phospho@266	RRS[Pho]PS[Pho]PYYSR	0.3	1			1	-0.46	0.906963	-0.46			1	-0.04	0.991909	-0.04			1	-0.71	0.83624	-0.71			1	-0.45	0.90776	-0.45			1	-0.45	0.909096	-0.45
ENSMUSP00000124846	Tra2b	Tra2b Q5PR75 "Sfrs10 protein "	Phospho@201	RPHT[Pho]PTPGIYMGR	0.99	10	0.99	8	2	-0.665	0.776736	-0.84	0.906091	-0.49	2	-0.64	0.834252	-0.72	0.887637	-0.56	2	-0.455	0.776943	-0.84	0.985481	-0.07	2	-0.7	0.569064	-0.98	0.920425	-0.42	2	-0.14	0.925632	-0.37	1.01746	0.09
ENSMUSP00000124846	Tra2b	Tra2b Q5PR75 "Sfrs10 protein "	Phospho@264, Phospho@266	RS[Pho]PS[Pho]PYYSR	0.32	1	0.32	1	2	-0.095	0.986022	-0.06	0.978646	-0.13	2	0.01	0.990003	-0.05	1.01378	0.07	2	-0.29	0.951224	-0.26	0.940398	-0.32	2	-0.31	0.907195	-0.46	0.971335	-0.16	2	-0.12	0.990244	-0.04	0.962293	-0.2
ENSMUSP00000080302	Pgk1	Pgk1 P09411 "Phosphoglycerate kinase 1 (EC 2.7.2.3)"	Phospho@203	ALES[Pho]PERPFLAILGGAK	0.99	2			1	-0.82	0.790144	-0.82			1	-0.96	0.652941	-0.96			1	-0.81	0.79421	-0.81			1	-0.36	0.927467	-0.36			1	0.73	1.20518	0.73
ENSMUSP00000076989	Hnrnph1	Hnrnph1 Q8C2Q7 "Heterogeneous nuclear ribonucleoprotein H1Putative uncharacterized protein ;"	Phospho@104	HTGPNS[Pho]PDTANDGFVR	0.99	2	0.99	4	2	0.375	1.02924	0.15	1.1348	0.6	2	0.485	1.03115	0.16	1.24343	0.81	2	0.14	0.961047	-0.22	1.10861	0.5	2	0.445	0.993874	-0.02	1.3597	0.91	2	-0.24	0.99306	-0.03	0.914716	-0.45
ENSMUSP00000076989	Hnrnph1	Hnrnph1 Q8C2Q7 "Heterogeneous nuclear ribonucleoprotein H1Putative uncharacterized protein ;"	Phospho@104, Deamidated@109	HTGPNS[Pho]PDTAN[Dea]DGFVR	0.99	2			1	-0.41	0.917349	-0.41			1	0.27	1.05589	0.27			1	-0.5	0.896871	-0.5			1	-0.05	0.98973	-0.05			1	-0.63	0.863938	-0.63
ENSMUSP00000076989	Hnrnph1	Hnrnph1 Q8C2Q7 "Heterogeneous nuclear ribonucleoprotein H1Putative uncharacterized protein ;"	Phospho@107, Deamidated@109	HTGPNSPDT[Pho]AN[Dea]DGFVR	0.99	1			1	-0.37	0.92493	-0.37			1	-0.96	0.666325	-0.96			1	-0.09	0.982277	-0.09			1	-0.64	0.858938	-0.64			1	0.91	1.38011	0.91
ENSMUSP00000027797	Nvl	Nvl Q9DBY8 "Nuclear valosin-containing protein-like (Nuclear VCP-like protein)(NVLp)"	Phospho@190	KESLPLDLS[Pho]DDQSNSK	0.99	1			1	0.77	1.23015	0.77			1	0.35	1.07376	0.35			1	0.38	1.08153	0.38			1	0.76	1.22246	0.76			1	0.58	1.13905	0.58
ENSMUSP00000027797	Nvl	Nvl Q9DBY8 "Nuclear valosin-containing protein-like (Nuclear VCP-like protein)(NVLp)"	Phospho@190	ESLPLDLS[Pho]DDQSNSK	0.94	1	0.32	1	1	0.74	1.21332	0.74			1	0.89	1.3433	0.89			1	0.82	1.26673	0.82			1	0.19	1.03565	0.19			1	-0.49	0.898037	-0.49
ENSMUSP00000027797	Nvl	Nvl Q9DBY8 "Nuclear valosin-containing protein-like (Nuclear VCP-like protein)(NVLp)"	Phospho@190, Deamidated@195	KESLPLDLS[Pho]DDQSN[Dea]SK	0.98	2			1	0.7	1.18763	0.7			1	0.22	1.043	0.22			1	0.9	1.35899	0.9			1	0.87	1.32043	0.87			1	0.56	1.13353	0.56
ENSMUSP00000112820	Rlim	Rlim Q9WTV7 "E3 ubiquitin-protein ligase RLIM (EC 6.3.2.-)(LIM domain-interacting RING finger protein)(RING finger LIM domain-binding protein)(R-LIM)(RING finger protein 12)"	Phospho@229	SRS[Pho]PLQPTSEIPR	0.99	3	0.99	1	2	0.56	1.10782	0.47	1.15208	0.65	2	0.05	1.02316	0.11	0.996172	-0.01	2	-0.225	0.909968	-0.44	0.99581	-0.01	2	0.05	0.93526	-0.33	1.09022	0.43	2	0.505	1.07646	0.36	1.15286	0.65
ENSMUSP00000112820	Rlim	Rlim Q9WTV7 "E3 ubiquitin-protein ligase RLIM (EC 6.3.2.-)(LIM domain-interacting RING finger protein)(RING finger LIM domain-binding protein)(R-LIM)(RING finger protein 12)"	Phospho@163	RLS[Pho]VENMESSSQR	0.78	1			1	0.78	1.23635	0.78			1	0.4	1.08656	0.4			1	0.44	1.09738	0.44			1	-0.48	0.900785	-0.48			1	0.56	1.13131	0.56
ENSMUSP00000077705	Eif4b	Eif4b Q8BGD9 "Eukaryotic translation initiation factor 4B (eIF-4B)"	Phospho@498	SQSS[Pho]DTEQPSPTSGGGK	0.99	1			1	-0.36	0.929454	-0.36			1	-0.67	0.852794	-0.67			1	-0.64	0.859982	-0.64			1	0.28	1.05628	0.28			1	0.39	1.08362	0.39
ENSMUSP00000119298	Rbm39	Rbm39 Q0VGU9;Q3TJP1;Q3U313;Q3UXT6;Q3UZ51 "Rbm39 protein ";"Putative uncharacterized protein Fragment ";"Putative uncharacterized proteinRNA binding motif protein 39 ;";"Putative uncharacterized protein Fragment ";"Putative uncharacterized protein Fragment "	Phospho@136	KDKS[Pho]PVREPIDNLTPEER	0.99	5	0.91	2	2	0.07	1.13831	0.57	0.918429	-0.43	2	0.485	1.05754	0.28	1.16941	0.69	2	0.06	1.03935	0.21	0.982832	-0.09	2	-0.46	0.808461	-0.78	0.975628	-0.14	2	-0.25	1.07018	0.34	0.782891	-0.84
ENSMUSP00000119298	Rbm39	Rbm39 Q0VGU9;Q3TJP1;Q3U313;Q3UXT6;Q3UZ51 "Rbm39 protein ";"Putative uncharacterized protein Fragment ";"Putative uncharacterized proteinRNA binding motif protein 39 ;";"Putative uncharacterized protein Fragment ";"Putative uncharacterized protein Fragment "	Phospho@136, Deamidated@144	DKS[Pho]PVREPIDN[Dea]LTPEER	0.99	3			1	0.61	1.14787	0.61			1	0.65	1.16585	0.65			1	0.15	1.02813	0.15			1	-0.81	0.793292	-0.81			1	-0.1	0.978918	-0.1
ENSMUSP00000119298	Rbm39	Rbm39 Q0VGU9;Q3TJP1;Q3U313;Q3UXT6;Q3UZ51 "Rbm39 protein ";"Putative uncharacterized protein Fragment ";"Putative uncharacterized proteinRNA binding motif protein 39 ;";"Putative uncharacterized protein Fragment ";"Putative uncharacterized protein Fragment "	Phospho@97	YRS[Pho]PYSGPK	0.82	1			1	-0.48	0.90046	-0.48			1	-0.44	0.909665	-0.44			1	-0.69	0.843137	-0.69			1	0	0.999862	0			1	-0.08	0.984181	-0.08
ENSMUSP00000119298	Rbm39	Rbm39 Q0VGU9;Q3TJP1;Q3U313;Q3UXT6;Q3UZ51 "Rbm39 protein ";"Putative uncharacterized protein Fragment ";"Putative uncharacterized proteinRNA binding motif protein 39 ;";"Putative uncharacterized protein Fragment ";"Putative uncharacterized protein Fragment "	Phospho@136	DKS[Pho]PVREPIDNLTPEER	0.99	4	0.99	5	2	0.35	1.22828	0.77	0.986098	-0.07	2	0.585	1.30175	0.86	1.06157	0.31	2	0.275	1.08857	0.41	1.0259	0.14	2	-0.325	0.855583	-0.66	1.00485	0.01	2	-0.355	0.938094	-0.32	0.925977	-0.39
ENSMUSP00000034465	2810004N23Rik	2810004N23Rik Q8CIL4 "Uncharacterized protein C1orf131 homolog "	Phospho@106, Deamidated@110	LREELQSAPAAPSEVPVTTAVSLS[Pho]PPKN[Dea]GSK	0.99	1			1	-0.28	0.945536	-0.28			1	0.33	1.06914	0.33			1	0.33	1.06915	0.33			1	-0.04	0.991029	-0.04			1	-0.57	0.879295	-0.57
ENSMUSP00000034465	2810004N23Rik	2810004N23Rik Q8CIL4 "Uncharacterized protein C1orf131 homolog "	Phospho@67	DSETIEDVAVEPLPLPGS[Pho]PVRGQK	0.99	4			1	-0.97	0.628325	-0.97			1	-0.8	0.799562	-0.8			1	-0.63	0.864569	-0.63			1	0.93	1.41701	0.93			1	-0.97	0.642948	-0.97
ENSMUSP00000034465	2810004N23Rik	2810004N23Rik Q8CIL4 "Uncharacterized protein C1orf131 homolog "	Phospho@67	DSETIEDVAVEPLPLPGS[Pho]PVR	0.99	4	0.98	3	0						0						0						0						0
ENSMUSP00000034465	2810004N23Rik	2810004N23Rik Q8CIL4 "Uncharacterized protein C1orf131 homolog "	Cation:Na@60, Phospho@67	DSETIEDVAVE[Cat]PLPLPGS[Pho]PVR	0.96	1			0						0						0						0						0
ENSMUSP00000034465	2810004N23Rik	2810004N23Rik Q8CIL4 "Uncharacterized protein C1orf131 homolog "	Phospho@7, Protein Terminal Acetyl@1	[Pro]AAEHDS[Pho]DSVEPPGSEALLDAVLR	0.99	0			0						0						0						0						0
ENSMUSP00000113157	Cbx5	Cbx5 Q61686 "Chromobox protein homolog 5 (Heterochromatin protein 1 homolog alpha)(HP1 alpha)"	Phospho@93	SS[Pho]FSNSADDIK	0.77	1			1	0.54	1.12641	0.54			1	0.73	1.20274	0.73			1	0.22	1.0423	0.22			1	0.01	1.00418	0.01			1	-0.35	0.931144	-0.35
ENSMUSP00000113157	Cbx5	Cbx5 Q61686 "Chromobox protein homolog 5 (Heterochromatin protein 1 homolog alpha)(HP1 alpha)"	Phospho@93, Deamidated@96	KSS[Pho]FSN[Dea]SADDIK	0.57	1			1	-0.33	0.93579	-0.33			1	-0.75	0.821429	-0.75			1	-0.61	0.8691	-0.61			1	0.06	1.01452	0.06			1	0.56	1.13266	0.56
ENSMUSP00000113157	Cbx5	Cbx5 Q61686 "Chromobox protein homolog 5 (Heterochromatin protein 1 homolog alpha)(HP1 alpha)"	Phospho@93	KSS[Pho]FSNSADDIK	0.95	5	0.31	1	2	0.29	0.933975	-0.34	1.3721	0.92	2	0.21	0.934455	-0.34	1.20127	0.76	2	0.255	0.917433	-0.41	1.39657	0.92	2	0.31	1.10226	0.46	1.03192	0.16	2	0.295	0.993635	-0.02	1.1386	0.61
ENSMUSP00000029480	Prpf38b	Prpf38b Q80SY5 "Pre-mRNA-splicing factor 38B "	Phospho@487	EHS[Pho]PSREK	0.45	2			1	-0.29	0.943543	-0.29			1	0.3	1.06344	0.3			1	0.51	1.11765	0.51			1	-0.72	0.83332	-0.72			1	-0.56	0.882146	-0.56
ENSMUSP00000029480	Prpf38b	Prpf38b Q80SY5 "Pre-mRNA-splicing factor 38B "	Phospho@390	ERS[Pho]KEQR	0.47	1			1	0.96	1.53718	0.96			1	0.99	1.90953	0.99			1	0.76	1.2233	0.76			1	-0.76	0.815589	-0.76			1	-0.8	0.800372	-0.8
ENSMUSP00000029480	Prpf38b	Prpf38b Q80SY5 "Pre-mRNA-splicing factor 38B "	Phospho@321	S[Pho]IDRGLDR	0.46	2			1	-0.96	0.654892	-0.96			1	-0.93	0.704057	-0.93			1	-0.96	0.671801	-0.96			1	-0.96	0.674267	-0.96			1	-0.37	0.925241	-0.37
ENSMUSP00000029480	Prpf38b	Prpf38b Q80SY5 "Pre-mRNA-splicing factor 38B "	Phospho@289	EGHGS[Pho]SSFDRELER	0.99	1			1	0.16	1.03024	0.16			1	0.47	1.10878	0.47			1	-0.8	0.799527	-0.8			1	-0.45	0.908552	-0.45			1	-0.38	0.923816	-0.38
ENSMUSP00000029480	Prpf38b	Prpf38b Q80SY5 "Pre-mRNA-splicing factor 38B "	Phospho@487	KREHS[Pho]PSR	0.41	1			0						0						0						0						0
ENSMUSP00000032179	Nup210	Nup210 Q9QY81 "Nuclear pore membrane glycoprotein 210 Precursor (Nuclear pore protein gp210)(Nuclear envelope pore membrane protein POM 210)(POM210)(Pore membrane protein of 210 kDa)(Nucleoporin Nup210)"	Phospho@1844	ELASPLALT[Pho]PR	0.87	2	0.8	1	2	0.49	1.09715	0.44	1.11765	0.54	2	0.7	1.21479	0.74	1.16154	0.66	2	0.075	1.10669	0.46	0.941826	-0.31	2	-0.195	0.884441	-0.55	1.0307	0.16	2	-0.355	0.897528	-0.49	0.95917	-0.22
ENSMUSP00000032179	Nup210	Nup210 Q9QY81 "Nuclear pore membrane glycoprotein 210 Precursor (Nuclear pore protein gp210)(Nuclear envelope pore membrane protein POM 210)(POM210)(Pore membrane protein of 210 kDa)(Nucleoporin Nup210)"	Phospho@1839, Phospho@1844	ELAS[Pho]PLALT[Pho]PR	0.99	2	0.59	1	0						0						0						0						0
ENSMUSP00000057291	Lmnb2	Lmnb2 P21619 "Lamin-B2 "	Phospho@383	LKLS[Pho]PSPSSR	0.79	2	0.79	1	2	-0.6	0.786251	-0.82	0.927837	-0.38	2	-0.4	0.77651	-0.84	1.00935	0.04	2	-0.075	0.79733	-0.81	1.16081	0.66	2	-0.235	0.782978	-0.83	1.07277	0.36	2	-0.21	1.00616	0.02	0.916338	-0.44
ENSMUSP00000057291	Lmnb2	Lmnb2 P21619 "Lamin-B2 "	Phospho@383, Phospho@387	LKLS[Pho]PSPS[Pho]SR	0.29	1			1	-0.97	0.640003	-0.97			1	-0.97	0.633805	-0.97			1	-0.92	0.711939	-0.92			1	-0.95	0.681958	-0.95			1	0.01	1.00396	0.01
ENSMUSP00000090761	Zc3h18	Zc3h18 Q0P678 "Zinc finger CCCH domain-containing protein 18 (Nuclear protein NHN1)"	Phospho@863	MGS[Pho]PKPER	0.47	1			1	-0.23	0.957553	-0.23			1	-0.37	0.926239	-0.37			1	0.01	1.0035	0.01			1	0.24	1.04741	0.24			1	0.14	1.02785	0.14
ENSMUSP00000090761	Zc3h18	Zc3h18 Q0P678 "Zinc finger CCCH domain-containing protein 18 (Nuclear protein NHN1)"	Phospho@532	LGVSVSPS[Pho]R	0.97	2			1	-0.09	0.981976	-0.09			1	0.57	1.13746	0.57			1	-0.15	0.97198	-0.15			1	-0.06	0.98801	-0.06			1	-0.65	0.858276	-0.65
ENSMUSP00000090761	Zc3h18	Zc3h18 Q0P678 "Zinc finger CCCH domain-containing protein 18 (Nuclear protein NHN1)"	Phospho@847	KANLS[Pho]PDR	0.4	1			1	-0.4	0.919922	-0.4			1	-0.17	0.967708	-0.17			1	-0.75	0.82144	-0.75			1	-0.85	0.775975	-0.85			1	-0.28	0.945146	-0.28
ENSMUSP00000090761	Zc3h18	Zc3h18 Q0P678 "Zinc finger CCCH domain-containing protein 18 (Nuclear protein NHN1)"	Phospho@838	YEPSDKDRQS[Pho]PPAK	0.69	2			1	-0.01	0.996854	-0.01			1	-0.07	0.985562	-0.07			1	0.08	1.01705	0.08			1	0.02	1.00555	0.02			1	0.02	1.00563	0.02
ENSMUSP00000090761	Zc3h18	Zc3h18 Q0P678 "Zinc finger CCCH domain-containing protein 18 (Nuclear protein NHN1)"	Phospho@888	KRPLS[Pho]PQSK	0.41	1			1	-0.54	0.886934	-0.54			1	-0.63	0.865154	-0.63			1	-0.18	0.965891	-0.18			1	-0.07	0.985362	-0.07			1	0.09	1.01927	0.09
ENSMUSP00000090761	Zc3h18	Zc3h18 Q0P678 "Zinc finger CCCH domain-containing protein 18 (Nuclear protein NHN1)"	Phospho@847	ANLS[Pho]PDRGSR	0.81	2			1	-0.99	0.549343	-0.99			1	-0.82	0.791893	-0.82			1	-0.89	0.74058	-0.89			1	-0.12	0.975282	-0.12			1	-0.95	0.68969	-0.95
ENSMUSP00000018645	Ncor1	Ncor1 Q60974 "Nuclear receptor corepressor 1 (N-CoR1)(N-CoR)(Retinoid X receptor-interacting protein 13)(RIP13)"	Phospho@2166	SHIPSEPYEPIS[Pho]PPQGPAVHEK	0.99	3			1	0.3	1.06124	0.3			1	0.39	1.08367	0.39			1	-0.07	0.985012	-0.07			1	0.28	1.05793	0.28			1	-0.14	0.973082	-0.14
ENSMUSP00000018645	Ncor1	Ncor1 Q60974 "Nuclear receptor corepressor 1 (N-CoR1)(N-CoR)(Retinoid X receptor-interacting protein 13)(RIP13)"	Phospho@1482	AQLS[Pho]PGLYDDSSAR	0.99	2	0.73	1	2	0.255	1.09701	0.44	1.01492	0.07	1	0.85	1.28836	0.85			2	-0.12	1.17171	0.66	0.745637	-0.9	2	-0.265	1.04859	0.25	0.814032	-0.78	1	-0.69	0.846642	-0.69
ENSMUSP00000018645	Ncor1	Ncor1 Q60974 "Nuclear receptor corepressor 1 (N-CoR1)(N-CoR)(Retinoid X receptor-interacting protein 13)(RIP13)"	Phospho@2199	SDSRS[Pho]PGSISYLPSFFTK	0.65	1			0						0						0						0						0
ENSMUSP00000068408	Cpsf6	Cpsf6 Q6NVF9 "Cleavage and polyadenylation specificity factor subunit 6 "	Phospho@407	EMDTART[Pho]PLSEAEFEEIMNR	0.92	2			0						0						0						0						0
ENSMUSP00000037409	Rsf1	Rsf1 Q3UJ04;Q3UK64;Q3V3T8 "Putative uncharacterized protein Fragment ";"Putative uncharacterized protein Fragment ";"Putative uncharacterized protein Fragment "	Deamidated@1374, Phospho@1375	VGSPLDYSLVDLPSTNGQ[Dea]S[Pho]PGK	0.99	1			0						0						0						0						1	-0.98	0.627853	-0.98
ENSMUSP00000037409	Rsf1	Rsf1 Q3UJ04;Q3UK64;Q3V3T8 "Putative uncharacterized protein Fragment ";"Putative uncharacterized protein Fragment ";"Putative uncharacterized protein Fragment "	Phospho@528	GIDSSVPDIESLS[Pho]QK	0.94	2			1	0.78	1.23642	0.78			1	0.99	1.82609	0.99			1	0.17	1.03274	0.17			1	-0.37	0.926303	-0.37			1	-0.96	0.673199	-0.96
ENSMUSP00000037409	Rsf1	Rsf1 Q3UJ04;Q3UK64;Q3V3T8 "Putative uncharacterized protein Fragment ";"Putative uncharacterized protein Fragment ";"Putative uncharacterized protein Fragment "	Phospho@1375	VGSPLDYSLVDLPSTNGQS[Pho]PGK	0.59	1			0						0						0						0						0
ENSMUSP00000048383	Kif4	Kif4 P33174 "Chromosome-associated kinesin KIF4 (Chromokinesin)"	Phospho@802	TFS[Pho]YDEIHGQDSGAEDSIAK	0.99	2			1	0.99	3.22844	0.99			1	0.99	2.5716	0.99			1	0.99	2.1777	0.99			1	0.99	2.36283	0.99			1	0.79	1.24374	0.79
ENSMUSP00000071200	Polr2a	Polr2a Q3TC95 "DNA-directed RNA polymerase Fragment (EC 2.7.7.6)"	Phospho@1886	YS[Pho]PTSPTYSPTSPK	0.72	1			1	0.32	1.06606	0.32			1	0.84	1.28057	0.84			1	0.57	1.13612	0.57			1	0.43	1.09311	0.43			1	-0.73	0.827695	-0.73
ENSMUSP00000071200	Polr2a	Polr2a Q3TC95 "DNA-directed RNA polymerase Fragment (EC 2.7.7.6)"	Phospho@1889, Phospho@1893	YSPTS[Pho]PTYS[Pho]PTSPK	0.21	1			1	0.35	1.07401	0.35			1	-0.32	0.938329	-0.32			1	-0.18	0.966362	-0.18			1	0.53	1.12382	0.53			1	0.57	1.13801	0.57
ENSMUSP00000106459	Elf1	Elf1 Q60775 "ETS-related transcription factor Elf-1 (E74-like factor 1)"	Phospho@187	TKPPRPDS[Pho]PTTTPNISVK	0.92	2			1	-0.76	0.817562	-0.76			1	-0.6	0.87364	-0.6			1	-0.24	0.953862	-0.24			1	-0.71	0.836476	-0.71			1	-0.36	0.930369	-0.36
ENSMUSP00000020123	Tmpo	Tmpo Q61033 "Lamina-associated polypeptide 2, isoforms alpha/zeta (Thymopoietin isoforms alpha/zeta)(TP alpha/zeta)"	Phospho@66, Phospho@67	GPPDFS[Pho]S[Pho]DEEREPTPVLGSGASVGR	0.99	4	0.99	5	1	0.36	1.07551	0.36			1	0	1.00185	0			2	-0.19	1.03101	0.16	0.894941	-0.54	2	-0.245	1.09852	0.44	0.699313	-0.93	2	-0.24	1.06664	0.32	0.812317	-0.8
ENSMUSP00000020123	Tmpo	Tmpo Q61033 "Lamina-associated polypeptide 2, isoforms alpha/zeta (Thymopoietin isoforms alpha/zeta)(TP alpha/zeta)"	Phospho@157, Phospho@158	LREQGTESRS[Pho]S[Pho]TPLPTVSSSAENTR	0.99	1			1	0.44	1.09607	0.44			1	-0.36	0.929204	-0.36			1	-0.58	0.878313	-0.58			1	-0.16	0.968965	-0.16			1	0.67	1.17279	0.67
ENSMUSP00000020123	Tmpo	Tmpo Q61033 "Lamina-associated polypeptide 2, isoforms alpha/zeta (Thymopoietin isoforms alpha/zeta)(TP alpha/zeta)"	Phospho@155, Phospho@158	EQGTES[Pho]RSS[Pho]TPLPTVSSSAENTR	0.99	1			1	-0.11	0.977246	-0.11			1	0.87	1.31479	0.87			1	0.31	1.06512	0.31			1	-0.94	0.697871	-0.94			1	-0.9	0.738991	-0.9
ENSMUSP00000020123	Tmpo	Tmpo Q61033 "Lamina-associated polypeptide 2, isoforms alpha/zeta (Thymopoietin isoforms alpha/zeta)(TP alpha/zeta)"	Phospho@74	SKGPPDFSSDEEREPT[Pho]PVLGSGASVGR	1	2			1	-0.99	0.451126	-0.99			1	-0.99	0.555648	-0.99			1	-0.45	0.907684	-0.45			1	-0.96	0.666027	-0.96			1	-0.78	0.807917	-0.78
ENSMUSP00000020123	Tmpo	Tmpo Q61033 "Lamina-associated polypeptide 2, isoforms alpha/zeta (Thymopoietin isoforms alpha/zeta)(TP alpha/zeta)"	Ser->Oxoalanine@66, Deamidated@71, Phospho@74	GPPDFS[Ser]SDEER[Dea]EPT[Pho]PVLGSGASVGR	0.46	1			1	-0.81	0.794766	-0.81			1	-0.73	0.82918	-0.73			1	-0.77	0.810473	-0.77			1	-0.78	0.809043	-0.78			1	-0.25	0.952978	-0.25
ENSMUSP00000020123	Tmpo	Tmpo Q61033 "Lamina-associated polypeptide 2, isoforms alpha/zeta (Thymopoietin isoforms alpha/zeta)(TP alpha/zeta)"	Phospho@67	GPPDFSS[Pho]DEEREPTPVLGSGASVGR	0.99	1	0.99	7	2	-0.22	0.979056	-0.1	0.935909	-0.34	2	0.375	1.09042	0.41	1.07118	0.34	2	-0.695	0.85747	-0.65	0.839997	-0.74	2	0.295	1.12309	0.53	1.01216	0.06	2	-0.495	0.892704	-0.52	0.910076	-0.47
ENSMUSP00000020123	Tmpo	Tmpo Q61033 "Lamina-associated polypeptide 2, isoforms alpha/zeta (Thymopoietin isoforms alpha/zeta)(TP alpha/zeta)"	Phospho@155, Phospho@159, Phospho@163	LREQGTES[Pho]RSST[Pho]PLPT[Pho]VSSSAENTR	0.38	1			1	-0.62	0.866601	-0.62			1	-0.76	0.818737	-0.76			1	-0.71	0.837374	-0.71			1	-0.43	0.914104	-0.43			1	0.26	1.05237	0.26
ENSMUSP00000020123	Tmpo	Tmpo Q61033 "Lamina-associated polypeptide 2, isoforms alpha/zeta (Thymopoietin isoforms alpha/zeta)(TP alpha/zeta)"	Phospho@157, Phospho@159	EQGTESRS[Pho]ST[Pho]PLPTVSSSAENTR	0.99	2			1	-0.89	0.743768	-0.89			1	0.09	1.01876	0.09			1	0.06	1.01425	0.06			1	-0.19	0.965315	-0.19			1	-0.91	0.725784	-0.91
ENSMUSP00000020123	Tmpo	Tmpo Q61033 "Lamina-associated polypeptide 2, isoforms alpha/zeta (Thymopoietin isoforms alpha/zeta)(TP alpha/zeta)"	Phospho@158	SS[Pho]TPLPTVSSSAENTR	0.99	13	0.99	9	2	-0.205	0.898815	-0.48	1.01508	0.07	2	-0.375	0.935249	-0.33	0.920064	-0.42	2	-0.135	0.81856	-0.76	1.10481	0.49	2	0.045	0.924243	-0.38	1.09973	0.47	2	0.115	0.95528	-0.24	1.09901	0.47
ENSMUSP00000020123	Tmpo	Tmpo Q61033 "Lamina-associated polypeptide 2, isoforms alpha/zeta (Thymopoietin isoforms alpha/zeta)(TP alpha/zeta)"	Phospho@74, Methyl@85	GPPDFSSDEEREPT[Pho]PVLGSGASVGR[Met]GR	1	3			1	-0.55	0.884932	-0.55			1	-0.25	0.952987	-0.25			1	-0.5	0.896734	-0.5			1	-0.62	0.867946	-0.62			1	-0.38	0.923159	-0.38
ENSMUSP00000020123	Tmpo	Tmpo Q61033 "Lamina-associated polypeptide 2, isoforms alpha/zeta (Thymopoietin isoforms alpha/zeta)(TP alpha/zeta)"	Phospho@157, Phospho@158	EQGTESRS[Pho]S[Pho]TPLPTVSSSAENTR	0.98	1			1	-0.91	0.720842	-0.91			1	-0.21	0.961219	-0.21			1	-0.82	0.786413	-0.82			1	-0.85	0.774447	-0.85			1	-0.89	0.745606	-0.89
ENSMUSP00000020123	Tmpo	Tmpo Q61033 "Lamina-associated polypeptide 2, isoforms alpha/zeta (Thymopoietin isoforms alpha/zeta)(TP alpha/zeta)"	Phospho@422	LSQSSYQDSESLS[Pho]PPR	0.99	2	0.99	2	2	0.115	1.22128	0.76	0.898006	-0.53	2	0.165	1.34743	0.89	0.887523	-0.56	2	-0.125	1.09886	0.44	0.855523	-0.69	2	0.085	0.977447	-0.11	1.05514	0.28	2	-0.215	0.901106	-0.47	1.00861	0.04
ENSMUSP00000020123	Tmpo	Tmpo Q61033 "Lamina-associated polypeptide 2, isoforms alpha/zeta (Thymopoietin isoforms alpha/zeta)(TP alpha/zeta)"	Dehydrated@66, Phospho@67, Oxidation@75	GPPDFS[Deh]S[Pho]DEEREPTP[Oxi]VLGSGASVGR	0.58	1			1	-0.3	0.940011	-0.3			1	-0.29	0.943878	-0.29			1	-0.21	0.962118	-0.21			1	0.39	1.08475	0.39			1	-0.05	0.990169	-0.05
ENSMUSP00000020123	Tmpo	Tmpo Q61033 "Lamina-associated polypeptide 2, isoforms alpha/zeta (Thymopoietin isoforms alpha/zeta)(TP alpha/zeta)"	Phospho@74	GPPDFSSDEEREPT[Pho]PVLGSGASVGR	1	6	0.99	1	2	-0.785	0.872388	-0.6	0.576887	-0.97	2	0.19	1.00835	0.04	1.0689	0.34	2	-0.82	0.768944	-0.86	0.822648	-0.78	2	-0.665	0.8814	-0.56	0.828431	-0.77	2	-0.81	0.861322	-0.64	0.537995	-0.98
ENSMUSP00000020123	Tmpo	Tmpo Q61033 "Lamina-associated polypeptide 2, isoforms alpha/zeta (Thymopoietin isoforms alpha/zeta)(TP alpha/zeta)"	Phospho@74, Methyl@87	GPPDFSSDEEREPT[Pho]PVLGSGASVGRGR[Met]	0.99	1			1	-0.59	0.875837	-0.59			1	-0.46	0.90733	-0.46			1	-0.44	0.909819	-0.44			1	0.13	1.02607	0.13			1	-0.22	0.959733	-0.22
ENSMUSP00000020123	Tmpo	Tmpo Q61033 "Lamina-associated polypeptide 2, isoforms alpha/zeta (Thymopoietin isoforms alpha/zeta)(TP alpha/zeta)"	Phospho@67, Methyl@87	GPPDFSS[Pho]DEEREPTPVLGSGASVGRGR[Met]	0.99	1			1	-0.29	0.944671	-0.29			1	-0.63	0.861349	-0.63			1	-0.63	0.865699	-0.63			1	0.56	1.13297	0.56			1	0.42	1.09042	0.42
ENSMUSP00000020123	Tmpo	Tmpo Q61033 "Lamina-associated polypeptide 2, isoforms alpha/zeta (Thymopoietin isoforms alpha/zeta)(TP alpha/zeta)"	Phospho@67, Phospho@74	GPPDFSS[Pho]DEEREPT[Pho]PVLGSGASVGR	0.99	2			1	0.98	1.59315	0.98			1	0.99	1.97008	0.99			1	0.97	1.58901	0.97			1	0.98	1.73514	0.98			1	-0.85	0.774277	-0.85
ENSMUSP00000020123	Tmpo	Tmpo Q61033 "Lamina-associated polypeptide 2, isoforms alpha/zeta (Thymopoietin isoforms alpha/zeta)(TP alpha/zeta)"	Phospho@167	SSTPLPTVSSS[Pho]AENTR	0.99	1	0.72	1	2	-0.62	0.945577	-0.28	0.640628	-0.96	2	-0.485	0.999328	0	0.607971	-0.97	2	-0.915	0.764182	-0.86	0.607149	-0.97	2	-0.32	1.07182	0.34	0.551928	-0.98	2	-0.02	0.940765	-0.3	1.05039	0.26
ENSMUSP00000020123	Tmpo	Tmpo Q61033 "Lamina-associated polypeptide 2, isoforms alpha/zeta (Thymopoietin isoforms alpha/zeta)(TP alpha/zeta)"	Dehydrated@66, Phospho@67, Deamidated@71, Oxidation@73	GPPDFS[Deh]S[Pho]DEER[Dea]EP[Oxi]TPVLGSGASVGR	0.87	1			1	-0.86	0.767333	-0.86			1	-0.62	0.866294	-0.62			1	-0.54	0.886979	-0.54			1	0.33	1.06897	0.33			1	-0.57	0.880664	-0.57
ENSMUSP00000020123	Tmpo	Tmpo Q61033 "Lamina-associated polypeptide 2, isoforms alpha/zeta (Thymopoietin isoforms alpha/zeta)(TP alpha/zeta)"	Phospho@158, Deamidated@170	SS[Pho]TPLPTVSSSAEN[Dea]TR	0.99	5	0.99	3	1	-0.63	0.86307	-0.63			1	-0.2	0.962795	-0.2			1	-0.86	0.76405	-0.86			1	-0.75	0.820992	-0.75			1	-0.52	0.891266	-0.52
ENSMUSP00000020123	Tmpo	Tmpo Q61033 "Lamina-associated polypeptide 2, isoforms alpha/zeta (Thymopoietin isoforms alpha/zeta)(TP alpha/zeta)"	Deamidated@58, Phospho@67	NRPPLAAGAN[Dea]SKGPPDFSS[Pho]DEEREPTPVLGSGASVGR	0.99	1			1	-0.91	0.726364	-0.91			1	-0.88	0.754835	-0.88			1	-0.92	0.713065	-0.92			1	0.02	1.00632	0.02			1	-0.23	0.956741	-0.23
ENSMUSP00000020123	Tmpo	Tmpo Q61033 "Lamina-associated polypeptide 2, isoforms alpha/zeta (Thymopoietin isoforms alpha/zeta)(TP alpha/zeta)"	Phospho@155, Phospho@159	LREQGTES[Pho]RSST[Pho]PLPTVSSSAENTR	0.99	1			1	0.44	1.09607	0.44			1	0.7	1.18898	0.7			1	-0.07	0.985319	-0.07			1	0.86	1.30991	0.86			1	-0.42	0.916553	-0.42
ENSMUSP00000020123	Tmpo	Tmpo Q61033 "Lamina-associated polypeptide 2, isoforms alpha/zeta (Thymopoietin isoforms alpha/zeta)(TP alpha/zeta)"	Phospho@66, Phospho@67	PPDFS[Pho]S[Pho]DEEREPTPVLGSGASVGR	0.91	0			0						0						0						0						0
ENSMUSP00000020123	Tmpo	Tmpo Q61033 "Lamina-associated polypeptide 2, isoforms alpha/zeta (Thymopoietin isoforms alpha/zeta)(TP alpha/zeta)"	Phospho@66, Phospho@67, Methyl@85	GPPDFS[Pho]S[Pho]DEEREPTPVLGSGASVGR[Met]GR	0.99	2			1	0.21	1.03959	0.21			1	-0.54	0.888414	-0.54			1	-0.12	0.975413	-0.12			1	0.82	1.26887	0.82			1	0.64	1.1636	0.64
ENSMUSP00000085316	Adnp	Adnp Q9Z103 "Activity-dependent neuroprotector homeobox protein (Activity-dependent neuroprotective protein)"	Phospho@959	LMHDAS[Pho]DSEVDQDDVVEWK	0.98	2			1	-0.66	0.853376	-0.66			1	0.1	1.02094	0.1			1	0.33	1.06792	0.33			1	-0.55	0.886435	-0.55			1	-0.45	0.908086	-0.45
ENSMUSP00000085316	Adnp	Adnp Q9Z103 "Activity-dependent neuroprotector homeobox protein (Activity-dependent neuroprotective protein)"	Oxidation@955, Phospho@959	LM[Oxi]HDAS[Pho]DSEVDQDDVVEWK	0.97	1			0						0						0						0						0
ENSMUSP00000085316	Adnp	Adnp Q9Z103 "Activity-dependent neuroprotector homeobox protein (Activity-dependent neuroprotective protein)"	Dehydrated@959, Phospho@961, Deamidated@965, Oxidation@967	LMHDAS[Deh]DS[Pho]EVDQ[Dea]DD[Oxi]VVEWK	0.5	1			0						0						0						0						1	0.88	1.33245	0.88
ENSMUSP00000085316	Adnp	Adnp Q9Z103 "Activity-dependent neuroprotector homeobox protein (Activity-dependent neuroprotective protein)"	Oxidation@955, Phospho@959, Phospho@961	LM[Oxi]HDAS[Pho]DS[Pho]EVDQDDVVEWK	0.29	2			0						0						0						0						0
ENSMUSP00000062753	Irf2bp2	Irf2bp2 Q8BJC6 "Putative uncharacterized protein Fragment "	Phospho@392	IPITPTSSFVSPPPPTASPHS[Pho]NR	0.58	1			1	-0.16	0.97054	-0.16			1	0.91	1.38382	0.91			0						1	0.82	1.26691	0.82			1	-0.94	0.697312	-0.94
ENSMUSP00000062753	Irf2bp2	Irf2bp2 Q8BJC6 "Putative uncharacterized protein Fragment "	Deamidated@166, Phospho@169	LEEPPELN[Dea]RQS[Pho]PNPR	0.99	2			1	0.74	1.21392	0.74			1	0.85	1.28881	0.85			1	0.94	1.43214	0.94			1	-0.47	0.902795	-0.47			1	-0.33	0.936626	-0.33
ENSMUSP00000062753	Irf2bp2	Irf2bp2 Q8BJC6 "Putative uncharacterized protein Fragment "	Phospho@169	LEEPPELNRQS[Pho]PNPR	0.99	4	0.69	1	2	0.045	0.937115	-0.32	1.08427	0.41	2	0.54	1.19077	0.7	1.0779	0.38	2	0.235	1.00003	0	1.09962	0.47	2	-0.65	0.83401	-0.72	0.883512	-0.58	2	-0.415	0.781799	-0.83	1.00273	0
ENSMUSP00000062753	Irf2bp2	Irf2bp2 Q8BJC6 "Putative uncharacterized protein Fragment "	Phospho@343	KPS[Pho]PEPEGEVGPPK	0.27	1			1	0.75	1.21752	0.75			1	0.75	1.21915	0.75			1	0.66	1.17203	0.66			1	-0.46	0.90453	-0.46			1	-0.03	0.992912	-0.03
ENSMUSP00000057270	Zfp828	Zfp828 Q8K327 "Zinc finger protein 828 "	Phospho@451	KTSPAS[Pho]LDFPEPQK	0.69	1			1	0.59	1.1438	0.59			1	0.08	1.01706	0.08			1	-0.22	0.959417	-0.22			1	0.52	1.12143	0.52			1	0.51	1.11813	0.51
ENSMUSP00000057270	Zfp828	Zfp828 Q8K327 "Zinc finger protein 828 "	Phospho@243, Phospho@258	HSSFADTGAAPSALSPESPVLATS[Pho]PEPWGPSLSASPESR[Pho]	0.82	1			0						0						0						0						0
ENSMUSP00000057270	Zfp828	Zfp828 Q8K327 "Zinc finger protein 828 "	Phospho@405	AVPPVS[Pho]PELR	0.38	1			1	-0.63	0.863849	-0.63			1	-0.77	0.813185	-0.77			1	-0.4	0.920569	-0.4			1	-0.55	0.886185	-0.55			1	0.28	1.05619	0.28
ENSMUSP00000057270	Zfp828	Zfp828 Q8K327 "Zinc finger protein 828 "	Phospho@416, Phospho@421, Phospho@425	RPGPPLS[Pho]PEIRS[Pho]PAGS[Pho]PELK	0.97	1			1	0.88	1.34037	0.88			1	0.92	1.40291	0.92			1	0.83	1.27559	0.83			1	0.71	1.19265	0.71			1	-0.26	0.949921	-0.26
ENSMUSP00000057270	Zfp828	Zfp828 Q8K327 "Zinc finger protein 828 "	Phospho@603	KLLDEALS[Pho]PSSK	0.75	2			1	-0.14	0.973229	-0.14			1	-0.39	0.922332	-0.39			1	0.45	1.09988	0.45			1	0.42	1.09095	0.42			1	0.25	1.04906	0.25
ENSMUSP00000057270	Zfp828	Zfp828 Q8K327 "Zinc finger protein 828 "	Phospho@298	RPTPAVS[Pho]PGSWKPGPPGSPRPWK	0.99	4			1	-0.72	0.831737	-0.72			1	0.64	1.16232	0.64			1	0.16	1.03239	0.16			1	-0.21	0.962184	-0.21			1	-0.92	0.711566	-0.92
ENSMUSP00000057270	Zfp828	Zfp828 Q8K327 "Zinc finger protein 828 "	Phospho@416	RPGPPLS[Pho]PEIR	0.99	2			1	-0.48	0.899435	-0.48			1	-0.18	0.967098	-0.18			1	-0.21	0.961941	-0.21			1	-0.93	0.701562	-0.93			1	-0.38	0.924573	-0.38
ENSMUSP00000057270	Zfp828	Zfp828 Q8K327 "Zinc finger protein 828 "	Phospho@448	KTS[Pho]PASLDFPEPQK	0.71	1			1	-0.14	0.973399	-0.14			1	0	1.00267	0			1	-0.73	0.828812	-0.73			1	0.06	1.01426	0.06			1	-0.19	0.965215	-0.19
ENSMUSP00000108662	Uhrf1	Uhrf1 Q8VDF2 "E3 ubiquitin-protein ligase UHRF1 (EC 6.3.2.-)(Ubiquitin-like PHD and RING finger domain-containing protein 1)(Ubiquitin-like-containing PHD and RING finger domains protein 1)(Nuclear zinc finger protein Np95)(Nuclear protein 95)"	Phospho@289	RPLIAS[Pho]PSQPPPALR	0.99	2	0.99	3	2	-0.1	0.922621	-0.39	1.03745	0.19	2	0.095	0.939157	-0.31	1.10882	0.5	2	0.025	0.869967	-0.61	1.1571	0.66	2	0.025	0.870303	-0.61	1.16272	0.66	2	-0.235	0.976826	-0.11	0.93258	-0.36
ENSMUSP00000105349	Mta1	Mta1 Q8K4B0 "Metastasis-associated protein MTA1 "	Phospho@449	NNMS[Pho]PHGIPAR	0.96	2			1	0.23	1.04516	0.23			1	0.46	1.10246	0.46			1	0.27	1.05353	0.27			1	-0.54	0.888438	-0.54			1	-0.3	0.942512	-0.3
ENSMUSP00000105349	Mta1	Mta1 Q8K4B0 "Metastasis-associated protein MTA1 "	Deamidated@573, Phospho@576	SAPVIN[Dea]NGS[Pho]PTILGK	0.88	2			1	0.3	1.06237	0.3			1	0.47	1.10789	0.47			1	-0.82	0.792091	-0.82			1	0.51	1.11895	0.51			1	-0.25	0.953193	-0.25
ENSMUSP00000096734	Smarcc2	Smarcc2 Q3UID0 "Putative uncharacterized protein "	Phospho@347	DMDEPS[Pho]PVPNVEEVTLPK	0.92	2			0						0						0						0						0
ENSMUSP00000096734	Smarcc2	Smarcc2 Q3UID0 "Putative uncharacterized protein "	Phospho@302, Phospho@306	KRS[Pho]PSPS[Pho]PTPEAK	0.22	2			1	-0.45	0.908642	-0.45			1	-0.79	0.803561	-0.79			1	-0.67	0.852165	-0.67			1	-0.42	0.915557	-0.42			1	0.53	1.12441	0.53
ENSMUSP00000096734	Smarcc2	Smarcc2 Q3UID0 "Putative uncharacterized protein "	Phospho@302, Phospho@308	KRS[Pho]PSPSPT[Pho]PEAK	0.66	1			1	-0.45	0.908746	-0.45			1	-0.41	0.917141	-0.41			1	-0.46	0.903269	-0.46			1	-0.32	0.938468	-0.32			1	-0.07	0.985142	-0.07
ENSMUSP00000110724	Stag2	Stag2 O35638 "Cohesin subunit SA-2 (Stromal antigen 2)(SCC3 homolog 2)"	Methyl@1058, Phospho@1061, Oxidation@1063, Phospho@1064	NSLLAGGDDDTMS[Met]VIS[Pho]GM[Oxi]S[Pho]SR	0.26	1			0						0						0						0						0
ENSMUSP00000110724	Stag2	Stag2 O35638 "Cohesin subunit SA-2 (Stromal antigen 2)(SCC3 homolog 2)"	Deamidated@1046, Phospho@1065	N[Dea]SLLAGGDDDTMSVISGMSS[Pho]R	0.44	1			0						0						0						0						0
ENSMUSP00000110724	Stag2	Stag2 O35638 "Cohesin subunit SA-2 (Stromal antigen 2)(SCC3 homolog 2)"	Oxidation@1057, Phospho@1061, Phospho@1064	NSLLAGGDDDTM[Oxi]SVIS[Pho]GMS[Pho]SR	0.77	1			0						0						0						0						0
ENSMUSP00000110724	Stag2	Stag2 O35638 "Cohesin subunit SA-2 (Stromal antigen 2)(SCC3 homolog 2)"	Deamidated@1089, Phospho@1096, Dehydrated@1099, Dethiomethyl@1102	KVVEGMQ[Dea]LALPEES[Pho]SSS[Deh]DSM[Det]WLSR	0.23	1			0						0						0						0						0
ENSMUSP00000110724	Stag2	Stag2 O35638 "Cohesin subunit SA-2 (Stromal antigen 2)(SCC3 homolog 2)"	Oxidation@1057, Phospho@1061, Oxidation@1063, Phospho@1065	NSLLAGGDDDTM[Oxi]SVIS[Pho]GM[Oxi]SS[Pho]R	0.59	1			0						0						0						0						0
ENSMUSP00000110724	Stag2	Stag2 O35638 "Cohesin subunit SA-2 (Stromal antigen 2)(SCC3 homolog 2)"	Phospho@1064	NSLLAGGDDDTMSVISGMS[Pho]SR	0.99	1			0						0						0						0						0
ENSMUSP00000110724	Stag2	Stag2 O35638 "Cohesin subunit SA-2 (Stromal antigen 2)(SCC3 homolog 2)"	Oxidation@1055, Phospho@1061, Phospho@1064	NSLLAGGDDD[Oxi]TMSVIS[Pho]GMS[Pho]SR	0.21	1			0						0						0						0						0
ENSMUSP00000110724	Stag2	Stag2 O35638 "Cohesin subunit SA-2 (Stromal antigen 2)(SCC3 homolog 2)"	Phospho@1061	NSLLAGGDDDTMSVIS[Pho]GMSSR	0.99	2			0						0						0						0						0
ENSMUSP00000110087	Pcnp	Pcnp Q6P8I4 "PEST proteolytic signal-containing nuclear protein (PEST-containing nuclear protein)(PCNP)"	Phospho@119, Oxidation@124	TLSVAAAFNEDEDS[Pho]EPEEM[Oxi]PPEAK	0.33	2			0						0						0						0						0
ENSMUSP00000022701	Rb1	Rb1 P13405 "Retinoblastoma-associated protein (pRb)(Rb)(pp105)"	Phospho@31	AAAAEPPPPPPPPPREDDPAQDS[Pho]GPEELPLAR	0.99	6			1	-0.82	0.790536	-0.82			1	-0.15	0.97167	-0.15			1	-0.75	0.820168	-0.75			1	-0.91	0.728488	-0.91			1	-0.77	0.810501	-0.77
ENSMUSP00000022701	Rb1	Rb1 P13405 "Retinoblastoma-associated protein (pRb)(Rb)(pp105)"	Phospho@367	KNNPDEEANVVTPHT[Pho]PVR	1	2	0.99	5	2	-0.265	1.08774	0.4	0.706062	-0.93	2	-0.185	1.14331	0.59	0.655124	-0.96	2	-0.745	0.890244	-0.53	0.660989	-0.96	2	-0.915	0.769452	-0.86	0.599572	-0.97	2	0.04	0.945544	-0.28	1.07418	0.36
ENSMUSP00000022701	Rb1	Rb1 P13405 "Retinoblastoma-associated protein (pRb)(Rb)(pp105)"	Phospho@819	ISEGLPTPTKMT[Pho]PR	0.3	1			1	-0.36	0.9294	-0.36			1	-0.36	0.927059	-0.36			1	0.4	1.08723	0.4			1	-0.3	0.942235	-0.3			1	-0.01	0.996752	-0.01
ENSMUSP00000022701	Rb1	Rb1 P13405 "Retinoblastoma-associated protein (pRb)(Rb)(pp105)"	Deamidated@241, Phospho@243	TAAIPIN[Dea]GS[Pho]PR	0.21	2	0.22	4	2	-0.15	1.05555	0.27	0.886549	-0.57	2	-0.36	1.01236	0.06	0.821422	-0.78	2	-0.65	0.897196	-0.49	0.807222	-0.81	2	-0.72	0.869297	-0.61	0.791504	-0.83	2	0.28	1.03692	0.19	1.07599	0.37
ENSMUSP00000022701	Rb1	Rb1 P13405 "Retinoblastoma-associated protein (pRb)(Rb)(pp105)"	Phospho@800	IPGGNIYIS[Pho]PLKSPYK	0.22	1			1	-0.56	0.881266	-0.56			1	0.67	1.17505	0.67			1	-0.75	0.82073	-0.75			1	-0.56	0.881917	-0.56			1	-0.89	0.745664	-0.89
ENSMUSP00000022701	Rb1	Rb1 P13405 "Retinoblastoma-associated protein (pRb)(Rb)(pp105)"	Phospho@350	TLQTDPIDSFETERT[Pho]PR	0.93	3	0.93	1	2	-0.255	1.06566	0.32	0.794521	-0.83	2	-0.095	1.23281	0.77	0.649774	-0.96	2	-0.775	0.865796	-0.63	0.714186	-0.92	2	-0.965	0.662074	-0.96	0.58438	-0.97	2	0.07	0.858309	-0.64	1.2189	0.78
ENSMUSP00000102050	Arhgap17	Arhgap17 Q3UIA2 "Rho GTPase-activating protein 17 (Rho-type GTPase-activating protein 17)(Neuron-associated developmentally-regulated protein)(Nadrin)"	Phospho@699	SPS[Pho]PPQQQQQQQQQQQQQQQQQTPGMR	0.98	1			1	-0.41	0.917523	-0.41			1	0.07	1.01513	0.07			1	-0.06	0.987934	-0.06			1	-0.86	0.767765	-0.86			1	-0.49	0.898647	-0.49
ENSMUSP00000003527	Supt5h	Supt5h O55201 "Transcription elongation factor SPT5 (DRB sensitivity-inducing factor large subunit)(DSIF large subunit)"	Phospho@664	DVTNLTVGGFTPMS[Pho]PR	0.99	4	0.99	4	2	-0.38	1.02407	0.12	0.762111	-0.88	2	-0.08	1.08648	0.4	0.89006	-0.56	2	0.1	1.43525	0.94	0.839884	-0.74	2	-0.645	0.903922	-0.46	0.793136	-0.83	2	-0.505	0.937215	-0.32	0.855309	-0.69
ENSMUSP00000111510	Glyr1	Glyr1 D3YYT1 "Putative uncharacterized protein Glyr1RIKEN cDNA 3930401K13 ;"	Phospho@122	SRPNS[Pho]GDEKR	0.8	2			1	0.78	1.23935	0.78			1	0.71	1.19262	0.71			1	0.33	1.06786	0.33			1	0.76	1.22147	0.76			1	0.17	1.03303	0.17
ENSMUSP00000111120	Eif4g1	Eif4g1 Q6NZJ6 "Eukaryotic translation initiation factor 4 gamma 1 (eIF-4-gamma 1)(eIF-4G 1)(eIF-4G1)"	Phospho@1231	EATLPPVS[Pho]PPK	0.35	1			1	0.34	1.07279	0.34			1	-0.6	0.871671	-0.6			1	0.69	1.18088	0.69			1	0.23	1.04615	0.23			1	0.76	1.22364	0.76
ENSMUSP00000111120	Eif4g1	Eif4g1 Q6NZJ6 "Eukaryotic translation initiation factor 4 gamma 1 (eIF-4-gamma 1)(eIF-4G 1)(eIF-4G1)"	Phospho@1211	KAAS[Pho]LTEDR	0.99	2			1	-0.97	0.648873	-0.97			1	-0.99	0.516338	-0.99			1	-0.93	0.700402	-0.93			1	-0.96	0.666443	-0.96			1	0.8	1.24933	0.8
ENSMUSP00000074953	Safb2	Safb2 Q80YR5 "Scaffold attachment factor B2 (SAF-B2)"	Deamidated@485, Phospho@488	VVTN[Dea]ARS[Pho]PGAR	0.99	2			1	-0.85	0.770476	-0.85			1	-0.79	0.80256	-0.79			1	-0.72	0.833708	-0.72			1	-0.09	0.981988	-0.09			1	-0.24	0.954478	-0.24
ENSMUSP00000074953	Safb2	Safb2 Q80YR5 "Scaffold attachment factor B2 (SAF-B2)"	Phospho@488	VVTNARS[Pho]PGAR	0.96	1			1	-0.78	0.807011	-0.78			1	-0.82	0.791486	-0.82			1	-0.82	0.788651	-0.82			1	0.65	1.16607	0.65			1	0.06	1.01374	0.06
ENSMUSP00000074953	Safb2	Safb2 Q80YR5 "Scaffold attachment factor B2 (SAF-B2)"	Dioxidation@360, Phospho@365, Oxidation@371	EPVGLEEP[Dio]VEQSS[Pho]TAAQLP[Oxi]EATSQELVR	0.2	0			0						0						0						0						0
ENSMUSP00000074953	Safb2	Safb2 Q80YR5 "Scaffold attachment factor B2 (SAF-B2)"	Phospho@387	APTAALS[Pho]PEPQDSKEDVKK	0.99	5			1	0.14	1.02773	0.14			1	-0.67	0.848673	-0.67			1	0.44	1.09715	0.44			1	0.46	1.10456	0.46			1	0.73	1.20397	0.73
ENSMUSP00000074953	Safb2	Safb2 Q80YR5 "Scaffold attachment factor B2 (SAF-B2)"	Phospho@387	APTAALS[Pho]PEPQDSKEDVK	0.99	4	0.92	2	2	0.21	1.07522	0.36	1.01232	0.06	2	-0.4	0.963166	-0.2	0.880491	-0.6	2	0.325	1.08252	0.38	1.05274	0.27	2	-0.085	1.16505	0.64	0.803571	-0.81	2	0.56	1.11	0.48	1.14713	0.64
ENSMUSP00000074953	Safb2	Safb2 Q80YR5 "Scaffold attachment factor B2 (SAF-B2)"	Phospho@387	APTAALS[Pho]PEPQDSK	0.99	2	0.95	4	2	0.665	1.17602	0.67	1.15449	0.66	2	0.805	1.37565	0.91	1.17458	0.7	2	0.73	1.25549	0.81	1.15081	0.65	2	0.325	0.945572	-0.28	1.41979	0.93	2	-0.4	0.849818	-0.67	0.979603	-0.13
ENSMUSP00000074953	Safb2	Safb2 Q80YR5 "Scaffold attachment factor B2 (SAF-B2)"	Phospho@229	SEPVKEEGS[Pho]ELEQPFAQATSSVGPDR	1	4			1	0.67	1.1722	0.67			1	0.36	1.07729	0.36			1	0.6	1.14696	0.6			1	-0.6	0.872331	-0.6			1	0.37	1.08071	0.37
ENSMUSP00000052245	Add3	Add3 Q9QYB5 "Gamma-adducin (Adducin-like protein 70)"	Phospho@649	TEEVLSPDGSPSKS[Pho]PSK	0.99	3			1	0.69	1.18148	0.69			1	0.12	1.0242	0.12			1	0.73	1.20302	0.73			1	-0.57	0.878549	-0.57			1	0.6	1.14709	0.6
ENSMUSP00000052245	Add3	Add3 Q9QYB5 "Gamma-adducin (Adducin-like protein 70)"	Phospho@6, Protein Terminal Acetyl@1	[Pro]SSDTS[Pho]PAVVTTPPPPSMPHK	0.99	1			1	0.69	1.18276	0.69			1	0.63	1.15862	0.63			1	0.66	1.16808	0.66			1	-0.63	0.862174	-0.63			1	0.07	1.01496	0.07
ENSMUSP00000052245	Add3	Add3 Q9QYB5 "Gamma-adducin (Adducin-like protein 70)"	Phospho@12, Protein Terminal Acetyl@1	[Pro]SSDTSPAVVTT[Pho]PPPPSMPHK	0.78	1			1	0.77	1.23072	0.77			1	0.68	1.17974	0.68			1	0.25	1.0492	0.25			1	0.68	1.1799	0.68			1	0.2	1.03721	0.2
ENSMUSP00000031478	Ddx51	Ddx51 Q6P9R1 "ATP-dependent RNA helicase DDX51 (EC 3.6.1.-)(DEAD box protein 51)"	Phospho@79, Deamidated@83	RVSGS[Pho]ATPN[Dea]SEAPR	0.99	1	0.61	1	2	0.445	1.0227	0.11	1.22626	0.78	2	0.825	1.4126	0.93	1.17927	0.72	2	0.705	1.09379	0.43	1.93167	0.98	2	0.475	1.01563	0.07	1.30803	0.88	2	-0.37	0.719812	-0.92	1.03656	0.18
ENSMUSP00000031478	Ddx51	Ddx51 Q6P9R1 "ATP-dependent RNA helicase DDX51 (EC 3.6.1.-)(DEAD box protein 51)"	Phospho@77, Deamidated@83	RVS[Pho]GSATPN[Dea]SEAPR	0.99	1	0.89	1	2	-0.2	0.824398	-0.74	1.07074	0.34	2	0.605	1.09939	0.44	1.20403	0.77	2	0.16	0.872542	-0.6	1.3698	0.92	2	0.01	0.844303	-0.69	1.17669	0.71	2	-0.73	0.745549	-0.89	0.886489	-0.57
ENSMUSP00000031478	Ddx51	Ddx51 Q6P9R1 "ATP-dependent RNA helicase DDX51 (EC 3.6.1.-)(DEAD box protein 51)"	Phospho@79	RVSGS[Pho]ATPNSEAPR	0.99	1			1	0.27	1.05606	0.27			1	0.83	1.27359	0.83			1	0.31	1.06506	0.31			1	-0.05	0.990165	-0.05			1	-0.74	0.824424	-0.74
ENSMUSP00000063590	Nup107	Nup107 Q8BH74 "Nuclear pore complex protein Nup107 (Nucleoporin Nup107)(107 kDa nucleoporin)"	Phospho@87	HPDISYILGTEGRS[Pho]PR	0.99	4	0.7	1	2	0.195	0.960113	-0.22	1.13982	0.61	2	0.3	1.0031	0.01	1.13236	0.59	2	0.525	1.05872	0.29	1.19892	0.76	2	0.17	0.931814	-0.35	1.1691	0.69	2	-0.125	0.951539	-0.26	1.00341	0.01
ENSMUSP00000054548	Poldip3	Poldip3 Q8BG81 "Polymerase delta-interacting protein 3 (S6K1 Aly/REF-like target)(SKAR)"	Phospho@127	RRS[Pho]PAAFTSPPIGTVTPALK	0.98	1			1	-0.42	0.916454	-0.42			1	-0.02	0.99452	-0.02			1	0.05	1.00996	0.05			1	0.84	1.28182	0.84			1	-0.42	0.916198	-0.42
ENSMUSP00000107727	Pbrm1	Pbrm1 Q8R134 "Pb1 protein Fragment "	Phospho@1468	AAQQQQPSAS[Pho]PR	0.96	2	0.96	2	2	-0.585	0.903427	-0.46	0.849183	-0.71	2	-0.575	0.947466	-0.27	0.759311	-0.88	2	-0.78	0.73136	-0.91	0.868958	-0.65	2	-0.5	0.892407	-0.52	0.907817	-0.48	2	0.13	0.948038	-0.27	1.11433	0.53
ENSMUSP00000033580	Atrx	Atrx A6PWK9;A6PWL2;Q3TP53;Q3TSV4;Q3UU22;Q3UZ76;Q8C2S3;Q8C4Z6 "Alpha thalassemia/mental retardation syndrome X-linked homolog (Human) Fragment ";"Alpha thalassemia/mental retardation syndrome X-linked homolog (Human) Fragment ";"Putative uncharacterized protein Fragment ";"Putative uncharacterized protein Fragment ";"Putative uncharacterized protein Fragment ";"Putative uncharacterized protein Fra…	Phospho@716	AKQPVIGDQNS[Pho]DSDEMLAVLK	0.99	2			1	0.63	1.15608	0.63			1	0.46	1.10319	0.46			1	0.63	1.16041	0.63			1	0.3	1.06303	0.3			1	0.22	1.04148	0.22
ENSMUSP00000033580	Atrx	Atrx A6PWK9;A6PWL2;Q3TP53;Q3TSV4;Q3UU22;Q3UZ76;Q8C2S3;Q8C4Z6 "Alpha thalassemia/mental retardation syndrome X-linked homolog (Human) Fragment ";"Alpha thalassemia/mental retardation syndrome X-linked homolog (Human) Fragment ";"Putative uncharacterized protein Fragment ";"Putative uncharacterized protein Fragment ";"Putative uncharacterized protein Fragment ";"Putative uncharacterized protein Fra…	Phospho@716, Phospho@717, Oxidation@721	AKQPVIGDQNS[Pho]D[Pho]SDEM[Oxi]LAVLK	0.99	1			1	0.19	1.03592	0.19			1	-0.03	0.992431	-0.03			1	0.72	1.20219	0.72			1	0.85	1.29018	0.85			1	0.2	1.03781	0.2
ENSMUSP00000033580	Atrx	Atrx A6PWK9;A6PWL2;Q3TP53;Q3TSV4;Q3UU22;Q3UZ76;Q8C2S3;Q8C4Z6 "Alpha thalassemia/mental retardation syndrome X-linked homolog (Human) Fragment ";"Alpha thalassemia/mental retardation syndrome X-linked homolog (Human) Fragment ";"Putative uncharacterized protein Fragment ";"Putative uncharacterized protein Fragment ";"Putative uncharacterized protein Fragment ";"Putative uncharacterized protein Fra…	Phospho@1511	EVIEIEDAS[Pho]PTK	0.75	1			0						0						0						0						1	-0.02	0.993609	-0.02
ENSMUSP00000033580	Atrx	Atrx A6PWK9;A6PWL2;Q3TP53;Q3TSV4;Q3UU22;Q3UZ76;Q8C2S3;Q8C4Z6 "Alpha thalassemia/mental retardation syndrome X-linked homolog (Human) Fragment ";"Alpha thalassemia/mental retardation syndrome X-linked homolog (Human) Fragment ";"Putative uncharacterized protein Fragment ";"Putative uncharacterized protein Fragment ";"Putative uncharacterized protein Fragment ";"Putative uncharacterized protein Fra…	Phospho@716, Phospho@718	AKQPVIGDQNS[Pho]DS[Pho]DEMLAVLK	0.99	2			1	0.71	1.19212	0.71			1	0.83	1.27969	0.83			1	0.46	1.10488	0.46			1	0.77	1.23295	0.77			1	-0.37	0.925193	-0.37
ENSMUSP00000033580	Atrx	Atrx A6PWK9;A6PWL2;Q3TP53;Q3TSV4;Q3UU22;Q3UZ76;Q8C2S3;Q8C4Z6 "Alpha thalassemia/mental retardation syndrome X-linked homolog (Human) Fragment ";"Alpha thalassemia/mental retardation syndrome X-linked homolog (Human) Fragment ";"Putative uncharacterized protein Fragment ";"Putative uncharacterized protein Fragment ";"Putative uncharacterized protein Fragment ";"Putative uncharacterized protein Fra…	Phospho@765	KNS[Pho]TSGSDFDTK	0.72	1			1	0.93	1.40782	0.93			1	0.86	1.30182	0.86			1	0.76	1.22356	0.76			1	0.88	1.32852	0.88			1	0.36	1.07519	0.36
ENSMUSP00000033580	Atrx	Atrx A6PWK9;A6PWL2;Q3TP53;Q3TSV4;Q3UU22;Q3UZ76;Q8C2S3;Q8C4Z6 "Alpha thalassemia/mental retardation syndrome X-linked homolog (Human) Fragment ";"Alpha thalassemia/mental retardation syndrome X-linked homolog (Human) Fragment ";"Putative uncharacterized protein Fragment ";"Putative uncharacterized protein Fragment ";"Putative uncharacterized protein Fragment ";"Putative uncharacterized protein Fra…	Phospho@767	KNSTS[Pho]GSDFDTK	0.95	1			1	0.96	1.47468	0.96			1	0.91	1.36722	0.91			1	0.56	1.13431	0.56			1	0.96	1.53266	0.96			1	0.34	1.07239	0.34
ENSMUSP00000110091	Cbx3	Cbx3 P23198 "Chromobox protein homolog 3 (Heterochromatin protein 1 homolog gamma)(HP1 gamma)(Modifier 2 protein)(M32)"	Phospho@95	KSLS[Pho]DSESDDSK	0.96	1			1	-0.72	0.83457	-0.72			1	-0.55	0.884534	-0.55			1	0.27	1.05345	0.27			1	0.73	1.2074	0.73			1	-0.32	0.93808	-0.32
ENSMUSP00000110091	Cbx3	Cbx3 P23198 "Chromobox protein homolog 3 (Heterochromatin protein 1 homolog gamma)(HP1 gamma)(Modifier 2 protein)(M32)"	Phospho@97	KSLSDS[Pho]ESDDSK	0.99	3			1	-0.3	0.940685	-0.3			1	-0.28	0.9464	-0.28			1	0.04	1.00953	0.04			1	0.46	1.10533	0.46			1	-0.06	0.988322	-0.06
ENSMUSP00000110091	Cbx3	Cbx3 P23198 "Chromobox protein homolog 3 (Heterochromatin protein 1 homolog gamma)(HP1 gamma)(Modifier 2 protein)(M32)"	Phospho@60, Hex@66, Oxidation@70, Methylthio@69	GFTDADNT[Pho]WEPEEN[Hex]LDC[Met]P[Oxi]ELIEAFLNSQK	0.53	1			0						0						0						0						0
ENSMUSP00000110091	Cbx3	Cbx3 P23198 "Chromobox protein homolog 3 (Heterochromatin protein 1 homolog gamma)(HP1 gamma)(Modifier 2 protein)(M32)"	Phospho@93	RKS[Pho]LSDSESDDSK	0.99	2			1	-0.41	0.918258	-0.41			1	-0.62	0.867752	-0.62			1	-0.09	0.981944	-0.09			1	-0.13	0.975114	-0.13			1	0.26	1.05221	0.26
ENSMUSP00000061800	2500003M10Rik	2500003M10Rik Q9CY57 "Uncharacterized protein C1orf77 homolog "	Dethiomethyl@240, Phospho@243, Ammonia-loss@248	TKGHLDAELDAYM[Det]AQT[Pho]DPETN[Amm]D	0.66	1			1	0.96	1.49111	0.96			1	0.96	1.53208	0.96			1	0.82	1.26722	0.82			1	0.99	1.82071	0.99			1	-0.17	0.967656	-0.17
ENSMUSP00000079538	Utp14a	Utp14a Q640M1 "U3 small nucleolar RNA-associated protein 14 homolog A (Juvenile spermatogonial depletion-like X-linked protein)(Jsd-like X-linked protein)"	Phospho@567	TPS[Pho]VTSLALPTTVEELEDEGAR	0.72	4			0						0						0						0						0
ENSMUSP00000079538	Utp14a	Utp14a Q640M1 "U3 small nucleolar RNA-associated protein 14 homolog A (Juvenile spermatogonial depletion-like X-linked protein)(Jsd-like X-linked protein)"	Phospho@565	T[Pho]PSVTSLALPTTVEELEDEGAR	0.99	1			0						0						0						0						0
ENSMUSP00000057308	Hist1h1e	Hist1h1e P43274 "Histone H1.4 (H1 VAR.2)(H1e)"	Phospho@187	KAPKS[Pho]PAK	0.43	1			1	-0.09	0.982075	-0.09			1	0.01	1.00416	0.01			1	0.34	1.07234	0.34			1	0.26	1.05155	0.26			1	-0.15	0.972372	-0.15
ENSMUSP00000057308	Hist1h1e	Hist1h1e P43274 "Histone H1.4 (H1 VAR.2)(H1e)"	Phospho@36	TS[Pho]GPPVSELITK	0.31	1			1	0	0.999881	0			1	0.73	1.20507	0.73			1	0.84	1.28717	0.84			1	-0.69	0.845122	-0.69			1	-0.74	0.824954	-0.74
ENSMUSP00000057308	Hist1h1e	Hist1h1e P43274 "Histone H1.4 (H1 VAR.2)(H1e)"	Phospho@36	KTS[Pho]GPPVSELITK	0.99	1	0.3	1	2	-0.345	0.890974	-0.52	0.966035	-0.17	2	-0.15	1.10766	0.47	0.831259	-0.77	2	-0.44	0.938246	-0.32	0.889937	-0.56	2	-0.44	1.00538	0.01	0.758652	-0.89	2	-0.07	0.799743	-0.8	1.15846	0.66
ENSMUSP00000057308	Hist1h1e	Hist1h1e P43274 "Histone H1.4 (H1 VAR.2)(H1e)"	Phospho@4, Protein Terminal Acetyl@1	[Pro]SET[Pho]APAAPAAPAPAEK	0.85	4	0.85	2	2	-0.595	0.950068	-0.26	0.692076	-0.93	2	-0.09	1.24124	0.78	0.61868	-0.96	2	-0.235	1.10078	0.45	0.725932	-0.92	2	-0.17	1.1535	0.62	0.628611	-0.96	2	-0.17	0.761229	-0.87	1.11558	0.53
ENSMUSP00000057308	Hist1h1e	Hist1h1e P43274 "Histone H1.4 (H1 VAR.2)(H1e)"	Phospho@36	RKTS[Pho]GPPVSELITK	0.26	1			1	-0.63	0.864162	-0.63			1	0.22	1.04283	0.22			1	0.45	1.10078	0.45			1	0.52	1.12153	0.52			1	-0.74	0.8239	-0.74
ENSMUSP00000057308	Hist1h1e	Hist1h1e P43274 "Histone H1.4 (H1 VAR.2)(H1e)"	Phospho@18, Protein Terminal Acetyl@1	[Pro]SETAPAAPAAPAPAEKT[Pho]PVK	0.38	3			1	0.46	1.1024	0.46			1	0.63	1.15898	0.63			1	0.29	1.05889	0.29			1	-0.75	0.820474	-0.75			1	-0.28	0.945755	-0.28
ENSMUSP00000061012	Hmgn1	Hmgn1 P18608 "Non-histone chromosomal protein HMG-14 (High mobility group nucleosome-binding domain-containing protein 1)"	Phospho@7	KVS[Pho]ADGAAK	0.97	2			1	0.99	1.89384	0.99			1	0.98	1.60972	0.98			1	0.98	1.77269	0.98			1	0.98	1.71156	0.98			1	0.66	1.17103	0.66
ENSMUSP00000061012	Hmgn1	Hmgn1 P18608 "Non-histone chromosomal protein HMG-14 (High mobility group nucleosome-binding domain-containing protein 1)"	Deamidated@82, Phospho@87	GKQADVADQQTTELPAENGETEN[Dea]QSPAS[Pho]EEEKEAK	0.99	2			1	-0.9	0.734289	-0.9			1	-0.99	0.441447	-0.99			1	-0.97	0.647746	-0.97			1	0.57	1.13679	0.57			1	0.98	1.66045	0.98
ENSMUSP00000061012	Hmgn1	Hmgn1 P18608 "Non-histone chromosomal protein HMG-14 (High mobility group nucleosome-binding domain-containing protein 1)"	Phospho@87	GKQADVADQQTTELPAENGETENQSPAS[Pho]EEEKEAK	0.99	4			1	-0.99	0.514099	-0.99			1	-0.99	0.419999	-0.99			1	-0.98	0.572165	-0.98			1	0.13	1.02653	0.13			1	0.75	1.21841	0.75
ENSMUSP00000102374	Bptf	Bptf A2A654;Q3TMJ3;Q6P9L3;Q8C473;Q8K092;Q8VDN7 "Bromodomain PHD finger transcription factor ";"Putative uncharacterized protein Fragment ";"Bptf protein ";"Putative uncharacterized protein ";"Bptf protein Fragment ";"Bptf protein Fragment "	Phospho@228	VHRPRS[Pho]PILEEKDIPPLEFPK	0.98	3			1	-0.54	0.887366	-0.54			1	-0.83	0.783242	-0.83			1	-0.57	0.879776	-0.57			1	0.31	1.06488	0.31			1	0.54	1.12697	0.54
ENSMUSP00000102374	Bptf	Bptf A2A654;Q3TMJ3;Q6P9L3;Q8C473;Q8K092;Q8VDN7 "Bromodomain PHD finger transcription factor ";"Putative uncharacterized protein Fragment ";"Bptf protein ";"Putative uncharacterized protein ";"Bptf protein Fragment ";"Bptf protein Fragment "	Phospho@228	VHRPRS[Pho]PILEEK	0.77	2			1	0.92	1.3899	0.92			1	0.98	1.67816	0.98			1	0.8	1.24853	0.8			1	0	0.999261	0			1	-0.74	0.823508	-0.74
ENSMUSP00000102374	Bptf	Bptf A2A654;Q3TMJ3;Q6P9L3;Q8C473;Q8K092;Q8VDN7 "Bromodomain PHD finger transcription factor ";"Putative uncharacterized protein Fragment ";"Bptf protein ";"Putative uncharacterized protein ";"Bptf protein Fragment ";"Bptf protein Fragment "	Phospho@1388	STLPASVPKS[Pho]PR	0.95	2			1	0.86	1.30934	0.86			1	0.88	1.33373	0.88			1	0.7	1.188	0.7			1	0.5	1.11679	0.5			1	-0.11	0.976794	-0.11
ENSMUSP00000049528	Rbbp6	Rbbp6 P97868 "Retinoblastoma-binding protein 6 (p53-associated cellular protein of testis)(Proliferation potential-related protein)(Protein P2P-R)"	Phospho@874	LLPLNIRNS[Pho]PFTR	0.31	1			1	0.3	1.06124	0.3			1	-0.67	0.848831	-0.67			1	-0.06	0.98705	-0.06			1	0.43	1.09301	0.43			1	0.79	1.24303	0.79
ENSMUSP00000049528	Rbbp6	Rbbp6 P97868 "Retinoblastoma-binding protein 6 (p53-associated cellular protein of testis)(Proliferation potential-related protein)(Protein P2P-R)"	Phospho@1179	VEGTEIVKPS[Pho]PK	0.99	2	0.29	1	2	0.77	1.29385	0.85	1.16873	0.69	2	0.69	1.23957	0.78	1.13399	0.6	2	0.505	1.13221	0.56	1.09306	0.45	2	0.265	1.05878	0.29	1.04831	0.24	2	0.17	1.0378	0.2	1.02738	0.14
ENSMUSP00000049528	Rbbp6	Rbbp6 P97868 "Retinoblastoma-binding protein 6 (p53-associated cellular protein of testis)(Proliferation potential-related protein)(Protein P2P-R)"	Phospho@361	NLQPLMRS[Pho]PISR	0.99	1			1	-0.7	0.840359	-0.7			1	0.39	1.08482	0.39			1	-0.5	0.895445	-0.5			1	-0.01	0.997145	-0.01			1	-0.86	0.770195	-0.86
ENSMUSP00000049528	Rbbp6	Rbbp6 P97868 "Retinoblastoma-binding protein 6 (p53-associated cellular protein of testis)(Proliferation potential-related protein)(Protein P2P-R)"	Phospho@1329	WDKDDFES[Pho]EEEDVK	0.23	2			1	0.83	1.27737	0.83			1	0.07	1.01532	0.07			1	-0.26	0.949897	-0.26			1	-0.87	0.75783	-0.87			1	0.8	1.25022	0.8
ENSMUSP00000049528	Rbbp6	Rbbp6 P97868 "Retinoblastoma-binding protein 6 (p53-associated cellular protein of testis)(Proliferation potential-related protein)(Protein P2P-R)"	Phospho@773	SRS[Pho]PQAFR	0.48	2			1	-0.09	0.981061	-0.09			1	0.29	1.06045	0.29			1	-0.48	0.898677	-0.48			1	-0.61	0.870145	-0.61			1	-0.4	0.919856	-0.4
ENSMUSP00000049528	Rbbp6	Rbbp6 P97868 "Retinoblastoma-binding protein 6 (p53-associated cellular protein of testis)(Proliferation potential-related protein)(Protein P2P-R)"	Phospho@1053	VDGDREKS[Pho]PR	0.34	2			1	-0.29	0.944256	-0.29			1	-0.22	0.958976	-0.22			1	0.23	1.04645	0.23			1	-0.48	0.899508	-0.48			1	-0.1	0.979031	-0.1
ENSMUSP00000032949	Coro1a	Coro1a O89053 "Coronin-1A (Coronin-like protein p57)(Coronin-like protein A)(Clipin-A)(Tryptophan aspartate-containing coat protein)(TACO)"	Phospho@418	RAT[Pho]PEPSGTPSSDTVSRLEEDVR	0.99	2			1	0.56	1.13371	0.56			1	-0.86	0.764673	-0.86			1	-0.98	0.576724	-0.98			1	-0.98	0.614596	-0.98			1	0.96	1.47429	0.96
ENSMUSP00000113685	Sfrs11	Sfrs11 D3Z4B0;Q3UIX4;Q3URV9;Q3UUW4;Q6NSR2;Q8C0Z3;Q8CFF2;Q8CGI3;Q9CT17 "Putative uncharacterized protein Sfrs11 ";"Putative uncharacterized proteinSplicing factor, arginine/serine-rich 11, isoform CRA_b ;";"Putative uncharacterized protein Fragment ";"Putative uncharacterized protein Fragment ";"Sfrs11 protein Fragment ";"Putative uncharacterized protein Fragment ";"Sfrs11 protein Fragment ";"Sfrs…	Phospho@477	RPTEAVS[Pho]PK	0.97	1			1	-0.54	0.888134	-0.54			1	0.45	1.10187	0.45			1	-0.42	0.916327	-0.42			1	-0.86	0.766627	-0.86			1	-0.8	0.801382	-0.8
ENSMUSP00000113685	Sfrs11	Sfrs11 D3Z4B0;Q3UIX4;Q3URV9;Q3UUW4;Q6NSR2;Q8C0Z3;Q8CFF2;Q8CGI3;Q9CT17 "Putative uncharacterized protein Sfrs11 ";"Putative uncharacterized proteinSplicing factor, arginine/serine-rich 11, isoform CRA_b ;";"Putative uncharacterized protein Fragment ";"Putative uncharacterized protein Fragment ";"Sfrs11 protein Fragment ";"Putative uncharacterized protein Fragment ";"Sfrs11 protein Fragment ";"Sfrs…	Phospho@235	LNHVAAGLVS[Pho]PSLK	0.74	2	0.95	1	2	0.38	0.955514	-0.23	2.34862	0.99	2	0.78	1.14008	0.58	1.96374	0.98	2	0.525	1.01174	0.06	2.48437	0.99	2	0.31	0.926338	-0.37	2.55432	0.99	2	0.015	0.833034	-0.72	1.19221	0.75
ENSMUSP00000113685	Sfrs11	Sfrs11 D3Z4B0;Q3UIX4;Q3URV9;Q3UUW4;Q6NSR2;Q8C0Z3;Q8CFF2;Q8CGI3;Q9CT17 "Putative uncharacterized protein Sfrs11 ";"Putative uncharacterized proteinSplicing factor, arginine/serine-rich 11, isoform CRA_b ;";"Putative uncharacterized protein Fragment ";"Putative uncharacterized protein Fragment ";"Sfrs11 protein Fragment ";"Putative uncharacterized protein Fragment ";"Sfrs11 protein Fragment ";"Sfrs…	Phospho@353	SKT[Pho]PPKSYSTAR	0.74	1			1	-0.95	0.683126	-0.95			1	-0.86	0.763413	-0.86			1	-0.86	0.766131	-0.86			1	-0.46	0.905414	-0.46			1	-0.53	0.889678	-0.53
ENSMUSP00000113685	Sfrs11	Sfrs11 D3Z4B0;Q3UIX4;Q3URV9;Q3UUW4;Q6NSR2;Q8C0Z3;Q8CFF2;Q8CGI3;Q9CT17 "Putative uncharacterized protein Sfrs11 ";"Putative uncharacterized proteinSplicing factor, arginine/serine-rich 11, isoform CRA_b ;";"Putative uncharacterized protein Fragment ";"Putative uncharacterized protein Fragment ";"Sfrs11 protein Fragment ";"Putative uncharacterized protein Fragment ";"Sfrs11 protein Fragment ";"Sfrs…	Phospho@442	KSES[Pho]DKDVK	0.35	1			1	-0.96	0.666085	-0.96			1	-0.73	0.827019	-0.73			1	-0.82	0.786405	-0.82			1	-0.75	0.820786	-0.75			1	-0.8	0.800767	-0.8
ENSMUSP00000077103	Trerf1	Trerf1 Q8BXJ2 "Transcriptional-regulating factor 1 (Transcriptional-regulating protein 132)(Zinc finger transcription factor TReP-132)"	Phospho@764, Phospho@771	SSS[Pho]IDGSNVT[Pho]VTPGPGEQTVDVEPR	0.99	1			0						0						0						0						0
ENSMUSP00000077103	Trerf1	Trerf1 Q8BXJ2 "Transcriptional-regulating factor 1 (Transcriptional-regulating protein 132)(Zinc finger transcription factor TReP-132)"	Phospho@764, Phospho@773	SSS[Pho]IDGSNVTVT[Pho]PGPGEQTVDVEPR	0.99	2			0						0						0						0						0
ENSMUSP00000077103	Trerf1	Trerf1 Q8BXJ2 "Transcriptional-regulating factor 1 (Transcriptional-regulating protein 132)(Zinc finger transcription factor TReP-132)"	Phospho@490	AQSGS[Pho]PESSSGQTK	0.99	1			1	0.12	1.02524	0.12			1	0.23	1.04406	0.23			1	-0.86	0.764002	-0.86			1	-0.59	0.874662	-0.59			1	-0.12	0.976326	-0.12
ENSMUSP00000095943	Lrrfip2	Lrrfip2 Q8C062 "Putative uncharacterized protein Fragment "	Phospho@329, Delta:H(2)C(2)@326	[Del]RGS[Pho]GDTSSLIDPDTSLSELR	0.99	0			0						0						0						0						0
ENSMUSP00000095943	Lrrfip2	Lrrfip2 Q8C062 "Putative uncharacterized protein Fragment "	Phospho@329	GS[Pho]GDTSSLIDPDTSLSELR	0.99	2			0						0						0						0						0
ENSMUSP00000095943	Lrrfip2	Lrrfip2 Q8C062 "Putative uncharacterized protein Fragment "	Phospho@329	RGS[Pho]GDTSSLIDPDTSLSELR	0.99	4	0.99	4	2	0	0.999103	0	0.99916	0	1	0	1.00206	0			2	-0.31	0.985998	-0.06	0.888983	-0.56	1	-0.01	0.995968	-0.01			1	0.2	1.03881	0.2
ENSMUSP00000095943	Lrrfip2	Lrrfip2 Q8C062 "Putative uncharacterized protein Fragment "	Phospho@334, Delta:H(2)C(2)@326	[Del]RGSGDTSS[Pho]LIDPDTSLSELR	0.77	0			0						0						0						0						0
ENSMUSP00000087106	Zfp148	Zfp148 Q61624 "Zinc finger protein 148 (Zinc finger DNA-binding protein 89)(Transcription factor ZBP-89)(G-rich box-binding protein)(Beta enolase repressor factor 1)(Transcription factor BFCOL1)"	Phospho@311	GGLLTSEEDSGFSTSPKDNS[Pho]LPK	0.9	1			1	0.18	1.03379	0.18			1	-0.83	0.783628	-0.83			1	-0.21	0.962043	-0.21			1	-0.36	0.929346	-0.36			1	0.87	1.31164	0.87
ENSMUSP00000087106	Zfp148	Zfp148 Q61624 "Zinc finger protein 148 (Zinc finger DNA-binding protein 89)(Transcription factor ZBP-89)(G-rich box-binding protein)(Beta enolase repressor factor 1)(Transcription factor BFCOL1)"	Phospho@306	GGLLTSEEDSGFSTS[Pho]PK	0.7	1			1	0.48	1.11056	0.48			1	0.81	1.25699	0.81			1	-0.1	0.979805	-0.1			1	-0.9	0.737119	-0.9			1	-0.57	0.878418	-0.57
ENSMUSP00000087106	Zfp148	Zfp148 Q61624 "Zinc finger protein 148 (Zinc finger DNA-binding protein 89)(Transcription factor ZBP-89)(G-rich box-binding protein)(Beta enolase repressor factor 1)(Transcription factor BFCOL1)"	Phospho@306, Deamidated@310	GGLLTSEEDSGFSTS[Pho]PKDN[Dea]SLPK	0.99	1			1	-0.43	0.913945	-0.43			1	0.59	1.14339	0.59			1	-0.09	0.982496	-0.09			1	-0.02	0.993847	-0.02			1	-0.81	0.794728	-0.81
ENSMUSP00000087106	Zfp148	Zfp148 Q61624 "Zinc finger protein 148 (Zinc finger DNA-binding protein 89)(Transcription factor ZBP-89)(G-rich box-binding protein)(Beta enolase repressor factor 1)(Transcription factor BFCOL1)"	Phospho@297	GGLLTS[Pho]EEDSGFSTSPKDNSLPK	0.98	1			1	-0.19	0.964356	-0.19			1	0.34	1.07029	0.34			1	0.06	1.01237	0.06			1	0.31	1.06432	0.31			1	-0.5	0.895832	-0.5
ENSMUSP00000087106	Zfp148	Zfp148 Q61624 "Zinc finger protein 148 (Zinc finger DNA-binding protein 89)(Transcription factor ZBP-89)(G-rich box-binding protein)(Beta enolase repressor factor 1)(Transcription factor BFCOL1)"	Phospho@412	SLKQPLEQSQTIS[Pho]PLSSYEDSK	0.99	1			1	0.88	1.3288	0.88			1	0.95	1.45212	0.95			1	0.91	1.37205	0.91			1	0.96	1.50572	0.96			1	-0.44	0.909802	-0.44
ENSMUSP00000087106	Zfp148	Zfp148 Q61624 "Zinc finger protein 148 (Zinc finger DNA-binding protein 89)(Transcription factor ZBP-89)(G-rich box-binding protein)(Beta enolase repressor factor 1)(Transcription factor BFCOL1)"	Phospho@306	GGLLTSEEDSGFSTS[Pho]PKDNSLPK	0.54	1			1	-0.47	0.902145	-0.47			1	-0.24	0.954425	-0.24			1	-0.33	0.93523	-0.33			1	0.17	1.03313	0.17			1	-0.31	0.939781	-0.31
ENSMUSP00000105732	Zc3h14	Zc3h14 D3Z385 "Putative uncharacterized protein Zc3h14 "	Phospho@515	DLVQPDKPAS[Pho]PK	0.95	2			1	0.67	1.17831	0.67			1	0.27	1.05474	0.27			1	-0.07	0.985321	-0.07			1	0.56	1.1345	0.56			1	0.48	1.11068	0.48
ENSMUSP00000087372	Mfap1a	Mfap1a Q9CQU1 "Microfibrillar-associated protein 1 "	Phospho@116, Phospho@118	KIVEPEVVGES[Pho]DS[Pho]EVEGDAWR	0.99	2			0						0						0						0						0
ENSMUSP00000087372	Mfap1a	Mfap1a Q9CQU1 "Microfibrillar-associated protein 1 "	Phospho@267, Cation:Na@269	SLAALDALNT[Pho]DD[Cat]ENDEEEYEAWK	0.97	1			1	-0.54	0.888539	-0.54			1	-0.95	0.680136	-0.95			1	-0.96	0.662316	-0.96			1	-0.11	0.978641	-0.11			1	0.86	1.29889	0.86
ENSMUSP00000087372	Mfap1a	Mfap1a Q9CQU1 "Microfibrillar-associated protein 1 "	Phospho@52, Phospho@57	RPDYAPMES[Pho]SDEED[Pho]EEFQFIK	0.86	1			1	-0.99	0.530001	-0.99			1	-0.81	0.793647	-0.81			1	-0.96	0.654747	-0.96			1	-0.66	0.854603	-0.66			1	-0.96	0.663959	-0.96
ENSMUSP00000087372	Mfap1a	Mfap1a Q9CQU1 "Microfibrillar-associated protein 1 "	Phospho@267	SLAALDALNT[Pho]DDENDEEEYEAWK	0.99	12			1	0.3	1.06227	0.3			1	0.67	1.17637	0.67			1	0.6	1.14481	0.6			1	0.36	1.07539	0.36			1	-0.86	0.763882	-0.86
ENSMUSP00000087372	Mfap1a	Mfap1a Q9CQU1 "Microfibrillar-associated protein 1 "	Phospho@118	KIVEPEVVGESDS[Pho]EVEGDAWR	0.99	1			1	-0.14	0.972737	-0.14			1	-0.98	0.611569	-0.98			1	-0.98	0.557571	-0.98			1	-0.86	0.764444	-0.86			1	0.97	1.5814	0.97
ENSMUSP00000087372	Mfap1a	Mfap1a Q9CQU1 "Microfibrillar-associated protein 1 "	Phospho@267, Deamidated@271	SLAALDALNT[Pho]DDEN[Dea]DEEEYEAWK	0.79	2			0						0						0						0						0
ENSMUSP00000087372	Mfap1a	Mfap1a Q9CQU1 "Microfibrillar-associated protein 1 "	Phospho@116, Phospho@118, Trp->Kynurenin@125	KIVEPEVVGES[Pho]DS[Pho]EVEGDAW[Trp]R	0.5	1			0						0						0						0						0
ENSMUSP00000087372	Mfap1a	Mfap1a Q9CQU1 "Microfibrillar-associated protein 1 "	Phospho@52, Phospho@53	RPDYAPMES[Pho]S[Pho]DEEDEEFQFIK	0.5	1			1	-0.49	0.898263	-0.49			1	0.16	1.03127	0.16			1	-0.82	0.786382	-0.82			1	-0.11	0.97835	-0.11			1	-0.63	0.866007	-0.63
ENSMUSP00000087372	Mfap1a	Mfap1a Q9CQU1 "Microfibrillar-associated protein 1 "	Phospho@116	KIVEPEVVGES[Pho]DSEVEGDAWR	0.99	1			1	-0.97	0.631836	-0.97			1	-0.6	0.874088	-0.6			1	-0.63	0.862475	-0.63			1	-0.98	0.573049	-0.98			1	-0.92	0.718689	-0.92
ENSMUSP00000104301	Chd3	Chd3 B1AR17;O35327;Q7TML9;Q8K0T3 "Chromodomain helicase DNA binding protein 3 ";"Proline-rich protein 7 Fragment ";"Chd3 protein ";"Chd3 protein "	Phospho@1653	MEAEVDSPS[Pho]PAPSLGER	0.99	3			1	0	0.999039	0			1	0.73	1.2063	0.73			1	-0.49	0.897853	-0.49			1	-0.74	0.826293	-0.74			1	-0.74	0.823305	-0.74
ENSMUSP00000104301	Chd3	Chd3 B1AR17;O35327;Q7TML9;Q8K0T3 "Chromodomain helicase DNA binding protein 3 ";"Proline-rich protein 7 Fragment ";"Chd3 protein ";"Chd3 protein "	Phospho@765	ELQGDGPPSS[Pho]PTNDPTVKYETQPR	0.98	1			1	0.56	1.13166	0.56			1	0.46	1.10423	0.46			1	0.24	1.04818	0.24			1	0.59	1.14364	0.59			1	0.09	1.01894	0.09
ENSMUSP00000104301	Chd3	Chd3 B1AR17;O35327;Q7TML9;Q8K0T3 "Chromodomain helicase DNA binding protein 3 ";"Proline-rich protein 7 Fragment ";"Chd3 protein ";"Chd3 protein "	Phospho@1651	MEAEVDS[Pho]PSPAPSLGER	0.99	1	0.94	2	1	0.11	1.02351	0.11			1	0.6	1.14407	0.6			1	-0.88	0.746975	-0.88			1	-0.71	0.835632	-0.71			1	-0.53	0.889473	-0.53
ENSMUSP00000119065	Sfrs6	Sfrs6 Q3TWW8;Q3UJV5;Q8BKL0;Q921K3;Q9DBP1 "Putative uncharacterized proteinSplicing factor, arginine/serine-rich 6 ;";"Putative uncharacterized protein ";"Putative uncharacterized protein ";"Splicing factor, arginine/serine-rich 6 ";"Putative uncharacterized protein "	Phospho@303	SHS[Pho]PLPAPPSK	0.8	6	0.96	6	2	0.32	0.931865	-0.35	2.43286	0.99	2	0.34	0.943777	-0.29	1.73814	0.97	2	0.145	0.844169	-0.69	1.841	0.98	2	0.215	0.885449	-0.55	1.83518	0.98	2	0.42	0.981756	-0.09	1.453	0.93
ENSMUSP00000108103	Ptpn6	Ptpn6 P29351 "Tyrosine-protein phosphatase non-receptor type 6 (EC 3.1.3.48)(Protein-tyrosine phosphatase 1C)(PTP-1C)(Hematopoietic cell protein-tyrosine phosphatase)(70Z-SHP)(SH-PTP1)(SHP-1)(PTPTY-42)"	Phospho@10	DLS[Pho]GPDAETLLK	0.76	2			1	0.99	2.12554	0.99			1	0.99	1.98371	0.99			1	0.99	1.81154	0.99			1	0.98	1.71436	0.98			1	0.3	1.06378	0.3
ENSMUSP00000096388	Zc3h4	Zc3h4 Q6ZPZ3 "Zinc finger CCCH domain-containing protein 4 "	Phospho@1270, Phospho@1276	TGTGS[Pho]PFAGNS[Pho]PAR	0.94	2	0.27	1	2	0.7	1.09604	0.44	1.53745	0.96	1	0.74	1.21166	0.74			1	0.02	1.0057	0.02			2	-0.24	0.824564	-0.74	1.05059	0.26	1	-0.48	0.89933	-0.48
ENSMUSP00000043123	Srrt	Srrt Q99MR6 "Serrate RNA effector molecule homolog (Arsenite-resistance protein 2)"	Phospho@74	HELS[Pho]PPQKR	0.37	1			1	0.32	1.06633	0.32			1	0.41	1.08843	0.41			1	0.69	1.18221	0.69			1	-0.96	0.659328	-0.96			1	-0.13	0.974058	-0.13
ENSMUSP00000043123	Srrt	Srrt Q99MR6 "Serrate RNA effector molecule homolog (Arsenite-resistance protein 2)"	Phospho@67, Phospho@74	ERFS[Pho]PPRHELS[Pho]PPQK	0.98	1			1	0.3	1.06221	0.3			1	0.74	1.21485	0.74			1	-0.52	0.891721	-0.52			1	-0.01	0.996084	-0.01			1	-0.61	0.869325	-0.61
ENSMUSP00000043123	Srrt	Srrt Q99MR6 "Serrate RNA effector molecule homolog (Arsenite-resistance protein 2)"	Phospho@67, Phospho@74	ERFS[Pho]PPRHELS[Pho]PPQKR	0.58	1			1	-0.98	0.627688	-0.98			1	-0.87	0.75676	-0.87			1	-0.54	0.88916	-0.54			1	-0.9	0.73434	-0.9			1	-0.74	0.824666	-0.74
ENSMUSP00000048084	Nup133	Nup133 Q8R0G9 "Nuclear pore complex protein Nup133 (Nucleoporin Nup133)(133 kDa nucleoporin)"	Phospho@697, No Methylthio@699, No Methylthio@701	EVSQVDT[Pho]IC[No ]EC[No ]LLEHEEQVLR	0.98	2			0						0						0						0						0
ENSMUSP00000105923	C130039O16Rik	C130039O16Rik Q3U224;Q8BUZ9 "Putative uncharacterized protein Fragment ";"Putative uncharacterized protein Fragment "	Phospho@915	RES[Pho]PSEERLEPK	0.99	2			1	0.88	1.32688	0.88			1	0.74	1.2157	0.74			1	0.5	1.1154	0.5			1	-0.5	0.895587	-0.5			1	0.39	1.08516	0.39
ENSMUSP00000105923	C130039O16Rik	C130039O16Rik Q3U224;Q8BUZ9 "Putative uncharacterized protein Fragment ";"Putative uncharacterized protein Fragment "	Phospho@693	SNSS[Pho]EVTPPVLSVMGEATPVSIEPR	0.99	2			0						0						0						0						0
ENSMUSP00000105923	C130039O16Rik	C130039O16Rik Q3U224;Q8BUZ9 "Putative uncharacterized protein Fragment ";"Putative uncharacterized protein Fragment "	Phospho@696, Phospho@701	SNSSEVT[Pho]PPVLS[Pho]VMGEATPVSIEPR	0.88	1			0						0						0						0						0
ENSMUSP00000105923	C130039O16Rik	C130039O16Rik Q3U224;Q8BUZ9 "Putative uncharacterized protein Fragment ";"Putative uncharacterized protein Fragment "	Phospho@624, Amidated@631	AGTFIAPPVYSNITPYQS[Pho]HLRSPVR-[Ami]	0.21	1			1	-0.63	0.86533	-0.63			1	0.23	1.04638	0.23			1	0.71	1.19476	0.71			1	-0.95	0.688242	-0.95			1	-0.75	0.822212	-0.75
ENSMUSP00000105923	C130039O16Rik	C130039O16Rik Q3U224;Q8BUZ9 "Putative uncharacterized protein Fragment ";"Putative uncharacterized protein Fragment "	Phospho@624	AGTFIAPPVYSNITPYQS[Pho]HLRSPVR	0.99	1			0						0						0						0						0
ENSMUSP00000105923	C130039O16Rik	C130039O16Rik Q3U224;Q8BUZ9 "Putative uncharacterized protein Fragment ";"Putative uncharacterized protein Fragment "	Phospho@692	SNS[Pho]SEVTPPVLSVMGEATPVSIEPR	0.79	1			0						0						0						0						0
ENSMUSP00000105923	C130039O16Rik	C130039O16Rik Q3U224;Q8BUZ9 "Putative uncharacterized protein Fragment ";"Putative uncharacterized protein Fragment "	Phospho@696	SNSSEVT[Pho]PPVLSVMGEATPVSIEPR	0.99	2			0						0						0						0						0
ENSMUSP00000105923	C130039O16Rik	C130039O16Rik Q3U224;Q8BUZ9 "Putative uncharacterized protein Fragment ";"Putative uncharacterized protein Fragment "	Phospho@628	AGTFIAPPVYSNITPYQSHLRS[Pho]PVR	1	2			1	-0.13	0.974775	-0.13			1	-0.07	0.984577	-0.07			1	0.39	1.08387	0.39			1	0.36	1.07828	0.36			1	-0.44	0.910057	-0.44
ENSMUSP00000105923	C130039O16Rik	C130039O16Rik Q3U224;Q8BUZ9 "Putative uncharacterized protein Fragment ";"Putative uncharacterized protein Fragment "	Phospho@647, Phospho@653	SFEPPPYT[Pho]PPPILS[Pho]PVR	0.59	4	0.95	3	0						0						0						0						0
ENSMUSP00000105923	C130039O16Rik	C130039O16Rik Q3U224;Q8BUZ9 "Putative uncharacterized protein Fragment ";"Putative uncharacterized protein Fragment "	Phospho@609, Oxidation@613, Deamidated@618, Dehydrated@624	AGT[Pho]FIAP[Oxi]PVYSN[Dea]ITPYQS[Deh]HLRSPVR	0.83	1			1	0.99	2.13276	0.99			1	0.97	1.56573	0.97			1	0.99	1.91572	0.99			1	0.98	1.67763	0.98			1	0.9	1.35431	0.9
ENSMUSP00000105923	C130039O16Rik	C130039O16Rik Q3U224;Q8BUZ9 "Putative uncharacterized protein Fragment ";"Putative uncharacterized protein Fragment "	Phospho@696, Phospho@707	SNSSEVT[Pho]PPVLSVMGEAT[Pho]PVSIEPR	0.69	1			0						0						0						0						0
ENSMUSP00000105923	C130039O16Rik	C130039O16Rik Q3U224;Q8BUZ9 "Putative uncharacterized protein Fragment ";"Putative uncharacterized protein Fragment "	Phospho@690, Deamidated@691	S[Pho]N[Dea]SSEVTPPVLSVMGEATPVSIEPR	0.73	1			0						0						0						0						0
ENSMUSP00000088297	Rprd2	Rprd2 Q6NXI6 "Regulation of nuclear pre-mRNA domain-containing protein 2 "	Phospho@927	LSS[Pho]PPGLFGAFNIR	0.84	2			0						0						0						0						0
ENSMUSP00000088297	Rprd2	Rprd2 Q6NXI6 "Regulation of nuclear pre-mRNA domain-containing protein 2 "	Phospho@506	NTGVSSASRPSPGIPTSPS[Pho]NLSSGLK	0.98	1			1	0.98	1.61305	0.98			1	0.93	1.41598	0.93			1	0.63	1.15859	0.63			1	0.92	1.39719	0.92			1	0.56	1.13261	0.56
ENSMUSP00000088297	Rprd2	Rprd2 Q6NXI6 "Regulation of nuclear pre-mRNA domain-containing protein 2 "	Phospho@633	ASVGQS[Pho]PVLPSTTFK	0.99	2			1	0.88	1.33482	0.88			1	0.08	1.01726	0.08			1	0.37	1.08033	0.37			1	-0.72	0.835074	-0.72			1	0.86	1.3038	0.86
ENSMUSP00000087184	Chd8	Chd8 Q09XV5 "Chromodomain-helicase-DNA-binding protein 8 (CHD-8)(EC 3.6.1.-)(ATP-dependent helicase CHD8)(Axis duplication inhibitor)(Duplin)"	Phospho@2213	SQEVTAGGILGPGNHLLDSPSLTPGEDGDS[Pho]PVPTPR	1	2			0						0						0						0						0
ENSMUSP00000087184	Chd8	Chd8 Q09XV5 "Chromodomain-helicase-DNA-binding protein 8 (CHD-8)(EC 3.6.1.-)(ATP-dependent helicase CHD8)(Axis duplication inhibitor)(Duplin)"	Phospho@1997	TAS[Pho]PSPLRPDAPVEK	0.99	2			1	-0.52	0.890798	-0.52			1	-0.27	0.947396	-0.27			1	-0.67	0.850174	-0.67			1	-0.93	0.706085	-0.93			1	-0.34	0.934853	-0.34
ENSMUSP00000107910	Ncapd2	Ncapd2 Q8K2Z4 "Condensin complex subunit 1 (Non-SMC condensin I complex subunit D2)(Chromosome condensation-related SMC-associated protein 1)(Chromosome-associated protein D2)(mCAP-D2)(XCAP-D2 homolog)"	Phospho@1323	LQPLTSVDS[Pho]DNDFVTPKPR	0.99	2			1	-0.16	0.969285	-0.16			1	-0.15	0.970841	-0.15			1	0.61	1.14902	0.61			1	-0.77	0.811808	-0.77			1	-0.04	0.992121	-0.04
ENSMUSP00000046388	Ncoa5	Ncoa5 Q91W39 "Nuclear receptor coactivator 5 (NCoA-5)(Coactivator independent of AF-2)(CIA)"	Phospho@9, Protein Terminal Acetyl@0	[Pro]MNTAPSRPS[Pho]PTR	0.91	0	0.57	0	0						0						0						0						0
ENSMUSP00000046388	Ncoa5	Ncoa5 Q91W39 "Nuclear receptor coactivator 5 (NCoA-5)(Coactivator independent of AF-2)(CIA)"	Phospho@381	LLRSSADS[Pho]LPGPISR	0.99	1			1	0.35	1.07425	0.35			1	0.29	1.05862	0.29			1	-0.72	0.834603	-0.72			1	-0.21	0.96231	-0.21			1	0.04	1.00892	0.04
ENSMUSP00000046388	Ncoa5	Ncoa5 Q91W39 "Nuclear receptor coactivator 5 (NCoA-5)(Coactivator independent of AF-2)(CIA)"	Phospho@378	LLRSS[Pho]ADSLPGPISR	0.94	1			1	0.23	1.04577	0.23			1	-0.15	0.972253	-0.15			1	0.38	1.08193	0.38			1	0.08	1.01751	0.08			1	0.33	1.06942	0.33
ENSMUSP00000046388	Ncoa5	Ncoa5 Q91W39 "Nuclear receptor coactivator 5 (NCoA-5)(Coactivator independent of AF-2)(CIA)"	Phospho@29, Phospho@34	RDRS[Pho]PIRGS[Pho]PR	0.72	1			1	0.99	2.48272	0.99			1	0.42	1.09232	0.42			1	0.38	1.08273	0.38			1	0.17	1.03343	0.17			1	0.99	2.25981	0.99
ENSMUSP00000046388	Ncoa5	Ncoa5 Q91W39 "Nuclear receptor coactivator 5 (NCoA-5)(Coactivator independent of AF-2)(CIA)"	Phospho@378, Phospho@381	LLRSS[Pho]ADS[Pho]LPGPISR	0.93	1			1	0.78	1.23877	0.78			1	0.97	1.55284	0.97			1	0.66	1.17163	0.66			1	0.8	1.24792	0.8			1	-0.82	0.793147	-0.82
ENSMUSP00000046388	Ncoa5	Ncoa5 Q91W39 "Nuclear receptor coactivator 5 (NCoA-5)(Coactivator independent of AF-2)(CIA)"	Phospho@378	SS[Pho]ADSLPGPISR	0.79	2	0.96	1	2	0.29	1.14076	0.58	1.00104	0	2	-0.225	1.04742	0.24	0.856238	-0.69	2	-0.55	0.937361	-0.32	0.82533	-0.78	2	-0.355	0.973478	-0.14	0.886104	-0.57	2	0.53	1.08326	0.38	1.16542	0.68
ENSMUSP00000103169	Med1	Med1 Q925J9 "Mediator of RNA polymerase II transcription subunit 1 (Mediator complex subunit 1)(Peroxisome proliferator-activated receptor-binding protein)(PPAR-binding protein)(PBP)(Thyroid hormone receptor-associated protein complex 220 kDa component)(Trap220) /.../id receptor-interacting protein 2)(TR-interacting protein 2)(TRIP-2)"	Phospho@1483, Phospho@1484	SYQNSPS[Pho]S[Pho]EDGIRPLPEYSTEK	0.87	1			1	0.62	1.1546	0.62			1	-0.64	0.859671	-0.64			1	-0.7	0.840774	-0.7			1	-0.71	0.838803	-0.71			1	0.88	1.33534	0.88
ENSMUSP00000103169	Med1	Med1 Q925J9 "Mediator of RNA polymerase II transcription subunit 1 (Mediator complex subunit 1)(Peroxisome proliferator-activated receptor-binding protein)(PPAR-binding protein)(PBP)(Thyroid hormone receptor-associated protein complex 220 kDa component)(Trap220) /.../id receptor-interacting protein 2)(TR-interacting protein 2)(TRIP-2)"	Phospho@664	DNPAQDFSTLYGSS[Pho]PLER	0.21	1			1	0.97	1.56613	0.97			1	0.8	1.24845	0.8			0						0						1	0.79	1.24723	0.79
ENSMUSP00000103169	Med1	Med1 Q925J9 "Mediator of RNA polymerase II transcription subunit 1 (Mediator complex subunit 1)(Peroxisome proliferator-activated receptor-binding protein)(PPAR-binding protein)(PBP)(Thyroid hormone receptor-associated protein complex 220 kDa component)(Trap220) /.../id receptor-interacting protein 2)(TR-interacting protein 2)(TRIP-2)"	Phospho@1481, Phospho@1484	SYQNS[Pho]PSS[Pho]EDGIRPLPEYSTEK	0.87	1			1	0.69	1.18662	0.69			1	0.63	1.15707	0.63			1	0.44	1.09776	0.44			1	0.29	1.05823	0.29			1	0.09	1.01963	0.09
ENSMUSP00000103169	Med1	Med1 Q925J9 "Mediator of RNA polymerase II transcription subunit 1 (Mediator complex subunit 1)(Peroxisome proliferator-activated receptor-binding protein)(PPAR-binding protein)(PBP)(Thyroid hormone receptor-associated protein complex 220 kDa component)(Trap220) /.../id receptor-interacting protein 2)(TR-interacting protein 2)(TRIP-2)"	Phospho@1158	NSSQTGGKPGSS[Pho]PITK	0.68	2			1	0.02	1.00559	0.02			1	0.56	1.13139	0.56			1	0.33	1.06798	0.33			1	0.69	1.18473	0.69			1	-0.56	0.883527	-0.56
ENSMUSP00000103169	Med1	Med1 Q925J9 "Mediator of RNA polymerase II transcription subunit 1 (Mediator complex subunit 1)(Peroxisome proliferator-activated receptor-binding protein)(PPAR-binding protein)(PBP)(Thyroid hormone receptor-associated protein complex 220 kDa component)(Trap220) /.../id receptor-interacting protein 2)(TR-interacting protein 2)(TRIP-2)"	Phospho@1051	SQT[Pho]PPGVATPPIPK	0.73	1			1	0.51	1.1194	0.51			1	0.16	1.03179	0.16			1	-0.78	0.809158	-0.78			1	0.11	1.02214	0.11			1	0.36	1.07866	0.36
ENSMUSP00000103169	Med1	Med1 Q925J9 "Mediator of RNA polymerase II transcription subunit 1 (Mediator complex subunit 1)(Peroxisome proliferator-activated receptor-binding protein)(PPAR-binding protein)(PBP)(Thyroid hormone receptor-associated protein complex 220 kDa component)(Trap220) /.../id receptor-interacting protein 2)(TR-interacting protein 2)(TRIP-2)"	Phospho@1481	SYQNS[Pho]PSSEDGIRPLPEYSTEK	0.9	1			1	0.77	1.23393	0.77			1	0.71	1.19211	0.71			1	0.39	1.08492	0.39			1	0.29	1.05955	0.29			1	0.15	1.02913	0.15
ENSMUSP00000065836	Nup188	Nup188 Q6ZQH8 "Nucleoporin NUP188 homolog "	Phospho@1719	GAPSS[Pho]PAAGVLPSPQGK	0.99	1			1	0.43	1.09368	0.43			1	-0.15	0.971864	-0.15			1	-0.06	0.986585	-0.06			1	0.6	1.14746	0.6			1	0.51	1.11886	0.51
ENSMUSP00000072199	Dnm2	Dnm2 P39054 "Dynamin-2 (EC 3.6.5.5)(Dynamin UDNM)"	Phospho@764	EALNIIGDISTSTVSTPVPPPVDDTWLQNTSGHS[Pho]PTPQR	0.29	1			0						0						0						0						0
ENSMUSP00000072199	Dnm2	Dnm2 P39054 "Dynamin-2 (EC 3.6.5.5)(Dynamin UDNM)"	Phospho@764	TSGHS[Pho]PTPQR	0.98	2			1	-0.6	0.874078	-0.6			1	-0.57	0.880003	-0.57			1	-0.77	0.814384	-0.77			1	-0.76	0.816315	-0.76			1	-0.06	0.987658	-0.06
ENSMUSP00000116492	Eef1b2	Eef1b2 O70251 "Elongation factor 1-beta (EF-1-beta)"	Phospho@106	YGPSSVEDTTGSGAADAKDDDDIDLFGS[Pho]DDEEESEEAKK	0.35	2			1	-0.73	0.830202	-0.73			1	-0.87	0.759068	-0.87			1	0	0.998385	0			1	0.47	1.10946	0.47			1	0.41	1.08867	0.41
ENSMUSP00000116492	Eef1b2	Eef1b2 O70251 "Elongation factor 1-beta (EF-1-beta)"	Phospho@88	YGPSSVEDTT[Pho]GSGAADAKDDDDIDLFGSDDEEESEEAKK	0.36	1			1	-0.93	0.706326	-0.93			1	-0.98	0.605711	-0.98			1	-0.62	0.867099	-0.62			1	0.01	1.00306	0.01			1	0.63	1.1594	0.63
ENSMUSP00000116492	Eef1b2	Eef1b2 O70251 "Elongation factor 1-beta (EF-1-beta)"	Phospho@88	YGPSSVEDTT[Pho]GSGAADAKDDDDIDLFGSDDEEESEEAK	0.41	1			0						0						0						0						0
ENSMUSP00000021077	Slc9a3r1	Slc9a3r1 P70441 "Na(+)/H(+) exchange regulatory cofactor NHE-RF1 (NHERF-1)(Ezrin-radixin-moesin-binding phosphoprotein 50)(EBP50)(Regulatory cofactor of Na(+)/H(+) exchanger)(Sodium-hydrogen exchanger regulatory factor 1)(Solute carrier family 9 isoform A3 regulator /.../or 1)"	Phospho@275	EALVEPASES[Pho]PRPALAR	0.99	2	0.94	1	2	0.665	1.09207	0.42	1.35469	0.91	2	0.8	1.17904	0.67	1.41291	0.93	2	0.725	1.19015	0.7	1.19669	0.75	2	-0.455	0.931826	-0.35	0.888473	-0.56	2	-0.32	0.920336	-0.4	0.955765	-0.24
ENSMUSP00000103163	Cdk12	Cdk12 Q3TNY6;Q9CVL4 "Putative uncharacterized protein Fragment ";"Putative uncharacterized protein Fragment "	Phospho@1242	RTPT[Pho]MPQEEAAEK	0.95	2			1	0.96	1.47211	0.96			1	0.96	1.49228	0.96			1	0.88	1.33861	0.88			1	-0.65	0.856458	-0.65			1	-0.1	0.980326	-0.1
ENSMUSP00000103163	Cdk12	Cdk12 Q3TNY6;Q9CVL4 "Putative uncharacterized protein Fragment ";"Putative uncharacterized protein Fragment "	Phospho@382, Phospho@384	HSS[Pho]IS[Pho]PVRLPLNSSLGAELSR	0.99	2			0						0						0						0						0
ENSMUSP00000103163	Cdk12	Cdk12 Q3TNY6;Q9CVL4 "Putative uncharacterized protein Fragment ";"Putative uncharacterized protein Fragment "	Phospho@382, Phospho@384, Deamidated@391	HSS[Pho]IS[Pho]PVRLPLN[Dea]SSLGAELSR	0.99	2			1	0.72	1.19833	0.72			1	0.63	1.16062	0.63			1	-0.12	0.976351	-0.12			1	0.73	1.20901	0.73			1	0.14	1.0271	0.14
ENSMUSP00000113916	Hmga1	Hmga1 P17095 "High mobility group protein HMG-I/HMG-Y (HMG-I(Y))(High mobility group AT-hook protein 1)(High mobility group protein A1)"	Phospho@36	KQPPVS[Pho]PGTALVGSQK	0.99	2			1	-0.52	0.891386	-0.52			1	-0.25	0.95302	-0.25			1	-0.06	0.986361	-0.06			1	-0.01	0.995997	-0.01			1	-0.36	0.929498	-0.36
ENSMUSP00000106740	Cux1	Cux1 P53564 "Homeobox protein cut-like 1 (Homeobox protein cux-1)(CCAAT displacement protein)(CDP)"	Phospho@438	RPGPLPAS[Pho]PPPQLPR	0.99	1			1	0.71	1.19188	0.71			0						0						0						0
ENSMUSP00000110107	Wiz	Wiz O88286 "Protein Wiz (Widely-interspaced zinc finger-containing protein)"	Phospho@348	SPQLSLSPRPTS[Pho]PK	0.72	1			1	0.73	1.20395	0.73			1	0.82	1.26576	0.82			1	0.24	1.04774	0.24			1	-0.21	0.961512	-0.21			1	-0.28	0.945694	-0.28
ENSMUSP00000110107	Wiz	Wiz O88286 "Protein Wiz (Widely-interspaced zinc finger-containing protein)"	Phospho@343	NPEDKSPQLSLS[Pho]PRPTSPK	0.98	1			1	-0.42	0.916329	-0.42			1	-0.81	0.797202	-0.81			1	-0.63	0.862545	-0.63			1	0.16	1.03099	0.16			1	0.59	1.14281	0.59
ENSMUSP00000113307	Tbc1d10b	Tbc1d10b Q8BHL3 "TBC1 domain family member 10B (Protein wz3-85)"	Phospho@673, Deamidated@697	RAS[Pho]AGPVPGAVVIAEGLHPSLPSPTGN[Dea]STPLGTSK	0.25	1			0						0						0						0						0
ENSMUSP00000113307	Tbc1d10b	Tbc1d10b Q8BHL3 "TBC1 domain family member 10B (Protein wz3-85)"	Phospho@664	AVGGAPS[Pho]PPPPVR	0.99	2			1	0.34	1.07304	0.34			1	-0.04	0.991162	-0.04			1	0.36	1.07746	0.36			1	-0.27	0.949169	-0.27			1	0.36	1.0764	0.36
ENSMUSP00000113307	Tbc1d10b	Tbc1d10b Q8BHL3 "TBC1 domain family member 10B (Protein wz3-85)"	Phospho@22	HGAPAAPS[Pho]PPPR	0.21	0			0						0						0						0						0
ENSMUSP00000052170	Terf2ip	Terf2ip Q91VL8 "Telomeric repeat-binding factor 2-interacting protein 1 (TRF2-interacting telomeric protein Rap1)"	Phospho@202	YLLGNAPVSPS[Pho]SQK	0.99	1			1	-0.66	0.854596	-0.66			1	-0.71	0.835839	-0.71			1	0.62	1.1527	0.62			1	0.15	1.03007	0.15			1	0.08	1.01655	0.08
ENSMUSP00000052170	Terf2ip	Terf2ip Q91VL8 "Telomeric repeat-binding factor 2-interacting protein 1 (TRF2-interacting telomeric protein Rap1)"	Phospho@200	YLLGNAPVS[Pho]PSSQK	0.95	1	0.95	2	2	0.29	1.0992	0.44	1.02458	0.14	2	0.235	1.19121	0.7	0.957027	-0.23	2	0.46	1.18213	0.69	1.04449	0.23	2	0.455	1.43863	0.94	0.992932	-0.03	2	-0.035	0.917442	-0.41	1.06768	0.34
ENSMUSP00000044653	Cd3eap	Cd3eap Q76KJ5 "DNA-directed RNA polymerase I subunit RPA34 (RNA polymerase I-associated factor PAF49)(Anti-sense to ERCC-1 protein)(ASE-1)(CD3-epsilon-associated protein)(CD3E-associated protein)(A34.5)"	Phospho@170	FSAFGGSPPVTGPGSASALRS[Pho]PTSGKR	0.99	1			1	0.48	1.11095	0.48			1	0.43	1.09305	0.43			1	0.77	1.22994	0.77			1	0.91	1.38198	0.91			1	0.05	1.01052	0.05
ENSMUSP00000044653	Cd3eap	Cd3eap Q76KJ5 "DNA-directed RNA polymerase I subunit RPA34 (RNA polymerase I-associated factor PAF49)(Anti-sense to ERCC-1 protein)(ASE-1)(CD3-epsilon-associated protein)(CD3E-associated protein)(A34.5)"	Phospho@170	FSAFGGSPPVTGPGSASALRS[Pho]PTSGK	0.99	2			1	0.8	1.25003	0.8			1	0.91	1.37112	0.91			1	0.88	1.32783	0.88			1	0.92	1.39949	0.92			1	-0.46	0.906127	-0.46
ENSMUSP00000092284	Cic	Cic Q924A2 "Protein capicua homolog "	Phospho@2148	SS[Pho]PPPPLPAEERPGTK	0.99	1			1	0.71	1.19616	0.71			1	0.77	1.23402	0.77			1	-0.06	0.985993	-0.06			1	-0.35	0.931685	-0.35			1	-0.2	0.963739	-0.2
ENSMUSP00000092284	Cic	Cic Q924A2 "Protein capicua homolog "	Phospho@2284	FAELPEFRPEEVLPSPTLQSLATS[Pho]PR	0.99	2			0						0						0						0						0
ENSMUSP00000113854	Edc4	Edc4 NP_853625.1 "enhancer of mRNA-decapping protein 4 "	Deamidated@867, Phospho@868, Dehydrated@869, Oxidation@870	DSQDTSAEQ[Dea]S[Pho]D[Deh]H[Oxi]DDEVASLASASGGFGSK	0.33	1			0						0						0						0						1	-0.59	0.875039	-0.59
ENSMUSP00000113854	Edc4	Edc4 NP_853625.1 "enhancer of mRNA-decapping protein 4 "	Phospho@868	DSQDTSAEQS[Pho]DHDDEVASLASASGGFGSK	1	9			1	0.79	1.24396	0.79			1	-0.37	0.924927	-0.37			1	-0.69	0.843227	-0.69			1	0.58	1.13964	0.58			1	0.91	1.37247	0.91
ENSMUSP00000113854	Edc4	Edc4 NP_853625.1 "enhancer of mRNA-decapping protein 4 "	Phospho@733	TRS[Pho]PDVISSASTALSQDIPEIASEALSR	0.85	1			0						0						0						0						0
ENSMUSP00000113854	Edc4	Edc4 NP_853625.1 "enhancer of mRNA-decapping protein 4 "	Phospho@731	T[Pho]RSPDVISSASTALSQDIPEIASEALSR	0.99	1			0						0						0						0						0
ENSMUSP00000005041	U2af2	U2af2 P26369 "Splicing factor U2AF 65 kDa subunit (U2 auxiliary factor 65 kDa subunit)(U2 snRNP auxiliary factor large subunit)"	Phospho@79	EEHGGLIRS[Pho]PR	0.99	4	0.79	2	2	0.57	1.02817	0.15	3.06694	0.99	2	0.85	1.19669	0.71	2.94536	0.99	2	0.49	0.995926	-0.01	2.90185	0.99	2	0.025	0.695955	-0.94	2.79923	0.99	2	-0.235	0.85421	-0.66	1.03721	0.19
ENSMUSP00000005041	U2af2	U2af2 P26369 "Splicing factor U2AF 65 kDa subunit (U2 auxiliary factor 65 kDa subunit)(U2 snRNP auxiliary factor large subunit)"	Phospho@79	GAKEEHGGLIRS[Pho]PR	0.99	4			1	-0.93	0.706439	-0.93			1	-0.86	0.766621	-0.86			1	-0.88	0.7528	-0.88			1	-0.83	0.783941	-0.83			1	-0.42	0.916187	-0.42
ENSMUSP00000042265	Gtf3c4	Gtf3c4 Q8BMQ2 "General transcription factor 3C polypeptide 4 (EC 2.3.1.48)(Transcription factor IIIC subunit delta)(TF3C-delta)(Transcription factor IIIC 90 kDa subunit)(TFIIIC 90 kDa subunit)(TFIIIC90)"	Phospho@607	ILLVDS[Pho]PGMGDGEDEQQEEGTSK	0.58	1	0.2	1	0						0						0						0						0
ENSMUSP00000042265	Gtf3c4	Gtf3c4 Q8BMQ2 "General transcription factor 3C polypeptide 4 (EC 2.3.1.48)(Transcription factor IIIC subunit delta)(TF3C-delta)(Transcription factor IIIC 90 kDa subunit)(TFIIIC 90 kDa subunit)(TFIIIC90)"	Phospho@607, Cation:K@612	ILLVDS[Pho]PGMGD[Cat]GEDEQQEEGTSK	0.26	1			0						0						0						0						0
ENSMUSP00000042265	Gtf3c4	Gtf3c4 Q8BMQ2 "General transcription factor 3C polypeptide 4 (EC 2.3.1.48)(Transcription factor IIIC subunit delta)(TF3C-delta)(Transcription factor IIIC 90 kDa subunit)(TFIIIC 90 kDa subunit)(TFIIIC90)"	Phospho@607, Oxidation@615	ILLVDS[Pho]PGMGDGED[Oxi]EQQEEGTSK	0.68	1			1	0.97	1.58388	0.97			0						1	0.99	1.81722	0.99			1	0.98	1.63675	0.98			0
ENSMUSP00000042265	Gtf3c4	Gtf3c4 Q8BMQ2 "General transcription factor 3C polypeptide 4 (EC 2.3.1.48)(Transcription factor IIIC subunit delta)(TF3C-delta)(Transcription factor IIIC 90 kDa subunit)(TFIIIC 90 kDa subunit)(TFIIIC90)"	Phospho@607, Oxidation@610	ILLVDS[Pho]PGM[Oxi]GDGEDEQQEEGTSK	0.99	2			0						0						0						0						0
ENSMUSP00000016072	Rrbp1	Rrbp1 A2AVJ7;Q3ULC0;Q6ZPS0;Q8C7E8;Q8CAB9 "Ribosome binding protein 1 ";"Putative uncharacterized protein ";"MKIAA1398 protein Fragment ";"Putative uncharacterized protein Fragment ";"Putative uncharacterized protein Fragment "	Phospho@625	KSEGS[Pho]PNQGK	0.78	1			1	0.7	1.19086	0.7			1	0.28	1.05648	0.28			1	-0.19	0.964764	-0.19			1	0.78	1.24259	0.78			1	0.52	1.1207	0.52
ENSMUSP00000112177	Pabpn1	Pabpn1 Q8CCS6 "Polyadenylate-binding protein 2 (Poly(A)-binding protein 2)(PABP-2)(Poly(A)-binding protein II)(PABII)(Polyadenylate-binding nuclear protein 1)(Nuclear poly(A)-binding protein 1)"	Phospho@146, Deamidated@151	QMNMS[Pho]PPPGN[Dea]AGPVIMSLEEK	0.83	4			1	0.76	1.22756	0.76			1	0.25	1.04966	0.25			1	0.44	1.09815	0.44			1	-0.27	0.947635	-0.27			1	0.64	1.16275	0.64
ENSMUSP00000107770	Dync1i2	Dync1i2 Q3TPJ8 "Dynein cytoplasmic 1 intermediate chain 2Dynein cytoplasmic 1 intermediate chain 2, isoform CRA_aPutative uncharacterized protein ;;"	Deamidated@65, Oxidation@67, Phospho@73, Dehydrated@84	EAEALLQ[Dea]SM[Oxi]GLTTDS[Pho]PIVPPPMSPSS[Deh]K	0.95	1			0						0						0						0						0
ENSMUSP00000107770	Dync1i2	Dync1i2 Q3TPJ8 "Dynein cytoplasmic 1 intermediate chain 2Dynein cytoplasmic 1 intermediate chain 2, isoform CRA_aPutative uncharacterized protein ;;"	Phospho@84	EAEALLQSMGLTTDSPIVPPPMSPSS[Pho]K	0.99	2			0						0						0						0						0
ENSMUSP00000107609	Taok3	Taok3 Q8BYC6 "Serine/threonine-protein kinase TAO3 (EC 2.7.11.1)(Thousand and one amino acid protein 3)"	Phospho@442	SAS[Pho]LVTR	0.88	2			1	0	0.998478	0			1	0.02	1.00556	0.02			1	-0.47	0.902761	-0.47			1	0.44	1.09701	0.44			1	-0.06	0.987228	-0.06
ENSMUSP00000068184	Zfp219	Zfp219 Q4VA98;Q6IQX8;Q921W9;Q924S6;Q9CVF3 "Zfp219 proteinZinc finger protein 219, isoform CRA_b ;";"Zinc finger protein 219Zinc finger protein 219, isoform CRA_a ;";"Zfp219 protein Fragment ";"Zinc finger protein 219 ";"Putative uncharacterized protein Fragment "	Phospho@702	APSGETPPS[Pho]PPLEEEGSPGLSR	1	2	0.99	2	1	-0.84	0.780664	-0.84			1	-0.52	0.891521	-0.52			1	-0.9	0.735768	-0.9			1	-0.83	0.782027	-0.83			1	-0.6	0.872434	-0.6
ENSMUSP00000101720	Foxk2	Foxk2 Q3UCQ1 "Forkhead box protein K2 (Interleukin enhancer-binding factor 1)(Cellular transcription factor ILF-1)"	Phospho@547	EGS[Pho]PAPLEPEPGASQPK	0.99	1			1	0.99	1.8827	0.99			1	0.99	1.94314	0.99			1	0.99	1.89828	0.99			1	0.98	1.70519	0.98			1	-0.2	0.963319	-0.2
ENSMUSP00000101720	Foxk2	Foxk2 Q3UCQ1 "Forkhead box protein K2 (Interleukin enhancer-binding factor 1)(Cellular transcription factor ILF-1)"	Phospho@581	FAQSAPGSPLSS[Pho]QPVLITVQR	0.99	1			0						0						0						0						0
ENSMUSP00000082503	Ralgapa1	Ralgapa1 Q6GYP7 "Ral GTPase-activating protein subunit alpha-1 (GTPase-activating RapGAP domain-like 1)(GAP-related-interacting partner to E12)(GRIPE)(Tuberin-like protein 1)(p240)"	Phospho@739	SATTTGS[Pho]PGTEK	0.99	2			1	0.73	1.2033	0.73			1	0.65	1.16556	0.65			1	0.57	1.13786	0.57			1	0.34	1.07143	0.34			1	0.13	1.02646	0.13
ENSMUSP00000082503	Ralgapa1	Ralgapa1 Q6GYP7 "Ral GTPase-activating protein subunit alpha-1 (GTPase-activating RapGAP domain-like 1)(GAP-related-interacting partner to E12)(GRIPE)(Tuberin-like protein 1)(p240)"	Phospho@753, Gln->pyro-Glu@750	[Gln]QKT[Pho]VDIDDAQILPR	0.99	2			1	0.67	1.17918	0.67			1	0.18	1.03475	0.18			1	-0.73	0.827478	-0.73			1	-0.06	0.986163	-0.06			1	0.57	1.13651	0.57
ENSMUSP00000082503	Ralgapa1	Ralgapa1 Q6GYP7 "Ral GTPase-activating protein subunit alpha-1 (GTPase-activating RapGAP domain-like 1)(GAP-related-interacting partner to E12)(GRIPE)(Tuberin-like protein 1)(p240)"	Phospho@796	SSS[Pho]TSDILEPFTVER	0.99	2			0						0						0						0						0
ENSMUSP00000082503	Ralgapa1	Ralgapa1 Q6GYP7 "Ral GTPase-activating protein subunit alpha-1 (GTPase-activating RapGAP domain-like 1)(GAP-related-interacting partner to E12)(GRIPE)(Tuberin-like protein 1)(p240)"	Phospho@772	HFS[Pho]QSEDTGNEVFGALHEEQPLPR	0.99	2			1	-0.01	0.994657	-0.01			1	0.56	1.13251	0.56			1	0.2	1.03724	0.2			1	0.64	1.16401	0.64			1	-0.6	0.872987	-0.6
ENSMUSP00000118759	Terf2	Terf2 D3YVG5;D3YZ08 "Putative uncharacterized protein Terf2 ";"Putative uncharacterized protein Terf2 "	Phospho@366	DLVLANLASPSS[Pho]PAHK	0.99	4	0.94	2	2	0.11	1.16155	0.64	0.919196	-0.42	2	-0.05	1.25988	0.81	0.737596	-0.91	2	0.66	1.26815	0.82	1.10762	0.5	2	-0.065	1.00287	0.01	0.972208	-0.14	2	0.195	0.916189	-0.42	1.24248	0.81
ENSMUSP00000030320	Cc2d1b	Cc2d1b Q8BRN9 "Coiled-coil and C2 domain-containing protein 1B "	Phospho@484	LASEDAALVDDDEES[Pho]DTPAQAPLAK	0.53	1			0						0						0						0						0
ENSMUSP00000006439	Eps15l1	Eps15l1 Q60902 "Epidermal growth factor receptor substrate 15-like 1 (Eps15-related protein)(Eps15R)(Epidermal growth factor receptor pathway substrate 15-related sequence)(Eps15-rs)"	Phospho@228	TVFAGAVPVLPAS[Pho]PPPKDSLR	0.98	1			1	0.8	1.24861	0.8			1	0.91	1.37775	0.91			1	0.9	1.35774	0.9			1	0.85	1.29773	0.85			1	-0.47	0.901047	-0.47
ENSMUSP00000104813	Nfatc2	Nfatc2 Q60591 "Nuclear factor of activated T-cells, cytoplasmic 2 (NF-ATc2)(NFATc2)(T-cell transcription factor NFAT1)(NFAT pre-existing subunit)(NF-ATp)"	Phospho@136	DAGLS[Pho]PEQPALALAGVAASPR	0.99	2			0						0						0						0						0
ENSMUSP00000102976	Zfp592	Zfp592 Q8BHZ4 "Zinc finger protein 592 (Zfp-592)"	Phospho@78, Deamidated@93, Gln->pyro-Glu@75	[Gln]QES[Pho]FEAEKDHIAPSLLHN[Dea]GFR	0.28	2			1	0.87	1.31409	0.87			1	0.49	1.11419	0.49			1	0	1.00265	0			1	-0.15	0.972058	-0.15			1	0.67	1.17243	0.67
ENSMUSP00000108793	Incenp	Incenp Q9WU62 "Inner centromere protein "	Phospho@245, Phospho@248	ASWGLQDS[Pho]PGS[Pho]TDSPWQER	0.61	1			0						0						0						0						0
ENSMUSP00000108793	Incenp	Incenp Q9WU62 "Inner centromere protein "	Phospho@239, Phospho@248	AS[Pho]WGLQDSPGS[Pho]TDSPWQER	0.34	1			0						0						0						0						0
ENSMUSP00000108793	Incenp	Incenp Q9WU62 "Inner centromere protein "	Phospho@245	ASWGLQDS[Pho]PGSTDSPWQER	0.99	2	0.99	3	2	-0.04	0.636481	-0.97	1.32297	0.89	2	-0.895	0.678966	-0.96	0.795044	-0.83	2	-0.095	0.919714	-0.4	1.0407	0.21	1	-0.16			0.971064	-0.16	2	0.31	0.932029	-0.34	1.62621	0.96
ENSMUSP00000108793	Incenp	Incenp Q9WU62 "Inner centromere protein "	Phospho@206, Phospho@218	LDS[Pho]VTVNSLKATPQS[Pho]PK	0.56	2			1	0.99	1.94696	0.99			1	0.99	2.13787	0.99			1	0.98	1.75881	0.98			1	0.86	1.30753	0.86			1	-0.46	0.905833	-0.46
ENSMUSP00000066789	Ep300	Ep300 B2RWS6;Q8BJ14 "Ep300 protein ";"Putative uncharacterized protein "	Phospho@1725	LGLGLDDESNNQQAAATQS[Pho]PGDSR	0.98	1			0						0						0						0						0
ENSMUSP00000104853	Sfrs2ip	Sfrs2ip Q6ZPE9 "MKIAA3013 protein Fragment "	Phospho@881, Phospho@886	ETVVESQS[Pho]SQSPS[Pho]PKR	0.98	1			1	0.91	1.38031	0.91			1	0.85	1.2893	0.85			1	0.26	1.05262	0.26			1	-0.65	0.85808	-0.65			1	0.31	1.06443	0.31
ENSMUSP00000104853	Sfrs2ip	Sfrs2ip Q6ZPE9 "MKIAA3013 protein Fragment "	Phospho@850, Phospho@854	FHSPS[Pho]TTWS[Pho]PNKDAAQEK	0.98	1			1	-0.11	0.977011	-0.11			1	-0.43	0.915201	-0.43			1	-0.32	0.937511	-0.32			1	-0.4	0.919685	-0.4			1	0.3	1.06139	0.3
ENSMUSP00000104853	Sfrs2ip	Sfrs2ip Q6ZPE9 "MKIAA3013 protein Fragment "	Phospho@884, Phospho@886	ETVVESQSSQS[Pho]PS[Pho]PKR	0.91	2			1	0.77	1.2308	0.77			1	0.82	1.26133	0.82			1	0.2	1.03872	0.2			1	-0.85	0.775562	-0.85			1	-0.16	0.969991	-0.16
ENSMUSP00000104853	Sfrs2ip	Sfrs2ip Q6ZPE9 "MKIAA3013 protein Fragment "	Phospho@848, Phospho@854	FHS[Pho]PSTTWS[Pho]PNKDAAQEK	0.53	1			1	0.25	1.0487	0.25			1	-0.28	0.945403	-0.28			1	0.25	1.0497	0.25			1	0.14	1.02717	0.14			1	0.46	1.10287	0.46
ENSMUSP00000112259	Cfl1	Cfl1 P18760 "Cofilin-1 (Cofilin, non-muscle isoform)"	Phospho@3, Protein Terminal Acetyl@1	[Pro]AS[Pho]GVAVSDGVIK	0.2	2			1	0.95	1.45718	0.95			1	0.78	1.2347	0.78			1	0.21	1.03909	0.21			1	0.67	1.17755	0.67			1	0.67	1.17332	0.67
ENSMUSP00000005503	Msh6	Msh6 P54276 "DNA mismatch repair protein Msh6 (MutS-alpha 160 kDa subunit)(G/T mismatch-binding protein)(GTMBP)(GTBP)(p160)"	Phospho@137	VHVQFFDDS[Pho]PTR	0.76	2			1	0.63	1.15588	0.63			1	0.17	1.0332	0.17			1	0.1	1.02151	0.1			1	-0.52	0.8917	-0.52			1	0.48	1.11238	0.48
ENSMUSP00000005503	Msh6	Msh6 P54276 "DNA mismatch repair protein Msh6 (MutS-alpha 160 kDa subunit)(G/T mismatch-binding protein)(GTMBP)(GTBP)(p160)"	Phospho@63	SAAVSASS[Pho]PEAK	0.33	1	0.76	1	2	-0.555	0.898819	-0.48	0.8734	-0.63	2	-0.64	0.914282	-0.43	0.777279	-0.85	2	-0.37	0.912682	-0.44	0.944089	-0.3	2	-0.44	0.999968	0	0.762814	-0.88	2	0.22	0.977427	-0.11	1.12011	0.55
ENSMUSP00000029588	Larp7	Larp7 Q05CL8 "La-related protein 7 (La ribonucleoprotein domain family member 7)"	Phospho@253, Phospho@256	TAS[Pho]EGS[Pho]EAETPEAPKQPAK	0.98	1			1	-0.2	0.964083	-0.2			1	0.42	1.09155	0.42			1	-0.83	0.782395	-0.83			1	0.87	1.31146	0.87			1	-0.58	0.878138	-0.58
ENSMUSP00000109071	Agfg1	Agfg1 Q8K2K6 "Arf-GAP domain and FG repeats-containing protein 1 (Nucleoporin-like protein RIP)(HIV-1 Rev-binding protein homolog)"	Phospho@181	GTPSQS[Pho]PVVGR	0.96	2	0.99	2	2	-0.055	1.08481	0.39	0.901633	-0.5	2	-0.275	1.04629	0.23	0.817647	-0.78	2	-0.245	0.986314	-0.06	0.917984	-0.43	2	-0.55	0.949034	-0.27	0.794055	-0.83	2	0.32	1.03087	0.16	1.10005	0.48
ENSMUSP00000116313	Setd2	Setd2 Q69ZC0;Q6PCY9;Q8BL12;Q8K0F3 "MKIAA1732 protein Fragment ";"Setd2 protein Fragment ";"Putative uncharacterized protein Fragment ";"Setd2 protein Fragment "	Phospho@633	LDES[Pho]PVLKPEFIGHDGR	0.99	1	0.99	2	2	-0.045	1.15659	0.63	0.848124	-0.72	2	-0.215	1.07347	0.35	0.81459	-0.78	2	0.11	1.028	0.14	1.01621	0.08	2	0.11	1.09448	0.43	0.960663	-0.21	2	0.265	1.07123	0.34	1.0375	0.19
ENSMUSP00000116313	Setd2	Setd2 Q69ZC0;Q6PCY9;Q8BL12;Q8K0F3 "MKIAA1732 protein Fragment ";"Setd2 protein Fragment ";"Putative uncharacterized protein Fragment ";"Setd2 protein Fragment "	Phospho@614, Phospho@624	TGS[Pho]PTPSNQLNDS[Pho]PTFK	0.98	1	0.58	1	1	-0.38	0.923784	-0.38			1	-0.01	0.996921	-0.01			1	-0.89	0.744511	-0.89			1	-0.84	0.778768	-0.84			1	-0.39	0.921301	-0.39
ENSMUSP00000116313	Setd2	Setd2 Q69ZC0;Q6PCY9;Q8BL12;Q8K0F3 "MKIAA1732 protein Fragment ";"Setd2 protein Fragment ";"Putative uncharacterized protein Fragment ";"Setd2 protein Fragment "	Phospho@618, Phospho@624	TGSPTPS[Pho]NQLNDS[Pho]PTFK	0.98	1			1	0.63	1.15613	0.63			1	0.96	1.48088	0.96			1	0.23	1.04391	0.23			1	0.94	1.43479	0.94			1	-0.85	0.776211	-0.85
ENSMUSP00000055254	Luc7l2	Luc7l2 Q7TNC4 "Putative RNA-binding protein Luc7-like 2 (CGI-74 homolog)"	Phospho@18	AMLDQLMGTS[Pho]RDGDTTR	0.99	2			1	0.58	1.13945	0.58			1	-0.01	0.995965	-0.01			1	-0.96	0.652679	-0.96			1	-0.78	0.809259	-0.78			1	0.57	1.13746	0.57
ENSMUSP00000084461	Ppp1r10	Ppp1r10 Q80W00 "Serine/threonine-protein phosphatase 1 regulatory subunit 10 (MHC class I region proline-rich protein CAT53)"	Phospho@313	VLS[Pho]PTAAKPSPFEGK	0.99	2			1	0.91	1.3729	0.91			1	0.76	1.2243	0.76			1	0.85	1.28937	0.85			1	0.89	1.34235	0.89			1	0.5	1.11492	0.5
ENSMUSP00000001179	Pcnt	Pcnt P48725 "Pericentrin "	Phospho@1437	RNS[Pho]EIDELK	0.96	1			1	-0.66	0.854227	-0.66			1	-0.88	0.745968	-0.88			1	-0.76	0.818036	-0.76			1	0.23	1.04387	0.23			1	0.58	1.13853	0.58
ENSMUSP00000112213	Wbp11	Wbp11 Q923D5 "WW domain-binding protein 11 (WBP-11)(Splicing factor that interacts with PQBP-1 and PP1)"	Phospho@237	RRDEDMLYS[Pho]PELAQR	0.99	2			1	-0.28	0.945231	-0.28			1	-0.23	0.956012	-0.23			1	-0.16	0.969853	-0.16			1	-0.63	0.862069	-0.63			1	-0.08	0.983044	-0.08
ENSMUSP00000112213	Wbp11	Wbp11 Q923D5 "WW domain-binding protein 11 (WBP-11)(Splicing factor that interacts with PQBP-1 and PP1)"	Oxidation@234, Phospho@237	RRDEDM[Oxi]LYS[Pho]PELAQR	0.48	1			1	0.26	1.05204	0.26			1	0.92	1.39205	0.92			1	0.38	1.08269	0.38			1	-0.26	0.949891	-0.26			1	-0.88	0.751397	-0.88
ENSMUSP00000064680	Junb	Junb P09450 "Transcription factor jun-B (MyD21)"	Phospho@252	DAT[Pho]PPVSPINMEDQER	0.99	2			1	0.26	1.05078	0.26			1	0.94	1.43355	0.94			1	0.2	1.03746	0.2			1	-0.64	0.860042	-0.64			1	-0.91	0.730255	-0.91
ENSMUSP00000107942	Rbm6	Rbm6 O88720;Q3TPF1;Q3ULB0;Q5DTS4;Q8R388;Q9CRY1 "RNA binding protein ";"Putative uncharacterized protein ";"Putative uncharacterized protein ";"MKIAA4015 proteinRNA binding motif protein 6, isoform CRA_a Fragment ;";"Rbm6 protein ";"Putative uncharacterized protein Fragment "	Phospho@888	EKLQSFDS[Pho]PER	0.99	1			1	-0.91	0.724823	-0.91			1	0.05	1.01011	0.05			1	-0.94	0.696422	-0.94			1	-0.92	0.716832	-0.92			1	-0.92	0.713437	-0.92
ENSMUSP00000107942	Rbm6	Rbm6 O88720;Q3TPF1;Q3ULB0;Q5DTS4;Q8R388;Q9CRY1 "RNA binding protein ";"Putative uncharacterized protein ";"Putative uncharacterized protein ";"MKIAA4015 proteinRNA binding motif protein 6, isoform CRA_a Fragment ;";"Rbm6 protein ";"Putative uncharacterized protein Fragment "	Phospho@756	KEES[Pho]PPPPK	0.39	1			1	-0.49	0.897588	-0.49			1	0.49	1.11415	0.49			1	-0.46	0.907248	-0.46			1	-0.56	0.883149	-0.56			1	-0.8	0.800986	-0.8
ENSMUSP00000107942	Rbm6	Rbm6 O88720;Q3TPF1;Q3ULB0;Q5DTS4;Q8R388;Q9CRY1 "RNA binding protein ";"Putative uncharacterized protein ";"Putative uncharacterized protein ";"MKIAA4015 proteinRNA binding motif protein 6, isoform CRA_a Fragment ;";"Rbm6 protein ";"Putative uncharacterized protein Fragment "	Phospho@888	LQSFDS[Pho]PER	0.44	1			1	-0.85	0.775381	-0.85			1	0.92	1.40262	0.92			1	-0.56	0.88241	-0.56			1	-0.22	0.960455	-0.22			1	-0.99	0.549627	-0.99
ENSMUSP00000031841	Tra2a	Tra2a Q6PFR5 "Transformer-2 protein homolog alpha (TRA-2 alpha)(TRA2-alpha)(Transformer-2 protein homolog A)"	Phospho@200, Oxidation@207	AHT[Pho]PTPGIYM[Oxi]GR	0.5	2	0.85	3	2	0.5	1.04594	0.23	1.2039	0.77	2	0.275	1.0193	0.09	1.09627	0.46	2	0.105	0.887274	-0.54	1.19787	0.75	2	-0.285	0.881038	-0.57	1.00167	0	2	0.28	1.02031	0.1	1.09526	0.46
ENSMUSP00000031841	Tra2a	Tra2a Q6PFR5 "Transformer-2 protein homolog alpha (TRA-2 alpha)(TRA2-alpha)(Transformer-2 protein homolog A)"	Phospho@200	RAHT[Pho]PTPGIYMGR	0.93	2			1	0.06	1.01201	0.06			1	-0.4	0.920626	-0.4			1	-0.38	0.924329	-0.38			1	-0.81	0.796659	-0.81			1	0.43	1.09294	0.43
ENSMUSP00000031841	Tra2a	Tra2a Q6PFR5 "Transformer-2 protein homolog alpha (TRA-2 alpha)(TRA2-alpha)(Transformer-2 protein homolog A)"	Phospho@200	AHT[Pho]PTPGIYMGR	0.99	6	0.99	4	2	0.28	0.920182	-0.4	1.52376	0.96	2	0.19	0.880553	-0.57	1.49386	0.95	2	0.2	0.883984	-0.55	1.50053	0.95	2	0.185	0.87615	-0.59	1.51148	0.96	2	0.14	1.03829	0.2	1.01566	0.08
ENSMUSP00000031841	Tra2a	Tra2a Q6PFR5 "Transformer-2 protein homolog alpha (TRA-2 alpha)(TRA2-alpha)(Transformer-2 protein homolog A)"	Phospho@200	RAHT[Pho]PTPGIYMGRPTHSGGGGGGGGGGGGGGGGGGR	0.99	2			0						1	-0.94	0.695239	-0.94			1	-0.82	0.792561	-0.82			1	0.67	1.17298	0.67			0
ENSMUSP00000031841	Tra2a	Tra2a Q6PFR5 "Transformer-2 protein homolog alpha (TRA-2 alpha)(TRA2-alpha)(Transformer-2 protein homolog A)"	Phospho@200	HT[Pho]PTPGIYMGR	0.35	1	0.36	2	2	0.83	1.20424	0.73	1.43602	0.93	2	0.52	1.03768	0.2	1.27137	0.84	2	0.26	0.936214	-0.33	1.2889	0.85	2	0.205	0.90796	-0.45	1.29206	0.86	2	0.6	1.15383	0.62	1.1295	0.58
ENSMUSP00000031841	Tra2a	Tra2a Q6PFR5 "Transformer-2 protein homolog alpha (TRA-2 alpha)(TRA2-alpha)(Transformer-2 protein homolog A)"	Phospho@260, Phospho@262	RRS[Pho]PS[Pho]PYYSR	0.3	1			1	-0.46	0.906963	-0.46			1	-0.04	0.991909	-0.04			1	-0.71	0.83624	-0.71			1	-0.45	0.90776	-0.45			1	-0.45	0.909096	-0.45
ENSMUSP00000031841	Tra2a	Tra2a Q6PFR5 "Transformer-2 protein homolog alpha (TRA-2 alpha)(TRA2-alpha)(Transformer-2 protein homolog A)"	Phospho@260, Phospho@262	RS[Pho]PS[Pho]PYYSR	0.32	1	0.32	1	2	-0.095	0.986022	-0.06	0.978646	-0.13	2	0.01	0.990003	-0.05	1.01378	0.07	2	-0.29	0.951224	-0.26	0.940398	-0.32	2	-0.31	0.907195	-0.46	0.971335	-0.16	2	-0.12	0.990244	-0.04	0.962293	-0.2
ENSMUSP00000124089	Zfp609	Zfp609 B2RWS7 "Zinc finger protein 609 "	Phospho@575, Phospho@577	LVEPHS[Pho]PS[Pho]PSSK	0.99	1			1	0.65	1.1652	0.65			1	0.46	1.10512	0.46			1	0.45	1.10184	0.45			1	-0.3	0.940039	-0.3			1	0.24	1.04829	0.24
ENSMUSP00000124089	Zfp609	Zfp609 B2RWS7 "Zinc finger protein 609 "	Phospho@559	GSLS[Pho]PAR	0.51	2			1	0.48	1.11147	0.48			1	0.56	1.1328	0.56			1	-0.69	0.844447	-0.69			1	-0.42	0.915866	-0.42			1	-0.12	0.975495	-0.12
ENSMUSP00000091475	Cbx1	Cbx1 P83917 "Chromobox protein homolog 1 (Heterochromatin protein 1 homolog beta)(HP1 beta)(Modifier 1 protein)(M31)(Heterochromatin protein p25)"	Phospho@89	KADS[Pho]DSEDKGEESKPK	0.62	1			1	-0.69	0.844708	-0.69			1	-0.9	0.73892	-0.9			1	0.01	1.00449	0.01			1	0.35	1.07421	0.35			1	0.57	1.13658	0.57
ENSMUSP00000091475	Cbx1	Cbx1 P83917 "Chromobox protein homolog 1 (Heterochromatin protein 1 homolog beta)(HP1 beta)(Modifier 1 protein)(M31)(Heterochromatin protein p25)"	Phospho@91	KADSDS[Pho]EDKGEESKPK	0.92	1			1	-0.78	0.804526	-0.78			1	-0.86	0.770132	-0.86			1	0.17	1.03325	0.17			1	0.17	1.03342	0.17			1	0.2	1.03864	0.2
ENSMUSP00000107648	Atf2	Atf2 P16951 "Cyclic AMP-dependent transcription factor ATF-2 (cAMP-dependent transcription factor ATF-2)(Activating transcription factor 2)(cAMP response element-binding protein CRE-BP1)(MXBP protein)"	Phospho@457, Deamidated@473, Phospho@480, Dehydrated@485	AEAVATS[Pho]VLTQMADQSTEPALSQ[Dea]IVMAPPS[Pho]QAQPS[Deh]	0.48	1			0						0						0						0						0
ENSMUSP00000107648	Atf2	Atf2 P16951 "Cyclic AMP-dependent transcription factor ATF-2 (cAMP-dependent transcription factor ATF-2)(Activating transcription factor 2)(cAMP response element-binding protein CRE-BP1)(MXBP protein)"	Phospho@94	KMPLDLS[Pho]PLATPIIR	0.94	3			1	0.57	1.13839	0.57			1	0.54	1.12622	0.54			1	-0.26	0.949652	-0.26			1	-0.69	0.846185	-0.69			1	0.02	1.00602	0.02
ENSMUSP00000107648	Atf2	Atf2 P16951 "Cyclic AMP-dependent transcription factor ATF-2 (cAMP-dependent transcription factor ATF-2)(Activating transcription factor 2)(cAMP response element-binding protein CRE-BP1)(MXBP protein)"	Phospho@55	NDSVIVADQTPTPT[Pho]R	0.95	1			1	0.46	1.10476	0.46			1	-0.3	0.940629	-0.3			1	-0.64	0.85969	-0.64			1	0.45	1.09989	0.45			1	0.66	1.16773	0.66
ENSMUSP00000102031	Gtf3c1	Gtf3c1 Q8K284 "General transcription factor 3C polypeptide 1 (Transcription factor IIIC subunit alpha)(TF3C-alpha)(Transcription factor IIIC 220 kDa subunit)(TFIIIC 220 kDa subunit)(TFIIIC220)(TFIIIC box B-binding subunit)"	Phospho@1794	VAAS[Pho]PRPGAEEQAEAQAPAQLAAPEDADAGGPR	1	4			1	0.66	1.17047	0.66			1	0.67	1.1768	0.67			1	0.15	1.03002	0.15			1	-0.22	0.960339	-0.22			1	-0.05	0.988954	-0.05
ENSMUSP00000091435	Sept9	Sept9 Q80UG5 "Septin-9 (SL3-3 integration site 1 protein)"	Phospho@85	LVDSLSQRS[Pho]PKPSLR	0.99	2			1	0.93	1.4119	0.93			1	0.76	1.22669	0.76			1	0.75	1.22071	0.75			1	0.86	1.31013	0.86			1	0.59	1.14219	0.59
ENSMUSP00000091435	Sept9	Sept9 Q80UG5 "Septin-9 (SL3-3 integration site 1 protein)"	Phospho@80	LVDS[Pho]LSQRSPKPSLR	0.26	1			1	0.98	1.63563	0.98			1	0.88	1.33763	0.88			1	0.23	1.04634	0.23			1	0.8	1.24911	0.8			1	0.75	1.21574	0.75
ENSMUSP00000019911	Hdac2	Hdac2 P70288 "Histone deacetylase 2 (HD2)(EC 3.5.1.98)(YY1 transcription factor-binding protein)"	Oxidation@373, Oxidation@382, Phospho@394	M[Oxi]LPHAPGVQM[Oxi]QAIPEDAVHEDS[Pho]GDEDGEDPDKR	0.98	2			1	-0.07	0.985302	-0.07			1	-0.16	0.969789	-0.16			1	-0.01	0.996541	-0.01			1	-0.39	0.922054	-0.39			1	0.05	1.00989	0.05
ENSMUSP00000019911	Hdac2	Hdac2 P70288 "Histone deacetylase 2 (HD2)(EC 3.5.1.98)(YY1 transcription factor-binding protein)"	Phospho@352, Dehydrated@356, Dethiomethyl@360	LHISPSNMT[Pho]NQNT[Deh]PEYM[Det]EK	0.92	1			1	0.64	1.16108	0.64			1	0.82	1.27217	0.82			1	0	1.00083	0			1	0.66	1.16835	0.66			1	-0.45	0.907425	-0.45
ENSMUSP00000019911	Hdac2	Hdac2 P70288 "Histone deacetylase 2 (HD2)(EC 3.5.1.98)(YY1 transcription factor-binding protein)"	Oxidation@373, Phospho@394	M[Oxi]LPHAPGVQMQAIPEDAVHEDS[Pho]GDEDGEDPDKR	0.99	3			1	-0.36	0.929225	-0.36			1	-0.83	0.783397	-0.83			1	-0.33	0.93584	-0.33			1	-0.51	0.8947	-0.51			1	0.68	1.1793	0.68
ENSMUSP00000019911	Hdac2	Hdac2 P70288 "Histone deacetylase 2 (HD2)(EC 3.5.1.98)(YY1 transcription factor-binding protein)"	Oxidation@373, Deamidated@383, Phospho@393, Phospho@394	M[Oxi]LPHAPGVQMQ[Dea]AIPEDAVHED[Pho]S[Pho]GDEDGEDPDKR	0.38	1			1	-0.25	0.95296	-0.25			1	-0.71	0.835795	-0.71			1	-0.72	0.8335	-0.72			1	-0.62	0.866135	-0.62			1	0.56	1.13362	0.56
ENSMUSP00000019911	Hdac2	Hdac2 P70288 "Histone deacetylase 2 (HD2)(EC 3.5.1.98)(YY1 transcription factor-binding protein)"	Phospho@394	MLPHAPGVQMQAIPEDAVHEDS[Pho]GDEDGEDPDKR	0.99	2			1	-0.45	0.908242	-0.45			1	-0.63	0.861848	-0.63			1	-0.68	0.847528	-0.68			1	-0.3	0.94009	-0.3			1	0.24	1.04808	0.24
ENSMUSP00000019911	Hdac2	Hdac2 P70288 "Histone deacetylase 2 (HD2)(EC 3.5.1.98)(YY1 transcription factor-binding protein)"	Oxidation@382, Phospho@394	MLPHAPGVQM[Oxi]QAIPEDAVHEDS[Pho]GDEDGEDPDKR	0.99	5			1	-0.53	0.890309	-0.53			1	-0.54	0.888281	-0.54			1	-0.67	0.851052	-0.67			1	-0.52	0.892236	-0.52			1	-0.01	0.996542	-0.01
ENSMUSP00000059382	Cbfb	Cbfb Q08024 "Core-binding factor subunit beta (CBF-beta)(Polyomavirus enhancer-binding protein 2 beta subunit)(PEBP2-beta)(PEA2-beta)(SL3-3 enhancer factor 1 subunit beta)(SL3/AKV core-binding factor beta subunit)"	Phospho@173	QQDPS[Pho]PGSNLGGGDDLK	0.99	2	0.24	1	1	0.68	1.18053	0.68			1	0.7	1.19165	0.7			1	0.13	1.02628	0.13			1	0.51	1.11899	0.51			1	-0.07	0.984844	-0.07
ENSMUSP00000059382	Cbfb	Cbfb Q08024 "Core-binding factor subunit beta (CBF-beta)(Polyomavirus enhancer-binding protein 2 beta subunit)(PEBP2-beta)(PEA2-beta)(SL3-3 enhancer factor 1 subunit beta)(SL3/AKV core-binding factor beta subunit)"	Phospho@173	RQQDPS[Pho]PGSNLGGGDDLK	0.99	2			1	0.88	1.33659	0.88			1	0.84	1.2855	0.84			1	0.15	1.02846	0.15			1	0.52	1.12113	0.52			1	0.17	1.03346	0.17
ENSMUSP00000023673	Runx1	Runx1 Q03347 "Runt-related transcription factor 1 (Core-binding factor subunit alpha-2)(CBF-alpha-2)(Acute myeloid leukemia 1 protein)(Oncogene AML-1)(Polyomavirus enhancer-binding protein 2 alpha B subunit)(PEBP2-alpha B)(PEA2-alpha B)(SL3-3 enhancer factor 1 al /.../subunit)(SL3/AKV core-binding factor alpha B subunit)"	Phospho@35	RFTPPSTALS[Pho]PGK	0.95	2			1	0.2	1.03905	0.2			1	0.31	1.06454	0.31			1	-0.16	0.970023	-0.16			1	-0.89	0.739466	-0.89			1	-0.16	0.970439	-0.16
ENSMUSP00000023673	Runx1	Runx1 Q03347 "Runt-related transcription factor 1 (Core-binding factor subunit alpha-2)(CBF-alpha-2)(Acute myeloid leukemia 1 protein)(Oncogene AML-1)(Polyomavirus enhancer-binding protein 2 alpha B subunit)(PEBP2-alpha B)(PEA2-alpha B)(SL3-3 enhancer factor 1 al /.../subunit)(SL3/AKV core-binding factor alpha B subunit)"	Phospho@35	FTPPSTALS[Pho]PGK	0.75	1			1	0.7	1.18923	0.7			1	0.76	1.22534	0.76			1	0.71	1.19446	0.71			1	0.15	1.02843	0.15			1	-0.19	0.964942	-0.19
ENSMUSP00000023673	Runx1	Runx1 Q03347 "Runt-related transcription factor 1 (Core-binding factor subunit alpha-2)(CBF-alpha-2)(Acute myeloid leukemia 1 protein)(Oncogene AML-1)(Polyomavirus enhancer-binding protein 2 alpha B subunit)(PEBP2-alpha B)(PEA2-alpha B)(SL3-3 enhancer factor 1 al /.../subunit)(SL3/AKV core-binding factor alpha B subunit)"	Phospho@28	RFT[Pho]PPSTALSPGK	0.3	1			1	0.15	1.02851	0.15			1	-0.6	0.872411	-0.6			1	-0.39	0.921324	-0.39			1	-0.59	0.87512	-0.59			1	0.67	1.17213	0.67
ENSMUSP00000023673	Runx1	Runx1 Q03347 "Runt-related transcription factor 1 (Core-binding factor subunit alpha-2)(CBF-alpha-2)(Acute myeloid leukemia 1 protein)(Oncogene AML-1)(Polyomavirus enhancer-binding protein 2 alpha B subunit)(PEBP2-alpha B)(PEA2-alpha B)(SL3-3 enhancer factor 1 al /.../subunit)(SL3/AKV core-binding factor alpha B subunit)"	Phospho@226	VS[Pho]PHHPAPTPNPR	0.99	2	0.99	1	2	0.27	1.03745	0.2	1.06921	0.34	2	0.205	1.19845	0.72	0.941668	-0.31	2	-0.48	0.89205	-0.52	0.915586	-0.44	2	-0.625	0.840604	-0.7	0.892992	-0.55	2	-0.025	0.86068	-0.64	1.13185	0.59
ENSMUSP00000023673	Runx1	Runx1 Q03347 "Runt-related transcription factor 1 (Core-binding factor subunit alpha-2)(CBF-alpha-2)(Acute myeloid leukemia 1 protein)(Oncogene AML-1)(Polyomavirus enhancer-binding protein 2 alpha B subunit)(PEBP2-alpha B)(PEA2-alpha B)(SL3-3 enhancer factor 1 al /.../subunit)(SL3/AKV core-binding factor alpha B subunit)"	Phospho@28, Phospho@35	RFT[Pho]PPSTALS[Pho]PGK	0.99	1			1	0.97	1.57418	0.97			1	0.96	1.50698	0.96			1	0.76	1.22526	0.76			1	0.48	1.11239	0.48			1	0.2	1.03858	0.2
ENSMUSP00000090441	Myst2	Myst2 Q5SVQ0 "Histone acetyltransferase MYST2 (MYST-2)(EC 2.3.1.48)(MOZ, YBF2/SAS3, SAS2 and TIP60 protein 2)(Histone acetyltransferase binding to ORC1)"	Phospho@90	SQQQPTPVT[Pho]PK	0.96	1			1	-0.09	0.981914	-0.09			1	-0.4	0.920348	-0.4			1	-0.26	0.951429	-0.26			1	-0.09	0.980411	-0.09			1	0.29	1.06075	0.29
ENSMUSP00000090441	Myst2	Myst2 Q5SVQ0 "Histone acetyltransferase MYST2 (MYST-2)(EC 2.3.1.48)(MOZ, YBF2/SAS3, SAS2 and TIP60 protein 2)(Histone acetyltransferase binding to ORC1)"	Phospho@59	LSQSSQDSS[Pho]PVR	0.96	2			1	0.02	1.00572	0.02			1	0.84	1.28819	0.84			1	0.46	1.10505	0.46			1	-0.32	0.938405	-0.32			1	-0.85	0.776067	-0.85
ENSMUSP00000025786	Pacs1	Pacs1 Q8K212 "Phosphofurin acidic cluster sorting protein 1 (PACS-1)"	Phospho@760	VGLVEDSPS[Pho]TAGDGDDSPVVSLTVPSTSPPSSSGLSR	0.77	1			0						0						0						0						0
ENSMUSP00000025786	Pacs1	Pacs1 Q8K212 "Phosphofurin acidic cluster sorting protein 1 (PACS-1)"	Phospho@782	VGLVEDSPSTAGDGDDSPVVSLTVPSTSPPS[Pho]SSGLSR	0.98	1			0						0						0						0						0
ENSMUSP00000025786	Pacs1	Pacs1 Q8K212 "Phosphofurin acidic cluster sorting protein 1 (PACS-1)"	Phospho@779	VGLVEDSPSTAGDGDDSPVVSLTVPSTS[Pho]PPSSSGLSR	0.21	1			0						0						0						0						0
ENSMUSP00000029989	Rnf20	Rnf20 Q5DTM8 "E3 ubiquitin-protein ligase BRE1A (BRE1-A)(EC 6.3.2.-)(RING finger protein 20)"	Phospho@138	KALVVPEPEPDSDS[Pho]NQER	0.99	4			1	-0.49	0.897869	-0.49			1	-0.63	0.863524	-0.63			1	-0.85	0.774081	-0.85			1	-0.06	0.98835	-0.06			1	0.17	1.03267	0.17
ENSMUSP00000056154	Zfp830	Zfp830 Q8R1N0 "Zinc finger protein 830 (Coiled-coil domain-containing protein 16)(Ovus mutant candidate gene 1 protein)"	Phospho@342	KEEENVDS[Pho]DDEGELQDLLSQDWR	0.99	3			0						0						0						0						0
ENSMUSP00000056154	Zfp830	Zfp830 Q8R1N0 "Zinc finger protein 830 (Coiled-coil domain-containing protein 16)(Ovus mutant candidate gene 1 protein)"	Phospho@342, Ser->Oxoalanine@353	KEEENVDS[Pho]DDEGELQDLLS[Ser]QDWR	0.4	1			0						0						0						0						0
ENSMUSP00000018727	G3bp1	G3bp1 P97855 "Ras GTPase-activating protein-binding protein 1 (G3BP-1)(EC 3.6.1.-)(ATP-dependent DNA helicase VIII)(HDH-VIII)(GAP SH3 domain-binding protein 1)"	Phospho@149	YQDEVFGGFVTEPQEES[Pho]EEEVEEPEER	0.98	1			0						0						0						0						0
ENSMUSP00000018727	G3bp1	G3bp1 P97855 "Ras GTPase-activating protein-binding protein 1 (G3BP-1)(EC 3.6.1.-)(ATP-dependent DNA helicase VIII)(HDH-VIII)(GAP SH3 domain-binding protein 1)"	Phospho@231	STS[Pho]PAPADVAPAQEDLR	0.99	10	0.99	4	2	0.55	1.2754	0.83	1.0519	0.27	2	0.47	1.02386	0.11	1.2683	0.83	2	0.185	0.907633	-0.45	1.24675	0.82	2	0.22	0.92078	-0.4	1.2789	0.84	2	0.005	1.23925	0.78	0.826977	-0.77
ENSMUSP00000018727	G3bp1	G3bp1 P97855 "Ras GTPase-activating protein-binding protein 1 (G3BP-1)(EC 3.6.1.-)(ATP-dependent DNA helicase VIII)(HDH-VIII)(GAP SH3 domain-binding protein 1)"	Phospho@231, Cation:Na@236	STS[Pho]PAPAD[Cat]VAPAQEDLR	0.99	2	0.54	1	2	0.22	1.3077	0.86	0.921287	-0.42	2	0.63	1.09035	0.41	1.28958	0.85	2	-0.5	0.940277	-0.3	0.853972	-0.7	2	0.715	1.1033	0.46	1.70181	0.97	2	-0.11	1.19186	0.71	0.712153	-0.93
ENSMUSP00000033770	Mecp2	Mecp2 Q9Z2D6 "Methyl-CpG-binding protein 2 (MeCp-2 protein)(MeCp2)"	Phospho@97	AETSESSGSAPAVPEASAS[Pho]PK	0.99	4			1	0.44	1.09892	0.44			1	0.11	1.02328	0.11			1	-0.06	0.986129	-0.06			1	-0.33	0.935939	-0.33			1	0.33	1.06777	0.33
ENSMUSP00000109979	Add1	Add1 Q9QYC0 "Alpha-adducin (Erythrocyte adducin subunit alpha)"	Phospho@12	AAVVTS[Pho]PPPTTAPHK	0.94	2			1	0.94	1.43387	0.94			1	0.87	1.31201	0.87			1	0.71	1.19538	0.71			1	0.86	1.3039	0.86			1	0.4	1.08659	0.4
ENSMUSP00000109979	Add1	Add1 Q9QYC0 "Alpha-adducin (Erythrocyte adducin subunit alpha)"	Phospho@605, Phospho@613	SPPDQS[Pho]AVPNTPPS[Pho]TPVKLEEDLPQEPTSR	0.97	1			0						0						0						0						1	-0.18	0.967554	-0.18
ENSMUSP00000109979	Add1	Add1 Q9QYC0 "Alpha-adducin (Erythrocyte adducin subunit alpha)"	Phospho@610	SPPDQSAVPNT[Pho]PPSTPVKLEEDLPQEPTSR	0.99	1			1	0.36	1.07883	0.36			1	-0.97	0.629367	-0.97			1	-0.23	0.957813	-0.23			1	-0.91	0.721376	-0.91			1	0.98	1.70428	0.98
ENSMUSP00000109979	Add1	Add1 Q9QYC0 "Alpha-adducin (Erythrocyte adducin subunit alpha)"	Phospho@613, Phospho@614	SPPDQSAVPNTPPS[Pho]T[Pho]PVKLEEDLPQEPTSR	0.97	1			0						0						0						0						0
ENSMUSP00000109363	Zfp295	Zfp295 Q3UM76;Q6ZPV6;Q8CC25 "Putative uncharacterized protein ";"MKIAA1227 protein Fragment ";"Putative uncharacterized protein "	Phospho@439	SFS[Pho]ASQSTDREEASPVTEVR	1	2			1	0.99	1.91058	0.99			1	0.99	1.99138	0.99			1	0.88	1.33373	0.88			1	0.96	1.53779	0.96			1	-0.26	0.950397	-0.26
ENSMUSP00000109363	Zfp295	Zfp295 Q3UM76;Q6ZPV6;Q8CC25 "Putative uncharacterized protein ";"MKIAA1227 protein Fragment ";"Putative uncharacterized protein "	Phospho@459, Phospho@463	IKT[Pho]EPSS[Pho]PLSDPSDIIR	0.57	1			1	0.38	1.08281	0.38			1	0.95	1.46081	0.95			1	-0.79	0.804218	-0.79			1	0.93	1.40884	0.93			1	-0.9	0.736967	-0.9
ENSMUSP00000109363	Zfp295	Zfp295 Q3UM76;Q6ZPV6;Q8CC25 "Putative uncharacterized protein ";"MKIAA1227 protein Fragment ";"Putative uncharacterized protein "	Phospho@373	SLS[Pho]MDSQVPVYSPSIDLK	0.65	1			0						1	0.96	1.50863	0.96			1	0.16	1.03125	0.16			0						0
ENSMUSP00000109363	Zfp295	Zfp295 Q3UM76;Q6ZPV6;Q8CC25 "Putative uncharacterized protein ";"MKIAA1227 protein Fragment ";"Putative uncharacterized protein "	Phospho@463	IKTEPSS[Pho]PLSDPSDIIR	0.99	2			1	0.56	1.13144	0.56			1	0.75	1.21611	0.75			1	0.33	1.06801	0.33			1	0.88	1.33146	0.88			1	-0.37	0.925021	-0.37
ENSMUSP00000021683	Ccnk	Ccnk O88874 "Cyclin-K "	Phospho@329	KPSPQPS[Pho]PPR	0.36	1			1	0.29	1.05988	0.29			1	0.66	1.17014	0.66			1	0.5	1.11586	0.5			1	0.36	1.07603	0.36			1	-0.48	0.90056	-0.48
ENSMUSP00000021683	Ccnk	Ccnk O88874 "Cyclin-K "	Phospho@341	AVVVS[Pho]PKEENK	0.99	4			1	0.23	1.04675	0.23			1	0.47	1.10812	0.47			1	0.46	1.10368	0.46			1	-0.07	0.984356	-0.07			1	-0.31	0.939155	-0.31
ENSMUSP00000044647	Inpp5d	Inpp5d Q9ES52 "Phosphatidylinositol-3,4,5-trisphosphate 5-phosphatase 1 (EC 3.1.3.n1)(SH2 domain-containing inositol-5'-phosphatase 1)(SH2 domain-containing inositol phosphatase 1)(SHIP-1)(Inositol polyphosphate-5-phosphatase of 145 kDa)(SIP-145)(p150Ship)"	Phospho@972	GEGPPTPPSQPPLS[Pho]PK	0.94	1			1	0.4	1.08572	0.4			1	0.36	1.07621	0.36			1	0.45	1.10164	0.45			1	-0.36	0.9297	-0.36			1	0.01	1.00303	0.01
ENSMUSP00000044647	Inpp5d	Inpp5d Q9ES52 "Phosphatidylinositol-3,4,5-trisphosphate 5-phosphatase 1 (EC 3.1.3.n1)(SH2 domain-containing inositol-5'-phosphatase 1)(SH2 domain-containing inositol phosphatase 1)(SHIP-1)(Inositol polyphosphate-5-phosphatase of 145 kDa)(SIP-145)(p150Ship)"	Phospho@935	STLS[Pho]PDQQLTAWSYDQLPK	0.99	4			1	0.88	1.32387	0.88			1	0.85	1.29691	0.85			1	0.98	1.60819	0.98			1	0.97	1.56331	0.97			1	0.3	1.06349	0.3
ENSMUSP00000044647	Inpp5d	Inpp5d Q9ES52 "Phosphatidylinositol-3,4,5-trisphosphate 5-phosphatase 1 (EC 3.1.3.n1)(SH2 domain-containing inositol-5'-phosphatase 1)(SH2 domain-containing inositol phosphatase 1)(SHIP-1)(Inositol polyphosphate-5-phosphatase of 145 kDa)(SIP-145)(p150Ship)"	Phospho@972	DSSLGPGRGEGPPTPPSQPPLS[Pho]PK	0.9	2			1	-0.73	0.827679	-0.73			1	-0.81	0.797223	-0.81			1	-0.62	0.867521	-0.62			1	0.66	1.16794	0.66			1	0.16	1.03222	0.16
ENSMUSP00000044647	Inpp5d	Inpp5d Q9ES52 "Phosphatidylinositol-3,4,5-trisphosphate 5-phosphatase 1 (EC 3.1.3.n1)(SH2 domain-containing inositol-5'-phosphatase 1)(SH2 domain-containing inositol phosphatase 1)(SHIP-1)(Inositol polyphosphate-5-phosphatase of 145 kDa)(SIP-145)(p150Ship)"	Phospho@246	LFDQQLS[Pho]PGLRPR	0.66	1			1	-0.39	0.92178	-0.39			1	0.88	1.32582	0.88			1	-0.27	0.947649	-0.27			1	-0.05	0.989405	-0.05			1	-0.95	0.691249	-0.95
ENSMUSP00000044647	Inpp5d	Inpp5d Q9ES52 "Phosphatidylinositol-3,4,5-trisphosphate 5-phosphatase 1 (EC 3.1.3.n1)(SH2 domain-containing inositol-5'-phosphatase 1)(SH2 domain-containing inositol phosphatase 1)(SHIP-1)(Inositol polyphosphate-5-phosphatase of 145 kDa)(SIP-145)(p150Ship)"	Phospho@246	LFDQQLS[Pho]PGLRPRPQVPGEASPITMVAK	0.88	1			1	0.72	1.20034	0.72			1	0.58	1.13893	0.58			1	0.62	1.1526	0.62			1	0.54	1.12608	0.54			1	0.24	1.04786	0.24
ENSMUSP00000094176	Morc2a	Morc2a Q69ZX6 "MORC family CW-type zinc finger protein 2A (Zinc finger CW-type coiled-coil domain protein 1)"	Phospho@854	LMKPPS[Pho]PEHQSPDTQQEGGEEEEAMVAR	0.99	3			1	-0.36	0.929298	-0.36			1	0.3	1.06338	0.3			1	-0.02	0.993536	-0.02			1	-0.4	0.920901	-0.4			1	-0.61	0.868896	-0.61
ENSMUSP00000094176	Morc2a	Morc2a Q69ZX6 "MORC family CW-type zinc finger protein 2A (Zinc finger CW-type coiled-coil domain protein 1)"	Phospho@775	KEANELS[Pho]DSAGEDHPAELR	0.99	2			1	0.62	1.15428	0.62			1	0.94	1.42936	0.94			1	0.78	1.23908	0.78			1	0.82	1.26097	0.82			1	-0.79	0.803397	-0.79
ENSMUSP00000094176	Morc2a	Morc2a Q69ZX6 "MORC family CW-type zinc finger protein 2A (Zinc finger CW-type coiled-coil domain protein 1)"	Phospho@614	S[Pho]PPLPAVIK	0.44	2			1	-0.18	0.966477	-0.18			1	0.13	1.02579	0.13			1	0.29	1.05921	0.29			1	-0.92	0.719476	-0.92			1	-0.32	0.9367	-0.32
ENSMUSP00000094176	Morc2a	Morc2a Q69ZX6 "MORC family CW-type zinc finger protein 2A (Zinc finger CW-type coiled-coil domain protein 1)"	Phospho@777	KEANELSDS[Pho]AGEDHPAELR	0.92	2			1	0.69	1.18209	0.69			1	0.87	1.31946	0.87			1	0.86	1.29854	0.86			1	0.69	1.1855	0.69			1	-0.53	0.889684	-0.53
ENSMUSP00000094176	Morc2a	Morc2a Q69ZX6 "MORC family CW-type zinc finger protein 2A (Zinc finger CW-type coiled-coil domain protein 1)"	Phospho@854, Oxidation@860	LMKPPS[Pho]PEHQSP[Oxi]DTQQEGGEEEEAMVAR	0.49	1			1	0.31	1.06421	0.31			1	0.51	1.11851	0.51			1	0.44	1.09638	0.44			1	0.35	1.07334	0.35			1	-0.28	0.945973	-0.28
ENSMUSP00000094176	Morc2a	Morc2a Q69ZX6 "MORC family CW-type zinc finger protein 2A (Zinc finger CW-type coiled-coil domain protein 1)"	Oxidation@850, Phospho@854	LM[Oxi]KPPS[Pho]PEHQSPDTQQEGGEEEEAMVAR	0.99	1			1	0.49	1.11451	0.49			1	0.67	1.17743	0.67			1	0.96	1.47919	0.96			1	0.91	1.36729	0.91			1	-0.3	0.941115	-0.3
ENSMUSP00000094176	Morc2a	Morc2a Q69ZX6 "MORC family CW-type zinc finger protein 2A (Zinc finger CW-type coiled-coil domain protein 1)"	Phospho@854, Phospho@859, Phospho@862, Dethiomethyl@873	LMKPPS[Pho]PEHQS[Pho]PDT[Pho]QQEGGEEEEAM[Det]VAR	0.24	1			1	-0.1	0.979321	-0.1			1	0.67	1.17218	0.67			1	0.32	1.066	0.32			1	-0.62	0.866402	-0.62			1	-0.73	0.830661	-0.73
ENSMUSP00000032557	Mark2	Mark2 Q05512 "Serine/threonine-protein kinase MARK2 (EC 2.7.11.1)(MAP/microtubule affinity-regulating kinase 2)(ELKL motif kinase 1)(EMK-1)"	Phospho@483	SRNS[Pho]PLLDR	0.99	2	0.97	1	2	-0.565	0.823597	-0.74	0.925561	-0.39	2	-0.735	0.794682	-0.81	0.864891	-0.66	2	-0.695	0.849374	-0.67	0.847157	-0.72	2	-0.755	0.825338	-0.74	0.828338	-0.77	2	0.245	1.03033	0.16	1.06677	0.33
ENSMUSP00000020991	Dnmt3a	Dnmt3a O88508 "DNA (cytosine-5)-methyltransferase 3A (Dnmt3a)(EC 2.1.1.37)(DNA methyltransferase MmuIIIA)(DNA MTase MmuIIIA)(M.MmuIIIA)"	Phospho@102	RSEPQPEEGS[Pho]PAAGQK	0.99	2			1	0.78	1.23861	0.78			1	0.59	1.14318	0.59			1	-0.04	0.990444	-0.04			1	0.41	1.0887	0.41			1	0.36	1.07721	0.36
ENSMUSP00000102891	Pogz	Pogz Q8BZH4 "Pogo transposable element with ZNF domain "	Phospho@422	SLDAEPSVPSAAKPSS[Pho]PEK	0.99	2			1	0.78	1.2399	0.78			1	0.67	1.17613	0.67			1	0.55	1.13085	0.55			1	-0.15	0.971313	-0.15			1	0.24	1.04819	0.24
ENSMUSP00000119547	Stmn1	Stmn1 D3Z1Z8 "Putative uncharacterized protein Stmn1 "	Phospho@25	ASGQAFELILS[Pho]PR	0.99	2			0						0						0						0						1	0.55	1.12938	0.55
ENSMUSP00000013759	Fnbp4	Fnbp4 Q6ZQ03 "Formin-binding protein 4 (Formin-binding protein 30)"	Phospho@65	RPILQLS[Pho]PPGPR	0.99	3	0.77	3	2	0.195	1.01689	0.08	1.06259	0.31	2	0.52	1.08372	0.39	1.15106	0.65	2	0.265	1.12627	0.54	0.996318	-0.01	2	-0.25	0.973656	-0.14	0.931763	-0.36	2	-0.38	0.93244	-0.34	0.920214	-0.42
ENSMUSP00000010597	4632411B12Rik	4632411B12Rik A2RSY1 "Uncharacterized protein KIAA1310 "	Phospho@515	GSRPAS[Pho]PAAR	0.99	2			1	0.54	1.12644	0.54			1	0.35	1.07371	0.35			1	0.08	1.01742	0.08			1	0.26	1.05241	0.26			1	0.22	1.04314	0.22
ENSMUSP00000108083	A830080D01Rik	A830080D01Rik A2AG58 "Uncharacterized protein CXorf23 homolog "	Phospho@78, Phospho@80	SYVNRS[Pho]PS[Pho]PNVKPVEK	0.9	2			1	0.86	1.29855	0.86			1	0.68	1.1798	0.68			1	0.64	1.16445	0.64			1	0.73	1.20358	0.73			1	0.43	1.09431	0.43
ENSMUSP00000108083	A830080D01Rik	A830080D01Rik A2AG58 "Uncharacterized protein CXorf23 homolog "	Phospho@592	LQNEDENIFHMAS[Pho]PTER	0.99	2	0.65	1	1	-0.65	0.856932	-0.65			1	-0.64	0.859919	-0.64			1	0	1.002	0			1	-0.55	0.88419	-0.55			1	-0.35	0.931223	-0.35
ENSMUSP00000108083	A830080D01Rik	A830080D01Rik A2AG58 "Uncharacterized protein CXorf23 homolog "	Phospho@594	LQNEDENIFHMASPT[Pho]ER	0.99	1			0						1	0.86	1.29971	0.86			1	-0.05	0.990086	-0.05			1	0.38	1.0822	0.38			0
ENSMUSP00000108083	A830080D01Rik	A830080D01Rik A2AG58 "Uncharacterized protein CXorf23 homolog "	Phospho@410	QFDTS[Pho]PKPEEK	0.31	1			1	0.69	1.18378	0.69			1	0.46	1.10603	0.46			1	0.52	1.12021	0.52			1	0.54	1.12698	0.54			1	0.31	1.06414	0.31
ENSMUSP00000108083	A830080D01Rik	A830080D01Rik A2AG58 "Uncharacterized protein CXorf23 homolog "	Oxidation@589, Phospho@592	LQNEDENIFH[Oxi]MAS[Pho]PTER	0.48	1			1	0.94	1.43689	0.94			1	0.98	1.62522	0.98			1	0.86	1.30446	0.86			1	0.88	1.32228	0.88			1	-0.57	0.879032	-0.57
ENSMUSP00000031256	Aff1	Aff1 B1AVP1;O35233;Q3UP77 "AF4/FMR2 family, member 1 Fragment ";"MAF4 Fragment ";"Putative uncharacterized protein Fragment "	Phospho@205	KLSPLISSLPSPVPPLS[Pho]PVHSR	0.61	2			1	0.39	1.08387	0.39			1	-0.76	0.816751	-0.76			1	0.6	1.146	0.6			1	0.27	1.05378	0.27			1	0.88	1.32405	0.88
ENSMUSP00000031256	Aff1	Aff1 B1AVP1;O35233;Q3UP77 "AF4/FMR2 family, member 1 Fragment ";"MAF4 Fragment ";"Putative uncharacterized protein Fragment "	Phospho@191, Phospho@205	KLS[Pho]PLISSLPSPVPPLS[Pho]PVHSR	0.99	4			1	-0.28	0.945746	-0.28			1	-0.41	0.917843	-0.41			1	-0.82	0.79256	-0.82			1	-0.27	0.9481	-0.27			1	0.12	1.02455	0.12
ENSMUSP00000108000	Nucks1	Nucks1 Nucks1-202 "nuclear casein kinase and cyclin-dependent kinase substrate 1 Gene [Source:MGI Symbol;Acc:MGI:1934811]" "MGI_automatic_transcript"	Phospho@19	VVDYSQFQES[Pho]DDADEDYGR	0.99	6	0.99	15	2	-0.915	0.778402	-0.84	0.455407	-0.99	2	-0.92	0.766288	-0.86	0.528081	-0.98	2	-0.92	0.748599	-0.88	0.64349	-0.96	2	-0.485	0.737225	-0.9	0.984716	-0.07	1	-0.68			0.859656	-0.68
ENSMUSP00000108000	Nucks1	Nucks1 Nucks1-202 "nuclear casein kinase and cyclin-dependent kinase substrate 1 Gene [Source:MGI Symbol;Acc:MGI:1934811]" "MGI_automatic_transcript"	Phospho@14, Deamidated@17, Ser->Oxoalanine@19	KVVDYS[Pho]QFQ[Dea]ES[Ser]DDADEDYGR	0.76	1			1	-0.92	0.719326	-0.92			1	-0.77	0.810603	-0.77			1	-0.06	0.985723	-0.06			1	-0.01	0.995042	-0.01			1	-0.56	0.882286	-0.56
ENSMUSP00000108000	Nucks1	Nucks1 Nucks1-202 "nuclear casein kinase and cyclin-dependent kinase substrate 1 Gene [Source:MGI Symbol;Acc:MGI:1934811]" "MGI_automatic_transcript"	Phospho@19	KVVDYSQFQES[Pho]DDADEDYGR	0.99	10	0.98	1	2	-0.84	0.839924	-0.7	0.495358	-0.98	2	-0.9	0.784423	-0.83	0.585199	-0.97	2	-0.34	1.04263	0.22	0.749309	-0.9	2	-0.555	0.974032	-0.14	0.599777	-0.97	2	-0.205	1.06481	0.31	0.843803	-0.72
ENSMUSP00000108000	Nucks1	Nucks1 Nucks1-202 "nuclear casein kinase and cyclin-dependent kinase substrate 1 Gene [Source:MGI Symbol;Acc:MGI:1934811]" "MGI_automatic_transcript"	Phospho@14, Oxidation@16, Deamidated@17, Dehydrated@19	VVDYS[Pho]QF[Oxi]Q[Dea]ES[Deh]DDADEDYGRDSGPPAK	0.86	1			1	-0.96	0.674968	-0.96			1	-0.99	0.491698	-0.99			1	-0.87	0.757591	-0.87			1	0.32	1.06744	0.32			1	0.91	1.36482	0.91
ENSMUSP00000108000	Nucks1	Nucks1 Nucks1-202 "nuclear casein kinase and cyclin-dependent kinase substrate 1 Gene [Source:MGI Symbol;Acc:MGI:1934811]" "MGI_automatic_transcript"	Phospho@14, Deamidated@17, Ser->Oxoalanine@19	VVDYS[Pho]QFQ[Dea]ES[Ser]DDADEDYGRDSGPPAK	0.99	1			1	-0.88	0.749633	-0.88			1	-0.97	0.631474	-0.97			1	-0.24	0.954112	-0.24			1	0.86	1.30969	0.86			1	0.68	1.18028	0.68
ENSMUSP00000108000	Nucks1	Nucks1 Nucks1-202 "nuclear casein kinase and cyclin-dependent kinase substrate 1 Gene [Source:MGI Symbol;Acc:MGI:1934811]" "MGI_automatic_transcript"	Phospho@14	VVDYS[Pho]QFQESDDADEDYGR	0.99	1	0.98	3	0						0						0						0						0
ENSMUSP00000021135	1200014J11Rik	1200014J11Rik Q8BZR9 "Uncharacterized protein C17orf85 homolog "	Phospho@25	AEAPAGPALGLPS[Pho]PEVESGLER	1	6	0.99	2	1	0.15	1.02849	0.15			1	0.38	1.08244	0.38			1	-0.85	0.771595	-0.85			1	-0.69	0.84439	-0.69			1	-0.41	0.917467	-0.41
ENSMUSP00000021135	1200014J11Rik	1200014J11Rik Q8BZR9 "Uncharacterized protein C17orf85 homolog "	Phospho@226	SS[Pho]DVELDTLSQVEEESLLR	0.92	1			0						0						0						0						0
ENSMUSP00000119891	Cdk5rap2	Cdk5rap2 Q0VGR5;Q2TBE5;Q9CUY5 "CDK5 regulatory subunit associated protein 2 ";"Cdk5rap2 protein Fragment ";"Putative uncharacterized protein Fragment "	Phospho@485	SLTGSGS[Pho]QEDLLLQK	0.99	3	0.25	1	2	-0.69	0.896334	-0.5	0.758952	-0.88	2	-0.825	0.814031	-0.77	0.758962	-0.88	2	-0.755	0.829364	-0.73	0.8172	-0.78	2	-0.455	1.01064	0.05	0.644999	-0.96	2	0.215	1.09551	0.43	0.996828	0
ENSMUSP00000041070	6430527G18Rik	6430527G18Rik Q8K3X4 "Enhanced at puberty protein 1 "	Phospho@526	KAS[Pho]PEPPDSAESALK	0.99	2			1	-0.07	0.984475	-0.07			1	0.23	1.04402	0.23			1	0.09	1.01987	0.09			1	0.42	1.09056	0.42			1	-0.32	0.937656	-0.32
ENSMUSP00000099552	Ccdc55	Ccdc55 Q5NCR9 "Coiled-coil domain-containing protein 55 "	Phospho@33	VLQKPSVFGSDS[Pho]DDDETSVSESLQR	0.99	2			1	-0.63	0.865336	-0.63			1	0.86	1.29866	0.86			1	-0.63	0.863401	-0.63			1	-0.44	0.91115	-0.44			1	-0.96	0.662487	-0.96
ENSMUSP00000019065	Pelp1	Pelp1 Q9DBD5 "Proline-, glutamic acid- and leucine-rich protein 1 (Modulator of non-genomic activity of estrogen receptor)"	Phospho@751	AGSGEDPVLAPSGT[Pho]PPPSIPPDETFGGR	1	3			0						0						0						0						0
ENSMUSP00000019065	Pelp1	Pelp1 Q9DBD5 "Proline-, glutamic acid- and leucine-rich protein 1 (Modulator of non-genomic activity of estrogen receptor)"	Phospho@749	AGSGEDPVLAPS[Pho]GTPPPSIPPDETFGGR	1	9	0.99	4	1	-0.47	0.902844	-0.47			1	-0.76	0.818861	-0.76			1	-0.93	0.70425	-0.93			1	-0.96	0.650989	-0.96			1	0.14	1.02664	0.14
ENSMUSP00000019065	Pelp1	Pelp1 Q9DBD5 "Proline-, glutamic acid- and leucine-rich protein 1 (Modulator of non-genomic activity of estrogen receptor)"	Phospho@13, Protein Terminal Acetyl@1	[Pro]AAAVLSGASAGS[Pho]PAGAPGGPGGLSAVGSGPR	0.99	0	0.75	0	0						0						0						0						0
ENSMUSP00000019065	Pelp1	Pelp1 Q9DBD5 "Proline-, glutamic acid- and leucine-rich protein 1 (Modulator of non-genomic activity of estrogen receptor)"	Phospho@740, Phospho@755	AGS[Pho]GEDPVLAPSGTPPPS[Pho]IPPDETFGGR	0.66	1			0						0						0						0						0
ENSMUSP00000019065	Pelp1	Pelp1 Q9DBD5 "Proline-, glutamic acid- and leucine-rich protein 1 (Modulator of non-genomic activity of estrogen receptor)"	Phospho@10, Protein Terminal Acetyl@1	[Pro]AAAVLSGAS[Pho]AGSPAGAPGGPGGLSAVGSGPR	0.99	0			0						0						0						0						0
ENSMUSP00000019065	Pelp1	Pelp1 Q9DBD5 "Proline-, glutamic acid- and leucine-rich protein 1 (Modulator of non-genomic activity of estrogen receptor)"	Phospho@7, Protein Terminal Acetyl@1	[Pro]AAAVLS[Pho]GASAGSPAGAPGGPGGLSAVGSGPR	0.24	0	0.99	0	0						0						0						0						0
ENSMUSP00000110328	Mllt10	Mllt10 O54826 "Protein AF-10 "	Phospho@370	SSSGSSVQS[Pho]PQDFLSFTDSDLR	1	3			0						0						0						0						0
ENSMUSP00000075175	Eif3b	Eif3b Q8CIJ3 "Eif3b protein "	Phospho@75, Phospho@79	AKPAAQSEEETATS[Pho]PAAS[Pho]PTPQSAER	1	2			1	-0.67	0.850078	-0.67			1	-0.96	0.672367	-0.96			1	0.44	1.09636	0.44			1	-0.56	0.883201	-0.56			1	0.81	1.25733	0.81
ENSMUSP00000115599	Rreb1	Rreb1 B8JJE4 "Ras responsive element binding protein 1 Fragment "	Phospho@1504, Phospho@1506	AVEGPS[Pho]PS[Pho]PEPEEKPAESLAIDPTPGTR	0.97	1			1	0.91	1.37129	0.91			1	-0.36	0.926524	-0.36			1	0.7	1.18978	0.7			1	0.1	1.02057	0.1			1	0.96	1.47151	0.96
ENSMUSP00000115599	Rreb1	Rreb1 B8JJE4 "Ras responsive element binding protein 1 Fragment "	Phospho@1504, Phospho@1516	AVEGPS[Pho]PSPEPEEKPAES[Pho]LAIDPTPGTR	0.83	1			1	-0.98	0.626516	-0.98			1	-0.84	0.777793	-0.84			1	-0.15	0.97267	-0.15			1	-0.99	0.463148	-0.99			1	-0.8	0.800867	-0.8
ENSMUSP00000115599	Rreb1	Rreb1 B8JJE4 "Ras responsive element binding protein 1 Fragment "	Phospho@1506	AVEGPSPS[Pho]PEPEEKPAESLAIDPTPGTR	0.99	4			1	-0.87	0.759815	-0.87			1	-0.92	0.714339	-0.92			1	-0.46	0.90441	-0.46			1	-0.14	0.973613	-0.14			1	0.28	1.05721	0.28
ENSMUSP00000114916	Phc3	Phc3 A2RTJ9 "Polyhomeotic-like 3 (Drosophila) "	Phospho@607, Phospho@614	MDRT[Pho]PPPPTLS[Pho]PAAVTVGR	0.99	1			1	0.28	1.05798	0.28			1	0.86	1.30235	0.86			1	0.6	1.14549	0.6			1	0.34	1.0711	0.34			1	-0.78	0.807682	-0.78
ENSMUSP00000105526	B230219D22Rik	B230219D22Rik Q80X32 "UPF0461 protein C5orf24 homolog "	Phospho@187	VVHGLQETSGEVKPPS[Pho]E	0.93	2			1	-0.2	0.962424	-0.2			1	-0.32	0.937621	-0.32			1	0.12	1.02448	0.12			1	0.84	1.28651	0.84			1	0.1	1.02147	0.1
ENSMUSP00000034787	Phip	Phip Q8VDD9 "PH-interacting protein (PHIP)(IRS-1 PH domain-binding protein)(WD repeat-containing protein 11)(Neuronal differentiation-related protein)(NDRP)"	Phospho@1281, Phospho@1283	KVLS[Pho]DS[Pho]EEEEKDADVPGTSTR	0.99	4			1	0.88	1.32993	0.88			1	0.58	1.14064	0.58			1	-0.01	0.995093	-0.01			1	0.73	1.20277	0.73			1	0.63	1.15978	0.63
ENSMUSP00000104892	Zmynd8	Zmynd8 A2A484;Q3V437;Q80XT8;Q80Y82;Q8CHB3 "Protein kinase C binding protein 1 ";"Putative uncharacterized protein Fragment ";"Prkcbp1 protein Fragment ";"Protein kinase C binding protein 1 ";"MKIAA1125 protein Fragment "	Phospho@658	SNS[Pho]PVSEKPDPTPAK	0.93	2			1	0.76	1.22521	0.76			1	0.86	1.2997	0.86			1	0.58	1.13919	0.58			1	0.26	1.05305	0.26			1	-0.32	0.936999	-0.32
ENSMUSP00000104892	Zmynd8	Zmynd8 A2A484;Q3V437;Q80XT8;Q80Y82;Q8CHB3 "Protein kinase C binding protein 1 ";"Putative uncharacterized protein Fragment ";"Prkcbp1 protein Fragment ";"Protein kinase C binding protein 1 ";"MKIAA1125 protein Fragment "	Phospho@479	STAS[Pho]PASTK	0.4	2			1	0.08	1.01633	0.08			1	-0.33	0.935421	-0.33			1	-0.46	0.90666	-0.46			1	-0.48	0.899683	-0.48			1	0.37	1.08027	0.37
ENSMUSP00000104892	Zmynd8	Zmynd8 A2A484;Q3V437;Q80XT8;Q80Y82;Q8CHB3 "Protein kinase C binding protein 1 ";"Putative uncharacterized protein Fragment ";"Prkcbp1 protein Fragment ";"Protein kinase C binding protein 1 ";"MKIAA1125 protein Fragment "	Phospho@763	QDAIGKPPPSSTSAGNQS[Pho]PPETPVLTR	0.99	1			1	0.48	1.1104	0.48			1	0.81	1.25425	0.81			1	-0.44	0.910281	-0.44			1	0.12	1.02524	0.12			1	-0.57	0.880215	-0.57
ENSMUSP00000110550	Zc3hav1	Zc3hav1 D3Z5I1 "Putative uncharacterized protein Zc3hav1 "	Phospho@553	VAASGS[Pho]PGK	0.43	1			1	0.84	1.28373	0.84			1	0.6	1.14663	0.6			1	0.49	1.11467	0.49			1	0.66	1.17207	0.66			1	0.49	1.11313	0.49
ENSMUSP00000107033	Ncor2	Ncor2 Q3TG88;Q3TZ10;Q80ZV7 "Putative uncharacterized protein Fragment ";"Putative uncharacterized protein ";"Ncor2 protein Fragment "	Phospho@953	AS[Pho]TSPQKPLDLK	0.29	1			1	-0.85	0.771712	-0.85			1	-0.64	0.859996	-0.64			1	-0.69	0.842819	-0.69			1	-0.78	0.807575	-0.78			1	-0.52	0.892177	-0.52
ENSMUSP00000107033	Ncor2	Ncor2 Q3TG88;Q3TZ10;Q80ZV7 "Putative uncharacterized protein Fragment ";"Putative uncharacterized protein ";"Ncor2 protein Fragment "	Phospho@2216	TSVLGSSEDAIEPVS[Pho]PPEGMTEPGHAR	1	2			1	0.4	1.08664	0.4			1	-0.18	0.965909	-0.18			1	-0.55	0.886068	-0.55			1	-0.79	0.803964	-0.79			1	0.51	1.11897	0.51
ENSMUSP00000107033	Ncor2	Ncor2 Q3TG88;Q3TZ10;Q80ZV7 "Putative uncharacterized protein Fragment ";"Putative uncharacterized protein ";"Ncor2 protein Fragment "	Phospho@1257	IVGEDSPS[Pho]RLDR	0.33	1			1	0.07	1.01581	0.07			1	-0.06	0.987358	-0.06			1	-0.63	0.862195	-0.63			1	-0.24	0.955132	-0.24			1	0.11	1.02289	0.11
ENSMUSP00000076698	Kdm2a	Kdm2a P59997 "Lysine-specific demethylase 2A (EC 1.14.11.27)(JmjC domain-containing histone demethylation protein 1A)([Histone-H3]-lysine-36 demethylase 1A)(F-box and leucine-rich repeat protein 11)(F-box/LRR-repeat protein 11)"	Phospho@740	SS[Pho]PGAGPSDHHSASR	0.95	1			1	-0.15	0.972198	-0.15			0						0						0						0
ENSMUSP00000076698	Kdm2a	Kdm2a P59997 "Lysine-specific demethylase 2A (EC 1.14.11.27)(JmjC domain-containing histone demethylation protein 1A)([Histone-H3]-lysine-36 demethylase 1A)(F-box and leucine-rich repeat protein 11)(F-box/LRR-repeat protein 11)"	Phospho@558	LTPVRPAAAS[Pho]PIVSGAR	0.94	1			1	-0.16	0.97017	-0.16			1	0.37	1.08019	0.37			1	-0.43	0.914265	-0.43			1	0.23	1.04445	0.23			1	-0.52	0.892975	-0.52
ENSMUSP00000076698	Kdm2a	Kdm2a P59997 "Lysine-specific demethylase 2A (EC 1.14.11.27)(JmjC domain-containing histone demethylation protein 1A)([Histone-H3]-lysine-36 demethylase 1A)(F-box and leucine-rich repeat protein 11)(F-box/LRR-repeat protein 11)"	Phospho@692	KIEES[Pho]DEEAVQAK	0.99	2			1	0.08	1.01622	0.08			1	-0.3	0.940048	-0.3			1	0.29	1.0586	0.29			1	0.38	1.08213	0.38			1	0.35	1.07474	0.35
ENSMUSP00000076698	Kdm2a	Kdm2a P59997 "Lysine-specific demethylase 2A (EC 1.14.11.27)(JmjC domain-containing histone demethylation protein 1A)([Histone-H3]-lysine-36 demethylase 1A)(F-box and leucine-rich repeat protein 11)(F-box/LRR-repeat protein 11)"	Phospho@739	S[Pho]SPGAGPSDHHSASR	0.28	1			1	-0.74	0.82379	-0.74			1	0.47	1.10913	0.47			0						1	0.41	1.08921	0.41			1	-0.9	0.738458	-0.9
ENSMUSP00000058320	Pacsin2	Pacsin2 Q9WVE8 "Protein kinase C and casein kinase substrate in neurons protein 2 "	Phospho@416, Deamidated@417	TQTYPTDWSDDESNNPFSSTDANGDS[Pho]N[Dea]PFDEDTTSGTEVR	0.99	2			0						0						0						0						0
ENSMUSP00000058320	Pacsin2	Pacsin2 Q9WVE8 "Protein kinase C and casein kinase substrate in neurons protein 2 "	Phospho@396, Deamidated@417	TQTYPT[Pho]DWSDDESNNPFSSTDANGDSN[Dea]PFDEDTTSGTEVR	0.99	2			0						0						0						0						0
ENSMUSP00000058320	Pacsin2	Pacsin2 Q9WVE8 "Protein kinase C and casein kinase substrate in neurons protein 2 "	Phospho@391, Deamidated@417	T[Pho]QTYPTDWSDDESNNPFSSTDANGDSN[Dea]PFDEDTTSGTEVR	0.98	1			0						0						0						0						0
ENSMUSP00000044395	Hist1h1d	Hist1h1d P43277 "Histone H1.3 (H1 VAR.4)(H1d)"	Phospho@37	KAS[Pho]GPPVSELITK	0.99	2			1	0.62	1.15191	0.62			1	0.76	1.22582	0.76			1	0.81	1.25404	0.81			1	0.82	1.2678	0.82			1	-0.34	0.93431	-0.34
ENSMUSP00000044395	Hist1h1d	Hist1h1d P43277 "Histone H1.3 (H1 VAR.4)(H1d)"	Phospho@189	KAAKS[Pho]PAK	0.81	1			1	-0.7	0.839555	-0.7			1	-0.84	0.780651	-0.84			1	-0.31	0.939481	-0.31			1	-0.03	0.992185	-0.03			1	0.33	1.06926	0.33
ENSMUSP00000044395	Hist1h1d	Hist1h1d P43277 "Histone H1.3 (H1 VAR.4)(H1d)"	Phospho@4, Protein Terminal Acetyl@1	[Pro]SET[Pho]APAAPAAPAPVEK	0.99	5	0.46	1	2	-0.415	1.03061	0.16	0.44123	-0.99	2	0.24	1.17643	0.67	0.963315	-0.19	2	-0.34	1.04594	0.23	0.740144	-0.91	2	-0.085	1.05193	0.26	0.919106	-0.43	2	-0.8	0.870905	-0.61	0.456585	-0.99
ENSMUSP00000095286	Dock10	Dock10 Q8BZN6 "Dedicator of cytokinesis protein 10 (Zizimin-3)"	Phospho@1292, Phospho@1295	ASLAS[Pho]LDS[Pho]NPSTTEK	0.98	2	0.65	1	1	0.36	1.0758	0.36			1	0.12	1.02424	0.12			1	-0.81	0.79751	-0.81			1	-0.18	0.966782	-0.18			1	0.23	1.04393	0.23
ENSMUSP00000103943	1110037F02Rik	1110037F02Rik Q8CFK9 "1110037F02Rik protein "	Phospho@1628	SFLSEPSS[Pho]PGR	0.96	4	0.8	3	2	-0.195	0.841745	-0.7	1.06088	0.31	2	0.39	0.998424	0	1.21119	0.78	2	0.305	0.940953	-0.3	1.36016	0.91	2	0.295	0.952485	-0.25	1.27644	0.84	2	-0.67	0.838186	-0.71	0.873697	-0.63
ENSMUSP00000103943	1110037F02Rik	1110037F02Rik Q8CFK9 "1110037F02Rik protein "	Deamidated@171, Phospho@173	HADGEKEDQFN[Dea]GS[Pho]PPRPQPR	0.99	1			1	0.93	1.41305	0.93			1	0.9	1.35678	0.9			1	0.58	1.13989	0.58			1	0.01	1.00392	0.01			1	0.19	1.03548	0.19
ENSMUSP00000010241	Nxf1	Nxf1 Q99JX7 "Nuclear RNA export factor 1 (Tip-associating protein)(Tip-associated protein)(mRNA export factor TAP)"	Phospho@39, Dimethyl@41	S[Pho]GR[Dim]GGSGVQSSR	0.98	1			1	0.99	1.95321	0.99			1	0.99	2.08608	0.99			1	0.79	1.2446	0.79			1	0.99	1.99978	0.99			1	-0.35	0.930914	-0.35
ENSMUSP00000039797	Prkar2b	Prkar2b P31324 "cAMP-dependent protein kinase type II-beta regulatory subunit "	Oxidation@81, Phospho@83, Phospho@85, Deamidated@87	GVNFAEEPM[Oxi]RS[Pho]DS[Pho]EN[Dea]GEEEEAAEAGAFNAPVINR	0.99	2			0						0						0						0						0
ENSMUSP00000039797	Prkar2b	Prkar2b P31324 "cAMP-dependent protein kinase type II-beta regulatory subunit "	Oxidation@81, Phospho@83, Deamidated@87	GVNFAEEPM[Oxi]RS[Pho]DSEN[Dea]GEEEEAAEAGAFNAPVINR	1	2			0						0						0						0						0
ENSMUSP00000039797	Prkar2b	Prkar2b P31324 "cAMP-dependent protein kinase type II-beta regulatory subunit "	Phospho@83	GVNFAEEPMRS[Pho]DSENGEEEEAAEAGAFNAPVINR	0.99	1			0						0						0						0						0
ENSMUSP00000023869	Denr	Denr Q9CQJ6 "Density-regulated protein (DRP)"	Phospho@73	LTVENS[Pho]PKQETGITEGQGPVGEEEEK	0.99	2			1	0.91	1.37513	0.91			1	0.88	1.32854	0.88			1	0.98	1.74565	0.98			1	0.93	1.41949	0.93			1	0.15	1.02965	0.15
ENSMUSP00000074490	Bud13	Bud13 Q8R149 "BUD13 homolog "	Phospho@344	YEHDSDLS[Pho]PPR	0.92	2	0.38	1	2	0.965	1.50789	0.96	1.65145	0.97	2	0.905	1.41422	0.93	1.30896	0.88	2	0.52	1.01325	0.06	1.79463	0.98	2	0.255	0.956822	-0.23	1.18966	0.74	2	0.56	1.06085	0.29	1.25766	0.83
ENSMUSP00000074490	Bud13	Bud13 Q8R149 "BUD13 homolog "	Phospho@264	RGHHGSLGTSS[Pho]PR	0.76	4			1	0.08	1.01621	0.08			1	-0.13	0.974598	-0.13			1	0.36	1.078	0.36			1	0.22	1.04108	0.22			1	0.08	1.01698	0.08
ENSMUSP00000074490	Bud13	Bud13 Q8R149 "BUD13 homolog "	Phospho@238	HDLDAS[Pho]PPRK	0.79	1			1	0.56	1.13269	0.56			1	0.63	1.15607	0.63			1	0.79	1.24511	0.79			1	0.21	1.03977	0.21			1	-0.13	0.974134	-0.13
ENSMUSP00000074490	Bud13	Bud13 Q8R149 "BUD13 homolog "	Phospho@209, Phospho@213	VRHDT[Pho]PDLS[Pho]PPR	0.94	2			1	-0.81	0.794643	-0.81			1	-0.84	0.777925	-0.84			1	-0.52	0.892441	-0.52			1	0.25	1.04995	0.25			1	0.07	1.01591	0.07
ENSMUSP00000074490	Bud13	Bud13 Q8R149 "BUD13 homolog "	Phospho@209, Phospho@213	VRHDT[Pho]PDLS[Pho]PPRR	0.93	3			1	0.37	1.08037	0.37			1	0.82	1.26872	0.82			1	0.5	1.11485	0.5			1	-0.13	0.974575	-0.13			1	-0.69	0.846509	-0.69
ENSMUSP00000074490	Bud13	Bud13 Q8R149 "BUD13 homolog "	Phospho@297	AHHES[Pho]PDLELHK	0.74	3			1	0.44	1.09866	0.44			1	0.7	1.18904	0.7			1	0.29	1.06015	0.29			1	-0.47	0.902128	-0.47			1	-0.41	0.918843	-0.41
ENSMUSP00000074490	Bud13	Bud13 Q8R149 "BUD13 homolog "	Phospho@251	NSSAVS[Pho]PR	0.47	1	0.87	1	2	0.82	1.16831	0.66	1.94798	0.98	2	0.935	1.34618	0.89	2.10351	0.98	2	0.765	1.17035	0.66	1.30235	0.87	2	0.915	1.34688	0.89	1.46374	0.94	2	-0.52	0.862878	-0.63	0.923135	-0.41
ENSMUSP00000085253	Rab44	Rab44 Q8CB87 "Ras-related protein Rab-44 "	Phospho@269, Phospho@272	DQLAFEAEPPPQGLSSS[Pho]PQS[Pho]PAGSR	0.82	1			0						0						0						0						0
ENSMUSP00000085253	Rab44	Rab44 Q8CB87 "Ras-related protein Rab-44 "	Phospho@272	DQLAFEAEPPPQGLSSSPQS[Pho]PAGSR	0.99	1			0						0						0						0						0
ENSMUSP00000085253	Rab44	Rab44 Q8CB87 "Ras-related protein Rab-44 "	Phospho@268, Phospho@276	DQLAFEAEPPPQGLSS[Pho]SPQSPAGS[Pho]R	0.86	1			0						0						0						0						0
ENSMUSP00000002275	Vrk3	Vrk3 Q8K3G5 "Serine/threonine-protein kinase VRK3 (EC 2.7.11.1)(Vaccinia-related kinase 3)"	Phospho@59	DLNSSFETS[Pho]PK	0.33	1			1	0.27	1.05602	0.27			1	-0.05	0.988617	-0.05			1	-0.64	0.859329	-0.64			1	-0.3	0.941673	-0.3			1	0.3	1.06203	0.3
ENSMUSP00000103789	Wbp7	Wbp7 O08550 "Histone-lysine N-methyltransferase MLL4 (EC 2.1.1.43)(Myeloid/lymphoid or mixed-lineage leukemia protein 4 homolog)(WW domain-binding protein 7)(WBP-7)(Trithorax homolog 2)"	Phospho@1037, Phospho@1040	TLLPWDS[Pho]DES[Pho]PEASPGPPGPR	0.97	1			0						0						0						0						0
ENSMUSP00000103789	Wbp7	Wbp7 O08550 "Histone-lysine N-methyltransferase MLL4 (EC 2.1.1.43)(Myeloid/lymphoid or mixed-lineage leukemia protein 4 homolog)(WW domain-binding protein 7)(WBP-7)(Trithorax homolog 2)"	Phospho@2346	GVLDLNNPGEQPEEES[Pho]PGRPQDR	0.99	1			1	0	0.997545	0			1	0.88	1.32312	0.88			1	0.19	1.03568	0.19			1	-0.37	0.926169	-0.37			1	-0.88	0.749591	-0.88
ENSMUSP00000103789	Wbp7	Wbp7 O08550 "Histone-lysine N-methyltransferase MLL4 (EC 2.1.1.43)(Myeloid/lymphoid or mixed-lineage leukemia protein 4 homolog)(WW domain-binding protein 7)(WBP-7)(Trithorax homolog 2)"	Phospho@1040, Phospho@1044	TLLPWDSDES[Pho]PEAS[Pho]PGPPGPR	0.6	2			0						0						0						0						0
ENSMUSP00000103789	Wbp7	Wbp7 O08550 "Histone-lysine N-methyltransferase MLL4 (EC 2.1.1.43)(Myeloid/lymphoid or mixed-lineage leukemia protein 4 homolog)(WW domain-binding protein 7)(WBP-7)(Trithorax homolog 2)"	Phospho@1913	RPS[Pho]PLATRPPPSR	0.99	4			1	0.15	1.0301	0.15			1	0.67	1.17785	0.67			1	0.01	1.00298	0.01			1	-0.06	0.986273	-0.06			1	-0.61	0.869376	-0.61
ENSMUSP00000027754	Ncf2	Ncf2 O70145 "Neutrophil cytosol factor 2 (NCF-2)(Neutrophil NADPH oxidase factor 2)(NADPH oxidase activator 2)(67 kDa neutrophil oxidase factor)(p67-phox)"	Phospho@332	LQLS[Pho]PGHK	0.97	2			1	-0.92	0.713592	-0.92			1	-0.97	0.636668	-0.97			1	-0.88	0.754694	-0.88			1	-0.89	0.741224	-0.89			1	0.5	1.11476	0.5
ENSMUSP00000032998	Rps3	Rps3 P62908 "40S ribosomal protein S3 "	Phospho@221	DEILPTT[Pho]PISEQK	0.99	4	0.73	1	1	0.85	1.29692	0.85			1	0.66	1.17058	0.66			1	0.49	1.11296	0.49			1	0.4	1.08658	0.4			2	-0.145	1.10114	0.45	0.841347	-0.74
ENSMUSP00000025427	Rnmt	Rnmt Q9D0L8 "mRNA cap guanine-N7 methyltransferase (EC 2.1.1.56)(mRNA (guanine-N(7)-)-methyltransferase)(RG7MT1)(mRNA cap methyltransferase)"	Phospho@15	ASVASDPES[Pho]PPGGNEPAAASGQR	1	1			1	-0.79	0.803529	-0.79			1	-0.26	0.951828	-0.26			1	-0.77	0.81327	-0.77			1	-0.24	0.954195	-0.24			1	-0.7	0.839334	-0.7
ENSMUSP00000025427	Rnmt	Rnmt Q9D0L8 "mRNA cap guanine-N7 methyltransferase (EC 2.1.1.56)(mRNA (guanine-N(7)-)-methyltransferase)(RG7MT1)(mRNA cap methyltransferase)"	Deamidated@57, Phospho@64	EFGEDLVEQN[Dea]SSYVQDS[Pho]PSK	0.82	1			1	0.22	1.04089	0.22			1	0.6	1.14695	0.6			1	0.95	1.45629	0.95			1	-0.74	0.825535	-0.74			1	-0.47	0.902303	-0.47
ENSMUSP00000025427	Rnmt	Rnmt Q9D0L8 "mRNA cap guanine-N7 methyltransferase (EC 2.1.1.56)(mRNA (guanine-N(7)-)-methyltransferase)(RG7MT1)(mRNA cap methyltransferase)"	Phospho@64	EFGEDLVEQNSSYVQDS[Pho]PSK	0.98	4			1	0.87	1.31821	0.87			1	0.8	1.25169	0.8			1	0.81	1.25545	0.81			1	0.47	1.10947	0.47			1	0.23	1.04639	0.23
ENSMUSP00000026470	Shmt2	Shmt2 Q3TFD0;Q99K87;Q9CZN7 "Serine hydroxymethyltransferase (EC 2.1.2.1)";"Serine hydroxymethyltransferase (EC 2.1.2.1)";"Serine hydroxymethyltransferase (EC 2.1.2.1)"	Phospho@52, Methyl@53, Dethiomethyl@56	VAQTQAGEAAGGWTGQESLSDS[Pho]D[Met]PEM[Det]WELLQR	0.99	2			0						0						0						1	0.4	1.08754	0.4			0
ENSMUSP00000076294	Pcbp2	Pcbp2 Q61990 "Poly(rC)-binding protein 2 (Alpha-CP2)(Putative heterogeneous nuclear ribonucleoprotein X)(hnRNP X)(CTBP)(CBP)"	Phospho@183	GVTIPYRPKPS[Pho]SSPVIFAGGQDR	0.99	2			1	0.04	1.00884	0.04			1	-0.09	0.981987	-0.09			1	-0.22	0.960014	-0.22			1	-0.61	0.870844	-0.61			1	0.1	1.02137	0.1
ENSMUSP00000076294	Pcbp2	Pcbp2 Q61990 "Poly(rC)-binding protein 2 (Alpha-CP2)(Putative heterogeneous nuclear ribonucleoprotein X)(hnRNP X)(CTBP)(CBP)"	Phospho@185	GVTIPYRPKPSSS[Pho]PVIFAGGQDR	0.99	2			1	0	1.00193	0			1	0.51	1.11707	0.51			1	0.11	1.02296	0.11			1	0.06	1.01433	0.06			1	-0.52	0.891891	-0.52
ENSMUSP00000026663	Cbx8	Cbx8 Q9QXV1 "Chromobox protein homolog 8 (Polycomb 3 homolog)(Pc3)(mPc3)"	Phospho@164	VDDKPSS[Pho]PGDSSK	0.99	2			1	0.71	1.19296	0.71			1	0.63	1.15993	0.63			1	0.63	1.15572	0.63			1	0.77	1.23094	0.77			1	0.11	1.02269	0.11
ENSMUSP00000076024	Rbm16	Rbm16 Q6DID3 "Putative RNA-binding protein 16 (RNA-binding motif protein 16)(SR-like CTD-associated factor 8)"	Phospho@617	ASEPVKEPVQTAQS[Pho]PAPVEK	0.99	2			1	0.85	1.29166	0.85			1	0.75	1.2183	0.75			1	0.47	1.10883	0.47			1	-0.35	0.930376	-0.35			1	0.27	1.05411	0.27
ENSMUSP00000042762	Pphln1	Pphln1 Q8K2H1 "Periphilin-1 "	Phospho@147	DAPFFRES[Pho]PVGR	0.99	2	0.76	1	2	0.075	1.05762	0.28	0.979253	-0.13	2	0.515	1.08819	0.41	1.1415	0.62	2	-0.295	0.889204	-0.54	0.990508	-0.05	2	-0.125	0.966614	-0.18	0.984666	-0.07	2	-0.435	0.96638	-0.18	0.855157	-0.69
ENSMUSP00000042762	Pphln1	Pphln1 Q8K2H1 "Periphilin-1 "	Phospho@219	DAS[Pho]PSSSSAVASSK	0.95	4	0.95	2	2	0.395	1.24356	0.79	0.998922	0	2	0.455	1.27257	0.82	1.01842	0.09	2	0.375	1.08318	0.38	1.07612	0.37	2	0.48	1.17383	0.67	1.05639	0.29	2	-0.145	0.971655	-0.15	0.977855	-0.14
ENSMUSP00000076178	Gpkow	Gpkow Q56A08 "G patch domain and KOW motifs-containing protein (Protein MOS2 homolog)"	Phospho@6, Protein Terminal Acetyl@1	[Pro]AGRES[Pho]PPPSAPSMAPISFGFTR	0.99	0	0.99	0	0						0						0						0						0
ENSMUSP00000076178	Gpkow	Gpkow Q56A08 "G patch domain and KOW motifs-containing protein (Protein MOS2 homolog)"	Phospho@348	KHS[Pho]PDRQDGPVPK	0.94	2			1	0.66	1.16778	0.66			1	0.56	1.13137	0.56			1	0.6	1.14609	0.6			1	0.71	1.19504	0.71			1	0.13	1.02623	0.13
ENSMUSP00000076178	Gpkow	Gpkow Q56A08 "G patch domain and KOW motifs-containing protein (Protein MOS2 homolog)"	Phospho@10, Oxidation@14, Protein Terminal Acetyl@1	[Pro]AGRESPPPS[Pho]APSM[Oxi]APISFGFTR	0.92	0			0						0						0						0						0
ENSMUSP00000076178	Gpkow	Gpkow Q56A08 "G patch domain and KOW motifs-containing protein (Protein MOS2 homolog)"	Phospho@6, Oxidation@14, Protein Terminal Acetyl@1	[Pro]AGRES[Pho]PPPSAPSM[Oxi]APISFGFTR	0.99	0	0.73	0	0						0						0						0						0
ENSMUSP00000079818	Etv6	Etv6 P97360 "Transcription factor ETV6 (ETS translocation variant 6)(ETS-related protein Tel1)(Tel)"	Phospho@265	VIQLMPS[Pho]PIMHPLILNPR	0.93	2			0						0						0						0						0
ENSMUSP00000079818	Etv6	Etv6 P97360 "Transcription factor ETV6 (ETS translocation variant 6)(ETS-related protein Tel1)(Tel)"	Phospho@16, Phospho@22	IS[Pho]YTPPES[Pho]PVASHR	0.99	1	0.7	1	2	-0.18	0.676571	-0.96	1.13684	0.6	2	-0.145	0.77086	-0.85	1.12703	0.56	2	-0.51	0.528652	-0.99	0.99325	-0.03	2	-0.025	0.782916	-0.83	1.21748	0.78	2	-0.29	0.872629	-0.6	1.00552	0.02
ENSMUSP00000079818	Etv6	Etv6 P97360 "Transcription factor ETV6 (ETS translocation variant 6)(ETS-related protein Tel1)(Tel)"	Phospho@18, Phospho@22	ISYT[Pho]PPES[Pho]PVASHR	0.21	1			1	-0.99	0.53233	-0.99			1	-0.98	0.624749	-0.98			1	-0.67	0.850048	-0.67			1	-0.92	0.710764	-0.92			1	-0.68	0.847164	-0.68
ENSMUSP00000021850	Prpf4b	Prpf4b Q61136 "Serine/threonine-protein kinase PRP4 homolog (EC 2.7.11.1)(PRP4 pre-mRNA-processing factor 4 homolog)(Pre-mRNA protein kinase)"	Phospho@278, Deamidated@282	KKS[Pho]PIVN[Dea]ER	0.22	2			1	-0.86	0.767003	-0.86			1	-0.8	0.79871	-0.8			1	-0.62	0.867212	-0.62			1	-0.61	0.870115	-0.61			1	-0.24	0.954772	-0.24
[truncated: 938 more rows]
